# Supplementary material for: Latent transcriptional variations of individual Plasmodium falciparum uncovered by single-cell RNA-seq and fluorescence imaging
Source: PLoS Genet. 2019 Dec 19;15(12):e1008506. doi: 10.1371/journal.pgen.1008506 (PMC6952112; doi:10.1371/journal.pgen.1008506)
Supplement: S1 Table — (XLSX) [file pgen.1008506.s009.xlsx]

## Sheet: Norm_gene_expn_51_cells_4_clust
Cluster	gametocytes	gametocytes	gametocytes	gametocytes	gametocytes	3	2	1	1	1	2	3	1	1	3	1	2	1	3	3	2	1	1	2	2	3	2	1	2	1	1	3	1	1	2	3	3	1	1	1	1	3	2	2	1	1	1	2	3
	KW12-2_S1	KW26-2_S2	KW27-2_S3	KW38-2_S4	KW49-2_S5	KW61_S8	KW62_S9	KW63_S10	KW64_S11	KW65_S12	KW66_S13	KW67_S14	KW69_S16	KW70_S17	KW71_S18	KW72_S19	KW73_S20	KW74_S21	KW75_S22	KW76_S23	KW77_S24	KW78_S25	KW79_S26	KW80_S27	KW81_S28	KW82_S29	KW83_S30	KW84_S31	KW85_S32	KW86_S33	KW87_S34	KW88_S35	KW89_S36	KW90_S37	KW91_S38	KW92_S39	KW93_S40	KW94_S41	KW95_S42	KW96_S43	KW97_S44	KW98_S45	KW99_S46	KW100_S47	KW101_S48	KW102_S49	KW103_S50	KW104_S51	KW105_S52
PF3D7_0100100	0	0	0	0	0	0	0	0	0	0	0	0	0	0	0	0	0	0	9.72985	0	0	0	0	0	0	0	0	0	0	0	0	0	1.28433	0	0	0	0	0	1.09172	0	0	0	0	0	0	0	0	0	0
PF3D7_0100300	7.73818	0	0	0	0.599429	0	0	0	0	0	0	0	0	0	0	0	0	0	0	0	0	0	0	0	0	0	0	0	0	0	0	0	0	0	0	0	0	0	0	0	0	0	0	0	0	0	0	0	0
PF3D7_0100400	4.10362	7.96808	0	0	0	1.44056	0	0	1.77826	0	0	0	0	4.49638	0	0	0	0	0	0	0	0	0	0	0	0	0	0	0	0	0	0	0	0	0	0	0	0	0	0	0	0	0	0	0	0	0	0	0
PF3D7_0100500	3.71629	4.78075	0	6.07665	0	0	0	1.94167	0	0	0	0	0	0	0	0	0	3.17589	0	0	0	3.25434	0	0	0	0	0	0	0	0	0	3.43606	0	3.59155	0	0	0	0	3.15687	0	0	4.08715	0	0	0	0	0	0	0
PF3D7_0100600	0	0	0	0	0	0	0	3.62831	1.77826	0	0	0	0	0	0	0	0	6.00339	0	0	0	0	0	0	0	0	0	0	0	0	0	6.60389	0	0	0	0	0	0	5.90271	0	0	6.87003	0	0	0	0	0	0	0
PF3D7_0101900	0	0	0	0	0	0	0	0	0	0	0	0	0	0	0	0	0	0	0	0	0	0	0	0	0	0	0	0	0	0	0	0	0	0	0	0	0	0	0	0	0	0	0	0	0	0	9.50029	0	0
PF3D7_0102200	2.33567	0	0	0	0	0	1.84894	7.51457	0	0	0.707988	0	0	0	0	0	0	7.20914	3.23591	0	0	0	0.964612	11.6272	0	2.08063	0	0	0	0	0	0	0	10.0561	0	0	1.1755	0	1.09172	0	0	0	0	0	0	0	0	0	0
PF3D7_0102400	0	1.94583	1.9604	0	4.0848	0	1.20238	0	0	0	3.9608	0	0	4.66586	0	0	0	1.10312	0	0	0	7.72419	0	0	0	0	0	0	0	0	0	0	0	0	0	0	0	0	0	0	0	4.64353	0	2.17186	0	1.30991	0	0	0
PF3D7_0102500	0	0	8.22125	5.01504	5.9848	0	1.20238	9.63518	0	11.4923	0	0	0	0	0	0	0	10.8945	0	0	7.34157	0.829099	0	0	2.21358	3.18187	0	0	0	0	6.41741	1.56786	0	8.93367	1.71218	0	5.78462	2.86166	2.466	1.193	1.11702	13.6211	8.45569	4.67481	5.62059	3.50524	3.51016	0.969372	0
PF3D7_0102600	0	0	7.48085	0	0.599429	0	1.84894	7.67862	0	0	0	0	0	0	0	9.23992	0	1.10312	0	0	0	0	0	0	0	0	0	0	0	7.36416	0	0	0	0	0	0	0	0	0	0	0	0	0	0	1.69682	1.30991	7.40851	0	0
PF3D7_0102800	0	3.25668	0	0	0.599429	0	0	5.07371	0	0	0	0	0	0	0	0	0	0	0	0	0	0.829099	0	0	0	0	1.29397	0	0	0	0	0	0	0	0	0	0	0	0	0	0	0	0	0	0	0	0	0	0
PF3D7_0102900	0	6.27822	4.26126	0	0	0	0	0	5.79902	0	1.82134	0	0	0	0	1.2508	0	2.48356	0	0	0	0	0	0	0	0	0	0	0	0	0	0	0	0	2.74231	0	0	0	0	0	0	0	0	0	0	0	0	0	0
PF3D7_0103000	0	0	0	0	1.02165	0	0	0	0	0	0	0	0	0	0	6.27753	0	0	0	0	0	0	0	0	0	2.54718	0	4.64411	0	4.63056	0	1.56786	9.00433	0	0	0	0	0	0	0	0	0	0	0	0	0	6.68935	0	0
PF3D7_0103100	9.48542	8.29261	8.00631	7.88973	7.54657	9.59324	11.3648	10.0948	0	9.85525	7.19683	11.5082	11.8619	0.95446	1.29264	9.86255	9.4589	0	8.35324	0	0.918821	0	9.36098	0.789909	0	9.70166	3.27978	9.06242	7.91402	11.2307	11.5446	1.56786	10.9498	8.74743	1.09645	12.1576	7.04336	10.7043	6.84874	9.40972	0	0	0	0	7.02134	10.7231	10.8033	5.10976	1.54572
PF3D7_0103200	6.083	7.50406	8.98362	6.24601	0.599429	10.1712	1.84894	10.5314	11.4166	13.0845	11.3946	2.76159	10.647	11.0496	7.3774	0	7.73444	11.0274	9.02433	1.68662	11.5882	8.85022	8.9397	8.82091	11.9838	11.3123	3.04616	8.08977	12.0301	0	9.86601	1.56786	9.80413	4.13606	12.2509	0	12.1416	11.1851	11.1056	9.88241	6.56254	0.999833	9.70416	1.11682	11.388	11.5079	9.38541	1.54398	7.1603
PF3D7_0103300	8.31631	3.72524	4.56806	0	1.02165	0	0	1.94167	0	0	0.707988	0	0	0	0	0	0	5.3641	0	0	0	0	0	0	0	2.89915	0	0	0	0	0	0	0	3.92727	0	0	0	0.92258	0	0	0	6.83256	0	0	5.15983	0	4.55579	0.969372	0
PF3D7_0103400	10.7806	9.84923	10.1063	9.00729	10.9044	9.43789	0	8.7508	4.17079	8.72722	0	12.6622	10.2869	0.95446	11.4021	9.7093	8.98302	1.72088	10.3177	1.68662	10.3015	9.2056	10.4441	9.32917	10.5009	12.1797	1.96497	8.81872	11.1994	0	2.4452	2.30138	10.7823	9.78243	9.62955	10.3365	9.46069	10.0146	11.1204	10.6414	5.61261	11.8206	5.18271	10.1948	8.3139	9.76376	7.95332	7.71973	12.4448
PF3D7_0103500	3.28841	0	5.08949	0.819078	6.17165	1.44056	0	6.87654	2.82279	0	0.707988	2.27926	2.52723	0	0	0.756912	3.0202	1.10312	0	1.68662	0	0.829099	0.964612	1.29744	0	0	0	0	0	0	0	2.30138	0	0	3.16478	2.45372	0	0.92258	0	1.193	1.11702	0.999833	1.02775	0	0	0	0.900054	4.18933	1.54572
PF3D7_0103600	3.28841	4.4179	0	8.7345	7.80433	2.14683	0	8.0969	2.55096	0	1.18082	0	0	0	0	0	1.27653	0	0	0	9.00303	1.35228	8.9341	7.82178	0	0	5.10419	1.50919	0	0	3.68437	0	0	3.85038	0	0	4.63896	0	0	0	0	0.999833	7.04323	1.11682	0	1.30991	8.71794	8.21905	0
PF3D7_0103700	4.04586	3.37474	3.50175	4.32962	3.79472	0	0	5.44701	4.17079	1.15412	4.78702	0	0	0	0	0	0	4.3589	0	0	8.12339	7.79147	0	7.03875	0	0	4.31297	0	0	0	3.50767	0	0	4.37441	5.79799	0	2.59331	0	0	0	0	4.99968	0	0	0	0	2.98715	7.05748	0
PF3D7_0103800	4.53998	4.75921	6.2037	3.95618	0	0	0	6.90247	0	0	0	0	0	0	0	0	0	0	1.13949	0	0.918821	0	0	0	0	8.61999	0	0	0.792674	0	0	0	0	0	0	1.69561	0	0	0	0	0	0	0	0	1.0847	0	0	0	0
PF3D7_0103900	4.21263	4.9987	3.98837	0	0	5.20944	0	6.25361	0	0	5.18893	0	0	0	4.5967	3.31735	0	0	2.53906	0	8.55432	0	7.36339	6.47905	4.62344	0	0	1.50919	0	1.21449	0	0	0	0	0	0	3.29439	5.75046	0	0	0	3.90658	0	1.11682	0	0	0	0	0
PF3D7_0104000	0	0.859993	1.16305	2.83071	0.599429	2.97399	0	2.57837	0	0	0	0	0	0	3.47875	0	0	0	2.20448	0	0	0	0	2.77225	0	8.69499	0	0	0	0	0	0	0	0	0	0	3.0963	0	0	2.28061	0	6.14942	0	0	0	0	0	0	0
PF3D7_0104100	1.59643	3.81152	0.868843	0	0	7.6052	1.20238	8.55217	1.14734	0	0	0	1.37195	10.2056	4.50756	9.38244	1.27653	1.10312	1.13949	9.16923	0.918821	0.829099	0	0	0	9.73486	0	11.764	0	0	0	0	0	1.75228	1.09645	0	0	7.06107	10.1946	6.66292	0	0.999833	0	0	5.65309	0	10.2451	0.969372	0
PF3D7_0104200	0	8.05466	7.00264	0	6.23222	11.4426	1.20238	9.63775	10.5937	10.5196	8.61429	8.67791	12.3129	9.13882	10.7667	8.8937	0	10.4777	8.09849	2.44308	10.3447	9.38052	6.58727	9.60377	2.21358	11.827	7.81128	11.2958	9.99276	11.5747	11.1865	11.2775	12.1945	10.7147	5.76817	10.8693	10.7046	11.2033	10.6332	10.7478	10.1587	13.4465	9.30518	9.92507	10.5803	11.2702	9.238	9.1354	12.202
PF3D7_0104300	8.2792	3.72524	1.4073	9.48147	4.84881	11.5438	1.20238	8.33767	9.35201	9.65928	8.96092	8.98823	9.49912	10.1279	8.36039	9.73288	0	2.15204	10.7249	10.5303	0.918821	9.087	9.02913	10.5172	0	9.02966	8.01936	6.94097	1.30133	7.66569	11.4757	0	7.58456	6.69561	7.75579	2.45372	8.7447	3.02928	10.6737	1.83696	10.3257	11.7908	0	2.50455	9.67624	0	1.4501	8.05725	9.19585
PF3D7_0104400	6.02439	8.08961	9.14496	0	3.20819	0	0	0	0	9.88548	6.35916	0	0	4.00051	0	0.756912	0	0	0	0	0	0	0	0	0	0	0	9.40262	0	1.21449	1.3115	0	0	8.49615	0	0	9.61918	0	1.09172	0	9.13772	2.99971	0	11.8781	1.0847	0	0	2.27261	8.09576
PF3D7_0104500	0	2.8304	6.414	0	5.59666	0	1.20238	0.774315	0	0	5.63754	0	0	0	0	0	0	0	0	0	0	0	0	0.789909	0	0	0	0	7.0847	0	0	0	0	3.68308	0	0	0	6.48631	0	0	0	0	0	0	6.94464	0	7.13389	0	0
PF3D7_0104600	0	0	1.7985	7.67992	6.08673	0	0	0	0	0	0	0	0	0	0	0	0	0	0	0	0	0	0	0	0	0	0	0	0	0	0	0	0	0	0	0	0	6.05249	0	0	0	0	0	0	0	0	0	4.84708	0
PF3D7_0104700	0	0	1.9604	9.56245	2.35641	0	0	0	0	0	0	0	0	0	0	0	0	0	0	0	0	0	0	0	0	0	0	0	0	0	0	0	0	0	0	0	0	0	0	0	0	0	0	0	0	0	2.63153	0	0
PF3D7_0104800	0	0	1.7985	0	0	0	1.84894	0	1.14734	0	9.17053	1.54949	0	0	0	0	1.94303	0	0	0	0	0	0	0	0	0	0	6.32911	0	0	0	0	0	4.87906	8.99382	0	0	0	0	0	0	0	1.02775	1.11682	0	0	0	0	0
PF3D7_0105100	0	2.98691	0	0	0	0	0	3.01859	0	1.78701	0	0	0	0	0	0	0	0	4.42301	0	0	0	0	0	0	0	0	0	0	0	0	0	0	0.839666	0	0	0	3.31542	0	0	0	0	0	0	0	0	0	0	0
PF3D7_0105200	1.59643	0	0.498863	0.819078	0	2.14683	0	7.74223	0	0	6.7892	0	1.37195	0.95446	9.19648	0	0	0	4.84145	0	0	0.829099	0	0	0	0	1.29397	0	6.85759	0	1.3115	3.14707	0	0	1.09645	0	0	0.92258	1.09172	0	0	0	2.04142	0	0	0	0	0	3.40565
PF3D7_0105300	0	0	0	0	0.599429	7.27877	0	0	0	0	0	0	0	1.93114	0	1.61806	0	0	6.93671	7.22568	2.18975	0	0	0.789909	0	0	0	0	0	4.07443	0	0	0	4.71525	0	4.5479	0	0	1.09172	0	0	0	0	0	0	0	0	0	4.03174
PF3D7_0105400	0.743855	0	0	0	0	6.46643	0	5.10382	0	1.78701	2.26338	0	0	0	4.08298	0	0	0	4.64735	6.12493	0	6.29751	3.39443	8.90668	0	2.08063	0	0	0	0	0	3.14707	0	0	0	3.31564	1.1755	0	3.32916	0	0	0	0	0	0	0	2.41432	0	4.69785
PF3D7_0105500	0	7.2727	5.05405	0	2.35641	8.19193	7.37721	0	0	0	1.18082	0	0	0	3.95397	3.95301	0	0	5.01251	0	0	0	8.80194	3.57706	0	5.31321	6.90768	0	0.792674	0	0	0	0	0	0	1.69561	2.86662	0	0	0	0	0	5.60841	0	0	4.22891	0	0.969372	0
PF3D7_0105600	0	8.14258	6.65187	8.06465	8.36025	9.94396	1.20238	9.35279	0	6.49922	10.5366	0	8.49794	9.7779	10.3571	8.63545	10.8039	1.72088	8.90992	11.2085	0	0	0	1.29744	9.03091	11.2994	3.81436	9.42605	10.6415	2.92656	8.19453	0	10.3091	10.2979	11.8293	0	10.0798	9.56378	1.09172	12.3336	9.64281	0	10.9345	0	8.86823	12.2345	0	3.11502	0
PF3D7_0105700	12.37	8.89531	8.10701	11.0084	10.4911	11.2107	5.22624	8.98524	12.1994	9.46032	11.2171	10.8868	11.0068	9.97361	11.3573	8.87474	1.94303	10.6033	11.1269	0	8.54058	1.35228	11.9559	0	7.15878	10.4374	12.6566	12.1241	7.74703	10.9372	12.2013	11.6311	12.4996	10.6552	13.1647	10.4563	8.43415	11.7223	12.7113	11.4839	8.59968	0	10.2047	6.24404	10.8076	11.5555	6.31865	11.6694	11.5355
PF3D7_0105800	0	4.07836	0	6.52276	0	5.141	0	7.74701	0	0	0	11.6757	0	8.82052	2.41934	1.61806	0	0	0	6.12493	0	0	0	1.67215	0	6.48901	0	7.12399	0.792674	1.21449	0	10.4449	7.35079	2.05608	1.09645	7.91042	9.53111	0	8.60373	0	0	1.58474	0	1.11682	9.28336	1.98497	7.92274	0	10.1756
PF3D7_0105900	5.17319	5.73232	7.36271	0	0	0	0	0	8.50417	0	0	0	1.37195	0	7.60931	0	0	0	0	0	0	10.5135	0.964612	0	0	6.29496	1.29397	2.23051	0	7.48607	1.3115	0	0	6.26313	1.09645	0	9.99157	0	0	1.83696	2.77504	0	0	0	9.62186	0	9.38728	0	0
PF3D7_0106000	8.99727	4.80198	8.58319	6.23141	7.01418	13.1898	10.4972	11.6403	12.3417	11.6968	10.1748	12.5637	12.7604	11.0489	13.1103	11.3868	10.8323	1.72088	13.2775	14.2812	12.7764	12.928	12.1154	10.0825	7.2987	13.1838	12.6347	8.18438	10.3645	10.6583	11.3609	14.6505	9.51524	11.5001	12.5028	14.2002	13.5965	11.9276	10.1565	12.5762	11.2448	0	10.2021	12.8379	10.4569	9.95436	12.315	11.2078	15.0091
PF3D7_0106100	7.79626	8.06347	6.92629	0	9.03724	3.87913	0	8.18052	1.77826	8.49213	0.707988	11.4468	0	2.24836	0	8.14194	10.4491	1.72088	9.15185	4.89952	8.16874	3.5695	1.53758	0	3.57468	9.43505	7.91039	1.50919	4.47484	11.4549	3.0721	0	10.5086	0	1.09645	5.9415	10.5215	9.51693	0	0	5.07604	0	3.75125	2.17186	7.35346	10.3588	2.41432	10.3044	5.15181
PF3D7_0106200	0	5.01697	6.96974	6.73431	0	0	5.41406	5.88877	0	2.22542	0	1.54949	1.37195	7.07802	7.61998	5.38206	0	9.78596	9.60169	0	8.86381	8.52482	8.06815	8.88237	0	10.0765	0	8.76463	0	0	1.98696	0	1.28433	5.98598	8.95795	6.09115	1.81451	7.70568	5.07925	9.75719	7.88244	0	0	0	0	10.9472	7.89676	0	6.81161
PF3D7_0106300	0.743855	0.49315	7.01191	0.819078	3.36066	8.74097	0	1.94167	2.21573	1.15412	10.322	0	1.37195	3.50034	2.41934	8.23737	2.74206	1.72088	1.7681	1.68662	9.6643	1.35228	0.964612	7.2119	1.49525	2.89915	10.3336	2.70918	0	3.82842	1.98696	0	0	4.5789	3.33718	3.6083	1.81451	3.43969	4.16745	9.00986	1.73898	0	0	0	3.31723	3.8393	0	2.27261	0
PF3D7_0106400	7.42362	6.2476	0	0	2.94421	0	0	4.17385	5.97654	7.18595	0	0	0	7.69577	4.5967	4.52831	7.70524	0	0	0	8.37631	1.7354	0.964612	0	0	9.12871	0	10.2012	0.792674	7.95391	0	0	0	6.23315	0	0	6.82049	0	7.91864	0	0	0	0	0	0	3.50524	0	0	6.78674
PF3D7_0106500	0.743855	0	5.99528	6.44896	6.20225	0	0	6.38204	0	1.15412	0	1.54949	0	3.08794	0	7.71919	0	1.10312	9.63044	0	7.18262	10.335	9.06289	0	0	7.75349	1.29397	1.50919	1.30133	0	0	0	0	8.77889	0	0	7.96707	0	7.69274	3.3225	0	0	1.02775	0	7.4491	0	1.84736	0	0
PF3D7_0106600	0	0	4.26126	0	0	0	0	0.774315	0	0	0	0	0	0	0	0	0	0	0	0	0	0	0	0	1.49525	0	0	0	0	0	0	0	0	0	0	0	3.29439	0	2.96119	0	0	0	0	0	5.36994	0	0	0	6.28132
PF3D7_0106700	6.65603	7.29534	2.23814	9.59987	4.87438	0	0	7.94299	0	0	0	0	0	0	0	0	0	0	0	0	0	0	0.964612	0	10.4808	0	1.29397	0	0.792674	0	5.50652	8.42143	0	0	0	0	0	0	0	0	1.11702	0	0	0	3.47098	0	0	0	0
PF3D7_0106800	7.46827	5.79719	3.60332	0	0	2.6189	0	0	0	1.15412	0.707988	1.54949	0	8.0422	1.29264	0.756912	0	9.56102	0	2.44308	1.47568	0	0	0	0	0	6.11364	0	0.792674	0	1.3115	0	0	1.36696	0	0	1.1755	8.85232	10.3006	6.97464	4.60762	0.999833	0	2.17186	1.69682	1.98497	2.41432	0	0
PF3D7_0106900	5.72649	0	3.87108	0	7.65747	6.9789	0	5.32448	3.05143	8.04702	0	0	0	3.23889	9.12336	0	0	7.04323	7.7329	0	0	0	0	7.13168	6.13189	8.42363	2.76725	0	0	8.56487	6.11211	0	0	8.69341	0	1.69561	9.92588	0.92258	8.62456	2.89364	0	0	0	0	3.47098	0	9.65554	3.11502	0
PF3D7_0107000	2.67743	5.91879	8.01785	0	6.88181	1.44056	5.49953	4.43302	5.83017	0	0.707988	0	2.52723	0	0	1.91053	0	4.58278	0	2.44308	1.47568	3.13188	3.1064	0.789909	2.21358	6.72755	0	0	2.43127	1.21449	2.79244	0	1.28433	6.18699	1.09645	0	0	2.19598	3.15687	0	0	0	0	8.87182	2.45516	2.44302	1.84736	3.26632	0
PF3D7_0107100	0	4.84353	7.09708	8.87028	0	0	6.41915	0	0	0	0	0	0	0	0	0	0	0	0	0	0	0	0	0	0	0	0	0	0	10.0749	0	0	0	0	1.09645	0	0	0	0	0	0	7.02204	9.3472	9.11622	0	0	0	7.18642	0
PF3D7_0107200	0	0.859993	2.10594	0	2.35641	0	0	0	0	0	0	0	0	0	0	0	0	0	0	0	0	0	0	0	0	0	0	0	0	0	0	0	0	0	0	0	0	0	5.60032	0	0	0	0	0	0	0	5.08377	0	0
PF3D7_0107300	9.63001	10.3951	10.2449	0	9.34783	1.44056	0	7.46902	0	1.15412	0	0	0	0	0	0.756912	0	10.5915	0	0	0.918821	0	0	0.789909	0	0	0	5.909	0	2.31086	0	1.56786	0	8.06127	0	0	0	0	0	1.193	0	0.999833	0	1.73871	0	1.98497	0	0	0
PF3D7_0107400	5.0899	3.76903	0.498863	0	0	0	0	0	0	4.67298	0	0	0	0	0	0	8.11362	0	7.67463	0	0	0	0	5.99302	0	0	0	0	0	2.31086	1.98696	0	0	0	0	0	0	0	0	0	0	0	0	0	6.33246	0	0	7.15767	0
PF3D7_0107500	9.40012	5.38375	0.498863	0	5.83663	9.2877	1.84894	8.57115	3.05143	5.71344	0	1.54949	0	7.99525	4.97475	1.61806	0	9.52999	1.7681	0	10.3692	11.0314	0.964612	6.4311	6.63275	0	6.85436	1.50919	7.46555	1.21449	8.50815	2.30138	9.66817	9.33215	8.80112	9.77929	1.81451	5.65113	4.87194	1.193	11.46	1.58474	10.5357	12.3793	9.89244	2.44302	0	11.4204	0
PF3D7_0107600	2.51665	5.25111	5.4983	2.02045	3.6244	0	1.20238	1.27546	0	0	8.63282	1.54949	0	0	1.29264	9.31841	0	0	0	0	0	0	0	1.29744	0	0	0	0	0.792674	2.31086	0	0	0	0	0	0	0	0	1.09172	0	0	10.7933	0	0	1.0847	0	0	0	0
PF3D7_0107700	8.22818	3.05923	5.47169	1.33831	6.83049	0	0	0	0	0	7.36705	6.21396	10.4166	0	0	0	0	0	0	0	4.42513	2.03784	4.68594	0	5.53848	0	4.50971	0	0	0	0	0	0	5.89319	0	0	0	0	4.16745	0	0	4.58464	0	0	0	0	0	0.969372	0
PF3D7_0107800	5.44303	1.60292	7.27692	2.02045	2.03235	0	0	6.72977	0	0	8.61894	0	4.07742	0	0	8.77376	0	0	1.13949	0	0	7.8654	0.964612	7.95912	5.79633	0	0	0	5.26102	0	0	0	3.46595	0	9.43687	0	2.25584	0	0	0	0	0	0	5.92131	0	0	0	0.969372	0
PF3D7_0107900	5.78061	6.79479	6.72129	3.95618	4.92418	0	0	0	8.98777	0	2.74453	0	9.66917	0	0	7.69538	0	0	0	0	6.13882	0	0	0	2.69095	0	0	0	4.69475	0	0	0	1.28433	6.44411	1.09645	0	0	0.92258	0	0	1.11702	0	0	0	7.61502	0	0	0	0
PF3D7_0108000	0	2.65482	1.16305	0	0	0	5.83165	4.28317	0	0	0	1.54949	0	2.24836	0	8.66272	8.33315	0	0	0	0	3.74687	0	6.94797	0	0	0	0	0	0	1.3115	0	1.28433	0	0	0	0	0	0	0	1.11702	0	0	0	1.0847	0	0	0	0
PF3D7_0108100	5.91573	7.64584	7.13997	0	7.16161	0	10.2667	7.3358	5.94843	2.5612	5.63754	0	6.35753	8.25646	0	8.46002	10.9522	1.10312	0	1.68662	10.6019	9.3257	0	3.17291	1.49525	9.12454	0	8.70842	3.17873	0	1.3115	0	0	5.28179	0	1.69561	4.11796	8.8411	8.93579	0	0	0	1.02775	1.73871	10.2887	1.30991	8.70602	0	0
PF3D7_0108300	3.7885	7.37895	7.35908	0	8.41353	1.44056	1.20238	3.13982	1.14734	0	7.3615	0	0	6.68966	0	8.78283	3.92842	0	0	0	7.87239	0	0	0	5.48088	1.38679	1.29397	1.50919	7.51259	0	8.15757	0	6.66531	5.28179	3.87375	3.6083	0	7.64887	0	3.92116	7.18938	4.85766	6.91248	8.82797	7.34353	0	0	9.14764	0
PF3D7_0108400	5.72649	3.63348	7.24192	6.56995	5.1078	0	1.20238	2.7405	0	0	0	0	0	0	0	0.756912	0	0	0	0	0	4.40538	0	5.63925	0	0	0	0	0	2.31086	0	0	0	4.5789	3.33718	0	0	0	1.706	5.87977	0	0	5.78187	1.11682	0	1.98497	0	0	0
PF3D7_0108500	6.99048	0	2.35924	0.819078	3.94704	0	0	0	0	0	5.58138	0	0	0	0	0	0	0	0	0	0	0	0	7.0782	0	0	0	3.59443	0	0	2.4452	0	0	0	0	0	0	0	6.19774	0	0	0	0	0	0	0	0	0	0
PF3D7_0108600	7.79187	5.54355	8.60019	0	7.42642	1.44056	11.4954	5.92295	1.14734	10.2502	7.60159	1.54949	2.06227	8.25203	1.29264	7.66627	0	1.10312	0	0	0	8.10398	0	7.81245	1.49525	0	4.59886	2.23051	0.792674	9.97815	0	0	8.81956	6.56935	5.60904	1.69561	4.84255	0	5.78924	4.343	9.47285	0.999833	1.62184	5.50493	1.69682	0	2.63153	2.53355	0
PF3D7_0108700	8.05967	7.28783	5.87857	4.32962	4.43327	0	0	7.97592	0	1.15412	1.18082	0	8.53548	5.03945	0	0	0	6.24093	10.3271	0	0	7.74523	1.53758	11.2196	6.49405	11.191	1.29397	7.81009	0.792674	0	1.3115	0	0	5.94958	10.4429	0	0	5.33636	1.09172	0	7.43331	0	0	9.96441	8.20303	6.86274	3.61586	4.89431	0
PF3D7_0108800	4.15915	2.45488	6.10325	8.70045	7.12481	0	0	0	0	0	0	0	11.0668	0	0	0	0	0	0	0	0	0	0	0	1.49525	0	0	1.50919	0	0	0	0	5.20524	4.95448	6.81444	0	0	0	0	0	1.73898	0	0	0	0	0	4.96877	8.2329	0
PF3D7_0109000	0	0	5.70665	1.33831	0.599429	0	0	0	0	0	0	0	0	0	0	0	0	0	0	0	0	0	0	0	0	0	0	0	0	0	0	0	0	0	0	1.69561	0	0	0	0	0	0	0	0	0	0	0	0	0
PF3D7_0109100	0.743855	7.64584	7.14839	10.6187	3.20819	2.14683	0	0	0	1.15412	0	0	0	0	0	0	0	0	0	1.68662	0	7.71355	0	0	7.21285	1.38679	0	1.50919	0	0	0	0	0	0	0	8.40561	0	0	1.09172	0	0	11.3339	1.62184	0	1.69682	0	0	0	0
PF3D7_0109200	0	0	2.47095	0	0.599429	0	0	0	0	0	0	0	0	0	0	0	0	0	0	0	0	0	0	0	0	0	0	0	0	0	0	0	0	0	0	0	0	5.27094	0	0	0	0	0	0	0	0	7.11599	0	0
PF3D7_0109300	0	0.49315	7.92281	7.38239	1.02165	0	0	0	0	0	0	0	0	1.52392	0	0	0	8.67862	0	0	0	0	0	0	0	0	0	6.36187	0	5.29635	0	0	0	0	0	0	1.1755	0	6.38514	0	0	0	0	0	0	0	0	0	0
PF3D7_0109400	9.86002	7.31393	8.54541	10.8291	9.40704	2.97399	1.20238	0	3.57719	0	6.26722	10.7221	0	6.52312	0	0	2.74206	7.74526	0	0	8.83596	5.57272	0	0	11.2137	9.08218	3.81436	0	8.1255	10.4121	8.19453	0	1.28433	7.16123	10.8079	1.69561	0	0	0	7.34936	0	8.30801	2.04142	0	5.68487	0	7.0795	10.093	1.54572
PF3D7_0109500	7.19695	4.04313	4.43662	0	0	0	0	5.62368	0	0	0	0	8.63681	0	0	0	0	0	0	0	0	0	0	0	0	0	0	0	0	0	0	0	0	0	0	0	0	0	0	0	0	0	0	0	0	0	0	0	0
PF3D7_0109700	0	1.94583	0	1.33831	0	0	0	0	0	0	0	0	0	0	0	0	2.39716	0	1.13949	0	0	1.7354	0	0	0	0	0	0	0	3.53166	0	0	0	2.70652	1.09645	0	0	0	0	0	0	0	0	0	0	0	0	3.5283	0
PF3D7_0109800	7.48467	6.80534	0	0	0	0	3.66796	5.16223	0	0	7.74907	0	0	8.27405	1.29264	0	0	0	0	0	0	0	8.43236	0	0	0	0	6.54419	0	0	0	0	0	0	0	0	0	0	0	0	0	0	0	1.11682	0	10.0621	0	4.26317	0
PF3D7_0109900	6.83719	5.95715	5.83748	7.19945	6.93743	2.6189	8.05061	6.31926	5.40299	4.80534	7.05969	8.47409	6.68152	4.16039	10.1573	7.23555	1.27653	7.01789	5.21299	7.60031	7.87787	2.03784	4.97495	9.96217	6.68469	4.22994	9.58978	5.3793	8.11792	0	0	6.74269	0	6.61655	2.96896	6.13777	10.4506	0.92258	4.75592	0	3.00251	6.39199	4.69666	4.11782	6.11638	10.2888	1.84736	0	3.40565
PF3D7_0110000	6.91184	8.05687	7.03026	8.50792	6.77728	0	0	4.61132	10.317	1.78701	0.707988	0	1.37195	0	6.38605	0	0	10.3841	0	1.68662	0	1.35228	0	0	6.68469	8.13128	0	0	0	1.21449	8.17986	0	1.28433	0	0	0	0	8.42992	5.42147	3.12395	5.17272	0	1.62184	1.73871	0	10.2243	0	1.54398	0
PF3D7_0110100	8.41372	7.36832	5.58776	0	2.20346	2.14683	10.9071	4.4797	0	0	8.27687	0	1.37195	0	0	0	0	0	0	0	0	0	0.964612	0	0	0	11.62	2.23051	11.1777	0	0	0	9.36628	5.222	1.71218	0	9.04548	8.81552	0	0	7.84626	0	1.02775	1.11682	8.89565	0	0	1.54398	3.85165
PF3D7_0110200	0	0	0.498863	3.72557	0	0	0	0	0	0	0	0	0	0	0	0	0	5.19353	0	0	0	0	0	0	0	0	0	0	5.31509	2.31086	0	0	0	1.36696	0	0	0	0	0	0	0	0	0	0	0	0	0	0	0
PF3D7_0110400	7.56396	6.81059	7.28076	8.85131	6.72204	7.03655	0	9.04078	1.77826	10.1681	8.6534	1.54949	1.37195	9.85298	0	5.28329	9.502	6.79735	0	1.68662	0.918821	0	0.964612	5.14002	0	0	6.68147	5.24526	6.15581	1.86441	0	0	0	6.92854	0	0	0	10.0721	0	0	0	0	10.6465	6.95083	1.0847	1.30991	0.900054	4.79824	0
PF3D7_0110500	5.88312	6.93592	8.39596	9.88516	9.28489	0	0	8.79531	0	0	0	1.54949	11.0013	0.95446	0	0	2.74206	9.53669	0	0	0.918821	8.15597	0	10.4092	6.20487	5.71915	11.9989	2.70918	8.72381	6.5862	1.3115	1.56786	9.88521	9.39442	12.5054	0	7.88495	0	8.30147	10.433	0	7.15954	8.14223	12.009	10.2951	0	0	11.7828	0
PF3D7_0110600	7.17017	6.67333	6.63997	7.31475	7.12481	1.44056	1.20238	9.91754	9.51422	9.23827	9.2612	2.27926	2.52723	8.77492	0	9.62609	1.94303	7.14036	0	1.68662	9.85534	10.0959	0.964612	0	0	1.38679	0	2.23051	10.4425	2.65131	0	2.30138	9.62947	9.48623	11.3321	1.69561	3.89198	1.88225	0	1.193	8.69635	0	7.76207	6.19885	3.73663	1.98497	0.900054	7.45412	0
PF3D7_0110700	7.90988	4.39013	0	0	7.90388	0	0	0	0	0	0	1.54949	0	0	0	0	0	0	0	0	0	0	0	0	0	0	0	3.35508	0	6.46204	0	0	0	0	0	0	0	0.92258	0	0	0	0	0	1.11682	0	0	0	0	0
PF3D7_0110800	0.743855	0	6.39996	5.32114	0	0	0	0.774315	0	0	3.10472	0	0	0.95446	0	0	0	0	0	0	0	9.16324	0	0	0	0	0	0	0	0	0	0	0	0	0	0	0	0	0	0	0	0	7.74121	0	0	0	0	0	0
PF3D7_0110900	0	0	4.46389	0	0.599429	0	0	2.57837	0	0	7.34473	9.74257	0	0	0	1.2508	5.35161	0	1.7681	0	0	0	0	3.48614	4.51283	0	0	6.54419	0	0	0	3.43606	0	4.71525	9.27135	0	0	0	2.466	6.62582	0	0	0	0	0	8.59652	4.96877	0	2.27471
PF3D7_0111000	5.1182	7.04679	6.29001	8.20578	7.76045	9.64667	0	9.69822	0	0	0	0	0	0	0	0	0	7.68213	6.75582	9.91296	0	0	0	0	0	6.32433	0	0	1.30133	0	0	1.56786	0	8.82483	0	0	10.4454	9.69426	2.73474	0	0	0.999833	3.95826	1.11682	0	0	0	0	7.6205
PF3D7_0111200	3.71629	3.43033	0.498863	2.26945	4.79629	1.44056	0	1.94167	0	0	0	0	6.08119	0.95446	0	3.74606	0	3.76872	0	0	0	0	0	1.29744	2.21358	0	2.42117	0	4.77411	0	0	0	0	3.85038	3.75714	0	6.94362	6.33449	0	0	6.10437	0	1.02775	2.17186	0	0	6.97411	0.969372	0
PF3D7_0111300	3.56002	0.49315	4.09684	0	7.00842	0	0	0.774315	0	0	6.85385	10.5473	0	7.24788	1.29264	7.81953	0	0	0	0	1.47568	10.0888	1.53758	9.3599	0	1.38679	0	0	0.792674	0	0	0	0	7.6208	9.08131	0	5.60972	0	1.706	0	1.11702	0	0	0	5.74642	0	0	3.64338	0
PF3D7_0111400	7.02826	6.95026	6.12049	7.85681	2.03235	2.14683	0	0.774315	1.14734	1.15412	0.707988	0	9.19343	0	1.29264	6.37668	0	0	0	0	6.57592	0	0	0	0	1.38679	10.1939	1.50919	0	0	0	1.56786	2.40791	5.25221	0	2.45372	1.1755	1.88225	2.96119	0	0	1.58474	9.55474	0	1.69682	0	9.98144	3.11502	0
PF3D7_0111500	3.9857	1.94583	5.05405	0	3.36066	6.40938	0	7.30372	1.14734	6.24327	6.14339	2.27926	0	7.32585	0	1.2508	0	9.39626	9.16703	8.3343	8.55432	7.34454	0	0.789909	3.57468	7.24023	0	5.01749	0	1.21449	0	0	0	8.39825	0	9.0237	0	5.36799	0	6.31222	0	0	1.02775	0	0	1.30991	0	9.3728	9.41452
PF3D7_0111600	1.23222	0	0	4.02552	0	0	0	0	0	0	0	0	0	0	0	0	0	0	0	0	0	0	0	0	0	1.38679	0	0	0	0	0	0	0	0	0	5.28781	0	0	0	0	0	0	0	0	0	0	0	0	0
PF3D7_0111800	0	0	2.76201	0	0	0	0	3.45224	0	1.15412	0	0	0	0	0	0	2.39716	0	0	2.44308	0.918821	7.93572	0	6.19313	3.04902	0	0	0	0	0	0	0	0	2.87127	0	0	0	0	0	1.193	0	0.999833	0	1.11682	0	0	0	5.96142	0
PF3D7_0111900	0	1.15221	2.47095	0	0	5.06915	3.66796	0.774315	0	0	2.26338	0	0	3.61521	3.81227	4.29473	0	0	4.57638	0	0	0.829099	0.964612	1.96933	4.1187	0	0	3.79965	2.77784	2.65131	1.3115	0	2.40791	4.06976	5.35191	0	3.29439	0	0	0	0	0	2.63091	0	5.9167	2.79016	1.4501	7.89253	0
PF3D7_0112000	4.04586	1.94583	3.14549	0	2.84427	1.44056	3.51216	3.01859	0	0	0	0	0	5.7165	5.8824	3.74606	0	0	1.7681	0	5.92287	3.25434	2.26488	1.29744	1.49525	0	9.39196	4.41356	3.66863	0	0	0	1.28433	6.98359	5.35191	0	3.62391	0.92258	0	0	0	0.999833	1.62184	0	1.0847	0	4.70697	5.29717	3.64581
PF3D7_0112100	0	0	0	5.42745	3.43125	0	0	0	0	0	0	0	0	0	0	0	0	0	0	0	0	0	0	0	0	0	0	0	0	0	0	0	0	0	0	0	0	0	0	0	0	0	0	0	4.24298	0	0	1.54398	0
PF3D7_0112200	0.743855	0	0	0	0	0	0	7.78002	1.14734	0	0	0	0	8.06259	0	11.0761	0	1.10312	0	0	0.918821	0	0	8.55619	7.12157	0	0	0	10.7306	0	0	0	0	3.76915	0	0	0	0	4.25553	1.193	9.83787	0	0	11.0208	2.45516	0	0	3.11502	0
PF3D7_0112800	0	1.15221	4.46389	0	0.599429	0	0	0	0	0	0	0	0	0	0	0	0	0	0	0	0	0	0	0	0	0	0	0	0	0	0	0	0	0	0	0	0	0	0	0	0	0	0	0	0	0	0	0	0
PF3D7_0113000	10.306	0	0.868843	0	0	0	0	2.7405	0	0	9.52086	0	0	0	0	0	0	0	1.13949	0	11.267	0.829099	0	1.96933	9.25792	1.38679	0	1.50919	0	0	4.34099	5.40114	0	2.5205	8.74098	1.69561	0	0	4.75592	0	0	0	1.02775	0	0	0	0	0.969372	0
PF3D7_0113100	0.743855	0	8.08304	0	0	1.44056	0	8.53016	0	0	0	1.54949	1.37195	0	10.3714	0.756912	0	0	0	0	0	0	0	1.29744	9.44652	8.59007	0	0	0	0	0	1.56786	0	4.37441	0	0	1.1755	0	0	0	0	1.58474	0	1.11682	0	0	1.84736	0	0
PF3D7_0113200	0	7.69206	8.05866	0.819078	0	1.44056	0	0.774315	11.2703	10.1036	4.91371	0	0	2.24836	1.29264	8.95915	5.74509	0	0	0	11.1766	4.85583	0.964612	9.63453	9.12322	2.08063	6.11364	0	6.25597	0	12.7194	0	2.75334	9.7629	11.8812	12.3325	0	7.91821	12.6501	1.193	0	0.999833	0	11.0913	1.0847	1.30991	8.92492	9.03359	10.4925
PF3D7_0113300	0	3.8528	0	0	1.02165	0	0	6.96123	0	0	0	0	0	0	0	0	0	0	0	0	0	0	0	0	0	0	0	0	0	0	0	0	0	0	0	0	0	0	0	0	0	0	0	0	0	0	0	0	0
PF3D7_0113400	0	0	0	0	0	0	0	0	0	0	0	0	0	0	0	0	0	0	0	0	0	0	0	0	0	0	0	0	0	0	0	0	0	7.07936	0	0	0	0	0	0	0	0	0	0	0	0	0	0.969372	0
PF3D7_0113600	0	0	0	0	0	0	0	0	0	0	0	1.54949	0	9.14838	1.96329	0	0	1.72088	0	0	0.918821	0	0	0	0	0	0	0	0	0	0	0	0	3.59155	0	0	0	0	0	0	0	0	0	0	0	0	5.12016	0	0
PF3D7_0113700	9.20613	0.49315	0	0	0	0	0	7.34213	0	0	0	0	0	7.62899	0	0	0	0	0	0	5.08539	0	0	0	0	0	0	7.43232	0	0	0	0	5.08834	0	0	0	0	0	0	0	0	0	0	0	0	0	9.13286	0	0
PF3D7_0113800	0	0	7.01652	0	0	0	11.2508	8.5412	1.14734	0	5.84257	0	3.39633	8.67584	0	0	0	0	0	0	0	5.39775	10.5283	0	0	10.4557	0	1.50919	1.30133	6.52546	0	0	9.29223	0	1.09645	0	0	0.92258	0	6.88327	7.3427	0	0	1.11682	0	6.01365	10.9949	0	0
PF3D7_0113900	9.33981	7.66044	9.51769	0	5.08608	0	0	7.66858	0	8.54988	0	0	12.2044	10.555	0	8.62035	0	0	0	0	10.5634	10.755	9.74859	1.67215	2.69095	0	10.8495	1.50919	0	0	0	1.56786	11.7618	8.85221	0	2.45372	10.2931	8.32102	0	9.31966	12.4669	0.999833	1.02775	1.11682	1.69682	6.60218	10.4811	0	0
PF3D7_0114000	9.47862	8.49357	8.62153	9.64877	8.6051	2.14683	10.4334	6.52244	0	0	8.41983	0	1.37195	7.33426	0	0	0	3.99335	0	1.68662	0	0	0	0	0	0	1.29397	0	0	0	0	0	0	0	0	0	0	0	0	1.193	8.58657	0	0	1.11682	1.0847	0	0	0	0
PF3D7_0114100	0	0	0	0	0	0	0	0	0	0	0	0	0	0	0	0	0	0	0	0	0	0	0	0	0	0	0	0	0	0	7.038	0	0	0	0	0	0	0	0	0	0	0	0	0	0	0	0	0	0
PF3D7_0114400	6.4927	0	0	0	0	0	0	0	0	0	0	0	0	0	0	0	0	0	0	2.44308	2.18975	1.35228	0	0	0	0	0	0	0	0	0	1.56786	0	0	0	0	0	1.48078	0	0	0	0.999833	0	0	0	0	0	0	0
PF3D7_0114900	0	0	0	0	0.599429	1.44056	0	0	0	0	0	0	0	0	0	0.756912	0	0	0	0	0	0	0	0	0	0	0	0	0	0	0	0	0	0	0	0	0	0	10.0373	0	0	0	0	0	1.0847	0	0	0	0
PF3D7_0115000	0	0	0	0	0	0	1.20238	3.01859	0	0	0	0	0	0	0	0	0	0	0	0	0	0	0	0	0	0	0	0	0	0	0	0	0	0	0	0	0	0	5.12674	0	0	0	0	0	1.0847	0	6.80562	0	0
PF3D7_0115100	1.23222	3.68009	2.67136	0	1.61375	0	0	2.88624	0	0	0	4.4724	0	0	0	0	0	0	0	2.44308	0	0	0	0.789909	0	0	0	1.50919	0	0	0	0	0	0	0	0	0	0	2.13548	0	0	0	0	0	0	3.98118	0	0	0
PF3D7_0115500	0	4.39013	1.61612	0	4.43327	0	0	0	0	0	0	0	0	0	0	0	0	0	0	0	0	0	0	0	0	0	0	0	0	0	0	0	0	0	0	0	0	0	0	0	0	0	0	0	0	0	0	0	0
PF3D7_0115700	0	0	0	0	1.83818	0	0	0.774315	0	0	0	0	0	0	0	0	0	0	0	0	0	0	0	0	0	1.38679	0	0	0	0	0	0	0	0	0	0	0	0	1.09172	9.43407	0	0	0	0	0	0	0	0	0
PF3D7_0201400	0	0	0	0	0	0	3.51216	6.26698	0	0	6.85385	0	0	0	0	0	0	0	0	0	0	8.67491	0	0	0	0	0	4.41356	0	0	0	0	0	0	0	0	0	0	0	1.193	0	0	0	0	0	0	0	0	0
PF3D7_0201500	0	0	0	0	0	0	0	6.69062	0	0	7.54887	0	9.94963	0	0	1.61806	0	0	0	0	8.42572	0	7.3717	8.60292	0	0	1.29397	1.50919	0	0	0	0	6.03575	5.57254	8.72555	0	0	8.44483	5.98232	1.193	8.72054	0	0	0	3.60991	0	0	6.41452	0
PF3D7_0201600	0	0	0	0	0	0	6.1812	3.13982	0	0	5.08505	0	0	0	0	0	0	0	0	0	0	0	0	0	0	0	0	0	0	0	0	0	0	0	0	0	0	0	0	0	0	0	0	0	0	0	0	0	0
PF3D7_0201700	9.97666	0.49315	0	0	0	0	0	8.48224	0	0	0	0	0	0.95446	1.29264	0	0	0	1.13949	0	0	0	0	0	0	0	0	0	0	0	0	0	0	2.3069	0	0	0	0	1.09172	0	0	0	0	0	0	1.30991	0	0	0
PF3D7_0201800	1.88697	0	0	0	0	0	10.3293	0	9.83527	0	0	0	4.63361	3.50034	3.65513	0	3.92842	0	3.23591	5.43166	3.75146	3.13188	0	0	0	0	0	0	4.21527	0	0	2.78533	4.06975	0	3.33718	0	0	0	10.7004	2.61944	0	4.32161	1.02775	0	3.85312	5.06798	0	0	4.46692
PF3D7_0201900	9.91851	0	0	0	0	2.14683	7.73534	8.85186	6.48702	10.1417	8.17303	1.54949	10.9125	10.2551	1.96329	2.36155	0	8.58251	1.13949	1.68662	12.0727	3.4719	3.93292	0	0	0	0	5.17326	0	0	7.5863	0	6.29512	8.38127	0	0	1.81451	4.97485	11.0108	4.14744	10.1289	0	3.63543	0	0	0	0	0.969372	0
PF3D7_0202000	15.7446	2.45488	1.61612	2.83071	2.49469	5.27478	12.6841	11.0876	13.7063	11.3397	13.8385	1.54949	11.905	11.6243	11.1158	10.2889	14.314	12.5272	11.5595	3.83936	13.7435	12.9301	11.0178	13.4344	16.1804	3.95742	3.4808	12.0285	11.4375	3.95666	13.7669	3.88289	11.6489	14.0179	14.3409	2.94811	11.631	12.1967	13.6855	13.4841	13.6112	0.999833	12.2217	2.50455	11.4787	3.68192	1.84736	13.9768	1.54572
PF3D7_0202100	0.743855	0	0	0	0	0	0	0	0	0	0	0	0	0	0	0	0	0	0	0	0	0	0	0	0	0	0	0	0	0	0	0	0	0	0	0	0	0	0	0	0	9.16708	0	0	1.0847	0	0	0	0
PF3D7_0202300	0	0	0	0	0	0	0	0	0	0	0	0	0	0	0	0	0	0	0	0	0	0	0	0	0	0	0	0	0	0	0	0	0	0	0	0	0	0	0	0	0	0	0	0	5.40852	0	0	0	0
PF3D7_0202400	1.23222	0	0.498863	0	0	0	0	5.47031	8.8464	9.70448	0	0	10.0632	7.51526	8.93963	9.5257	8.54577	1.10312	1.13949	0	0	6.808	0	0	10.1842	9.78061	8.02742	6.9837	0	3.15762	7.55253	0	4.49411	8.46425	6.57709	0	2.59331	9.67542	5.17271	9.06287	0	0	1.02775	11.3777	5.88968	7.50359	4.55579	7.75854	1.54572
PF3D7_0202500	10.738	0.859993	0	0.819078	0	6.12041	0	6.00503	5.70134	6.78226	0	2.27926	0	1.93114	0	8.2505	0	0	0	5.09951	0	0.829099	0	9.19205	4.62344	5.62787	0	0	0	0	5.94865	5.10429	0	0	0	0	0	0	0	0	0	2.99971	0	0	8.21396	0	8.56136	0	5.4966
PF3D7_0202600	0	7.87849	7.63271	5.37527	6.64245	0	0	6.51125	5.63233	0	0	0	0	0	0	0	0	0	0	0	0	0	0	0	1.49525	0	0	2.70918	0.792674	0	0	0	0	7.62658	0	0	0	0	1.09172	0	0	0	0	0	9.80656	8.43941	7.58808	0.969372	0
PF3D7_0202700	0	0	0	0.819078	1.61375	0	0	0	0	0	1.82134	1.54949	0	0	1.29264	4.34457	0	0	0	0	0	0	3.63442	0	0	0	1.29397	0	0	0	0	0	0	0	0	0	0	0	0	0	0	1.58474	0	0	1.0847	0	0	0.969372	0
PF3D7_0202800	0	0	0	1.33831	0	0	0	0	0	0	0	0	0	0	0	0.756912	0	0	0	0	0	0	0	5.10988	0	0	0	0	0	0	7.72413	0	0	0	0	0	0	7.85265	0	0	8.12526	0	0	0	0	0	3.27223	0	0
PF3D7_0202900	1.59643	1.15221	3.87108	0.819078	7.65378	1.44056	0	7.2237	0	6.73325	3.39271	0	7.2008	0	0	0	0	4.58278	0	0	0.918821	0.829099	6.60148	1.96933	0	0	5.77412	0	0	0	6.62661	0	0	5.44759	0	0	0	5.42923	0	3.49701	10.2749	5.88231	0	0	6.58915	0	6.88177	0	0
PF3D7_0203000	6.58684	5.50523	1.16305	0	2.03235	5.66431	0	6.09773	6.13459	1.15412	8.0577	11.7615	9.94499	0	4.75999	3.31735	0	10.0033	1.7681	0	0	8.25097	0.964612	9.07408	0	0	0	0	0	10.5276	8.24473	1.56786	7.92855	7.26115	1.09645	0	5.36732	1.48078	0	8.77589	10.812	8.68617	1.02775	1.11682	8.27788	9.93922	6.79441	7.18642	1.54572
PF3D7_0203100	9.3353	7.58895	8.55019	6.96362	7.66481	0	7.47542	0.774315	11.4102	0	8.07814	0	0	0	0	0.756912	0	0	8.40023	0	0	0	0	0	0	0	0	0	4.95529	0	0	0	0	8.32199	0	0	0	0	0	0	0	8.40481	0	0	0	0	0.900054	0	4.587
PF3D7_0203200	0	1.15221	0.498863	2.02045	3.28644	0	0	0.774315	0	0	0	0	0	0	0	0	0	0	0	0	0	0	7.16723	0.789909	0	2.08063	0	5.01749	0	0	0	0	1.28433	0	0	0	0	0	2.73474	0	0	0	0	0	0	0	0	0	0
PF3D7_0203300	8.4642	6.53435	4.26126	3.63972	5.81038	0	0	0.774315	0	0	8.44365	0	9.31353	4.86471	0	0.756912	0	0	0	0	2.18975	0	0	0	0	7.62954	0	7.63354	0	0	0	0	0	4.67122	0	0	3.29439	0	0	5.52419	0	0	0	0	7.87131	8.98558	0	6.46233	0
PF3D7_0203400	0.743855	1.78454	2.92782	1.33831	2.73688	0	4.44751	4.4797	7.98023	0	0	8.51266	6.04694	0	7.28655	0.756912	1.27653	7.72973	5.21299	0	2.18975	5.85025	2.52549	0	0	6.85378	5.10419	4.13902	6.40054	0	0	0	1.95285	5.3392	4.82369	0	0	3.6601	5.42147	0	7.27898	0	0	0	5.20437	0	0.900054	0	0
PF3D7_0203600	7.9498	5.91879	6.45534	0	6.67917	0	5.58022	3.99258	0	1.78701	0.707988	0	0	0	3.04418	0	3.0202	0	1.7681	0	0	0	0.964612	0	1.49525	7.32985	4.76215	4.28281	5.2332	1.21449	0	0	6.46886	6.96547	6.18412	1.69561	10.535	1.48078	0	6.95981	7.8016	0.999833	0	0	9.11858	5.24723	3.13672	0	0
PF3D7_0203700	8.48879	3.53548	6.14596	0	2.62086	0	0	0	0	0	3.77299	0	0	0	0	0	0	0	0	0	11.0683	0	0	0	0	0	0	0	0	0	0	0	0	7.06241	0	0	0	0	7.48067	0	0	0	0	0	0	0	0	0	0
PF3D7_0203800	6.34488	7.91305	9.12589	5.37527	8.27885	0	0	0	0	0	0.707988	0	1.37195	0	0	1.2508	0	2.48356	0	0	7.38064	0	0	0	0	0	0	0	0	0	0	0	0	0	0	0	0	0	0	6.58774	0	0	0	2.77471	0	0	0	0.969372	0
PF3D7_0203900	0	6.38759	5.88867	0	0.599429	0	0	0	0	0	6.90049	0	0	0	0	2.15359	0	0	0	0	0	0	9.90139	5.63925	0	0	0	0	2.77784	0	0	1.56786	0	8.98179	6.62779	0	0	4.97485	0	0	5.80588	0	0	0	0	1.98497	0	0	0
PF3D7_0204000	0.743855	7.158	6.49553	5.76817	9.53677	5.75868	0	2.18647	0	1.15412	0	6.66123	6.61295	0	5.16165	6.91931	0	5.47998	0	0	0	0	0	0	0	1.38679	6.14357	0	0	0	6.51415	0	0	4.00028	0	0	0	0	3.32916	4.14744	0	0	1.02775	6.02851	0	0	0	0	0
PF3D7_0204100	0	7.87599	6.21176	6.85352	8.58396	9.96639	0	4.28317	0	1.15412	0	0	0	5.7917	8.04114	7.96603	0	8.30197	11.39	9.68694	7.58182	0	0	7.23302	0	9.01171	1.29397	9.9197	6.26973	2.31086	7.67266	10.7383	11.112	8.16414	0	12.0072	7.76485	0	8.45819	9.02775	0	0	0	0	6.50263	1.98497	4.79962	1.95381	9.9252
PF3D7_0204200	8.20198	8.09822	7.56194	1.33831	5.70035	9.03773	10.9294	8.15917	11.1497	2.5612	9.13032	10.4151	10.9361	10.2891	9.48327	8.19385	10.1282	9.03816	6.70681	1.68662	0	10.9522	11.1745	0	10.1842	10.5812	11.4745	10.2325	8.07938	10.6079	2.4452	1.56786	10.666	9.99606	10.8042	1.69561	10.6136	9.88532	10.8154	11.3792	11.3813	11.1646	2.04142	10.254	9.14453	12.1422	3.39609	6.16774	1.54572
PF3D7_0204300	0	0	0	0	4.56469	0	0	0	0	1.15412	6.26722	0	0	0	0	1.91053	0	0	0	0	0	4.55586	0.964612	7.154	0	0	0	0	0	0	0	0	3.46595	0	0	0	0	0	0	0	0	0	7.69132	0	0	0	0	0	0
PF3D7_0204500	0	6.32297	0	0	0	0	9.71693	7.20298	8.584	9.15698	6.24329	2.27926	0	0.95446	1.96329	0.756912	11.1629	6.38663	9.56549	0	0.918821	1.7354	0	0	10.9193	8.42363	0	6.03622	9.3406	0	0	0	0	7.50642	10.7773	0	0	0	0	0	0	0	1.02775	1.11682	7.3731	0	9.904	10.2857	2.27471
PF3D7_0204600	0	0	2.10594	0	0	0	1.84894	1.27546	0	0	0.707988	0	0	0	0	6.41217	0	0	0	0	0	0	5.99552	0	1.49525	0	0	0	0	0	0	0	4.1881	2.05608	0	0	0	0	0	0	8.29595	0	0	1.11682	0	0	1.84736	0	0
PF3D7_0204700	6.52477	3.19382	6.17923	0	3.74015	9.88764	11.3133	0.774315	9.88617	1.78701	1.18082	10.2852	0	0	0	0	2.74206	0	6.62125	0	0	1.7354	1.94659	10.5093	0	9.8198	11.3126	1.50919	8.99002	1.21449	11.5666	0	2.75334	0	7.45251	1.69561	1.1755	2.45352	9.09647	1.193	0	0	12.4688	11.696	0	11.3052	10.5027	11.8226	0
PF3D7_0204800	6.8625	4.66964	0	0	1.34787	8.61417	8.51306	7.866	1.14734	10.4198	9.47536	11.159	1.37195	0	0	0	0	2.75295	9.92101	0	1.87645	8.85506	0	1.29744	7.84681	0	9.08375	0	1.30133	8.80954	1.3115	1.56786	0	8.33968	0	5.20266	1.81451	9.1831	1.09172	8.57158	8.67175	0	1.02775	11.1294	1.0847	1.30991	0	12.0351	8.19359
PF3D7_0204900	3.9857	0	6.13752	6.24601	2.62086	0	0	3.35543	0	0	0	0	0	0	0	0	3.78691	8.99336	0	0	9.71868	7.22981	0	0	0	5.05742	1.29397	7.53644	8.95426	4.28454	8.4235	0	0	6.37716	0	0	0	2.19598	0	0	9.06401	0	0	2.77471	3.14511	0	0	5.36581	0
PF3D7_0205000	7.00571	5.83888	5.86841	3.63972	4.53294	0	0	3.25165	0	0	4.94372	1.54949	1.37195	0	0	2.36155	0	0	0	0	7.04345	0.829099	8.99187	0	2.21358	0	0	0	1.30133	1.21449	0	0	6.7639	4.6258	1.09645	0	0	0.92258	0	0	7.77874	0	1.02775	0	1.0847	4.788	0	0	0
PF3D7_0205100	8.29168	7.59809	4.61745	8.47731	8.74677	1.44056	0	0	0	0	0.707988	0	1.37195	0.95446	0	4.29473	0	0	1.13949	0	0	0	0	0	0	0	0	0	3.74941	1.21449	0	0	0	0	0	0	0	0	0	0	0	0	1.02775	0	0	0	0	6.9498	0
PF3D7_0205300	5.57139	0	6.21978	0	5.15027	0	0	2.57837	0	0	0	0	0	0	0	0	0	0	0	1.68662	0	0	0	0	0	0	0	0	7.65568	0	0	1.56786	0	0	0	1.69561	0	0	0	0	0	3.70013	0	0	0	0	1.84736	0	0
PF3D7_0205400	0	0	0	0	0	0	0	0	0	0	7.40529	0	0	0	0	8.74621	0	0	0	0	0	0	0	0	0	0	0	0	9.57888	0	0	0	0	0	0	0	0	0	0	0	0	0	0	0	0	0	0	0	0
PF3D7_0205600	0	8.50817	5.17446	6.14056	7.8372	1.44056	0	0	0	0	0	0	0	0	0	0.756912	0	1.10312	0	0	10.8209	0	0.964612	8.14522	0	0	0	0	0	0	0	0	0	0	0	0	1.1755	0	10.2222	0	0	0	0	1.11682	4.85914	0	0.900054	0.969372	0
PF3D7_0205700	3.18519	1.60292	3.27427	7.12241	5.19153	0	1.84894	3.01859	6.59976	3.06229	0	0	0	2.24836	0	3.88727	0	3.17589	0	0	0	2.68617	2.52549	0	6.49405	4.74628	0	7.10476	0	0	0	5.40114	0	2.5205	0	0	1.1755	0	8.15457	2.28061	0	0	0	0	0	0	1.4501	0	0
PF3D7_0205800	4.31397	6.46949	6.63997	0.819078	4.87438	1.44056	0	7.3547	7.85711	6.84512	0.707988	6.09698	6.56536	6.88547	3.47875	5.45193	0	7.53806	3.56405	0	9.70643	3.97773	10.2848	7.33425	7.42625	7.9918	2.42117	6.26127	0.792674	9.98004	2.79244	1.56786	8.42681	7.55569	1.71218	1.69561	8.94589	3.02928	1.09172	9.79319	0	0	4.57618	4.91729	7.83636	7.91958	6.79441	4.11151	2.7567
PF3D7_0205900	10.3417	8.39047	8.7489	2.83071	7.02563	11.5321	2.90803	11.2667	1.14734	8.69772	11.9691	13.8852	12.7722	11.1998	10.2835	9.98546	4.73368	11.9584	10.2763	1.68662	5.94389	11.9884	12.1769	4.20908	9.78672	10.7611	8.23634	8.55397	11.1603	12.7993	13.2858	3.14707	10.9809	9.49415	5.67481	7.85568	12.9919	12.5299	8.61626	13.1162	11.9565	11.937	9.20208	13.4434	8.30881	10.5882	11.944	13.1784	4.69785
PF3D7_0206000	0	4.82291	5.74048	0	3.8473	0	0	5.34983	1.77826	7.59546	6.1942	1.54949	0	0	0	0	0	0	0	0	0	1.35228	0	0	0	3.41816	5.04196	3.97929	4.52158	0	1.3115	0	0	0	0	0	0	0	0	0	0	1.58474	0	0	0	0	0	0	0
PF3D7_0206200	9.87771	9.92194	8.11133	8.89366	10.8349	11.1908	10.4046	10.324	12.7101	9.71714	9.64249	14.302	6.92723	10.5773	11.6649	7.03007	2.39716	8.45141	9.61281	11.5577	1.87645	12.0921	7.54342	1.29744	11.5916	12.0076	1.96497	11.7307	2.22077	1.86441	12.4668	11.3618	13.3413	9.29092	8.14616	11.1192	10.7809	10.4324	12.8202	10.2577	9.97154	11.9252	9.68608	1.73871	11.0526	8.76297	1.84736	2.27261	13.4846
PF3D7_0206300	10.3006	4.07836	4.96145	7.49058	0	0	1.20238	8.57384	0	0	9.77879	10.3008	4.20713	9.5604	0	7.06765	3.0202	0	0	0	0	10.7082	0	0.789909	9.06561	0	6.41307	0	4.15724	11.7122	5.50652	4.73012	1.28433	7.9505	8.03159	0	0	7.09926	1.706	0	6.17609	9.31482	1.02775	4.60724	8.62778	5.30235	0	0	1.54572
PF3D7_0206500	5.74476	5.01697	3.00408	4.02552	0	0	0	0	0	0	0	0	0	0	0	1.61806	0	0	0	2.44308	0	1.7354	0	10.729	0	10.6172	0	0	0	2.31086	0	0	1.28433	0.839666	0	0	2.25584	7.57627	7.72395	0	8.9252	1.58474	0	1.11682	2.12525	9.40622	0.900054	0	1.54572
PF3D7_0206600	3.47504	0	4.06158	5.29329	0	6.83468	3.51216	0.774315	0	0	6.65053	3.12244	0	7.23895	4.83518	5.89818	0	3.76872	8.39509	9.99995	3.17235	0	0	0	0	2.89915	0	0	0	1.21449	6.56019	1.56786	4.29748	0	7.62047	0	1.1755	0	0	1.193	0	6.72759	2.04142	0	1.0847	0	0.900054	0	4.46692
PF3D7_0206700	0	0	0	0	0	9.87716	1.20238	9.05819	1.14734	0	0	13.1169	0	9.55141	0	1.61806	11.2606	1.10312	12.0302	13.1972	1.87645	5.10403	2.52549	0.789909	0	8.81365	0	6.70603	1.97421	1.21449	11.6253	13.7655	0	0.839666	0	12.8961	9.88613	0	5.34322	1.193	1.11702	12.4698	0	1.11682	9.59493	2.44302	9.50029	0.969372	12.986
PF3D7_0206800	0	0	0	0	0	0	0	1.94167	0	3.43349	0	2.27926	1.37195	0	6.08084	0	0	1.72088	7.54123	7.97584	0	0	0	0	0	2.08063	0	6.11521	0	0	0	9.43987	1.28433	5.57254	0	0	0	0	2.96119	1.83696	0	7.81985	0	0	1.0847	0	5.38227	0	7.25399
PF3D7_0206900	5.59171	0	0	0	0.599429	8.07756	0	8.08563	0	0	1.53634	0	0	0	9.43876	7.18857	0	9.54115	7.12255	1.68662	0	4.11338	0	0	8.99536	1.38679	10.9029	9.26218	8.1702	0	3.0721	11.8695	9.18244	7.50014	10.7792	0	5.99854	0.92258	2.13548	5.67709	6.07964	13.0848	1.62184	3.19861	9.24656	10.2613	6.89232	4.33341	4.46692
PF3D7_0207000	0	0	0	3.63972	0	7.09199	0	2.18647	2.55096	4.67298	0	5.56229	3.16044	3.9134	1.96329	0.756912	0	4.51195	6.39247	0	8.72496	5.66394	2.26488	5.77988	4.39303	8.3683	3.27978	5.09748	0	1.21449	9.32134	5.80761	3.03182	5.64263	6.33414	2.94811	2.25584	0	2.13548	7.04659	1.11702	6.28507	1.02775	1.11682	3.96089	3.06976	2.15851	6.89279	7.3757
PF3D7_0207100	4.77142	3.31692	5.83748	4.02552	0	7.59244	1.20238	6.78657	0	9.52174	0	11.4156	0	0.95446	7.59855	3.81839	0	5.19353	0	1.68662	0	7.64803	1.53758	1.29744	6.20487	5.31321	9.28521	0	5.31509	11.2473	1.3115	1.56786	0	4.67122	5.54013	1.69561	0	5.9307	0	10.4909	7.62491	10.1134	0	7.72357	6.807	9.79052	1.4501	11.0777	8.04423
PF3D7_0207200	2.95353	0	0	4.62601	0	6.34998	0	0	0	0	0	0	0	0	0	0	0	0	0	0	0	0	6.21468	0	0	0	0	0	0	0	0	1.56786	0	2.5205	0	0	0	0	0	0	0	5.04407	0	0	2.94965	0	0	0	1.54572
PF3D7_0207300	0	0	0	0	0	0	0	0.774315	0	0	0	0	0	0	0	0	0	0	0	0	0	0	0	0	0	0	0	0	0	0	0	0	0	0	0	0	0	0	0	0	0	0	1.02775	5.9759	8.65612	0	0	0	0
PF3D7_0207400	0	0	7.24192	0	0.599429	8.56277	12.936	11.0814	11.7124	11.0023	1.18082	1.54949	13.0344	11.7981	10.6737	11.6382	1.27653	13.3855	1.7681	0	2.66526	3.13188	11.2327	0	2.69095	10.6768	0	11.7213	1.30133	10.9718	10.6005	2.30138	12.7574	10.2997	1.71218	0	11.5345	12.5233	10.3885	12.2292	11.5001	1.99975	2.36607	11.9587	9.858	10.5488	11.5121	5.29717	0
PF3D7_0207500	0	0	0	0	0	6.37998	5.58022	10.3934	0	2.22542	0	7.24143	0	7.7596	1.29264	2.36155	1.27653	3.64176	8.27696	0	0.918821	12.4554	11.9978	1.67215	2.21358	10.9578	1.29397	3.06798	0.792674	1.21449	9.46138	0	11.2905	10.5174	1.09645	0	1.1755	10.9428	4.41704	10.9887	13.2839	0	7.14203	1.11682	2.45516	5.13024	0	0.969372	0
PF3D7_0207600	2.1287	2.34345	1.9604	1.71933	1.83818	15.2045	9.70348	13.6365	10.9093	14.3417	2.44219	14.8455	14.2943	14.4462	14.9392	13.0687	2.74206	14.902	13.9943	4.04728	12.7221	12.9938	15.1231	12.4341	7.1403	15.7129	3.27978	14.5579	4.15724	13.3077	15.6235	11.0343	15.1768	13.1588	3.49115	12.1413	13.3562	13.7933	16.0208	15.844	12.6114	3.70013	2.8546	10.7075	13.497	14.5681	14.7847	3.94203	3.40565
PF3D7_0207700	2.33567	4.88392	1.16305	2.02045	1.34787	10.55	8.71418	12.8313	14.3451	14.0261	2.99436	14.5506	14.6238	14.5685	13.8485	12.8683	2.74206	14.9139	11.5885	4.89952	9.04499	12.1246	14.2195	10.9761	2.21358	14.8469	1.96497	13.7734	3.39502	13.8565	15.3017	11.3269	15.5333	13.1866	4.08202	5.36822	12.7145	14.5358	15.7003	15.4165	13.4339	3.32163	11.4558	13.7479	13.9249	14.6397	14.5078	3.74995	3.40565
PF3D7_0207800	0	0	0	0	0	8.90473	0	10.0099	0	11.7138	0.707988	1.54949	1.37195	11.3776	0	7.78384	0	11.3654	9.24919	2.44308	0	0	11.1763	0.789909	0	8.41	0	8.00934	0	7.36416	10.8316	11.8466	11.0951	4.00028	0	2.45372	1.1755	0.92258	5.26048	12.5499	3.19896	1.58474	0	1.11682	7.25102	5.59504	3.13672	4.69531	1.54572
PF3D7_0207900	0	4.98019	0	0	0	0	0	7.95129	1.77826	2.5612	0	0	11.6096	1.52392	0	0.756912	0	1.10312	0	0	0	10.6729	11.6266	0.789909	0	2.08063	1.29397	10.1505	0	0	1.98696	0	1.28433	7.39577	0	0	6.66812	1.48078	1.09172	1.83696	0	0	0	1.11682	0	1.98497	0	0	0
PF3D7_0208000	0.743855	3.31692	6.21176	0	0	2.14683	0	6.59844	0	5.373	8.04738	0	7.27665	10.1661	9.91452	0	0	11.8423	9.0895	2.44308	0	0	5.63019	0	0	7.14468	0	6.57245	0	0	7.98265	0	9.67579	0.839666	0	1.69561	2.86662	0.92258	9.43271	9.65041	0	0	0	0	1.0847	9.03524	0	0	1.54572
PF3D7_0208100	9.70772	7.92277	6.44853	0	7.18733	7.41542	0	9.27717	8.62897	0	7.67944	3.65109	1.37195	3.61521	7.61998	2.84977	1.27653	7.64123	3.94826	0	9.17292	9.35337	5.76251	1.29744	7.31528	7.3006	11.8076	1.50919	4.03368	0	1.3115	2.30138	5.9036	8.43821	0	1.69561	4.00939	6.98151	10.0404	8.90538	8.30664	0	10.5597	5.46731	10.3244	1.98497	0.900054	10.9025	0
PF3D7_0208200	5.32659	0	6.28237	0	4.28867	0	0	0	0	0	0	0	0	0	0	0	0	0	0	0	0	9.39224	0	0	0	3.95742	0	0	0	0	0	1.56786	0	6.00385	5.31113	0	0	0	0	0	0	0	3.63543	3.19861	0	0	0	0.969372	0
PF3D7_0208300	2.67743	6.5152	0.868843	1.33831	3.79472	0	0	6.71033	0	0	0	0	6.32931	4.3043	0	1.2508	0	0	0	0	2.85479	4.55586	0.964612	4.15106	2.69095	4.65675	0	2.70918	5.70763	3.35673	0	0	0	3.2759	6.59419	0	0	0	3.48304	0	0	0	9.66592	0	0	7.05153	0	0.969372	0
PF3D7_0208400	3.9857	7.83022	5.57532	6.69228	7.58578	8.41844	3.13867	8.14838	4.51545	3.25979	0	11.1962	0	5.81592	7.0545	4.72929	0	8.99336	2.53906	10.8249	8.27625	9.6342	4.8849	8.41235	2.69095	8.74472	1.29397	10.6034	6.94592	1.21449	9.96559	4.06326	7.59531	8.45778	8.58722	0	5.53336	9.12875	7.95198	9.55988	5.89359	0.999833	4.51194	1.73871	5.71597	2.44302	7.77654	3.11502	9.29176
PF3D7_0208500	0	0.859993	0	0	2.03235	0	0	0	5.40299	0	0	0	0	0.95446	0	0	0	0	0	0	0	0	0	0	0	0	0	4.84285	0	0	0	0	0	1.36696	0	0	0	0	0	0	0	0	0	0	0	0	0	0	0
PF3D7_0208600	6.43762	5.05284	4.92267	5.78826	0	0	8.99736	8.24613	2.82279	8.28667	3.10472	6.60522	1.37195	8.02152	0	1.91053	0	0	1.13949	0	0	0	0.964612	6.54811	3.33566	0	8.0513	5.61497	0.792674	7.44292	0	1.56786	7.70856	4.13606	6.01667	0	2.25584	0.92258	2.466	2.89364	1.11702	0	0	1.11682	7.48565	0	3.27223	0	0
PF3D7_0208700	0	7.06447	6.04125	7.38239	4.16983	6.46643	6.01698	7.04122	7.68039	0	4.94372	8.67791	9.58814	6.87398	0	0	0	0	7.92368	0	0	5.13625	9.64438	6.63532	8.71218	3.41816	0	6.9837	1.30133	7.25614	7.13245	0	0	7.25371	11.5716	0	8.03788	5.95173	0	4.51518	3.90957	0	9.88938	10.6117	0	0	6.68935	0	1.54572
PF3D7_0208800	0	4.4179	5.41694	8.65467	0	0	0	3.25165	0	0	0	0	0	0	5.4277	4.13396	0	0	0	0	0	0	0	0	0	0	0	5.76946	0	0	0	0	1.28433	0	1.09645	0	0	0	0	6.26474	0	0	0	0	8.28826	0	0	0	0
PF3D7_0208900	1.88697	0	0	0	7.17195	0	0	0	0	0	0.707988	1.54949	0	6.23056	0	7.75649	0	0	0	0	0	0	0	0	0	0	0	0	0	0	0	0	0	0	0	0	0	0	0	0	0	0	0	0	0	0	0	0	0
PF3D7_0209000	9.86733	11.4796	11.211	13.5629	13.2497	5.27478	0	8.00414	0	0	1.18082	0	1.37195	0	0	0	1.27653	1.72088	2.20448	0	0	0	0	0.789909	0	0	3.04616	0	0.792674	0	0	0	0	6.95632	0	2.45372	0	0	0	1.83696	0	0	1.62184	1.11682	10.8866	1.98497	1.4501	12.0012	0
PF3D7_0209100	2.33567	0	0.498863	0	3.99443	0	6.32862	0.774315	0	0	5.87408	0	0	0	0	0	0	0	0	0	0	0	0	0	0	0	0	2.23051	0	0	0	0	0	0	3.49115	0	0	2.67198	0	0	0	0	0	0	1.0847	0	8.31291	0.969372	0
PF3D7_0209200	8.82125	0	4.51691	0	7.12481	0	0	0	0	0	0	9.85491	0	0	0	1.61806	0	0	0	0	0	3.828	0	0	0	2.08063	0	0	1.30133	0	1.3115	0	0	0	0	0	0	0	0	0	0	0	0	0	6.89115	0	0	0	0
PF3D7_0209300	1.23222	0	0.498863	0	0	0	0	0.774315	3.05143	0	0	0	0	0	0	0	1.27653	0	0	0	0	4.4573	0	8.37799	0	0	0	0	1.30133	0	0	0	0	0	0	0	0	3.85125	0	0	0	0	0	0	0	0	0	0.969372	0
PF3D7_0209400	0	0	0	0	0	0	2.29383	5.72404	0	0	0	0	0	0	0	0	0	0	1.13949	0	0	0	0	0	0	0	0	0	0	0	0	0	0	0	0	0	0	0	7.9781	0	0	0	0	0	0	0	0	0	0
PF3D7_0209500	5.00152	3.48386	1.4073	0	0.599429	2.6189	0	5.5815	3.24875	0	0	0	6.88908	0	0	0	0	8.63761	6.32912	0	0	5.70747	0	0	0	5.62787	0	0	0	0	0	0	0	4.37441	0	0	0	0	0	2.28061	0	1.58474	0	0	5.62059	0	0	0	0
PF3D7_0209600	0.743855	0	1.7985	0.819078	0	10.7514	0	9.44095	8.11911	8.61446	0	3.65109	2.06227	10.5975	12.3039	9.10545	0	1.72088	10.2791	0	0.918821	2.68617	6.09928	0	0	10.8697	0	0	0	1.21449	11.8182	0	4.74644	10.353	0	7.91042	2.59331	8.99588	11.0651	5.78199	0	0.999833	0	4.53636	2.94965	1.30991	8.88319	1.54398	7.7289
PF3D7_0209700	5.52986	2.22269	2.47095	0	2.03235	0	0	7.48054	0	0	0	0	0	0	0	0	0	8.12341	2.20448	0	0	0	0.964612	0	0	0	0	0	0	0	1.3115	0	0	0	0	0	0	0	0	0	0	0	0	0	0	0	0	0	0
PF3D7_0209800	4.21263	0	0	0	1.02165	1.44056	0	7.42795	11.1177	10.0629	9.94934	0	2.06227	1.52392	6.85213	2.36155	4.17558	2.15204	6.14518	0	10.5735	10.5287	4.93063	5.36082	10.7298	4.34905	5.22112	1.50919	6.82068	0	1.98696	0	1.28433	0.839666	2.74231	0	4.71007	7.15471	2.466	1.83696	1.73898	0	11.05	0	3.14511	8.22078	0	3.5283	0
PF3D7_0210000	6.12544	6.55326	7.73417	5.55018	8.2474	8.28208	9.25255	7.117	1.77826	6.61197	6.88511	0	9.06242	7.94122	8.25479	6.07098	4.05729	8.03775	1.7681	5.00298	8.74606	9.05155	9.67493	7.99667	2.69095	7.62954	3.81436	9.20013	0	9.31335	8.06479	6.84485	7.23181	6.5573	7.19673	1.69561	9.35374	0.92258	7.68483	4.24853	6.02889	0	0	6.52602	6.68657	8.10153	9.46713	1.54398	3.40565
PF3D7_0210100	7.50088	0	0	0	0	0	6.4835	1.27546	0	1.15412	0	0	0	4.95472	1.29264	7.78384	0	0	0	0	8.38786	1.7354	0	6.81419	5.42088	4.5613	7.30212	0	7.27407	8.25142	0	0	0	6.36339	7.70947	0	0	0	0	0	0	0	1.02775	0	7.90544	1.30991	0	4.64095	0
PF3D7_0210200	7.39499	5.94766	3.07652	3.54842	6.82395	0	1.20238	8.21197	0	9.19065	6.56623	12.6049	0	10.0986	0	7.56479	0	0	8.61465	0	7.34157	6.92326	6.73635	7.60663	1.49525	9.12454	8.38786	1.50919	7.1605	1.21449	1.98696	0	0	8.29322	6.39394	0	7.94514	9.4297	1.09172	3.79315	0	0	1.62184	0	10.2239	5.18992	1.4501	5.86985	0
PF3D7_0210400	2.1287	0	0	0	4.56469	0	0	6.44221	0	0	0	0	1.37195	0	0	0.756912	0	0	0	0	2.85479	0	0	5.74108	0	0	0	0	4.56686	0	0	0	1.28433	2.05608	0	0	0	0	0	0	6.05449	0	0	1.73871	0	1.30991	4.8438	1.54398	0
PF3D7_0210500	0	0	2.23814	2.48173	3.99443	0	0	0	0	0	0	0	0	0	0	0	6.30817	0	0	0	0	0	10.5486	0	0	0	0	0	8.91102	0	0	0	0	0	0	0	0	0	0	0	0	2.80707	0	0	0	0	3.71434	0	0
PF3D7_0210600	11.2657	10.3736	10.9027	10.0852	10.9313	9.90064	1.20238	8.25286	1.77826	7.48137	6.45603	12.1048	1.37195	0.95446	0	0.756912	0	10.6442	10.0786	5.18999	0	0.829099	0.964612	1.29744	3.77967	11.1709	10.7113	10.3857	0.792674	5.19598	11.6732	1.56786	4.1881	0.839666	1.09645	0	10.9158	7.31745	10.0711	2.28061	9.17029	15.4577	2.04142	5.7121	4.91381	11.4311	11.2409	0.969372	1.54572
PF3D7_0210700	6.43762	5.89923	7.88549	5.52646	4.87438	10.0918	0	1.94167	6.70432	8.73554	0	9.67615	10.6123	4.37121	9.60106	0	10.8447	5.05091	9.12724	7.0676	2.66526	0	8.22319	2.91852	4.82206	9.97834	0	8.7274	0	10.5159	10.7383	7.17412	7.73797	4.48027	1.09645	9.29966	10.2945	0	6.36548	10.505	9.30703	13.0505	1.62184	1.11682	2.72348	9.76376	8.96047	0.969372	9.07783
PF3D7_0210900	5.52986	5.78658	0.868843	0	3.20819	0	0	6.45395	2.55096	0	5.30907	0	0	7.37558	0	0	0	1.72088	0	0	0	7.16102	8.60094	2.21563	7.70308	0	0	3.97929	8.34607	0	0	0	0	0	0	0	1.1755	4.75326	1.706	5.05124	0	0	0	0	0	0	2.63153	5.55408	0
PF3D7_0211100	0	0	1.16305	1.33831	3.03767	0	0	0	0	0	3.39271	0	2.06227	0	0	0	0	0	0	0	0	5.39775	0	0.789909	10.3401	0	0	0	0.792674	0	0	0	0	0	0	0	0	0	0	0	0	1.99975	0	0	4.24298	0	0	0	0
PF3D7_0211200	0	1.94583	0.868843	0.819078	3.12545	0	0	0	0	2.5612	0.707988	0	2.8783	0	1.29264	0	0	0	0	0	0	0	0	0	6.65895	1.38679	0	0	0	0	0	0	0	0	0	0	0	0	2.73474	2.61944	0	0	0	0	0	9.7415	7.65781	0	1.54572
PF3D7_0211300	4.49752	7.82763	0	7.99721	4.97232	0	0	8.30888	0	0	0	0	0	0	0	0	9.35931	0	9.48543	10.5729	0	0	0	6.76669	0	8.02796	3.27978	1.50919	0	0	0	0	0	7.88454	1.09645	0	0	0	0	0	0	0	0	3.00217	8.77533	11.2012	0	0	9.62555
PF3D7_0211400	7.56396	6.35923	6.76578	7.44701	3.28644	0	0	8.64469	0	0	0	0	0	0	0	0	0	0	2.81047	0	0	1.7354	10.8905	0	0	0	0	0	1.30133	0	1.98696	10.0893	0	0	0	0	0	0	0	0	0	0	0	0	0	0	0	0	0
PF3D7_0211500	7.45169	6.50876	5.85817	7.09847	6.99683	0	7.31962	6.73939	6.46735	0	2.05923	8.08109	0	0	8.80114	4.90567	9.73899	0	7.513	0	0	10.1795	0	1.29744	1.49525	7.59381	1.29397	0	3.17873	0	9.69856	9.26202	8.55899	8.39825	1.09645	13.1972	10.4058	0.92258	5.07925	11.5442	0	0	1.62184	6.88103	6.4481	8.35067	7.26965	5.43134	10.0791
PF3D7_0211600	0	0	0	0	2.49469	0	0	0	0	0	2.44219	5.15739	0	0.95446	1.29264	0	0	0	0	0	0	0	0	4.98261	0	2.54718	0	0	3.74941	0	0	0	0	0	0	0	0	2.67198	0	8.37319	0	0	0	0	0	0	0	0	0
PF3D7_0211700	4.77142	0	6.11189	0	0	0	0	5.93975	3.24875	0	0	0	0	6.05853	0	3.31735	0	0	1.7681	0	4.42513	0	4.02011	9.85949	0	0	8.73128	0	5.36721	0	0	0	6.68557	8.57294	0	0	0	9.59251	0	0	0	0	5.69774	7.96537	1.0847	3.30387	0	0	7.60636
PF3D7_0211800	7.71983	8.12794	8.09834	8.68178	9.71092	9.41995	11.1495	10.7495	11.0399	11.7563	10.4731	11.7076	13.1997	9.87187	10.7964	10.0563	6.84304	10.5721	1.13949	0	11.9769	10.2204	10.5366	12.4249	12.8893	12.1771	11.3151	5.71978	11.1547	12.1123	9.15128	0	0	10.2641	11.7471	1.69561	5.17966	11.0114	5.95627	10.5354	3.00251	0.999833	12.3255	2.17186	8.66012	8.24911	8.2771	11.5324	1.54572
PF3D7_0211900	0	0	6.74926	9.65014	7.92238	10.0269	9.96059	8.32175	7.74718	10.0412	4.57331	1.54949	11.2188	0.95446	0	8.48801	9.15127	10.5655	0	1.68662	9.72477	7.48874	11.3228	11.4844	10.9607	11.3636	11.0837	10.9663	11.5124	10.2146	1.3115	0	6.78283	9.65257	12.2312	0	4.84255	10.3427	7.93873	10.0856	10.6185	0.999833	7.34924	11.7101	9.87704	10.4424	1.84736	7.86315	0
PF3D7_0212000	1.23222	4.52393	6.81425	0	7.83068	0	4.88879	6.88524	0	0	0	1.54949	2.52723	3.9134	7.50953	1.2508	0	1.10312	4.50173	0	0	0	0	9.02041	9.0899	0	4.0851	6.15313	0	0	9.5091	0	1.28433	4.5789	1.09645	0	5.91071	0	5.87517	2.61944	0	0	0	1.11682	3.85312	0	0	0	0
PF3D7_0212100	9.95329	8.45052	6.60977	1.33831	9.46392	11.4381	12.8214	12.4012	12.3294	11.4825	10.0943	3.12244	13.5475	10.7592	1.96329	12.7171	14.4601	13.4536	12.7396	2.44308	11.6689	12.7187	13.0249	11.7902	2.69095	13.3884	12.3156	13.4725	12.2092	12.5547	13.9678	3.88289	13.6153	12.3438	2.74231	2.45372	12.4167	12.9977	14.0855	13.5425	13.8894	1.99975	12.7696	12.8817	12.8653	11.9978	11.8735	12.303	2.7567
PF3D7_0212200	0	0	0	0	0	0	0	1.64668	0	0	0	0	0	0	0	0.756912	0	0	0	0	0.918821	0	0	0	0	0	1.29397	0	7.0129	1.21449	0	0	0	1.75228	0	0	0	0	0	0	0	0	0	1.11682	0	0	0	0	0
PF3D7_0212300	3.9857	6.16807	10.1331	6.88184	4.56469	0	0	6.3447	4.7288	1.15412	4.36732	1.54949	0	3.08794	0	5.60292	0	0	0	0	7.9156	0	0	0.789909	7.58502	8.40313	2.76725	10.8643	6.85759	0	3.0721	0	0	7.76917	6.99265	0	0	0	6.69969	0	0	0	1.62184	0	0	0	0.900054	0	0
PF3D7_0212400	8.32241	8.39222	5.6365	8.76777	8.06795	8.25805	9.36501	10.1014	9.14775	10.4441	9.41371	11.6663	9.49595	10.6995	7.52097	10.6899	11.9611	10.8277	8.90631	2.44308	2.18975	9.75451	12.2593	10.1845	4.26238	3.62114	11.8609	11.4843	12.3713	9.72931	10.5543	1.56786	9.91341	10.2576	8.39572	0	7.57791	9.56036	8.95236	10.9657	12.4347	0.999833	10.8687	9.52375	11.557	8.61297	11.0419	11.469	0
PF3D7_0212500	0	7.20259	7.31859	0	4.36278	0	1.20238	5.34983	1.14734	3.43349	6.77258	0	0	0	1.29264	5.38206	5.40102	12.3623	1.13949	2.44308	2.18975	0.829099	7.60817	9.25537	2.69095	3.95742	8.60785	5.71978	2.43127	2.31086	1.3115	0	6.15681	7.80017	1.09645	0	6.75475	10.4126	6.58537	7.32642	9.73475	6.33952	1.62184	2.77471	8.85781	9.34846	7.13389	8.08296	6.38437
PF3D7_0212600	7.59953	0	0	0.819078	6.00808	0	0	6.95298	1.14734	0	1.82134	0	0	0	0	0	0	0	0	0	0	0	0	3.6626	0	1.38679	0	7.66012	0	7.38711	0	0	0	0	0	0	0	0.92258	2.13548	0	8.71252	11.7798	8.65845	1.73871	1.0847	0	0.900054	0	0
PF3D7_0212700	2.95353	7.09489	6.07701	4.48541	6.28082	0	0	1.94167	0	0	0	0	6.21058	0	0	0	0	0	1.7681	0	0	0	0	5.618	0	0	0	6.22612	0	0	1.3115	3.14707	0	6.03892	1.71218	5.0156	0	0	5.66608	0	0	0.999833	5.37555	0	3.60991	0	0	1.54398	0
PF3D7_0212800	1.23222	1.94583	0	6.76505	7.39144	0	0	7.62252	0	0	0	0	0	0	0	0	0	0	7.90207	0	0	0	0	0	0	0	1.29397	0	0	0	0	0	0	0	0	0	0	0.92258	0	0	1.11702	0	6.71264	0	0	10.136	0	8.46573	10.0714
PF3D7_0212900	0	0	0	0	1.34787	8.08669	0	5.07371	0	0	0	0	0	0	0	0	0	0	3.23591	0	0	0	0	0	0	2.08063	0	0	0	0	0	0	8.43281	0.839666	0	4.40274	5.57204	0.92258	0	6.16482	0	0	5.22339	5.42869	0	0	0	0	1.54572
PF3D7_0213000	0	1.94583	0.868843	0	0	0	0	0.774315	6.08381	0	0	0	0	0	0	0	0	0	0	0	0	2.28773	0	0	0	0	0	0	0	0	1.3115	0	0	0	0	0	9.12569	8.47055	0	0	0	0	0	0	0	0	0	0	0
PF3D7_0213100	0	9.00121	7.44368	2.26945	7.8372	0	0	8.95458	0	0	9.71823	0	1.37195	0	0	1.2508	10.989	0	1.13949	0	8.46987	11.1431	0	8.03326	3.04902	9.09076	6.43745	0	9.35196	0	0	0	0	9.09236	2.14236	2.94811	0	7.9499	0	1.193	3.90957	0	1.02775	12.1574	9.72864	0	8.83201	11.9539	0
PF3D7_0213200	4.3621	4.47189	4.26126	0	2.03235	0	0	5.39924	0	0	0.707988	6.09698	5.97591	0	0	4.07613	0	0	0	0	0	0	0	5.10988	2.69095	6.53998	0	7.60646	0	1.21449	0	0	0	3.92727	0	0	6.82049	0	5.17271	2.89364	0	7.80702	0	0	7.05821	0	4.8438	1.54398	0
PF3D7_0213300	1.59643	3.25668	2.23814	0	0	0	0	3.8577	0	0	0	4.34138	0	0	1.29264	4.07613	0	0	0	0	0	0	6.95127	3.57706	0	0	0	3.35508	0	0	0	0	0	0	0	0	0	0	1.706	4.51518	0	7.02204	0	0	0	0	0	0	0
PF3D7_0213400	3.28841	2.22269	1.4073	1.33831	1.34787	0	0	2.18647	0	0	2.26338	1.54949	1.37195	0	0	0	0	0	0	0	2.44701	0	9.07821	9.29274	1.49525	0	1.29397	0	0	2.31086	1.3115	0	0	0	1.09645	0	0	0	0	0	0	6.78103	1.02775	0	0	1.30991	3.97492	0.969372	0
PF3D7_0213500	0.743855	0	0.498863	6.82463	7.43933	0	0	0	0	0	7.55374	0	0	0	0	3.10242	0	0	0	0	0	8.94873	0.964612	8.31334	0	0	0	0	0	0	0	0	0	0	9.24181	0	0	0	0	0	0	0	0	0	0	0	0	0	0
PF3D7_0213600	7.65853	9.94718	9.81561	6.46152	8.35345	1.44056	0	0	0	1.15412	4.71924	1.54949	0	0	1.29264	4.87207	0	0	0	0	0	0	0	9.17759	8.80312	0	0	0	6.03212	0	0	6.24139	0	0	10.7839	0	0	0	4.33855	0	8.08235	0	0	1.11682	8.41211	10.1341	0.900054	4.02926	0
PF3D7_0213700	0	0	0	0	0	0	0	0	0	0	0	0	0	0	1.29264	0	0	0	0	0	0	0	0	0	0	0	0	0	1.30133	0	0	0	0	0	6.41334	0	0	0	0	0	0	0	1.02775	0	0	0	0	0	0
PF3D7_0213800	10.2254	9.53975	9.52094	9.68672	8.50433	1.44056	0	0	0	0	0	0	0	0	0	0	0	1.10312	0	0	0	0	0	0	0	0	0	0	0	0	0	0	0	0	0	0	0	0.92258	0	0	0	0	0	0	6.37205	0	0	0	0
PF3D7_0213900	0	5.96659	5.47169	0	0	0	0	0	0	0	0	0	0	0	0	0	0	0	0	0	0	0	0	4.8792	0	0	10.5956	0	0	0	0	0	0	0	0	0	0	0	0	0	0	0	0	4.60724	2.12525	0	0	0	0
PF3D7_0214000	0	7.43439	0	0.819078	7.67938	1.44056	0	1.27546	5.07923	0	0	0	0	0	0	0	0	0	1.13949	0	0	6.17881	0	0	0	0	0	0	0	0	6.04893	0	0	0	9.78282	0	0	0	0	0	0	0	11.6549	10.4523	4.91381	0	0	0	0
PF3D7_0214100	8.29168	4.21126	5.05405	0	7.21761	0	0	10.2273	5.27302	9.16624	6.44558	0	1.37195	9.12192	0	6.66847	0	1.72088	9.91383	3.30393	0.918821	2.03784	0	3.28505	0	10.8203	8.89424	8.81872	1.97421	1.21449	2.79244	3.6767	1.95285	8.76062	0	0	2.59331	0.92258	9.59977	4.24853	6.5264	0	2.04142	0	7.71846	11.1626	0.900054	8.25569	0
PF3D7_0214300	9.68662	0.49315	0.498863	0.819078	7.85657	2.6189	0	0	1.14734	0	5.58138	0	0	0	0	0	0	0	0	0	0	0	7.17675	0	2.21358	0	0	0	0	9.65328	3.68437	0	0	4.13606	0	2.94811	0	0	3.86546	0	0	0.999833	1.02775	9.4291	6.807	0	0	0	0
PF3D7_0214400	4.58122	6.00371	5.22314	6.21666	5.58122	0	0	1.94167	0	0	0	1.54949	1.37195	0	1.29264	0	0	0	0	0	0	0	0	0	1.49525	0	1.29397	0	0.792674	0	0	0	1.28433	0	5.76817	0	0	0	0	0	0	0.999833	0	0	0	1.30991	0	0	0
PF3D7_0214500	0	0	0	0	0	8.20874	0	0	0	0	0	0	0	0	0	0	0	1.10312	0	0	0	0	0	0	0	0	0	0	0	0	0	0	0	0	0	1.69561	8.22551	0	8.46282	1.193	0	7.98266	0	0	0	0	0	0	0
PF3D7_0214600	0	0	0	0	0	0	7.19704	6.45395	8.92784	0	0	8.29093	0	0	0	0	0	0	8.92428	0	0	0.829099	0	0	8.71218	0	0	1.50919	0	0	0	0	6.24138	0	0	0	9.33136	0	1.09172	0	6.28824	12.6231	8.49776	2.17186	2.45516	9.49762	0.900054	0.969372	0
PF3D7_0214700	7.08671	6.07521	5.86841	6.98989	6.94951	2.14683	7.11817	3.13982	0	0	0	2.27926	0	0	0	1.61806	0	0	7.95898	6.52324	6.75313	0	0	0	0	1.38679	0	0	0	5.63987	1.3115	0	1.28433	0	0	0	8.1824	0	1.09172	0	0	11.4322	1.02775	5.9759	1.69682	1.98497	0.900054	0	8.60976
PF3D7_0214800	0	0	5.77354	0	5.61194	0	0	8.49366	0	0	0	0	0	7.95219	0	0	0	0	8.65827	0	0	0	0	0	0	10.6379	0	0	0	0	0	0	0	0	0	0	6.1848	0	0	0	0	10.5874	0	0	2.12525	0	0	5.10976	9.66019
PF3D7_0214900	2.51665	1.60292	2.23814	0	2.84427	11.3993	1.20238	7.29069	2.21573	0	0	9.59938	0	0	11.484	6.5137	1.27653	0	11.8154	13.1938	1.47568	0	0	7.60663	7.06389	10.8697	6.64006	1.50919	0.792674	1.21449	0	12.6398	7.84994	3.49381	0	12.4846	8.88574	0	0	1.193	7.91075	4.08715	0	0	0	1.98497	6.77171	1.54398	11.7315
PF3D7_0215000	0	5.25111	6.14596	8.17559	7.15641	0	0	4.52492	0	5.87278	1.82134	0	0	0	0	0	0	1.72088	3.7038	0	0	0	0	0	1.49525	0	1.96497	8.85944	0	0	0	0	0	9.26338	0	4.05952	0	0	0	0	5.17272	0	0	0	1.69682	0	0	3.40325	0
PF3D7_0215100	4.10362	0.49315	1.4073	0	0	0	0	6.65038	0	0	0	0	0	0	0	0.756912	0	0	0	0	0	1.35228	0	0	0	0	0	0	0.792674	0	0	0	0	0	0	1.69561	0	1.88225	1.09172	0	0	0	0	0	0	0	0	0	2.7567
PF3D7_0215200	6.23287	4.96144	5.10689	5.4016	0	4.91373	0	4.05557	0	0	0	0	0	0	0	0	0	0	0	0	0	0	0	0	0	0	0	0	0	0	0	0	0	5.77334	0	0	0	0	0	0	0	0	0	0	0	0	0	0	4.89687
PF3D7_0215300	0	0	0	0	1.83818	0	12.1165	0	0	0	0.707988	0	2.06227	1.93114	0	0	0	0	9.64569	0	0	0	0.964612	0	0	0	0	9.27083	0	0	0	1.56786	0	0	0	0	0	0	2.96119	0	0	0	0	0	0	0	0	0	0
PF3D7_0215400	0	2.98691	0.868843	0	2.73688	0	1.20238	8.54943	9.97594	0	7.25782	9.47987	6.88908	5.742	9.26947	7.77478	0	8.11148	0	0	0	0	0	0	0	7.94529	3.04616	0	0	6.34972	1.3115	5.95196	3.26515	4.67122	4.5	7.51072	5.0758	0.92258	1.09172	5.10615	1.11702	0	0	2.17186	0	0	7.95835	7.48531	9.74008
PF3D7_0215500	0	5.62919	0.498863	0	0	0	11.3902	6.0366	3.05143	6.71654	9.53078	2.27926	0	2.72838	0	0	0	0	0	10.2855	0	0	0	0	0	4.83058	0	2.70918	0	0	0	0	1.28433	0	0	0	0	2.19598	0	0	0	0	0	0	0	0	0	11.2481	0
PF3D7_0215600	7.02826	6.1266	4.09684	5.80808	4.50048	0	0	2.57837	1.14734	6.74977	0	0	5.55637	3.50034	0	6.41217	6.80683	0	0	0	7.81649	7.84605	0	0	0	8.17225	4.59886	0	5.82409	1.21449	0	3.14707	7.35079	3.2759	0	0	2.25584	7.48547	0	1.193	0	0	2.8546	6.7618	6.55516	10.4486	0.900054	2.53355	0
PF3D7_0215700	0	8.11316	0.498863	9.43762	6.19212	0	0	7.62252	0	0	7.82762	0	1.37195	9.58879	0	0	0	0	0	0	0.918821	5.70747	0	0	0	10.495	0	0	0.792674	0	2.4452	1.56786	11.4677	0.839666	12.3219	0	0	0	0	1.193	0	0	0	10.2091	7.55609	0	0	0.969372	0
PF3D7_0215800	0	0	6.15435	7.30083	8.67222	0	0	0.774315	0	11.6957	9.9251	2.76159	2.06227	10.7939	0	9.42794	0	0	1.13949	0	0	0	0	0	0	7.61773	6.66091	0	0	0	2.4452	1.56786	11.8327	6.68458	8.18617	0	9.51878	0	11.9535	0	11.5386	0	0	0	1.0847	1.98497	0	8.80549	1.54572
PF3D7_0215900	1.23222	2.65482	2.84729	0.819078	0	0	0	0.774315	3.24875	5.03838	0	2.27926	4.07742	0.95446	2.76533	0	4.80883	0	0	0	3.30826	2.28773	0	5.6602	0	0	1.96497	0	1.30133	0	0	0	0	0	0	0	0	0	0	4.03873	1.11702	0	1.02775	0	2.94965	0	2.15851	0	0
PF3D7_0216000	4.15915	10.9512	9.91711	10.0882	9.57625	5.71227	0	6.14194	1.14734	0	0	0	0	0	1.29264	0	0	1.10312	8.4606	0	0	1.35228	0.964612	0.789909	0	10.2511	0	3.06798	1.67665	0	1.3115	0	0	0	0	0	9.44254	6.38174	1.706	6.58774	0	0.999833	0	0	0	0	0.900054	0	0
PF3D7_0216100	6.19351	0.49315	0.498863	0	6.63499	0	1.84894	4.56877	8.80389	0	7.11348	1.54949	1.37195	0	2.41934	8.99275	10.9686	9.36143	2.53906	0	0.918821	0	4.83767	8.19989	1.49525	0	9.47966	8.09951	10.2538	0	0	0	1.95285	8.42501	0	0	1.1755	2.45352	7.64461	1.193	0	0	0	0	1.69682	0	0	0.969372	1.54572
PF3D7_0216300	8.5958	1.15221	5.74048	0	0.599429	0	0	5.66467	0	0	0	0	0	0	0	0	0	0	0	0	0	0	0	0	0	0	7.08786	0	0.792674	0	5.07056	0	0	3.68308	6.29284	0	0	0	0	0	0	0	0	0	0	0	0	0	0
PF3D7_0216400	10.3289	6.14333	7.3111	10.0471	7.79097	0	1.20238	9.45854	10.3142	0	0	9.15844	0	0	0	10.6176	0	10.5155	9.34571	0	0	0	0	10.6958	0	0	6.85436	0	7.86047	0	9.64883	0	0	8.97953	9.33376	0	9.2231	9.13795	6.98381	1.193	10.2081	0	0	9.43154	10.9237	11.2441	10.413	5.66719	0
PF3D7_0216500	5.94762	6.23984	3.78723	0.819078	0	0	1.20238	3.35543	0	1.15412	5.37662	0	0	0	0	0	0	4.6503	0	0	0	8.82079	6.09928	0.789909	0	0	0	0	0.792674	0	6.73094	0	4.74644	0	1.71218	0	8.82297	9.08184	9.00413	8.50162	0	0.999833	0	0	4.06118	9.63816	6.25463	10.1403	0
PF3D7_0216600	8.5958	5.46586	5.58776	1.33831	6.44335	8.46117	9.24639	7.1096	11.5413	5.87278	7.36705	0	9.0056	9.79018	9.01837	8.44296	1.27653	9.65648	9.9994	10.7783	9.99409	4.11338	1.94659	0	0	10.1725	0	0	0	1.21449	7.73421	8.91976	10.2525	4.5789	7.89338	10.3563	9.68684	10.3085	10.0892	1.193	10.1499	0.999833	2.36607	1.73871	9.00985	6.41478	9.81802	3.11502	9.78157
PF3D7_0216700	0	4.80198	6.01385	3.63972	7.1771	0	0	5.49324	0	6.39803	8.29735	2.27926	1.37195	7.82669	1.96329	8.16985	0	9.68694	0	0	7.50609	0	7.96204	7.96334	8.482	0	0	0	5.14638	0	1.98696	0	8.60759	8.19168	0	0	0	7.0898	4.41704	5.84791	9.55137	9.19688	0	0	6.01999	8.79214	3.97492	6.16774	0
PF3D7_0216800	0	6.5595	5.44457	6.47398	0.599429	7.35628	1.84894	10.3311	0	0	0	0	0	9.24074	10.7473	8.09539	10.5456	11.1484	8.09849	3.83936	0.918821	10.6113	9.80493	0	7.96706	10.6276	2.42117	6.48594	0.792674	1.86441	9.58623	0	12.0461	10.0465	0	11.631	8.2436	11.1187	1.09172	11.2923	8.26887	8.97695	9.98121	0	10.0147	9.95865	12.1807	1.95381	6.51122
PF3D7_0216900	0	0	0.498863	0	5.75641	6.52131	0	6.79583	0	0	0	0	0	0	0	1.61806	0	0	0	0	0	3.25434	0	0.789909	0	0	0	0	0	0	0	0	0	0	0	0	0	2.86166	0	0	0	0	0	0	0	0	0	0	0
PF3D7_0217000	6.13931	7.86846	5.2071	7.7584	6.33705	7.41542	0	5.70452	1.14734	0	0	0	8.90403	7.09791	7.36477	0.756912	0	5.89621	0	0	0	8.14809	0.964612	8.30671	0	2.08063	0	0	0	0	0	0	0	0	0	0	2.86662	0	7.16532	7.69213	0	4.95387	0	0	7.68741	5.94603	0	4.02926	0
PF3D7_0217100	8.41086	10.5324	9.44431	12.1821	2.03235	9.17669	13.0304	10.1545	12.8163	13.6032	11.5184	13.2072	12.3379	11.5599	12.791	11.4702	0	12.2748	9.07991	13.0061	1.87645	12.3559	11.1787	11.9955	1.49525	13.1169	10.8686	8.42039	11.7619	11.3049	9.86142	11.99	13.4233	11.18	13.0086	9.26857	13.8582	12.2232	12.1281	11.0023	1.11702	13.9361	12.8236	11.4656	11.2554	13.1441	12.6234	11.4816	2.7567
PF3D7_0217200	7.88127	4.90369	5.10689	0	0	0	0	7.43389	0	3.72846	8.89333	0	1.37195	0	0	6.41217	0	0	4.64735	1.68662	0	0	1.53758	0	0	7.54474	0	0	0	0	0	0	0	6.61655	2.14236	1.69561	5.71718	0	2.466	1.83696	0	8.26176	4.69666	0	1.0847	5.45611	4.32589	0	0
PF3D7_0217300	1.59643	0	0	0	0	0	0	5.10382	0	0	0	0	0	0	0	0	0	0	0	2.44308	0	0	0	0	0	0	0	0	0	0	7.69347	0	1.28433	0	0	0	0	0	0	0	0	3.99969	0	0	0	0	0	0	1.54572
PF3D7_0217500	10.4062	9.11797	7.97822	10.8621	10.6363	13.3285	2.29383	10.8084	12.3737	10.5062	2.26338	13.074	2.06227	12.3527	12.9586	10.5077	2.74206	12.4602	13.997	16.4109	10.2676	10.8196	9.73255	2.77225	3.77967	14.1224	5.88462	11.7913	2.43127	13.3759	14.2354	17.0668	12.9075	10.5136	3.63027	16.5893	15.76	11.787	13.2948	12.0553	12.0672	16.467	3.95826	10.6457	9.59074	13.4026	12.4118	3.64338	16.4033
PF3D7_0217600	0	6.42228	5.05405	0	5.96114	0	0	9.79138	0	4.52725	0.707988	4.90242	10.733	7.52263	0	3.21388	10.908	0	0	0	6.22723	10.392	5.21562	0	1.49525	9.36964	0	7.50745	0	0	1.3115	4.49896	5.79587	6.23315	11.2036	10.1921	1.1755	5.1669	0	1.193	0	0	8.99444	10.3488	2.45516	9.82622	0	0	7.14081
PF3D7_0217700	0	0	2.23814	0.819078	2.03235	0	0	0	0	0	0	0	0	0	0	0	0	0	0	0	0	0	0	0	0	0	0	0	0	0	0	0	0	3.59155	0	0	0	0	0	0	0	0	0	0	4.32595	0	0	0	0
PF3D7_0217800	8.18201	5.07044	2.57463	7.0904	6.19212	2.14683	1.20238	6.71033	7.67182	8.8162	8.19814	1.54949	8.13198	7.60833	0	8.50455	7.60339	8.44667	0	0	0.918821	6.78787	7.64978	5.50674	0	7.12812	8.31738	8.53255	9.84436	0	3.30626	0	5.14798	7.48114	8.40544	0	6.02667	7.85265	7.9651	0	2.50487	0	9.38356	0	5.11387	5.24723	5.75045	7.37307	0
PF3D7_0217900	6.59693	0.49315	4.54271	0	0	0	0	1.27546	1.14734	0	9.12542	0	0	0.95446	8.37935	6.79037	0	7.18658	1.13949	0	8.32113	0	1.53758	0	0	0	0	8.44353	0	1.86441	5.35804	0	1.95285	5.66525	0	0	0	6.96092	1.09172	4.74015	0	0	0	0	0	1.98497	7.81033	0	0
PF3D7_0218000	0	5.4525	8.69239	8.88668	8.69033	1.44056	0	8.59785	0	7.37887	0	1.54949	0	0.95446	0	0	1.94303	0	0	0	0.918821	10.0795	0	0.789909	1.49525	0	0	0	6.93733	11.6202	0	1.56786	1.28433	11.2072	0	5.20266	1.1755	0	1.09172	10.2562	10.395	0	0	8.1309	1.69682	0	0.900054	7.56776	0
PF3D7_0218100	5.4871	3.43033	5.70665	0	0	8.09576	0	6.41844	0	0	0	0	8.19589	0	6.30901	0	0	0	2.81047	0	0	0	0	0.789909	0	6.46284	0	0	0	0	0	9.60183	0	4.37441	1.09645	0	0	0	0	5.25935	0	0	0	1.11682	9.37145	0	4.55579	0.969372	4.19184
PF3D7_0218200	0	0.49315	4.22984	2.83071	0.599429	1.44056	0	5.01152	0	0	2.74453	0	6.78903	2.24836	7.18958	6.75395	0	7.55578	0	0	0.918821	0	0	3.17291	0	1.38679	0	0	0	8.19402	0	0	3.03182	3.59155	0	0	0	5.39893	4.92663	4.80797	5.71248	0	5.9367	1.73871	0	0	5.70327	4.94005	1.54572
PF3D7_0218300	8.55239	0	5.75159	3.88333	5.45137	0	7.80414	7.15345	7.7225	7.56777	0	0	8.71523	0	8.58941	0	0	3.76872	0	0	0	0	0	6.50244	0	7.35853	9.93186	0	0	0	9.29776	0	6.00383	5.25221	1.09645	0	0	8.14964	1.09172	0	9.47995	4.45911	7.21446	8.18404	1.69682	0	3.39609	0	1.54572
PF3D7_0218400	0	0.859993	4.19772	4.66998	1.61375	0	0	7.74223	2.55096	0	2.87485	0	3.59902	0	0	9.19308	0	0	0	0	10.0302	0	0	0	0	1.38679	2.42117	0	1.30133	4.70549	0	0	0	0	0	0	9.74089	4.49134	0	0	1.73898	0	0	0	0	0	3.39609	0	0
PF3D7_0218500	0.743855	1.78454	0.868843	4.02552	3.03767	0	0	1.27546	0	0	0	7.96348	4.07742	0	0	7.34367	0	6.3667	0	0	1.87645	2.28773	0	0	8.18111	0	8.01936	6.89695	0.792674	9.61248	0	0	6.06698	7.93196	10.9061	0	2.59331	7.37306	6.90429	0	0	0	0	0	4.61704	9.6301	0	0	0
PF3D7_0218600	0	5.9381	0	5.50233	1.02165	0	0	6.73939	0	0	6.16902	0	0	0.95446	0	0	5.44879	0	6.0436	0	0	0	1.53758	0	1.49525	2.54718	10.815	1.50919	8.7412	1.21449	6.11211	0	6.12749	8.40499	10.8234	1.69561	0	8.26332	7.08345	0	8.56001	1.58474	2.63091	0	5.06639	6.58004	0.900054	9.39144	2.27471
PF3D7_0218700	3.38474	1.39509	0	0	0	0	0	0	0	0	0	0	0	0	0	0	0	0	0	0	7.09135	0	0	0	0	0	0	0	2.22077	0	0	0	0	0	0	0	0	3.5541	0	0	0	0	0	5.38901	0	3.50524	5.8834	4.94005	0
PF3D7_0219100	1.23222	2.09089	3.27427	0	6.84995	0	0	7.34843	0	7.01878	0	1.54949	2.06227	0	0	3.50437	4.2849	3.99335	4.42301	1.68662	3.02229	0	0	1.29744	6.75927	0	0	0	4.03368	0	0	5.70268	3.26515	1.36696	0	0	0	0	5.53142	6.58774	0	4.80703	0	0	3.31723	2.79016	0	0	5.3684
PF3D7_0219200	0	0	0.498863	0	0	0	6.23203	3.01859	0	0	6.02206	0	0	0	1.29264	1.61806	0	3.50255	0	0	0	1.7354	0	1.29744	0	0	0	1.50919	2.61494	0	5.76426	0	0	3.01912	0	0	0	4.24108	1.706	0	0	0	0	4.11782	4.47882	0	4.32589	0	0
PF3D7_0219400	0	5.56854	4.26126	4.94518	6.64987	0	0	1.27546	0	0	0	2.76159	0	0	0	0	0	0	0	1.68662	1.87645	0	1.53758	0.789909	0	1.38679	0	2.23051	0.792674	0	0	0	0	0	0	1.69561	0	0	3.15687	0	0	0	0	2.17186	1.0847	0	0.900054	0	0
PF3D7_0219500	8.83837	7.86594	5.51143	11.5192	7.6974	1.44056	6.12851	8.61102	0	0	0	0	10.6108	2.72838	0	2.15359	0	9.46115	0	0	0.918821	0	0	0	0	0	12.1336	0	0.792674	0	3.30626	0	0	1.36696	0	0	10.2112	9.72359	9.34759	0	0	10.2297	1.62184	8.66307	4.15494	0	7.9432	6.16774	5.72319
PF3D7_0219600	0	1.94583	5.81648	1.71933	8.72059	1.44056	0	7.76597	3.96169	8.89631	9.00428	0	1.37195	3.37553	0	7.54894	9.79089	0	0	0	8.4771	7.30258	0	0	0	0	1.29397	5.24526	9.41213	0	6.25893	0	0	7.99584	2.4733	0	0	7.93941	4.8151	0	1.11702	0	0	0	6.93145	6.46396	9.55613	0	0
PF3D7_0219700	0	0	5.53732	8.08103	6.61238	0	7.64444	7.93463	0	0	0	0	1.37195	0	11.0373	0	6.40822	0	0	0	0	8.24729	0	0	0	0	0	0	0	0	3.0721	0	0	0	10.3043	0	0	0	0	0	0	0	1.02775	0	0	1.30991	0	0	2.27471
PF3D7_0219800	7.46827	3.63348	5.62447	6.79514	3.74015	2.14683	0	6.26698	0	1.15412	7.82359	0	0	0	6.25526	6.11472	7.01156	0	7.30922	10.1873	0	8.39771	0	0.789909	8.58126	0	1.29397	6.15313	0	0	0	0	4.82161	5.52385	0	7.56291	6.89867	8.04591	0	0	0	7.75455	0	0	0	0	0	0.969372	9.7941
PF3D7_0219900	0	0	0	0	0	0	0	0	0	0	0	0	0	0	0	0	0	0	0	0	0	1.35228	0	0	0	0	5.16384	0	0	8.12745	0	0	0	0	0	0	0	0	0	0	0	0	0	0	0	0	0	0	0
PF3D7_0220000	0.743855	0	0	0	0	0	0	9.4945	8.50899	6.73325	8.2167	0	5.69551	7.10776	0	9.28529	9.06193	0	0	0	9.68942	11.0788	0	9.74282	5.53848	1.38679	12.9122	10.076	5.94905	0	4.11286	1.56786	0	9.29998	0	0	3.29439	4.84602	0	9.96827	11.7409	0	6.24405	7.66662	4.47882	0	0	11.8648	0
PF3D7_0220100	10.0335	0	7.11439	0	8.96473	4.64384	10.1141	0	10.7626	11.7195	0.707988	1.54949	0	8.19314	0	5.49671	11.0988	0	0	0	0	0	0	8.33955	0	4.22994	0	0	0.792674	10.6898	0	8.53276	0	7.63233	0	1.69561	0	0	8.76623	0	0	5.58463	0	0	0	10.1679	5.52479	0	1.54572
PF3D7_0220200	0	0	0	0	0	0	0	0	0	0	5.13793	0	0	0	1.29264	7.53827	0	0	0	0	8.63733	0	0	0.789909	6.13189	0	0	0	6.46175	0	0	0	0	0	0	0	0	0	0	0	0	9.47337	0	0	0	0	0	8.48128	0
PF3D7_0220300	0	0	0	0	0	0	0	0.774315	0	0	0	0	0	0	0	0	8.83807	0	0	0	0	0.829099	0	0	1.49525	0	0	0	0	0	0	0	0	8.23769	0	0	8.03788	0	0	0	0	1.58474	0	0	0	0	0	0	0
PF3D7_0220400	0	0	0	0	0	0	0	2.39568	0	0	5.97923	0	1.37195	0	0	0	0	0	0	0	0	5.44995	0	0	0	0	0	0	0	0	0	0	0	1.36696	0	0	0	0	0	0	1.11702	2.99971	0	5.3062	0	0	0	0	0
PF3D7_0220500	0	0	0	0	0	0	0	0	0	0	0	0	0	0	0	0	0	0	0	0	0	0	0	0	0	0	0	0	0	0	0	0	0	7.53741	0	0	0	0	0	0	8.36919	7.49152	1.02775	5.42869	0	0	0	8.47741	0
PF3D7_0220600	0.743855	0	0	0	0	0	0	3.92672	9.11651	0	7.71902	0	0	8.90198	0	0	0	0	0	0	5.00764	1.35228	0	0	6.78329	0	0	2.70918	0.792674	0	0	0	0	8.18386	6.85757	0	0	4.97485	0	0	2.77504	2.32166	0	0	0	0	0	0	0
PF3D7_0220700	0	0	0	0	0	0	4.68496	0	0	0	0	0	0	0	0	0	0	1.10312	0	0	0	0	0	0	7.55743	0	0	0	0	0	0	0	0	4.75798	0	0	0	0	2.96119	0	0	0	0	0	0	0	0	0	0
PF3D7_0220800	0	0	0	0	0	11.4949	0	7.40998	0	0	0	0	0	0	11.0233	1.91053	0	0	9.67358	13.967	0.918821	0	0	0	0	8.86952	0	0	3.17873	0	2.4452	12.5064	10.5072	0	1.09645	12.228	9.55061	0	4.25553	0	2.77504	0	0	0	1.69682	0	0	0	6.00772
PF3D7_0223500	0	0	0	0.819078	0	0	0	0.774315	1.14734	0	0	1.54949	0	0	0	9.2821	0	0	1.13949	0	0	0	0	0	0	0	0	0	0	0	4.23143	0	0	0	0	0	0	0	0	0	0	0	0	0	1.69682	0	0	0	0
PF3D7_0301100	1.59643	0	0	0	0	0	0	0	0	0	0	0	0	1.93114	0	0	0	0	0	0	0	0	0	0	0	0	0	0	0	0	0	0	0	0	0	0	0	0	1.09172	0	0	0	0	0	0	7.80019	0	0	0
PF3D7_0301200	3.07401	0	0	0	0	0	0	5.64432	0	0	0	0	0	3.08794	0	0	0	0	0	0	0	0	0	1.29744	0	0	1.29397	0	0	0	0	0	0	0	0	0	0	0	0	0	0	0	0	0	0	0	0	0	0
PF3D7_0301400	0	5.25111	5.75159	0	0.599429	1.44056	0	0	1.14734	2.22542	0.707988	1.54949	2.06227	0.95446	0	0	0	0	0	0	0.918821	0	0	0	0	0	0	0	0	0	0	0	0	6.43096	0	0	0	0.92258	0	0	0	0	0	0	0	0	0	0	0
PF3D7_0301500	0	3.93197	5.2547	0	0	0	0	0	0	0	0	0	0	0	0	0	0	0	0	0	0	0	0	0	0	0	0	0	0	0	0	0	0	0	0	0	0	0	0	0	0	0	0	0	0	0	0	0	0
PF3D7_0301700	0	0	0	0	0	9.43074	3.51216	8.35029	5.31766	2.83339	3.83835	2.27926	1.37195	0	10.2409	0	10.7004	0	0	4.04728	0	0.829099	10.1415	11.8634	0	9.29742	11.5407	9.76297	2.43127	0	3.30626	0	10.6416	7.24622	1.09645	1.69561	3.46854	3.31542	4.25553	1.193	2.77504	0	0	0	1.0847	0	8.89373	6.79661	0
PF3D7_0302000	8.35547	0	0.498863	0.819078	0	0	0	0	0	0	0	0	0	0	0	1.2508	0	0	0	0	0	0	0	0	0	0	0	0	0	0	0	0	0	0	0	0	0	0	0	0	0	0	0	0	0	0	9.44937	0	0
PF3D7_0302100	0.743855	6.85189	4.22984	4.38344	1.34787	1.44056	0	0	0	0	0	1.54949	0	0	0	0	0	0	0	0	0	7.68116	0	9.16666	0	0	0	0	0	0	5.00549	0	0	5.42125	0	0	0	0	0	0	0	0	5.47998	1.11682	0	0	0	0	0
PF3D7_0302200	0	0	0	0	0	0	0	8.36901	0	0	0	0	0	0	0	0	0	0	0	3.30393	0	0	0	0	0	6.74937	0	0	0	0	0	1.56786	0	0	0	12.8923	0	0	1.09172	6.11214	0	0	0	0	0	0	0	0	2.27471
PF3D7_0302300	0	0	0	0	0	0	0	0	0	0	0	0	0	0	0	0.756912	1.27653	10.678	0	0	0.918821	0	0	0	0	0	0	0	0	0	0	0	0	0	0	0	0	0	0	0	0	0	0	0	0	0	0	0.969372	8.25833
PF3D7_0302500	5.84975	0	0	0	0.599429	11.9079	0	7.83042	0	7.57706	0	11.107	8.14823	9.59405	11.6363	1.61806	1.27653	6.50078	13.1506	14.0973	1.87645	0.829099	8.7677	0.789909	1.49525	11.5792	1.29397	8.6299	0	1.86441	8.50226	14.1609	1.95285	3.2759	0	14.9965	12.0405	0.92258	10.6667	6.4879	0	0.999833	1.02775	1.11682	0	8.51719	9.42776	1.95381	13.9548
PF3D7_0302600	0	7.10774	4.82092	3.45096	7.15641	10.132	0	6.52244	10.7847	0	0	0	7.29135	0	10.4422	5.14948	8.28131	8.78384	5.01251	0	0.918821	6.29751	0	6.96491	5.8428	10.4256	0	2.23051	0	0	1.98696	0	0	0	0	8.78826	7.90781	0	6.0079	9.43675	0	10.7981	7.34924	7.96537	1.0847	1.30991	0	1.54398	8.75784
PF3D7_0302700	0	5.5561	4.43662	7.1303	5.64201	0	0	0	0	0	0	0	0	0	0	7.66137	0	0	0	0	0	7.98077	0	0	0	3.79906	1.29397	8.53255	0	0	0	0	0	2.87127	0	0	0	0	0	9.70923	0	0	0	0	1.69682	0	6.31865	0	1.54572
PF3D7_0302900	0	0	5.88867	0	0	6.0475	1.84894	0	1.14734	9.28436	0	1.54949	3.16044	0	0	1.2508	0	4.18767	0	0	8.30497	6.54554	0	10.9614	0	7.50681	0	4.28281	0	0	2.4452	0	7.92855	0.839666	0	0	0	0	0	0	0	0	0	0	0	0	8.75601	0	0
PF3D7_0303000	0	2.09089	0.498863	0	5.41699	0	10.5914	6.06749	0	0	0	1.54949	0	0	0	0	11.6863	1.10312	1.7681	12.3307	0	0	11.7011	0	2.21358	8.5346	0	9.15878	0	0	0	0	8.227	0	0	1.69561	0	0	2.466	0	0	0	0	0	1.0847	0	9.82078	0	1.54572
PF3D7_0303100	0	3.48386	0	8.52897	0.599429	4.03812	0	5.78106	0	0	0	0	0	3.50034	9.05029	0	0	0	0	0	0	0	0	0	0	9.57604	0	1.50919	0	0	0	0	5.7581	5.0607	0	0	0	0	0	9.17306	1.11702	0	0	5.3482	0	0	3.97492	3.40325	0
PF3D7_0303200	10.0091	8.60497	9.32765	9.54632	9.09138	11.8654	1.20238	10.3789	13.9276	8.69772	10.8306	14.2279	13.1554	10.432	11.236	11.3868	1.94303	12.2855	12.2775	10.7168	12.0093	11.4318	10.8753	12.9443	10.8668	12.6651	11.0033	13.2727	6.15581	12.5654	13.7744	12.4961	13.4428	10.9465	12.2384	13.7131	12.8015	11.4178	12.139	14.0231	12.5924	10.6336	11.8269	12.8988	10.8148	13.6274	10.2492	10.048	12.5875
PF3D7_0303300	5.65102	0	0	0	0	5.6147	0	5.88877	0	0	0	0	0	2.91934	0	0	8.38931	0	3.7038	0	0	0	0	3.96156	0	4.74628	0	0	0	0	0	0	0	0	0	0	0	0	0	0	0	0	0	0	7.67955	0	0	0	0
PF3D7_0303400	6.97509	1.94583	0	3.45096	0.599429	2.97399	0	7.94299	0	5.45589	2.26338	1.54949	2.06227	2.91934	7.89942	9.54048	1.27653	10.8304	10.1627	0	3.30826	0	2.26488	0	0	8.80326	0	1.50919	0	0	0	6.04074	3.03182	9.73376	0	6.84794	1.1755	9.38982	12.3207	9.53508	0	0.999833	1.02775	0	1.0847	1.30991	0	0	9.41045
PF3D7_0303500	6.80273	6.98316	0.868843	8.7703	7.52252	2.14683	6.60418	4.80706	7.56479	0	0.707988	1.54949	2.06227	0	1.29264	8.59741	2.74206	0	5.81607	0	7.2002	1.7354	0	0.789909	9.65294	2.08063	0	2.23051	9.7108	0	7.038	0	0	6.10661	1.09645	0	0	0	2.73474	0	0	0	0	0	7.36331	1.30991	0.900054	1.54398	0
PF3D7_0303600	6.72205	0	0	0	0	0	0	0	0	1.78701	0	0	0	0	0	0	0	0	0	0	0.918821	0	0	0	0	0	0	0	0	0	0	0	0	0	0	0	0	0	0	0	0	0	0	0	0	0	0	0	0
PF3D7_0303700	8.71872	6.71869	5.57532	3.34644	4.39846	0	0	3.62831	0	0	2.60127	4.03713	3.7767	3.50034	9.07376	8.72755	7.38749	3.64176	0	4.53544	0	0	0	2.42594	7.55743	2.54718	4.68282	6.82828	0.792674	7.59847	6.1427	0	0	3.38896	4.26398	0	7.64296	0	0	0	6.76218	0	6.20395	6.10399	7.12924	0	1.4501	9.38938	8.09576
PF3D7_0303800	0	6.3946	4.79968	3.63972	0	0	0	0	7.75532	0	0	0	0	0	0	7.33753	8.63624	0	0	0	0	0	0	5.55228	8.92691	0	0	0	0	0	0	0	0	0	4.57081	0	0	2.19598	5.72898	0	0	0	0	8.14883	8.37849	0	9.49511	0	0
PF3D7_0303900	0	8.5114	8.32153	5.57352	6.64245	0	0	0	0	0	0	0	0	0	0	0	0	0	0	0	0	0	0	0	0	0	0	0	0	0	0	1.56786	0	0	0	0	0	0	0	0	0	0	0	0	0	0	0	0	0
PF3D7_0304000	0	2.98691	0	0	0	0	0	0	1.14734	0	0	0	0	0.95446	0	10.8998	0	1.10312	0	12.6475	0	0	0	0	0	0	0	5.71978	0	0	0	0	0	0	0	0	0	0	0	0	0	0	0	0	8.61547	0	9.77445	0.969372	0
PF3D7_0304100	5.14596	8.27754	9.16483	8.69248	7.50216	2.14683	0	0	0	0	0	0	0	0	0	0	0	0	0	3.30393	0	0	0	0	0	0	0	0	0	0	0	5.58951	0	0	0	0	0	0	0	0	0	0	0	0	0	0	0	0	9.28289
PF3D7_0304200	0.743855	10.2253	9.83271	8.31021	8.5427	13.1408	7.63503	11.3365	12.0055	11.3107	6.55655	13.1062	12.2796	12.0607	11.9971	11.1017	13.2008	2.15204	13.2635	9.7954	10.4893	10.7129	8.94807	0.789909	13.9069	13.7714	10.8219	13.7095	11.2692	11.4624	12.4447	12.9085	13.7738	12.5364	12.0522	11.8251	13.5388	11.5873	13.9371	13.3255	13.5935	10.752	11.2015	12.7029	12.6968	13.8319	13.1758	2.75444	13.5359
PF3D7_0304300	0	0	4.71144	0.819078	0	0	0	4.94654	0	0	8.24107	0	0	0	0	0	0	0	0	0	5.71844	2.99805	4.18012	8.84855	1.49525	0	0	0	3.4921	0	5.35804	0	1.95285	0	0	0	0	0	0	3.79315	0	0	0	0	0	0	5.15564	0	0
PF3D7_0304400	6.72205	2.55831	4.26126	7.37577	0.599429	0	8.85462	5.49324	2.55096	6.73325	6.04991	3.12244	2.52723	5.36904	0	5.2045	7.01156	4.51195	0	0	0	6.73626	6.21468	1.29744	0	1.38679	7.68464	7.47787	8.09105	1.21449	6.46659	0	8.08166	6.17127	7.20788	0	0	8.01128	6.03304	0	2.50487	0	0	0	5.51845	5.45611	0	3.40325	0
PF3D7_0304500	8.52094	0	0	0	0	1.44056	7.33132	0	0	0	0	0	0	0	0	0	0	0	0	0	0	0	0	0	0	0	3.4808	0	0	1.21449	0	0	0	4.19943	0	0	0	0	0	0	0	0	0	0	0	0	8.25682	0	0
PF3D7_0304600	6.64635	0	0	0	0	0	3.80857	0	0	0	0	0	0	0	0	0	0	9.5914	0	1.68662	0	0	0	0	0	0	0	0	0	0	0	0	0	0	0	0	0	0	0	0	3.66561	0	0	0	0	0	0	0	0
PF3D7_0304700	0	5.96659	2.84729	0	7.48981	0	1.20238	0	8.92424	0	0	0	1.37195	0	0	0	0	0	0	0	0.918821	0	4.32415	0	0	0	0	8.4663	5.08545	0	0	0	4.82161	2.70652	0	0	7.41722	0	0	0	9.5581	0	0	0	0	0	3.51016	0	0
PF3D7_0304800	7.38338	5.74334	3.39249	0	0	0	6.66094	6.31926	0	0	5.39846	0	6.3852	0	0	6.70709	0	0	0	0	0	6.5335	0	0	0	0	11.1	0	5.28831	0	0	0	1.28433	7.70511	0	1.69561	9.78684	0.92258	9.02934	2.28061	0	0.999833	1.02775	11.2888	6.82137	9.04335	9.34178	9.37904	1.54572
PF3D7_0304900	0	0.49315	2.23814	0	4.36278	4.64384	0	0	0	2.22542	2.05923	0	0	0	0	0	0	0	0	0	8.09077	7.24466	0	0	0	1.38679	0	7.41682	0	2.31086	0	1.56786	5.83268	6.96547	0	0	0	1.88225	0	4.03873	0	0	0	1.11682	0	2.44302	1.84736	10.1005	0
PF3D7_0305000	7.86884	7.81463	7.36632	0.819078	5.08608	0	11.6193	9.47447	10.4939	11.2691	9.49702	2.27926	10.0087	10.638	9.85929	9.49706	0	9.88913	9.98063	0	10.3614	10.2721	10.987	4.68845	0	10.035	1.29397	10.6119	6.37531	12.8311	1.98696	0	10.7038	8.40162	1.71218	0	9.56985	10.1159	11.5713	1.193	1.11702	0	11.6852	9.42665	10.29	0	1.4501	0.969372	1.54572
PF3D7_0305100	1.23222	5.2199	8.48515	9.01584	9.27172	2.6189	0	4.56877	1.14734	4.86722	5.00192	0	0	0	0	2.15359	0	0	0	0	2.18975	0	0	5.81766	6.57886	5.31321	1.29397	0	5.58093	0	5.55281	7.3753	1.28433	8.58783	0	0	0	0	0	0	0	0	9.95124	7.30015	2.12525	0	5.79614	7.42225	3.64581
PF3D7_0305200	4.21263	3.72524	5.15786	0	2.94421	10.5368	0	8.27619	0	1.15412	0	8.00736	0	0.95446	9.19291	9.41925	10.7176	0	9.89572	10.493	0	0	0	0.789909	0	9.78589	5.65445	0	0	0	1.3115	9.09066	0	0	0	8.91413	8.86252	0	7.61161	0	0	0	4.91109	0	5.40852	0	0	6.72001	8.32029
PF3D7_0305300	7.81798	6.2242	7.32604	6.59298	6.53436	5.51004	6.78528	7.56415	8.03473	0	8.128	12.2704	1.37195	7.60833	11.8053	0	0	8.93024	7.74104	11.0024	0	0	9.79724	8.38744	6.16884	4.83058	3.4808	9.20013	9.40435	9.76916	8.08068	8.94873	7.51832	4.19943	9.98108	0	0	10.7723	9.4089	6.40273	0	5.20913	10.7176	1.11682	7.79327	0	8.85378	4.98439	10.4094
PF3D7_0305400	0	0	0	0	0.599429	0	0	0	0	0	0	0	0	0	0	0	0	8.20986	5.21299	0	0	0	0	0	0	0	0	0	3.96769	0	0	0	0	0	0	0	0	0.92258	0	0	0	0	0	0	4.15494	6.01365	7.73021	0	0
PF3D7_0305500	8.21514	8.62744	6.44853	8.30324	4.36278	8.85218	0	5.72404	10.7707	9.41183	7.41603	10.7022	0	0	8.4998	0	8.17171	7.84228	10.1244	11.3066	4.64647	9.46062	0	5.68085	6.05503	10.2981	2.76725	3.97929	9.42908	1.21449	4.62714	1.56786	7.71843	6.71743	3.16478	0	7.01556	8.67086	6.30484	1.83696	6.30966	10.0951	2.04142	1.11682	1.0847	6.96876	0	10.6043	4.587
PF3D7_0305600	3.47504	8.48046	8.65	8.02287	8.84216	7.14537	7.28393	4.52492	0	9.76059	5.41996	7.70827	5.9012	8.60811	4.68065	7.57004	0	10.1534	8.1236	10.4593	8.24695	8.62186	0.964612	7.18324	5.69865	9.09076	0	8.53255	4.95529	8.50844	8.95846	0	8.40253	8.17601	1.09645	4.80062	6.02667	4.09753	10.0817	8.06903	2.77504	0.999833	2.04142	0	9.85625	7.15997	6.77171	0	4.587
PF3D7_0305700	6.87914	5.3696	6.36423	0	3.03767	0	0	5.39924	0	0	0	0	0	7.37558	7.69255	0	3.92842	1.10312	5.38898	0	9.02046	7.82644	0	1.29744	0	1.38679	0	5.3793	0	0	5.07056	0	0	1.36696	0	0	5.57204	0	6.10594	0	2.17216	0	9.43859	1.73871	1.0847	5.87508	0	0	0
PF3D7_0305800	0	1.39509	3.98837	2.66674	7.55844	0	0	2.88624	5.97654	0	0	0	9.89533	0	0	0	0	3.76872	6.37166	0	0	6.93246	0	0	0	0	0	1.50919	0	0	0	0	0	7.82047	0	0	0	0	0	0	0	0.999833	0	0	0	0	0	0	0
PF3D7_0305900	0.743855	0	2.10594	0	0	0	2.29383	5.21837	2.55096	2.5612	0	1.54949	0	0	1.96329	0.756912	0	3.76872	2.81047	5.87515	0	2.85052	2.26488	0	0	3.41816	0	1.50919	0	0	0	1.56786	0	1.36696	1.09645	0	1.81451	0	0	0	0	0	0	0	0	0	0	1.95381	2.27471
PF3D7_0306000	3.9857	1.78454	1.9604	0	4.16983	1.44056	1.20238	0	0	0	0	0	0	0	0	1.2508	0	0	6.01704	0	0	0	0	0	0	1.38679	0	1.50919	0	0	6.01627	0	1.28433	0	3.16478	0	0	0	1.09172	4.87274	0	0	0	0	0	0	0	0	0
PF3D7_0306100	7.67291	4.71512	0.868843	2.97792	3.74015	2.6189	0	0	0	2.83339	0	0	0	0	0	2.70464	0	0	4.50173	0	6.86758	0	0	0	0	0	0	0	6.92868	0	0	0	9.4397	0	7.28361	0	0	0	0	0	0	0	0	0	1.0847	1.30991	9.18101	0	0
PF3D7_0306200	0	3.25668	2.92782	0	5.58122	0	0	0	0	0	1.18082	0	0	0	0	0	0	0	0	0	0	1.35228	0	0	0	0	0	0	0	0	3.50767	0	0	0	0	0	0	0	0	0	0	0	0	0	0	0	0	0	0
PF3D7_0306400	0	3.12809	2.23814	0	0	0	0	0	0	0	0	0	0	5.03945	0	2.98162	0	4.18767	0	0	0	0.829099	0	0	0	2.08063	2.42117	0	2.77784	1.21449	1.3115	0	0	7.8504	0	0	1.1755	9.08897	8.99136	0	0	0	0	0	1.0847	0	0	0	0
PF3D7_0306500	0	5.85928	0	0	4.84881	0	0	0	0	0	0	0	0	0	0	0	0	0	0	0	0	0	0	0	0	0	0	0	0	0	0	0	0	0	0	0	0	0	0	0	0	0	0	0	0	0	0	0	0
PF3D7_0306600	1.23222	2.22269	0.498863	0	0.599429	0	0	0	0	0	0.707988	0	0	0	0	0	0	4.58278	0	0	0	0.829099	0	0	0	0	0	0	2.22077	0	1.3115	0	0	0.839666	0	0	0	0	0	0	0	0	0	0	0	0	3.13672	4.11151	0
PF3D7_0306700	3.18519	0	1.61612	0	0.599429	1.44056	1.20238	0.774315	3.96169	0	5.6738	2.76159	1.37195	0	0	1.2508	0	0	1.13949	2.93678	0	0.829099	0.964612	0.789909	7.47131	0	0	0	1.67665	0	1.98696	3.14707	1.28433	1.36696	0	3.31564	0	0.92258	0	0	1.11702	0	0	1.11682	0	0	0	0.969372	1.54572
PF3D7_0306800	11.8617	8.21955	6.69277	10.5365	0	7.45825	0	7.6985	2.21573	0	11.2538	0	2.06227	0	0	9.16041	12.3511	1.72088	2.53906	0	11.4581	1.7354	0.964612	2.77225	13.2746	0	14.8897	11.2484	10.4017	11.4838	1.98696	1.56786	0	11.0137	13.9306	1.69561	1.1755	0.92258	1.09172	1.193	12.0801	0	1.62184	0	0	1.30991	3.61586	12.8173	2.27471
PF3D7_0306900	8.3315	6.46284	2.57463	7.53881	6.81737	1.44056	8.02201	5.2724	7.54615	1.78701	8.16031	0	8.3722	0	0	3.10242	2.39716	6.91183	0	0	8.69737	8.33664	1.53758	3.74334	3.04902	0	1.29397	6.87442	9.15663	0	7.57513	0	3.64218	4.06976	0	0	0	4.54767	0	1.193	1.73898	0	9.36094	5.67957	5.94323	5.5502	0	4.69531	0
PF3D7_0307200	5.70799	6.62649	5.82702	7.64178	5.30866	0	0	5.2724	4.7288	6.35548	4.12694	0	8.55389	8.48889	0	7.99753	10.0548	5.58724	0	0	8.55432	8.3262	8.37149	6.30377	10.8153	4.91022	11.3492	5.3793	9.02897	3.68766	0	0	4.96113	7.34762	7.13964	0	8.76988	5.72626	9.51085	0	9.66376	0	10.5266	7.04321	6.09288	8.49961	0	10.7358	0
PF3D7_0307300	8.51297	7.78295	6.35698	0	10.1416	2.14683	0	0.774315	0	0	0	0	1.37195	0	0	0	0	0	0	0	0	0.829099	0	0	0	0	0	0	0	0	0	1.56786	0	2.05608	0	0	0	0.92258	1.09172	0	1.73898	0	0	0	0	0	0	0	0
PF3D7_0307400	5.17319	4.44515	6.05028	5.61911	3.56285	7.71521	3.51216	7.31664	9.9137	5.0912	7.94724	8.41829	8.8254	5.93127	10.577	8.58709	5.74509	1.72088	8.90269	0	11.0772	9.79417	8.47543	8.66901	9.57938	9.65907	6.99238	9.86647	9.81886	0	9.63006	8.44602	9.12052	9.02616	10.4859	0	8.3023	6.23509	9.22476	7.60902	9.15261	0.999833	7.28343	11.157	9.44754	8.9515	9.50201	8.87779	0
PF3D7_0307500	0	0.859993	7.47416	0	2.03235	0	0	1.27546	0	0	0	0	0	8.95201	8.57303	8.19044	0	0	0	0	0	0.829099	0	3.48614	8.31074	0	0	0	0	0	0	0	8.52566	8.44476	0	1.69561	0	8.89908	0	1.193	9.57146	0	0	0	9.43824	0	9.76443	4.11151	0
PF3D7_0307600	2.1287	4.66964	5.79517	0	7.84368	1.44056	9.62483	9.38992	1.14734	0	0	3.41085	7.71866	0	0	5.33352	0	2.75295	0	1.68662	0	3.90481	0	0	0	6.26497	0	0	0	0	0	0	0	2.70652	0	1.69561	0	7.15471	2.13548	8.57158	1.11702	0	4.96006	1.11682	0	0	0	3.74995	0
PF3D7_0307700	0	6.36637	2.92782	5.82762	5.06404	4.99353	1.20238	8.18405	1.77826	0	0	0	0	10.6649	5.03978	0.756912	0	8.1528	9.91203	0	0.918821	0	0	1.29744	2.69095	6.40902	0	7.81009	0	0	10.7396	6.51371	11.5017	5.31078	0	10.6617	1.1755	10.1984	9.66556	9.16339	6.99153	0	0	1.73871	1.0847	4.22891	0	9.68299	3.11736
PF3D7_0307800	0.743855	0	0	0	0	0	0	3.13982	4.07002	0	0.707988	3.12244	0	5.43307	0	0	0	0	6.32912	0	0	0	0	0	6.16884	5.62787	0	0	0	0	4.86582	1.56786	1.28433	0	0	0	1.1755	0	3.9733	0	1.11702	0	0	0	0	0	0	5.74656	0
PF3D7_0307900	6.56644	0.859993	5.45819	0	9.34097	1.44056	10.9711	0.774315	0	0	6.16902	1.54949	2.06227	1.52392	0	0	0	1.10312	0	1.68662	11.9692	6.85715	0	0	8.67414	9.56992	10.4918	2.70918	1.30133	1.21449	11.1093	0	0	0.839666	11.6766	1.69561	10.0697	0	0	0	1.11702	2.32166	1.02775	1.73871	1.69682	0	1.84736	0	0
PF3D7_0308000	2.51665	0	7.69731	1.33831	6.95551	10.451	0	9.16202	0	10.5062	0	10.1885	1.37195	0	12.5988	5.28329	0	10.5346	12.5317	0	0.918821	5.10403	0	0	0	0	0	10.3596	0	11.52	1.3115	0	0	0	11.0525	9.59108	9.99513	0	1.09172	0	0	0.999833	0	0	0	0	0.900054	0	9.6395
PF3D7_0308100	9.40587	5.56854	5.89869	0	5.25128	8.28208	1.20238	9.78326	1.14734	0	0	1.54949	9.51799	6.88547	7.84587	4.76633	1.27653	0	10.2874	0	1.47568	0	0	0	0	5.4791	0	7.52202	0	0	7.52957	0	9.99888	4.00028	0	10.6068	11.0261	0	8.67734	2.28061	0	0	0	0	2.72348	1.30991	5.35199	0	11.0771
PF3D7_0308200	7.68241	0	4.92267	8.34114	5.28979	1.44056	0	0	0	0	9.71823	0	0	0	0	0.756912	0	0	0	2.44308	0	0	0	0	0	0	0	0	0	0	10.9755	0	0	8.58189	9.61287	0	0	0.92258	0	0	0	8.57709	0	0	0	0	0	0	0
PF3D7_0308300	0	0	5.83748	0	0	0	0	0	0	0	9.23262	0	1.37195	0	9.55175	0	0	0	1.13949	12.5208	10.3466	0	0	0	0	0	0	0	0.792674	0	1.3115	10.6009	0	7.67755	0	11.3959	9.83138	0	1.09172	1.83696	1.11702	12.9617	1.02775	2.17186	8.24627	0	7.62653	0	8.96598
PF3D7_0308500	0	0.49315	4.09684	0	0	0	0	0	0	0	8.63282	0	1.37195	0	1.29264	5.79441	10.2171	0	0	1.68662	10.6451	6.14755	0.964612	0	5.35828	2.54718	9.74431	0	10.0705	3.35673	6.1427	0	0	2.70652	5.6423	0	9.88421	0	3.15687	6.46707	1.11702	6.14942	3.37149	10.2443	4.85914	3.30387	0	4.52568	0
PF3D7_0308600	0	0	0	0	0	0	0	0	0	0	0	0	0	0	0	0	0	0	0	0	0	6.75712	0	0	0	0	0	0	5.78631	0	0	0	4.39914	0	0	0	0	0	0	0	0	0	0	0	0	0	0	0	0
PF3D7_0308700	8.84685	0	7.02111	8.28215	8.14085	0	9.87121	0	1.77826	0	0	12.7496	0	0	8.35401	8.46566	0	0	9.86068	13.8196	0.918821	0	0	0	0	7.72073	0	0	0	10.0802	1.3115	13.4707	0	0.839666	7.72508	12.0064	10.6252	0	0	0	0	0	0	0	0	1.30991	8.34785	0	13.6168
PF3D7_0308800	0	1.15221	0	0	0	2.14683	0	0	0	6.09597	0	0	0	0	0	0	0	0	2.53906	0	0	0	0	0	0	0	0	0	0	0	0	4.06326	0	0	5.96503	0	0	2.86166	0	0	1.11702	0	0	0	0	0	0	0	1.54572
PF3D7_0308900	0	0	4.40884	9.10664	0	0	0	7.49766	6.56315	0	7.17169	12.9389	0	0	5.8824	0.756912	0	0	12.0443	0	0	0	0	0	0	0	0	0	0	0	1.3115	14.1504	0	0.839666	8.50824	0	9.74301	0	0	0	0	0	1.02775	0	2.12525	0	7.93301	3.26632	0
PF3D7_0309000	2.67743	4.36182	2.10594	8.72932	0	2.6189	0	0	0	0	0	1.54949	0	0	0	0	0	0	1.13949	0	1.47568	2.28773	0	0	4.72616	0	0	0	0.792674	0	0	0	0	4.31841	0	0	0	0	0	0	0	0	0	0	0	0	0	1.54398	2.27471
PF3D7_0309100	0	7.52016	4.98045	8.56435	5.84957	8.04983	0	4.17385	2.21573	0	3.30295	1.54949	0	0	1.29264	6.79934	0	1.10312	7.58708	3.83936	2.44701	0	5.57366	0	5.8428	0	0	9.06242	0	4.28454	2.4452	6.76892	0	6.62811	8.8482	0	1.81451	0	0	1.193	1.73898	0	1.02775	0	6.13951	1.30991	0.900054	0	1.54572
PF3D7_0309200	9.6398	7.42073	8.17664	9.88982	9.35806	11.3771	1.20238	10.5784	10.9355	5.84229	9.73011	11.9184	12.2465	8.48889	12.4313	5.89818	9.26572	10.6891	8.44076	0	12.1142	9.93359	6.89471	10.8445	12.2293	11.5677	0	11.7046	7.1231	12.2749	11.624	3.14707	11.5625	9.69991	6.04182	5.7745	10.0458	9.60251	9.66355	12.2749	3.90957	0	1.02775	0	10.0116	6.60218	5.70327	11.1866	0
PF3D7_0309300	0	2.65482	0	1.33831	0.599429	0	0	0	0	0	0	0	0	0	0	0	0	0	0	0	0	0	0	0	0	0	0	0	0	0	0	0	0	0	1.09645	1.69561	1.1755	0	0	0	1.11702	0	0	0	0	0	0	1.54398	0
PF3D7_0309500	0	0.49315	0	0	0.599429	0	1.20238	0	0	10.5494	0	1.54949	0	0	6.43522	0	5.92475	0	0	0	0	0	0	7.95489	0	0	1.29397	0	0	1.21449	0	0	0	1.75228	0	0	0	0.92258	0	0	0	0	0	0	0	3.06976	3.13672	0.969372	0
PF3D7_0309600	8.52623	5.41165	4.96145	6.00977	7.20758	7.09199	7.83736	5.92295	5.52221	9.49748	8.94617	0	8.68214	8.64237	0	5.62325	10.4134	7.76823	1.13949	0	7.78188	5.86954	7.2951	8.78083	8.91064	9.2057	8.54194	8.48129	9.10384	8.48204	4.44281	7.92274	8.074	8.09916	9.46735	1.69561	4.4853	6.71257	7.67687	1.193	8.01222	0	8.25446	7.94499	6.4481	8.24208	7.19486	9.38938	0
PF3D7_0309700	0.743855	6.33758	0	5.37527	2.84427	0	0	6.00503	0	1.15412	0	9.77466	0	0	0	0	0	7.79085	0	0	0	0.829099	0.964612	8.505	0	6.40902	0	9.12578	0	0	3.30626	0	1.95285	4.6258	7.79329	0	0	8.09399	3.32916	0	7.53683	0	9.9663	0	5.48273	9.06344	0	4.69531	0
PF3D7_0309800	9.52427	0.49315	0	0	5.41699	1.44056	0	0	0	0	0	0	0	0	0	0	0	0	0	0	0	1.35228	0	0	0	0	0	0	0.792674	0	0	0	0	0	0	0	0	0	0	0	0	0	9.17381	1.11682	0	0	0	2.94597	0
PF3D7_0309900	8.48064	6.05766	4.68851	9.58989	7.22259	3.49641	4.9508	9.37457	9.38908	6.37692	8.16668	7.85958	7.46998	5.97495	6.57341	8.56361	7.94064	5.68707	4.50173	0	8.89383	6.808	6.92891	7.50028	11.1779	8.08055	5.84872	9.50516	8.96276	0	1.3115	5.90543	5.08834	3.15321	6.43248	7.95014	8.92363	10.1852	5.92974	5.74786	11.0612	6.18949	8.09368	0	9.52201	11.4203	9.47593	4.89431	5.66979
PF3D7_0310000	7.90583	7.36118	7.97822	8.3513	3.28644	0	6.66094	5.95635	1.14734	8.49213	0	0	8.22681	0	0	8.29554	0	6.10314	0	0	9.8896	6.5335	0	0	1.49525	2.89915	7.9277	1.50919	8.91759	0	0	1.56786	0	0.839666	0	2.45372	4.96389	1.48078	10.4747	0	0	0.999833	0	0	9.31163	10.447	3.71434	9.05973	0
PF3D7_0310100	4.66033	6.49579	7.01191	0	3.03767	0	0	0	0	1.15412	0	0	1.37195	0	0	0	0	0	0	0	0	0	0	0	0	0	0	0	0	0	0	1.56786	0	0	0	0	0	0	11.3232	1.193	0	0	0	1.11682	1.0847	0	0	0	0
PF3D7_0310200	9.29403	7.21452	7.98294	3.34644	8.15134	2.97399	2.63337	7.99614	4.17079	0	7.74907	0	2.06227	4.23414	3.65513	3.31735	10.2136	3.17589	0	5.50399	9.13229	0.829099	2.52549	6.61401	6.05503	3.18187	9.00847	8.22055	4.32476	7.19244	9.82652	6.34962	9.66563	9.50517	8.36616	4.40274	3.76416	2.86166	6.87678	1.193	12.0442	4.392	5.37555	4.97203	3.60991	5.76165	2.15851	9.13294	5.66979
PF3D7_0310300	3.9857	5.03501	7.10143	8.96379	8.08721	0	0	6.69062	0	0	0	0	1.37195	0	0	0	0	1.10312	0	0	0	0	0	0	0	6.70539	0	0	4.73497	0	4.34099	0	0	3.38896	0	0	0	0.92258	0	0	0	0.999833	0	4.60724	8.44032	0	0.900054	9.44398	0
PF3D7_0310400	7.7152	8.63781	9.72978	1.71933	9.13433	11.138	13.874	13.0737	13.2613	13.3733	10.9495	14.2791	15.0797	14.4741	4.41255	12.7853	13.2694	15.2375	2.81047	4.53544	12.2019	14.2424	14.3312	12.8566	3.57468	14.1809	10.2327	14.297	8.17751	13.4541	13.7264	4.83314	14.4901	12.7552	1.71218	4.40274	14.2899	14.8266	13.8226	15.6481	13.6478	2.32166	13.9047	12.8904	13.9754	15.34	13.3068	9.49467	3.11736
PF3D7_0310500	0	4.57415	2.35924	3.1115	4.87438	0	1.20238	7.15345	7.6193	1.15412	7.40529	0	1.37195	7.22996	0	1.2508	0	0	0	0	0	2.28773	0	0	0	1.38679	0	0	1.97421	3.53166	7.47052	0	1.28433	9.66104	0	0	0	0	1.706	0	0	0	0	0	1.0847	1.98497	0	12.1603	0
PF3D7_0310700	5.27724	0	0.498863	0	0	2.14683	0	3.62831	0	6.59378	5.37662	0	0	3.7216	0	2.54327	0	0	0	0	0	2.85052	0	1.29744	0	0	1.96497	6.75618	0.792674	0	0	0	0	0	0	0	4.56418	0	0	0	1.11702	0	0	0	0	0	0	3.26632	0
PF3D7_0310900	0	0	6.83005	0	2.20346	0	0	5.01152	0	0	0	2.27926	0	0	0	0	0	0	0	0	0	4.81661	0	0	0	0	0	0	0	0	0	0	0	0	0	0	0	7.98092	1.09172	0	1.11702	0	0	0	1.0847	5.76165	0	0	0
PF3D7_0311100	3.85727	5.76512	7.58074	0.819078	4.3262	1.44056	0	4.17385	0	0	8.68705	0	4.72309	0	0	5.73958	9.54659	0	1.13949	0	9.80596	0	0	6.92219	0	0	4.41469	0	5.48983	1.21449	10.3952	0	0	3.76915	2.14236	0	0	8.68034	0	0	0	0	0	0	0	0	2.98715	1.54398	0
PF3D7_0311200	2.82208	1.15221	1.61612	0	7.37363	0	0	4.61132	0	5.49562	7.26378	1.54949	9.29905	0	1.29264	7.22893	10.6868	0	1.13949	0	0.918821	0	0.964612	7.99667	0	8.56568	4.59886	0	9.57473	0	0	1.56786	6.24138	9.77204	10.7518	0	0	4.30783	0	1.193	0	0	11.149	3.79238	8.49064	0	3.61586	0	0
PF3D7_0311300	1.59643	0.859993	6.53462	10.0534	5.61194	9.00921	0	9.1656	8.0414	1.78701	6.54681	1.54949	2.06227	0.95446	11.1612	7.34979	1.94303	6.9921	4.57638	1.68662	0.918821	9.27957	5.35631	8.55898	4.26238	10.828	0	2.70918	1.30133	11.9138	3.0721	9.32966	9.5237	8.16414	1.09645	11.0554	6.53738	10.7597	1.706	1.193	1.11702	0.999833	1.02775	1.11682	0	2.44302	6.33422	0.969372	3.85165
PF3D7_0311400	9.35921	7.81463	8.1787	6.44896	7.32347	1.44056	0	8.14476	1.14734	0	0	0	0	0	0	0	1.27653	0	0	0	0	0	0	0	0	1.38679	0	4.64411	0	1.86441	0	0	0	0	0	0	10.2264	0	0	0	0	1.58474	0	1.11682	0	1.30991	0	0.969372	0
PF3D7_0311500	0	0	0	0	0	0	0	0	0	4.08163	0	0	0	0	0	0	0	0	0	0	0	0	0	0	0	0	0	0	0	0	0	0	0	0	1.09645	0	0	0	0	0	0	5.49153	0	0	0	0	0	0	0
PF3D7_0311600	5.30213	5.23559	6.55378	0	7.07607	0	0	0.774315	1.14734	1.15412	0	0	0	0	0	0	1.27653	0	0	0	0.918821	0	10.2045	0	0	0	0	1.50919	0	0	0	0	0	0	0	2.45372	1.81451	0	0	0	0	0	0	0	0	0	0	0	1.54572
PF3D7_0311700	0	8.16118	8.65592	2.26945	7.85336	3.70043	1.20238	4.9794	3.05143	2.83339	0	9.09885	3.39633	1.93114	3.27777	0	3.25328	2.15204	1.13949	0	4.09003	0.829099	1.53758	2.21563	0	0	0	4.93281	1.30133	0	3.0721	0	0	0	0	4.05952	4.71007	0	1.706	0	0	0	1.02775	0	0	0	0	3.74995	3.85165
PF3D7_0311800	1.59643	1.94583	2.10594	2.66674	8.69929	10.0269	11.1345	5.32448	0	9.98129	0.707988	1.54949	0	0	8.53969	0	1.94303	9.30231	1.13949	1.68662	3.65276	0	0	0.789909	0	6.68289	0	2.70918	0.792674	0	0	2.30138	0	4.31841	8.40059	2.94811	0	2.45352	1.09172	1.193	7.38368	0	0	1.11682	0	2.44302	0.900054	0.969372	1.54572
PF3D7_0311900	0	0	0.868843	0	0	8.78088	5.69338	8.37828	6.9078	0	0	0	8.34427	7.72804	0	0.756912	0	0	0	0	0	9.10746	0	1.29744	0	0	0	0	0	0	0	0	0	0.839666	0	0	0	0	1.706	10.0423	5.02515	0	0	0	1.0847	0	0	3.74995	0
PF3D7_0312000	0	0	0	7.47207	0	0	8.71418	1.94167	0	0	0	0	0	0	0	0	0	0	0	0	0	0	0	0	8.27729	1.38679	8.52498	8.22055	5.48983	0	0	0	0	0	10.3852	0	0	0	0	0	5.57772	0	0	0	1.0847	0	0	0	0
PF3D7_0312100	2.33567	2.98691	0	6.37117	3.36066	9.35345	0	8.72197	0	1.15412	0	0	0	0	9.26608	7.81953	0	0	7.513	0	7.16482	9.52742	0	2.21563	0	7.3006	0	0	0	0	0	0	0	0.839666	0	0	7.4796	9.07467	1.09172	0	0	0	0	0	7.78596	0	3.61586	0	8.9825
PF3D7_0312200	6.29616	8.22741	6.14596	7.69063	8.85506	10.8539	8.44467	8.0969	8.21662	0	0	0	1.37195	1.52392	7.86394	6.96782	0	1.72088	7.47448	8.81845	9.0715	7.89394	0	10.8226	2.21358	9.57604	10.9084	8.11881	1.30133	0	7.43389	0	10.9084	4.67122	0	0	9.33418	0	7.76954	1.193	6.93752	0	0	0	0	1.30991	7.16905	11.2102	8.6857
PF3D7_0312300	4.66033	2.74528	4.64153	7.67453	2.35641	6.7453	8.09934	3.35543	8.87655	4.27667	7.35593	0	8.16429	0	8.97747	7.82831	7.62434	0	7.30922	0	0	7.68661	0.964612	0.789909	0	8.17225	10.6037	1.50919	0	0	8.49636	0	2.40791	7.04526	5.39157	0	8.82297	5.79768	1.706	9.55248	0	0	7.42096	0	7.72612	1.30991	6.04352	0.969372	9.75297
PF3D7_0312400	1.23222	7.55497	5.90865	3.63972	0.599429	6.2233	7.49636	7.69355	4.26497	5.28504	0.707988	6.95811	11.3579	6.6498	9.86603	4.18957	11.461	0	7.15944	2.44308	0.918821	1.35228	9.9864	10.8598	3.57468	7.97338	10.7986	3.79965	6.75373	6.44026	5.94865	10.1278	9.02833	8.26016	1.09645	9.71924	2.25584	9.30044	8.108	8.37878	1.73898	8.16457	1.62184	4.80114	9.09807	10.9088	11.1281	1.54398	4.587
PF3D7_0312500	0	0	6.65778	0	0	0	0	0	0	0	4.49441	0	1.37195	0	0	0	0	0	0	0	9.43851	0	0	0	5.53848	0	0	0	0	0	0	0	0	0	0	0	0	0	0	0	0	0	0	0	0	0	0	0	0
PF3D7_0312800	5.22615	3.68009	2.10594	0.819078	4.25014	0	6.10143	6.62982	5.70134	4.52725	6.83795	0	0	7.43152	0	5.54013	2.39716	5.19353	0	0	0.918821	6.9416	7.26864	3.17291	6.75927	0	4.83736	6.73132	6.73401	7.25614	5.24982	0	3.94081	7.40252	3.87375	0	6.15962	7.23409	6.0079	7.40517	3.37183	0	7.84263	0	4.91381	3.98118	1.84736	7.99901	0
PF3D7_0312900	7.48467	0	5.71802	4.48541	4.82279	0	0	0	0	1.15412	6.54681	0	0	0	0	0	0	0	0	0	0	4.29556	0	0	11.0831	4.45907	1.29397	1.50919	0	0	0	1.56786	2.40791	5.77334	3.33718	0	0	0	5.66608	0	0	0	0	0	0	0	0.900054	11.4379	0
PF3D7_0313000	8.90485	6.1266	7.7059	7.53881	5.1078	0	1.20238	7.70342	0	7.05911	0.707988	8.86842	0	6.55225	5.16165	2.98162	0	4.43745	0	4.04728	3.43246	0	0	2.21563	0	9.36258	4.68282	0	0	1.86441	7.2067	9.36448	0	7.40252	4.08202	0	0	0	1.09172	0	4.01764	0	8.64354	0	8.51737	10.2009	3.97492	1.95381	3.11736
PF3D7_0313100	0	3.05923	4.29201	0	7.45211	6.31933	0	1.27546	0	0	1.18082	0	0	5.36904	7.38993	7.18173	0	0	0	0	0	4.1767	7.148	0	9.7353	0	7.17742	0	8.1255	9.573	0	1.56786	2.75334	6.37716	0	0	0	4.37163	10.9286	0	8.42913	0.999833	6.41186	0	7.04602	0	4.38689	3.11502	0
PF3D7_0313200	0	3.58531	0	0	0.599429	0	0	0	0	0	0	0	0	0	0	0	0	0	0	0	0	5.47535	0	0	0	0	0	6.96249	0	0	0	0	0	4.00028	0	0	1.1755	0	0	0	0	0	0	0	0	0	0	0	0
PF3D7_0313400	4.77142	5.98527	6.37145	0.819078	5.08608	1.44056	1.20238	6.40641	1.77826	0	1.18082	2.76159	2.06227	1.52392	0	1.2508	1.27653	0	1.13949	0	1.87645	1.35228	1.94659	1.96933	0	0	1.29397	2.23051	1.67665	1.21449	1.98696	1.56786	0	0	2.14236	0	1.81451	0.92258	1.706	0	1.11702	0	0	1.73871	1.0847	0	1.4501	9.2305	0
PF3D7_0313500	4.26419	0.49315	0	0	7.54657	0	0	0	0	0	0	0	0	0	0	0	0	0	0	1.68662	0	0	0	0	0	0	0	0	0	0	0	0	0	0	0	0	0	0	0	0	0	0	0	0	0	0	0	0	0
PF3D7_0313600	4.45378	5.42539	7.38784	8.05639	7.10335	1.44056	0	0	0	0	0	0	0	0	4.97475	0	0	0	0	0	0	0	0	8.44591	2.69095	0	7.41689	0	0	0	0	0	0	0	0	0	0	0	7.94537	7.9465	1.11702	0	0	0	3.96089	0	0	0	0
PF3D7_0313700	0	4.66964	4.77812	0	4.21054	0	0	0	1.77826	5.98869	8.73932	0	1.37195	2.91934	0	7.99363	8.84255	0	0	0	0.918821	6.03245	8.622	10.1255	0	0	0	2.70918	8.51153	0	3.68437	0	6.80152	9.09027	0	0	6.37183	5.45891	10.6807	7.37194	8.13129	0	7.12065	0	8.49513	10.2261	0	6.38175	0
PF3D7_0313800	5.70799	3.25668	2.23814	4.66998	0.599429	0	0	3.54296	9.5309	9.01725	7.69276	0	8.3583	3.23889	0	0.756912	4.57052	0	0	0	7.88875	0	0	7.03875	3.04902	0	10.4565	0	0	10.9971	0	0	0	7.12087	11.0846	0	8.65744	0.92258	0	0	2.77504	0	11.5082	7.91037	8.74549	4.93477	0	7.07808	0
PF3D7_0313900	5.65102	6.95026	2.47095	5.99256	7.11412	8.57579	0	8.40875	0	8.02003	2.74453	0	8.61944	5.60971	8.61097	0	9.50765	0	0	0	7.21757	0	5.35631	7.55163	4.1187	0	1.29397	0	3.96769	6.00873	8.7996	0	0	6.17127	5.73771	0	1.81451	0	0	0	5.26332	0	9.31697	0	4.40441	7.05153	0	3.40325	0
PF3D7_0314000	7.97323	8.50817	8.10268	6.83432	9.16443	9.56086	0	6.88524	0	9.06754	7.61563	1.54949	8.24958	4.76871	9.0224	4.72929	0	8.9803	8.64532	0	9.13686	3.74687	7.30382	4.60448	0	9.12871	0	8.56808	5.93185	9.59041	9.0621	0	9.2315	7.66638	2.14236	10.1948	8.69736	9.50631	6.82013	9.9116	2.77504	0.999833	1.02775	0	8.19753	7.20406	9.97897	6.43063	0
PF3D7_0314100	0	0.49315	3.44816	0	0	0	0	0	0	0	0	1.54949	0	2.24836	1.96329	0	0	0	0	0	3.93065	0	0	0	0	0	0	0	0	0	0	0	0	4.31841	0	0	0	0	0	0	0	0	0	0	0	0	3.71434	0	0
PF3D7_0314200	2.67743	1.78454	6.69852	7.64729	7.26669	1.44056	10.1722	8.97509	9.26636	10.1464	9.23565	1.54949	0	4.55511	1.29264	9.18284	8.58905	7.45553	0	0	11.2144	0	0	0.789909	6.68469	0	3.27978	7.26921	8.85052	7.09825	0	2.30138	9.45454	8.98853	6.29284	0	2.59331	10.1673	0	6.4245	6.48934	0	8.13692	9.55323	9.63615	0	6.97411	7.78384	0
PF3D7_0314300	0	0.49315	0	0	0	0	0	0	1.77826	1.15412	1.18082	0	0	0.95446	0	1.91053	0	0	0	0	0	0	0	2.60946	0	0	0	1.50919	1.67665	0	0	0	0	0	0	0	0	4.09753	0	0	0	0	1.02775	0	3.85312	0	0	3.64338	0
PF3D7_0314500	0	0	0	0	0	0	0	0	6.38584	0	0	0	0	0	0	3.10242	0	0	0	0	0	0	0	0	0	0	0	0	0	0	0	0	3.64218	0	0	0	0	0	0	0	0	0	0	0	0	0	0	0	0
PF3D7_0314600	0	0.859993	2.23814	2.48173	3.03767	0	1.20238	6.60898	1.14734	0	2.99436	0	2.06227	1.52392	0	1.61806	0	0	1.13949	2.44308	0	6.86678	0.964612	1.29744	0	1.38679	1.96497	1.50919	0	0	0	1.56786	1.28433	0.839666	0	0	1.1755	0.92258	1.706	1.193	0	0	8.35858	1.11682	1.69682	0	0.900054	0	0
PF3D7_0314700	8.5472	3.43033	0	0	6.27123	0	0	0	0	0	0	0	0	0	0	0	0	0	0	0	0	0	0	0	0	0	0	0	0	0	0	0	0	0	0	1.69561	0	0	0	0	0	0	0	0	0	0	0	0	0
PF3D7_0314800	0	4.47189	0	0	6.10843	6.89826	7.15814	7.29722	0	3.72846	0	0	0	8.72143	8.04906	3.66991	1.27653	0	7.15944	0	0.918821	7.47621	10.983	0	0	9.85293	1.29397	0	0	1.21449	9.48842	0	10.0564	5.15963	1.09645	8.85954	7.0974	9.70204	10.3389	8.78012	0	0.999833	1.62184	0	4.54959	9.578	7.14276	0	0
PF3D7_0314900	0	1.60292	0	0	0	9.84525	0	5.87137	0	0	0	0	0	0	6.61668	5.82984	3.78691	0	0	0	0	0	0	0.789909	0	0	0	0	5.08545	0	0	0	0	1.75228	0	0	6.13399	0	9.30694	1.193	0	0	0	0	0	0	0	5.93907	2.27471
PF3D7_0315000	0	5.26646	0	0	3.43125	0	3.33746	5.51582	5.48356	1.15412	6.06364	0	0	4.43515	1.29264	1.61806	0	8.52071	0	0	6.65455	3.5695	0	0	0	1.38679	0	0	0.792674	10.677	0	0	6.74471	3.38896	0	0	1.1755	0.92258	0	0	6.77763	0.999833	0	0	1.0847	0	0	0	0
PF3D7_0315100	7.44612	5.39777	0	0	7.07607	1.44056	0	0	10.9102	0	1.18082	0	0	0.95446	0	4.72929	0	0	0	0	0	0	0	0.789909	0	0	1.96497	0	0	0	0	0	0	0	0	0	0	3.5541	0	0	0	0	0	0	1.0847	0	0	0	0
PF3D7_0315200	5.67026	7.16212	3.65154	9.97555	3.74015	2.14683	0	6.44221	0	0	0	0	0	0	0	0	0	0	0	0	0	0	0	0.789909	0	0	0	0	0	0	0	0	0	0	0	0	0	0	0	0	0	2.58468	0	0	10.1187	0	0	0	0
PF3D7_0315300	1.23222	5.69876	0	7.45959	4.68513	0	0	0	1.77826	0	8.54746	1.54949	3.59902	1.93114	0	3.10242	0	0	0	0	0	0.829099	0	0	0	1.38679	0	1.50919	0	0	0	0	0	5.68753	0	0	0	1.48078	1.706	1.193	0	0	0	0	8.40736	2.79016	1.4501	6.00511	9.00423
PF3D7_0315400	0	3.76903	0.868843	0	1.02165	0	8.4819	0	5.44384	0	4.5344	0	6.43901	3.23889	0	6.10029	0	7.99942	0	0	0	6.40719	7.148	3.17291	0	0	0	6.15313	0	0	0	0	3.03182	5.0607	8.03785	0	0	3.6601	1.706	7.59948	2.50487	0	0	0	1.69682	1.98497	4.65831	0	0
PF3D7_0315600	10.6056	2.22269	2.76201	4.8336	0	0	0	0	0	0	0.707988	0	0	0	0	0.756912	0	0	0	0	0	0.829099	4.45509	0	0	0	0	1.50919	0	0	0	0	0	7.24622	0	0	0	0	0	0	0	0	1.02775	10.6964	0	0	0	0	0
PF3D7_0315700	0	2.8304	5.12408	10.3814	0	6.65001	7.71761	0	0	0	0	0	7.9678	0	0	2.36155	3.0202	6.78238	0	0	4.83833	0	7.55806	0	1.49525	0	7.24802	0	0	0	1.98696	0	1.28433	0	0	0	7.04336	0	0	8.32192	0	0	0	0	4.32595	0	0	6.9498	0
PF3D7_0315800	0	0	3.98837	4.62601	0	0	0	0	0	0	0	0	0	0	0	0	9.37793	0	0	0	0	0	0	5.81766	0	0	0	0	0	0	0	0	0	0	0	0	0	0	0	0	0	0	0	0	2.12525	0	0	0	0
PF3D7_0315900	1.23222	3.81152	0	0	4.65595	0	0	0	0	0	0	0	0	4.00051	0	0	0	3.8854	0	0	1.87645	0	5.21562	0	0	0	0	0	0	0	0	0	0	0.839666	0	0	2.25584	0	0	0	0	0	0	0	0	0	2.98715	0	0
PF3D7_0316000	0	3.12809	6.32016	4.71266	5.9249	0	0	0	0	5.7793	0	0	0	7.62214	0	0	0	0	0	0	0	0	0	8.39371	0	0	0	0	7.51259	0	4.53792	0	0	0	0	0	0	0	1.09172	0	0	8.28044	0	0	4.06118	0	5.08377	0	0
PF3D7_0316100	1.88697	4.96144	6.74371	1.33831	6.61996	3.70043	5.12229	3.8577	4.66113	0	0	4.19726	5.45554	2.50824	0	0	0	5.58724	1.13949	0	0	0	2.26488	0	0	0	0	0	4.47484	0	1.98696	0	1.28433	1.36696	6.94012	0	0	0	8.08415	0	5.17272	0	0	0	2.72348	0	0	0	0
PF3D7_0316200	7.25545	7.37895	7.74254	6.34428	8.21275	9.91608	10.3582	8.87823	8.77217	2.83339	1.53634	6.66123	10.3637	8.51131	5.56658	8.05853	8.17881	10.5612	7.0193	0	8.34504	6.71509	3.1064	10.6605	1.49525	7.35853	9.94041	3.35508	7.86047	0	6.04893	7.40905	5.67945	7.20821	8.28425	1.69561	2.86662	4.97485	7.18788	6.66292	8.26887	6.10819	7.10984	8.42874	0	5.94603	2.82027	4.18933	7.6892
PF3D7_0316300	7.12207	7.35401	7.47416	8.12119	3.99443	9.05643	9.14393	9.51985	0	8.30356	9.76309	13.1937	10.307	8.30432	10.694	9.30745	11.7604	10.9977	9.98919	0	9.35856	9.22632	10.0781	0.789909	7.71562	12.281	10.2518	11.2152	9.52684	3.95666	11.1112	9.50763	11.0421	10.0335	6.67676	11.5813	9.96274	9.31674	11.6245	9.04542	7.88244	0.999833	11.3011	9.24128	7.78596	11.6521	11.8371	10.2419	7.9908
PF3D7_0316400	2.82208	2.74528	0	0	5.01891	0	0	5.13332	0	0	5.87408	0	0	0	0	2.36155	0	7.82778	0	0	0	1.35228	0	0	6.43461	0	7.39216	0	1.30133	10.3152	0	8.35372	3.64218	7.24622	8.95133	0	1.1755	0	0	0	0	0	0	0	3.73663	0	0	0.969372	0
PF3D7_0316500	0	1.39509	0	0	0.599429	0	0	0	0	0	0	0	0	0	0	0	0	0	0	0	8.97522	0	0	0	0	6.95114	3.95607	7.82192	0	0	0	0	0	0	0	0	1.1755	0	0	0	0	0	0	0	0	0	7.53517	1.95381	0
PF3D7_0316600	4.21263	0.49315	6.58515	0.819078	8.47956	1.44056	1.84894	1.27546	1.77826	1.78701	5.96467	2.76159	1.37195	1.93114	1.29264	7.83268	11.8521	0	1.13949	1.68662	2.44701	0	0.964612	1.29744	2.21358	2.08063	0	0	0	1.86441	1.3115	1.56786	2.40791	0.839666	1.09645	1.69561	0	2.45352	0	2.28061	0	1.58474	1.62184	0	9.95243	2.44302	10.8241	5.5832	0
PF3D7_0316700	0	0	0	0	0	0	0	6.33203	1.14734	0	0	0	1.37195	0	1.96329	0.756912	0	3.17589	0	0	4.7927	0	0	7.55723	3.57468	2.54718	0	0	0	1.21449	1.3115	0	0	6.32127	0	0	0	1.88225	1.706	0	1.11702	0	0	0	0	1.30991	0.900054	0	9.10322
PF3D7_0316800	7.37754	5.35531	4.71144	3.45096	0	0	7.69966	1.64668	0	4.36512	6.65053	0	0	0	2.41934	0	0	4.7148	0	0	0	0	9.55414	8.00488	10.3622	0	0	0	8.90883	0	0	0	9.75223	3.49381	0	0	2.86662	7.77809	0	0	6.02889	0	5.00742	1.11682	0	0	0	0.969372	0
PF3D7_0316900	1.23222	5.188	3.27427	9.17881	0	1.44056	0	0	0	1.15412	5.41996	1.54949	0	0	0	0.756912	0	0	0	0	0	0	0	3.89242	0	0	5.27622	0	0	8.34227	1.3115	0	9.10556	0.839666	0	0	0	0	0	0	1.73898	0	0	0	3.96089	0	2.98715	8.53443	0
PF3D7_0317000	0	0	0	0	0	0	0	0	0	0	0	0	7.01842	7.61525	0	0	0	0	0	0	0.918821	0	0	2.60946	0	8.37533	0	0	0	0	0	0	1.95285	0	0	1.69561	0	0	2.73474	1.193	0	0	0	0	0	0	0	0	0
PF3D7_0317100	10.6371	9.14211	8.01555	0	0	10.6177	0	0.774315	0	0	3.47721	0	2.8783	0	0	0	0	0	4.50173	0	0	12.2207	0.964612	0	2.21358	1.38679	9.90807	8.62316	0.792674	1.21449	11.2738	0	0	9.53925	1.71218	0	1.1755	0	0	0	0	0	0	0	0	1.30991	0	0	1.54572
PF3D7_0317200	10.2472	6.18433	4.32211	0.819078	0	9.96143	8.5685	9.7983	11.6396	7.78374	10.1517	5.15739	4.07742	12.1312	10.794	10.2841	1.27653	6.58946	11.0297	6.37683	6.38927	7.10515	8.55057	11.4818	4.62344	11.6534	11.7787	11.2745	0.792674	11.5859	9.4553	4.73012	11.9494	10.1574	10.8741	12.6221	7.22426	10.641	11.8688	12.4279	3.79274	3.58466	1.02775	12.2444	7.20791	13.3124	9.95399	7.94955	11.2417
PF3D7_0317300	7.69656	4.80198	7.50073	8.97917	8.68311	0	8.2049	6.12736	7.25627	9.55032	0.707988	11.5827	3.93488	10.535	7.74224	9.90884	0	11.0202	7.97976	2.44308	8.00334	0	9.29039	9.67111	3.57468	7.62954	1.96497	8.87087	7.62389	1.21449	6.88359	1.56786	8.14888	9.06497	8.26303	0	1.1755	8.62905	4.8151	10.2788	10.4358	0.999833	10.722	10.8839	9.14453	9.61112	0.900054	0.969372	3.85165
PF3D7_0317400	1.23222	6.70748	4.51691	0	0.599429	1.44056	10.9476	8.19808	2.21573	7.01878	1.18082	10.4434	8.96949	9.93405	9.48327	0	10.3314	5.55236	9.05729	0	10.1672	0	9.33358	3.28505	0	8.79279	1.29397	0	10.0031	0	11.2075	0	0	8.63157	0	1.69561	0	0	0	8.11661	1.11702	0	8.89405	11.675	7.97779	12.1614	9.8318	9.76311	9.99199
PF3D7_0317500	7.15659	0	6.21176	0	8.19511	9.58038	10.239	8.62925	10.7847	7.08538	2.44219	1.54949	0	0	8.64271	10.505	7.66536	0	7.04582	4.89952	10.7338	0	0.964612	0	0	10.6796	6.05183	9.63814	3.17873	0	10.0846	1.56786	7.83187	6.62811	6.39394	0	9.16734	10.2672	4.92663	0	7.10614	0	0	4.01728	4.40441	0	0.900054	0.969372	11.0329
PF3D7_0317600	0.743855	3.53548	0	0	0	0	4.26428	3.01859	8.33534	6.19582	1.18082	2.27926	0	1.52392	0	6.76314	0	0	1.13949	0	0	7.28831	0	0	0	0	0	0	0	0	1.3115	0	3.79921	6.08999	0	0	0	0	3.15687	1.193	8.03169	0	1.02775	0	8.07694	5.68075	0	0	0
PF3D7_0317700	10.2804	9.32005	7.98058	10.3007	10.2932	3.25872	8.3151	3.45224	9.12909	6.19582	9.22347	0	0	4.76871	0	3.81839	1.27653	0	5.25904	1.68662	0.918821	0.829099	1.53758	8.8371	4.99662	4.34905	0	9.26218	10.9706	4.28454	6.28658	0	8.09688	8.23769	5.0879	2.45372	0	1.88225	0	0	11.4156	0.999833	0	0	9.73625	0	0	6.39823	0
PF3D7_0317800	0.743855	1.39509	3.65154	0	0	7.14537	7.13162	5.37474	2.21573	9.64831	0	0	1.37195	0.95446	0	8.8641	7.4118	0	1.13949	0	6.19251	0	2.93749	7.28115	0	0	0	1.50919	6.79236	0	1.3115	0	0	7.66076	0	0	1.1755	8.12208	4.07364	1.83696	0	0	1.62184	0	0	0	0.900054	4.40038	6.17035
PF3D7_0317900	8.90891	0	0	0	0	0	0	0	0	0	0	0	7.66322	0	0	4.29473	1.27653	0	0	0	4.23353	0.829099	0	1.67215	0	0	0	0	1.30133	0	0	0	0	0	0	0	0	0	0	0	0	0	0	0	0	1.30991	0	0	0
PF3D7_0318000	0.743855	9.42213	8.98715	6.41059	6.18192	0	0	0	0	0	3.70454	0	0	0	8.2341	0	1.94303	0	0	0	0	0	0	0	0	0	0	0	0	0	0	0	0	7.20048	0	0	0	0	0	1.193	0	0	0	0	0	0	0	0	0
PF3D7_0318100	0	0.49315	0	0	0	0	0	0	0	0	8.37098	0	0	8.25646	0	3.31735	1.27653	0	0	0	0	0	0	9.28264	0	0	2.76725	0	10.7699	0	0	1.56786	0	6.73892	5.73771	0	0	0	0	0	6.7148	0	0	11.1241	1.69682	0	0	11.0328	0
PF3D7_0318200	0.743855	3.68009	0	0.819078	9.00434	9.10664	0	6.00503	0	0	0	0	9.08369	10.1279	1.96329	0	0	2.97987	0	0	0	0	7.54342	9.45287	4.51283	9.90003	0	0	9.54817	8.68083	11.0266	0	3.94081	6.03892	0	0	0	10.1918	0	8.71537	10.4186	0	1.02775	1.11682	1.69682	0	0	2.53355	0
PF3D7_0318300	0	4.24265	2.84729	4.75411	5.04165	3.25872	5.86424	7.07201	7.56479	7.16146	3.70454	0	9.0495	3.9134	0	7.79733	8.73105	5.83949	5.54582	0	4.16356	6.08291	0	3.89242	0	8.00093	1.29397	0	0	10.3256	0	0	0	6.96547	6.20653	0	6.86791	5.97245	0	8.67053	4.53673	0	0	2.17186	10.1289	6.89895	3.97492	1.54398	0
PF3D7_0318400	0	3.68009	1.61612	0.819078	6.90059	0	0	0	0	0	0	0	0	0	0	0	0	0	0	0	0	0	0	4.15106	0	0	0	0	0	0	0	0	0	0.839666	0	0	0	0	0	0	0	0	0	0	0	0	1.84736	0	0
PF3D7_0318500	8.97616	4.04313	4.40884	4.8336	6.35532	0	1.20238	0.774315	3.96169	1.15412	0	0	0	0	1.29264	0	0	0	5.65318	12.9121	0.918821	0	1.53758	0	1.49525	10.6349	0	0	10.192	1.86441	0	7.39227	0	1.36696	0	0	7.61544	1.88225	2.466	0	0	10.4301	1.02775	0	1.69682	11.5275	0	1.54398	12.3112
PF3D7_0318600	1.59643	3.53548	8.29331	0.819078	0	0	0	0	0	0	0	0	0	0	1.29264	0	0	0	0	0	0	0	0	5.92541	12.3116	0	8.47875	1.50919	7.96987	0	4.11286	0	11.4902	0	0	0	1.1755	0	0	0	1.73898	0	0	0	0	0	0	1.54398	1.54572
PF3D7_0318700	0	0	0	0	0	1.44056	0	0	0	4.60196	0	4.5925	0	0	1.29264	0	0	0	0	1.68662	4.64647	0	0	9.06232	4.1187	0	0	0	0	0	0	0	0	0	0	0	0	2.67198	0	2.28061	0	4.16961	0	0	0	0	0	0	2.7567
PF3D7_0318800	7.51159	0	0	4.32962	0	0	6.8022	0	0	3.06229	5.08505	3.65109	4.43608	0	0	0	0	0	0	1.68662	3.65276	4.96747	0	5.10988	2.69095	0	0	0	0	0	0	4.9293	0	0.839666	0	0	0	1.48078	0	1.193	0	1.99975	0	0	0	0	0	0	0
PF3D7_0318900	0	1.78454	2.67136	4.09169	0	0	10.1175	0	1.77826	0	4.81975	0	0	0	0	2.15359	0	6.95252	0	0	6.71694	1.35228	0.964612	3.6626	0	0	8.01127	2.70918	0	0	0	0	0	4.31841	0	0	0	0.92258	0	0	4.30041	0	0	0	0	1.30991	0	1.54398	0
PF3D7_0319000	6.34488	6.19239	7.39493	4.90894	0.599429	7.98298	0	7.50332	4.43669	0	0	0	0	11.749	1.96329	9.14467	6.9465	5.68707	11.2302	8.01349	1.87645	0	2.52549	1.96933	10.3073	0	1.29397	9.80228	10.4711	10.5658	10.5052	9.17153	11.9193	8.11978	5.13539	0	2.25584	11.0454	1.09172	12.4167	5.86494	0.999833	0	0	10.2783	6.17002	9.8083	4.69531	10.6299
PF3D7_0319200	0.743855	0	3.33459	1.33831	6.65725	1.44056	0	0	0	0	2.44219	0	0	0	0	0	1.27653	0	7.85037	0	0	0	0	0	0	0	0	0	0	6.7367	8.57134	0	0	8.42832	0	0	0	0	0	0	10.4659	1.58474	0	1.11682	0	0	0	0	0
PF3D7_0319400	1.59643	7.158	5.76261	1.71933	7.51847	1.44056	7.6906	0.774315	8.95282	7.50102	10.4326	1.54949	2.52723	8.44297	3.47875	0	0	5.2381	0	0	9.89366	0.829099	0.964612	8.73713	0	9.01171	7.86618	4.41356	5.46613	0	1.3115	0	7.10214	7.57374	11.7736	1.69561	3.89198	8.49582	0	2.89364	1.11702	0.999833	0	8.80553	9.46823	0	1.4501	9.66947	1.54572
PF3D7_0319500	0.743855	0	0	8.91437	2.73688	0	0	0	0	0	0	0	0	0	0	2.54327	0	0	0	0	0	0.829099	7.52863	0.789909	10.027	9.21749	0	0	4.32476	0	0	1.56786	0	7.26115	0	1.69561	1.81451	0	0	1.193	0	0	0	9.78493	0	0	0	0	0
PF3D7_0319700	9.55823	6.50876	6.46212	0	6.64245	0	0	0	0	0	7.81955	0	0	0	0	0	0	6.3667	0	0	0	0	4.78885	0	2.69095	0	0	0	0	0	8.91039	0	4.06975	0	0	0	8.63478	4.02002	3.15687	0	0	2.58468	3.95826	0	4.74316	0	4.50165	0	2.7567
PF3D7_0319800	0	7.06886	7.41951	7.79361	6.74301	8.04983	1.20238	5.44701	0	0	7.12662	0	1.37195	3.82069	5.4755	0	7.28594	7.99294	9.13034	8.27353	0	9.18265	0	0	0	2.08063	0	0	7.94436	0	0	0	9.12795	3.85038	0	0	7.64296	0	4.69422	0	0	0.999833	0	0	5.83407	0	2.63153	6.77152	6.05013
PF3D7_0319900	3.38474	7.637	7.09272	0	0	0	0	0	9.40985	0	5.11173	0	0	0	0	0	0	0	8.15439	11.1618	0	0	0	0	4.26238	0	0	0	0.792674	0	0	0	0	1.36696	0	0	7.64296	0	0	0	0	0	0	0	0	7.08336	0	0	0
PF3D7_0320000	7.59953	5.3696	3.82977	3.63972	5.15027	0	5.22624	7.56415	0	1.15412	5.72653	8.07078	10.5525	6.11818	0	6.35253	5.49503	8.74576	0	0	7.79351	8.35386	0	8.1415	0	5.71915	8.49626	6.15313	5.2332	6.88914	10.5614	0	9.85422	8.75799	4.34701	1.69561	5.88021	5.36799	4.8151	9.88241	8.90775	0	8.5901	6.73038	8.76049	9.22551	5.08377	6.12877	0
PF3D7_0320100	5.74476	4.96144	3.44816	0.819078	1.02165	4.82926	0	2.18647	3.24875	0	0	5.83003	0	4.7182	0	2.36155	0	0	0	0	0	1.35228	5.17819	0	0	0	1.96497	3.35508	8.02769	6.3957	4.23143	0	3.94081	0.839666	0	0	0	4.02002	3.86546	2.28061	1.11702	0	0	0	2.72348	1.98497	5.75045	0	0
PF3D7_0320200	2.95353	7.11624	8.19098	4.21555	5.01891	0	0	0	0	0	0	0	0	0	0	0	0	0	0	0	0	5.47535	0	0	0	0	0	0	0	0	0	0	0	0	0	0	0	0	0	0	0	0	0	0	0	0	0	0	0
PF3D7_0320400	0	0	4.46389	9.67733	0	0	0	0.774315	0	0	6.537	0	0	0	0	0.756912	0	0	0	0	0	0	0	0	0	0	0	0	0	0	0	0	0	0	0	1.69561	0	0	0	0	8.56447	0	2.36607	0	0	0	0	0	0
PF3D7_0320500	8.12737	0.49315	3.07652	0	1.34787	0	0	0.774315	0	0	2.05923	0	0	0	0	0.756912	0	0	0	0	0	0	0	0	0	1.38679	0	4.28281	0.792674	0	1.3115	9.38157	0	3.15321	0	0	0	6.6105	1.09172	1.193	0	0	1.02775	0	1.0847	0	0	0	5.15181
PF3D7_0320600	3.28841	2.8304	1.16305	0	1.83818	0	0	0.774315	0	1.15412	1.82134	0	0	4.08266	2.41934	2.54327	0	0	4.57638	1.68662	0.918821	0.829099	0.964612	0	1.49525	2.08063	1.29397	0	2.43127	0	2.4452	0	1.28433	0	0	0	4.11796	8.10341	2.73474	0	0	0.999833	0	1.11682	0	0	2.15851	1.54398	0
PF3D7_0320700	5.3743	7.63405	8.59865	7.16912	7.30008	9.94145	10.2818	8.75792	8.57942	9.89107	8.24107	9.3749	0	9.73885	11.063	8.87686	9.84767	6.9921	9.41853	12.7671	9.54897	8.65559	2.74615	0	8.943	9.2253	9.43799	11.6149	0	8.79246	10.4814	12.6964	9.55157	10.978	1.09645	10.5149	11.3332	10.0033	9.55708	10.1524	6.37207	10.4985	11.1971	6.69827	8.37849	8.51136	9.29082	0.969372	10.9913
PF3D7_0320800	5.0899	8.19568	8.46336	10.3051	6.03099	5.45473	4.824	2.7405	1.77826	1.15412	1.18082	12.6746	6.86961	10.4659	1.29264	8.26998	0	9.88388	9.41853	1.68662	0.918821	11.7901	5.6022	0	1.49525	10.6952	0	2.23051	2.22077	3.68766	0	1.56786	4.49411	5.3392	1.09645	0	11.73	7.34949	11.3689	3.49701	8.03812	9.16457	2.63091	2.77471	1.69682	2.79016	0	0.969372	11.9586
PF3D7_0320900	6.19351	5.26646	0.498863	4.09169	6.14039	8.79208	10.9476	9.77509	8.89508	8.00634	9.63216	5.92461	10.8934	10.2079	11.4883	8.02071	6.78838	10.706	10.8636	10.8871	10.1717	8.6133	10.3547	6.8692	4.62344	10.5206	11.0185	10.6221	8.76568	8.5446	9.41515	10.6458	10.4161	7.76917	9.97782	7.34179	10.6682	9.40132	10.4186	7.89285	6.24442	7.77445	2.8546	1.11682	9.49313	10.4363	9.71622	10.436	11.1361
PF3D7_0321000	0	5.3696	4.92267	6.89116	0	1.44056	0	4.65265	1.14734	4.74068	5.05787	1.54949	0	1.52392	2.76533	1.61806	10.2101	0	8.88811	0	0	3.36722	6.77446	0	0	0	0	1.50919	0	1.21449	1.98696	0	5.20524	7.08776	5.31113	8.16796	1.81451	9.51163	6.44256	0	0	1.58474	0	0	0	9.65678	3.80653	0.969372	0
PF3D7_0321100	0	5.71003	4.56806	6.78518	0.599429	9.96143	8.59302	6.92795	9.77052	0	2.26338	9.54459	9.34909	9.03173	7.90815	2.54327	0	7.96005	10.0129	10.434	6.93213	10.6927	8.18124	0	7.59863	8.83422	5.69546	8.10919	3.66863	7.91497	7.3707	1.56786	8.89546	7.96425	7.82984	10.7766	8.42889	3.17943	8.82139	2.28061	8.64672	10.8646	3.21889	8.60796	3.14511	5.30235	10.1371	7.47758	10.2928
PF3D7_0321200	0	0.49315	0	0	0	5.66431	3.93669	0	1.14734	2.22542	0	7.84756	0	0	2.41934	0	0	7.2748	0	0	1.87645	0.829099	0.964612	1.29744	0	2.89915	0	3.59443	0	0	1.98696	0	2.40791	0	5.18137	0	0	3.17943	5.90271	0	0	0	1.02775	0	0	5.80046	6.17039	0	5.15181
PF3D7_0321300	0	1.60292	0.498863	2.26945	0	8.01201	0	1.94167	8.18082	1.15412	0	0	0	0	9.52361	6.60854	0	0	0	6.91679	0	0	10.845	0	0	1.38679	0	4.7469	5.68727	0	4.79056	3.14707	0	0.839666	0	7.19519	9.22916	0.92258	8.7244	9.70701	0	0	0	0	1.0847	1.30991	0	0	2.27471
PF3D7_0321400	0	0	0.498863	0	0	11.7424	3.51216	7.76597	0	0	0	0	0	0	12.9015	0.756912	0	0	10.8221	14.746	0	0	10.6757	0	0	11.7847	1.29397	3.79965	0.792674	1.86441	12.1065	13.9692	11.3888	0.839666	11.0556	13.5247	13.6149	9.06505	1.09172	12.4174	0	0	1.02775	0	5.62059	10.6332	10.5969	1.95381	14.1973
PF3D7_0321500	0.743855	8.07005	5.93811	9.19395	7.66114	10.8118	12.0815	9.29196	11.271	11.2203	6.90812	0	1.37195	4.66586	10.6282	7.58048	0	0	9.55861	0	0	8.48785	0.964612	0	0	4.10011	2.42117	9.61795	6.68352	11.6262	9.44919	7.0934	11.4389	8.90782	1.71218	8.86647	0	4.02002	8.70888	9.68914	1.73898	0	7.85562	0	7.14074	1.30991	7.98818	1.54398	12.0889
PF3D7_0321600	0	3.72524	5.4983	3.1115	6.62749	0	0	6.33203	4.59013	0	4.41094	0	0	5.81592	6.71949	0	0	0	1.13949	0	0.918821	0.829099	0	0	8.36747	0	1.96497	0	0	0	0	10.6494	0	0	1.71218	0	0	0	3.15687	0	0	0.999833	0	0	5.62059	9.58079	10.5207	2.94597	0
PF3D7_0321700	5.27724	6.9455	1.16305	4.62601	0	9.86925	0	6.70051	9.09424	1.78701	6.00792	1.54949	0	1.93114	5.102	7.48926	0	6.78238	1.13949	0	8.90191	9.03882	2.26488	8.63766	6.52288	6.26497	1.29397	3.06798	0.792674	7.89909	0	0	9.88521	3.01912	0	0	8.71043	9.66273	3.86546	7.62791	7.24603	1.58474	1.62184	0	6.09288	0	5.84043	0	0
PF3D7_0321800	2.1287	6.8468	7.9399	2.02045	7.36464	5.20944	0	1.64668	1.14734	3.72846	1.53634	0	7.4956	0.95446	0	8.80302	0	2.48356	0	0	0	0	4.68594	10.6696	0	1.38679	7.16287	8.38894	0	9.39768	1.3115	3.88289	0	7.55569	8.27368	0	2.25584	1.48078	0	0	0	10.2931	0	2.17186	1.0847	2.44302	0	9.39555	4.98695
PF3D7_0321900	0	6.59034	4.46389	0.819078	6.1613	10.0222	0	8.6751	8.08078	10.0612	2.87485	9.34956	0	0.95446	0	0	11.1709	0	0	11.952	1.87645	6.75712	3.25759	6.68727	2.21358	7.90698	8.92474	5.99505	8.49991	0	8.39837	0	9.16811	6.81171	7.37548	0	5.64644	9.4974	8.28587	0	2.77504	0	0	0	9.8475	7.68046	10.0277	6.06827	0
PF3D7_0322000	3.47504	7.03787	0	0.819078	0	0	0	6.12736	0	7.86182	1.82134	1.54949	0	0	9.08536	1.2508	0	0	0	2.93678	2.66526	6.81797	0	5.97641	11.2572	2.54718	9.36996	9.19559	8.48819	7.83379	6.31372	1.56786	9.26555	8.09916	9.42258	1.69561	8.455	1.48078	1.09172	11.1452	1.11702	0.999833	0	11.4028	0	8.9166	1.84736	9.58021	0
PF3D7_0322100	0	6.78949	0	1.33831	0	1.44056	0	0	0	0	0	0	0	0	0	8.51275	0	0	0	0	0	0	0	0	0	1.38679	9.59521	0	1.67665	0	2.4452	0	0	0	0	0	0	0	0	1.193	0	0	0	0	0	0	0	5.52436	0
PF3D7_0322200	2.82208	4.21126	0	2.48173	5.82356	5.20944	3.80857	3.62831	4.97161	0	0.707988	0	0	0	4.75999	2.98162	0	9.06005	0	0	0	8.94873	0	0	0	0	0	1.50919	0.792674	0	9.53815	0	6.55949	3.15321	0	0	0	0	0	0	0	0	0	0	1.0847	0	0	0	0
PF3D7_0322300	1.88697	4.36182	1.9604	0.819078	1.83818	1.44056	2.29383	1.94167	3.24875	5.28504	4.07366	3.12244	2.52723	5.30203	2.41934	9.82683	2.39716	9.81751	3.23591	3.59634	3.54681	2.85052	3.39443	2.42594	2.21358	3.18187	2.42117	9.86076	1.30133	1.86441	8.4482	3.14707	2.75334	7.78476	1.71218	2.94811	3.0963	1.48078	2.73474	10.7326	2.17216	3.90658	1.02775	2.77471	2.12525	2.44302	2.41432	3.26632	1.54572
PF3D7_0322400	8.18536	6.31561	5.6001	3.63972	6.39118	5.6147	0	0	0	9.22059	7.95831	0	2.06227	0	7.94257	0	9.43834	0	0	0	0	5.54899	6.421	0	11.0061	2.08063	0	7.87961	9.81651	0	0	0	0	7.97788	10.1336	0	0	4.54767	0	0	0	0	0	8.21274	9.51319	0	0	8.67632	0
PF3D7_0322500	0	0	0	0	0	0	0	5.13332	0	0	0	0	0	0	6.30901	0	0	0	1.7681	0	0.918821	0	0	7.37283	0	0	0	0	0	0	0	0	0	0	0	0	0	0	0	0	0	0	0	0	0	0	3.27223	0	7.0392
PF3D7_0322600	0	2.22269	6.86626	0	9.16572	1.44056	0	7.3547	1.14734	0	0	0	0	8.88204	0	8.47967	0	0	0	1.68662	0	8.00714	0	0	0	0	1.29397	0	0	0	0	0	0	8.15618	0	0	0	0.92258	0	0	0	0	0	0	7.21881	0	0	0	0
PF3D7_0322700	5.89951	2.8304	6.335	8.00151	8.30493	1.44056	0	4.4797	0	3.72846	8.56446	0	0	8.28276	1.29264	10.6533	9.47918	0	1.13949	0	0.918821	10.742	0.964612	0	10.8298	9.50085	1.29397	9.13054	9.90623	0	9.73916	1.56786	0	9.87269	4.34701	0	1.81451	0	11.0536	1.193	7.1424	0	1.02775	10.0888	2.12525	3.30387	9.72511	10.1801	0
PF3D7_0322800	0	0	1.4073	2.48173	7.5663	0	0	2.7405	0	0	2.05923	1.54949	0	0.95446	1.96329	0	0	1.10312	0	0	0	0	0	2.42594	1.49525	0	0	3.35508	4.03368	0	0	0	0	0.839666	1.09645	0	0	3.6601	0	3.49701	0	0	2.63091	0	0	0	0	2.27261	0
PF3D7_0322900	8.93101	5.35531	5.99528	7.32166	7.55449	1.44056	0	5.29867	9.94427	8.85108	8.74997	0	9.86371	5.11947	0	8.86837	11.9957	7.24234	0	0	10.3367	0.829099	9.13547	9.31107	10.9111	6.72755	11.9568	11.321	9.98444	10.6164	6.51415	2.30138	9.36941	9.11719	10.9408	1.69561	8.42361	7.02184	1.09172	8.82173	10.5243	0	12.4521	11.0796	9.60327	6.84428	5.46946	10.8169	0
PF3D7_0323000	1.23222	3.76903	2.57463	2.66674	1.34787	0	0	2.88624	1.14734	0	4.17833	7.509	5.73906	0.95446	1.96329	0	6.9794	3.34845	0	0	0.918821	3.828	5.71103	6.57041	7.74037	3.79906	2.42117	3.35508	1.30133	0	5.35804	0	1.28433	2.70652	0	0	0	1.48078	5.72898	6.2404	0	0	0	5.42869	3.73663	6.68747	4.05228	3.64338	0
PF3D7_0323100	6.12544	7.02439	5.64843	9.32351	8.79274	6.93914	0	7.23735	10.0945	3.25979	2.44219	8.28202	0	10.4515	8.15559	7.62653	5.70631	6.86996	0	0	8.64377	0	10.3672	1.67215	10.4284	6.46284	0	1.50919	5.93185	12.0079	4.53792	1.56786	7.40067	8.27495	0	1.69561	10.0407	0.92258	1.09172	9.71144	6.99153	0.999833	9.13968	9.61688	6.68657	1.30991	3.97492	3.26632	0
PF3D7_0323200	6.56644	5.62919	8.02015	2.97792	6.04231	7.65513	2.90803	8.19459	11.0037	6.53779	9.46246	12.9951	10.9833	10.1218	7.2595	7.93383	9.02695	4.58278	1.13949	11.7297	8.68493	0.829099	3.74093	10.096	11.5467	9.94327	0	0	9.04506	7.99183	9.64883	8.62897	11.3127	8.83983	0	9.19331	10.9998	3.6601	10.7684	11.4372	9.16735	7.49152	9.91133	8.86821	10.3181	6.95163	7.77654	0	9.09312
PF3D7_0323300	0	7.09919	7.25758	0	9.39274	7.29461	0	4.61132	11.0416	9.90957	0	2.27926	0	0	0	0	0	0	0	0	0	0	0	0	0	0	0	0	0	0	0	1.56786	0	0	0	1.69561	11.6549	0	0	1.193	8.63404	0	11.5672	0	7.10595	0	0	0	0
PF3D7_0323400	0	6.99242	5.34545	4.48541	0	0	0	4.33487	0	0	0	1.54949	0	0	0	0	0	0	0	0	0	0	0	0	0	0	0	0	0	0	0	0	0	0	0	0	6.02667	0	0	1.193	0	2.32166	0	0	8.393	0	0	0	0
PF3D7_0323500	0	5.42539	5.87857	0	7.4436	0	9.68079	7.50895	0	0	0	0	0	0	0	4.52831	8.97488	0	0	0	0	0	0	0	0	7.81686	1.29397	0	0	6.14957	0	0	6.21374	4.6258	0	0	0	10.3771	0	0	0	9.98408	5.83535	0	0	1.30991	3.89318	1.95381	0
PF3D7_0323600	7.13598	0	3.14549	0	3.56285	0	0	0	0	0	0	0	0	0	5.32709	0	0	0	0	0	0	0	0	0	0	0	0	0	6.07975	0	0	0	0	0	0	0	0	0	0	0	3.37183	4.70012	0	0	0	0	1.4501	0	0
PF3D7_0323700	3.38474	3.81152	5.17446	0	6.08673	0	0	0	0	0	0	0	8.65966	0	0	2.98162	0	6.44483	1.13949	0	0	0	0	5.16954	0	0	0	0	0	0	8.45431	0	1.95285	0	0	0	1.1755	8.48505	3.15687	0	0	9.48147	5.22339	0	4.80232	1.30991	0	0	1.54572
PF3D7_0323800	5.30213	7.62216	8.2509	9.45814	6.23222	0	0	5.92295	0	4.18245	0.707988	0	2.06227	0	0	0	0	8.77252	0	0	2.44701	0.829099	0	0	0	0	0	0	8.42504	0	0	0	0	6.02149	0	0	0	0	1.09172	1.193	0	0	0	0	3.60991	0	1.4501	0	0
PF3D7_0323900	0	0	0	0	0	0	0	0	0	0	0	0	0	0	0	9.53512	0	0	0	0	0	0	9.15004	0	0	0	0	1.50919	0	0	0	0	0	0	0	0	0	0	0	0	0	0	0	0	0	0	0	0	0
PF3D7_0324400	0	0.49315	6.82481	0	0	0	0	0	0	0	0	0	0	0	0	0	0	0	0	0	0	0	0	0	0	0	0	0	0	0	0	0	0	0	0	0	0	0	0	0	0	0	0	0	0	0	0	0	0
PF3D7_0324600	0	0	0	0	0	0	0	0	0	0	0	0	0	0	0	0	0	0	0	0	0	0	0	0	0	0	0	0	0	0	0	0	0	0	0	0	0	0	0	0	9.57809	0	0	0	0	0	0	0	0
PF3D7_0324900	0	5.29669	0.498863	0	5.61194	0	0	0	0	0	0	1.54949	0	0	0	0	0	0	1.7681	0	0	0	0	0	0	9.56992	0	0	0	0	0	0	0	0	0	0	0	0	0	0	0	0	0	0	1.0847	0	0	0	0
PF3D7_0400100	0	4.57415	7.19794	0	3.94704	5.56332	0	1.64668	0	0	0	0	1.37195	0	9.60912	1.2508	0	0	9.36689	0	0	2.28773	0	0	0	2.54718	0	0	0	0	0	0	0	1.36696	0	1.69561	0	8.68976	0	10.8767	0	8.92151	0	0	6.4481	0	0	0	0
PF3D7_0400200	0	0	0	0	7.30479	0	0	5.90596	0	0	0	0	6.21058	0	2.41934	0.756912	0	0	1.13949	0	0	7.91266	0	0	8.26881	7.41423	0	2.23051	0.792674	0	6.41741	0	0	4.26015	0	0	0	0	0	0	0	0	0	0	8.77533	6.74829	0.900054	0.969372	9.16242
PF3D7_0400500	0	8.13214	0.498863	0	0	0	0	0	0	0	0	0	0	0	0	0	0	0	0	0	0	0	0	0	0	0	0	0	0	0	0	0	0	0	0	0	0	0	0	0	0	0	0	0	0	0	0	0	0
PF3D7_0400600	0	4.96144	0	0	5.17105	0	0	0	0	0	0	0	0	0	0	0	0	0	0	0	0	0	0	0	0	0	0	0	0	0	0	0	0	0	0	0	0	0	0	0	0	0	0	0	0	0	0	0	0
PF3D7_0400900	0	0	0	0	0	0	0	0	0	0	0	0	0	0	0	0	0	0	0	0	0	0	0	0	0	0	0	0	0	0	0	0	0	0	0	0	0	0	0	0	0	0	0	0	0	0	0.900054	0	9.98654
PF3D7_0401600	5.1182	0	0	0	0	6.99837	0	3.92672	7.30142	7.50102	9.64933	2.76159	0	0	0	0	1.27653	7.24234	10.4526	0	11.4136	0	0.964612	0	11.8301	0	2.42117	7.60646	7.42309	0	8.24473	0	0	5.83451	10.3004	0	7.44875	5.05476	0	0	0	0	12.003	1.11682	1.0847	0	0	0	0
PF3D7_0401700	0	0	0	0	0	0	0	0	0	0	0	0	0	0.95446	1.96329	0	0	0	0	0	0	0	0	0	0	8.8291	0	0	0	0	0	0	0	0	0	0	0	0	0	0	0	0	0	0	0	0	0	0	0
PF3D7_0401800	0	0	0	0	0	11.275	0	0	0	0	0	0	0	1.52392	1.29264	0	0	10.0399	8.70476	0	0	0	0.964612	0	0	9.74031	0	4.53343	0.792674	0	1.3115	11.2556	1.28433	0	0	0	9.04204	0	0	0	1.11702	0.999833	0	0	0	1.98497	0.900054	0	3.85165
PF3D7_0401900	0	0	0	0	0	1.44056	0	0	0	0	0	0	0	0	0	0	0	0	0	0	0	0	0	0	0	0	0	0	0	0	0	0	0	0	0	0	0	0	0	0	0	0	0	0	0	0	0	0	0
PF3D7_0402000	0	0	0	0	0	0	0	0	0	0	8.9294	0	2.06227	0	0	0	1.94303	0	0	0	0	0	0	6.73742	8.55359	0	0	0	1.30133	0	4.62714	0	0	0	0	0	0	0	0	0	0	0	9.30518	0	0	0	0	4.74769	0
PF3D7_0402100	3.92291	0	0	1.33831	0	0	0	0.774315	0	0	0	0	0	0	0	0	1.27653	0	0	0	5.45112	0	0	0	0	1.38679	0	0	0	0	0	0	0	0	0	0	0	0	0	0	0	9.33952	1.02775	0	8.5947	0	0	0.969372	0
PF3D7_0402200	0	0	0	0	0.599429	0	8.30919	1.27546	1.14734	7.39996	0.707988	8.29093	5.9012	0	9.42056	0.756912	0	0	0	0	0.918821	0	0	6.60323	0	1.38679	0	0	0	0	1.3115	2.30138	8.26116	7.81542	0	0	0	0	1.706	1.193	0	11.0944	8.12085	0	1.0847	6.19936	0	2.27261	7.7289
PF3D7_0402300	0	0	0	0	0	0	0	2.18647	7.52727	0	0	0	0	0	0	0	0	0	0	0	0	7.39866	0	0	0	0	0	0	0	0	0	0	0	0	0	0	0	0	0	0	0	11.3222	0	0	1.0847	1.30991	0	0	8.95486
PF3D7_0402500	0	7.96808	7.59314	0	0	1.44056	0	0	0	0	0	0	0	0	0	0	0	0	0	0	0	0	0	0	0	0	0	0	0	0	0	0	0	0	0	0	0	0	0	0	0	0	1.02775	0	0	0	0	0	0
PF3D7_0403100	6.7128	7.28783	6.2747	0	2.35641	0	0	7.07961	0	9.78885	0	0	0	0	8.72904	9.3462	0	0	0	0	0	2.99805	0	0	4.39303	9.17781	8.82664	0	7.82364	0	0	1.56786	0	9.2818	0	0	0	0	0	0	8.07611	0	0	0	0	0	0	1.54398	0
PF3D7_0403200	1.23222	4.04313	5.36003	3.54842	1.83818	0	5.65664	0	0	0	0	0	3.7767	0	0	5.38206	8.82002	0	0	0	7.49901	5.81088	0	0	5.48088	4.83058	1.29397	0	2.9242	0	0	0	0	6.49552	2.74231	0	1.1755	0.92258	0	0	4.60762	0	6.14164	1.11682	5.80544	0	0	2.53355	0
PF3D7_0403300	0	3.25668	0	0	0.599429	0	0	3.01859	0	6.21974	0	0	6.49089	0	0	0	0	5.00005	0	0	6.53494	0	0	5.92541	3.04902	0	0	0	6.85759	0	6.25893	0	0	2.70652	2.96896	0	0	0	0	0	6.00283	0	0	4.01728	2.94965	0	0	0	0
PF3D7_0403400	1.59643	5.3696	3.50175	2.48173	6.5739	7.69148	3.51216	7.08716	3.71705	3.97324	2.05923	8.41829	3.59902	8.68244	2.76533	3.21388	6.84304	10.2118	4.42301	3.59634	1.87645	10.1814	11.88	2.42594	3.33566	9.04738	2.76725	3.06798	2.22077	3.35673	7.99946	4.22356	1.95285	8.72337	2.14236	4.40274	4.31329	4.09753	2.96119	3.3225	2.17216	3.58466	2.36607	2.50455	5.11387	3.30387	0.900054	4.98439	3.40565
PF3D7_0403500	0	0	0	0	3.8473	0	0	0	0	0	0	0	0	4.99771	0	0	0	0	0	0	0	0	0	0	0	0	0	6.22612	0	0	0	0	0	0	0	1.69561	0	0	0	0	9.04179	0	4.05159	0	0	0	0	0	0
PF3D7_0403600	4.3621	7.50406	4.09684	0	0	1.44056	7.39962	4.73192	1.77826	1.78701	0	0	1.37195	1.52392	9.11961	8.56361	0	1.72088	5.21299	0	0	5.44995	3.51941	7.29461	1.49525	1.38679	0	0	0	12.0313	0	1.56786	8.72483	3.68308	0	1.69561	0	5.01536	7.66888	4.03873	5.12519	0.999833	1.62184	0	6.37205	1.30991	1.4501	0	0
PF3D7_0403700	7.82229	7.82763	8.21926	4.8336	3.28644	2.14683	7.75285	7.65847	11.974	3.97324	8.4118	0	1.37195	0.95446	1.29264	6.63882	11.7692	8.36864	1.13949	0	0	0.829099	11.4322	10.0698	1.49525	4.83058	9.01658	10.5188	11.0903	13.1096	0	0	11.4141	7.34061	11.8396	0	11.109	10.0613	0	2.89364	10.712	0.999833	11.2515	0	11.0587	10.048	8.34785	11.1789	0
PF3D7_0403800	0	6.60853	6.62796	0	6.64245	9.09764	6.32862	4.61132	4.43669	0	0	0	0	7.088	0	0	0	0	5.38898	0	0	0	0	0	0	8.96585	0	5.95267	0	0	6.93692	0	0	3.2759	0	6.70044	0	1.88225	0	0	1.73898	6.52323	0	1.73871	8.65211	0	6.48133	0.969372	0
PF3D7_0403900	0	1.78454	4.43662	4.66998	6.21231	0	7.61601	5.72404	1.14734	10.8323	7.41067	1.54949	10.046	0	0	0.756912	0	0	9.71754	1.68662	1.47568	0	0	0	8.99536	1.38679	0	6.9837	2.77784	0	0	6.24139	7.33804	8.11568	0	7.1042	0	1.48078	1.09172	5.78199	10.5594	2.58468	11.4828	6.80767	0	1.30991	10.5088	2.75444	10.649
PF3D7_0404000	0.743855	5.122	6.2037	0.819078	5.83663	0	5.01026	5.2724	0	0	5.70917	7.82321	2.06227	0	6.71949	0	0	0	2.81047	9.79899	3.17235	0	2.52549	2.91852	3.04902	7.84753	0	5.66833	2.43127	1.21449	6.82822	11.7296	0	1.75228	4.88054	9.66058	9.9033	0	8.01643	4.80797	0	10.5893	0	0	1.0847	7.26082	0	6.31388	9.99199
PF3D7_0404100	7.97709	0	1.4073	4.98053	5.8624	0	7.78725	3.62831	2.21573	1.15412	2.44219	2.27926	0	0	2.41934	6.08571	0	0	2.20448	9.41881	3.17235	0	1.94659	1.29744	4.1187	7.77492	1.29397	0	1.67665	0	0	4.06326	0	2.87127	4.17586	5.7745	0	0	1.09172	0	1.11702	0.999833	1.02775	0	0	7.00244	0	0	0
PF3D7_0404300	2.33567	6.01284	0.868843	6.87246	3.28644	7.56658	8.3151	5.78106	3.42229	0	3.47721	0	0	6.70271	6.33515	3.95301	7.67543	8.0503	6.54895	0	8.74905	6.97761	0	5.72128	0	8.56568	7.367	8.73367	1.67665	0	5.19251	0	9.11306	1.36696	0	0	6.15962	7.85823	3.62208	3.65266	7.36334	0	3.75125	0	8.91588	3.68192	7.34075	6.96093	0
PF3D7_0404400	3.9857	0	4.19772	0	0	0	0	0	0	8.78448	0	0	0	0	0	0	0	0	0	0	0	0	0	0.789909	0	0	0	0	0	0	0	0	6.94291	0	0	0	0	3.02928	8.00376	0	0	0	0	0	0	1.30991	0	0	0
PF3D7_0404500	0	0	0	2.02045	4.97232	4.91373	0	5.93975	0	1.15412	7.30482	0	0	0	0	0	0	0	5.21299	0	0	0	0	0	0	0	0	4.7469	0	3.82842	6.39218	8.09848	1.28433	0.839666	0	0	0	3.02928	8.18293	0	0	0	0	0	0	6.41478	0	0	0
PF3D7_0404600	8.74617	4.80198	7.42299	2.02045	9.04007	11.7892	11.7011	7.55328	11.2781	1.78701	10.0656	1.54949	0	7.29171	7.72257	7.54894	0	1.10312	8.99402	0	10.0702	0	10.2903	0.789909	0	5.76272	7.28878	10.4385	0	1.86441	10.8445	2.30138	1.95285	9.72166	0	10.0469	2.25584	11.0864	8.90207	1.83696	8.19598	8.08713	9.72201	10.3135	4.80232	10.5374	4.75404	10.5324	4.33592
PF3D7_0404700	10.1024	0.859993	4.75624	0	1.02165	13.0239	10.131	9.96548	2.21573	1.78701	9.34088	12.571	1.37195	6.23056	13.8635	2.84977	1.27653	0	13.3334	15.6445	11.0508	0	8.24145	1.96933	0	12.4353	1.96497	12.7851	1.67665	1.21449	12.4289	15.3925	3.46595	4.26015	2.74231	13.7801	13.444	1.88225	10.6187	11.8484	4.67518	13.0539	2.04142	2.77471	3.60991	3.06976	12.7732	2.53355	15.6202
PF3D7_0404800	8.93101	3.25668	3.7434	0	4.84881	8.04047	0	5.42332	4.35339	0	6.56623	8.61548	0	0	8.26842	5.40573	0	7.1047	9.5769	1.68662	0	6.16327	8.97013	5.92541	0	4.9857	0	7.47787	0	0	10.1406	0	9.52651	0	0	3.6083	6.53738	7.4039	8.38196	9.0313	0	10.0977	0	0	7.02134	1.30991	8.11979	0	4.03174
PF3D7_0404900	1.59643	6.89699	7.41253	0	6.27123	9.45561	0	10.1626	1.14734	1.15412	8.16986	12.1292	1.37195	10.4123	11.1667	8.6051	0	10.3679	12.118	2.44308	10.1627	0	11.3703	6.13446	1.49525	6.68289	4.68282	12.9843	0	0	10.6019	12.1693	11.923	8.00029	2.14236	10.2595	9.48116	0.92258	9.81255	1.83696	5.38938	12.542	1.62184	1.73871	11.1724	10.7543	10.6693	1.95381	12.4636
PF3D7_0405000	9.79795	8.66268	7.17338	9.71324	6.92526	11.4038	1.20238	4.11592	0	7.67548	11.7446	2.76159	6.24119	3.82069	1.29264	0	0	4.83575	10.104	12.3082	11.7768	9.84134	11.2799	5.59642	6.52288	6.32433	7.10318	2.23051	0	0	1.3115	5.10429	0	4.67122	0	9.26857	7.52959	7.42661	0	6.4879	0	0	1.62184	1.11682	6.39144	4.62459	2.15851	12.6498	10.2503
PF3D7_0405100	0	0	0	0.819078	4.89949	0	0	4.4797	0	0	1.82134	0	0	0	0	0.756912	0	0	2.20448	0	0	0	0	0	2.21358	0	0	0	0	0	0	1.56786	0	0.839666	0	0	0	0	0	0	0	0	0	0	0	0	0	0	0
PF3D7_0405200	0	6.6905	5.37447	8.24265	4.0848	7.79533	8.90639	8.3752	0	6.79824	6.26722	0	11.2159	0	5.56658	7.30013	0	9.34878	3.94826	9.78091	0	10.016	0	7.1466	0	5.19098	7.32842	3.06798	0	1.21449	0	1.56786	0	5.19115	0	12.2944	6.89867	6.54283	10.2653	0	7.13042	0	0	1.11682	8.42629	0	0	0	10.9954
PF3D7_0405300	3.18519	7.09059	1.9604	7.3078	4.43327	8.07756	3.51216	6.83226	3.24875	1.15412	1.53634	3.65109	3.93488	9.26952	10.5184	6.86911	1.94303	0	7.54123	10.5771	10.694	6.04946	2.93749	4.9145	3.04902	8.33982	10.3609	8.43586	3.66863	1.21449	6.84692	10.4265	3.46595	7.88936	2.14236	9.96851	8.69736	4.24108	9.02621	5.78199	1.11702	0.999833	1.62184	1.73871	7.71846	10.3717	4.55579	2.75444	9.20527
PF3D7_0405400	9.82825	7.80152	6.21978	8.31021	5.12919	6.69844	1.20238	9.35435	10.3801	11.4199	10.5061	0	11.1539	9.25188	0	11.3487	0	2.48356	8.60577	0	11.152	12.2403	0	10.2559	1.49525	9.64168	11.8688	10.6406	9.81769	11.4344	10.8079	1.56786	10.6963	6.18699	10.9981	2.45372	7.66996	11.8005	7.73165	1.193	11.4761	0	9.46428	1.11682	7.91217	10.9729	5.49739	10.8821	8.96043
PF3D7_0405500	6.16667	4.59862	6.98393	0	4.59576	0	0	0.774315	0	0	0	0	0	0	0	0	0	0	0	0	0	7.3786	7.32965	0	0	0	3.4808	0	9.26877	0	0	0	0	7.4358	8.20299	0	0	0	0	0	0	0	0	0	1.0847	0	0	0	0
PF3D7_0405600	1.23222	0.49315	2.35924	5.29329	3.56285	0	0	5.13332	0	0	0	0	0	0	0	0	0	0	0	0	0	0	4.3911	0	0	0	0	0	4.65336	0	0	0	0	0	0	0	0	6.07183	0	0	0	0	0	0	0	7.21846	0	2.75444	0
PF3D7_0405700	0.743855	6.37348	6.57269	0	0	7.42984	0	0	0	0	0	0	0	0	0	0	0	0	0	0	0	0.829099	0	0	0	0	9.5816	1.50919	0	0	1.3115	0	0	6.68458	0	0	0	2.67198	0	0	0	0	8.62847	4.67481	0	0	0	0	0
PF3D7_0405800	0	0	2.76201	0	0	0	0	6.73939	0	5.28504	0	0	0	0	0	0	0	0	0	0	0	0	0	0.789909	9.6562	0	0	6.19009	0	0	0	0	5.36455	6.40431	0	0	0	0	0	0	0	0	0	0	0	0	0	0	0
PF3D7_0405900	0	0	0.498863	0.819078	4.59576	1.44056	0	6.0209	0	0	8.01594	3.41085	0	0	9.7298	1.91053	0	0	9.86255	12.7294	1.47568	1.7354	0	1.29744	1.49525	9.7673	0	0	0	0	0	12.9177	0	0.839666	0	9.60359	9.85117	0.92258	0	0	0	0	0	0	0	2.44302	0	0.969372	9.63254
PF3D7_0406000	4.97081	2.74528	3.60332	4.21555	7.15119	10.0126	0	2.18647	0	0	1.53634	11.7291	0	0	8.64271	9.43371	5.01329	0	9.08312	9.29177	0	0	0	8.06109	3.77967	10.8784	7.86618	0	0	0	10.1425	11.2169	0	6.61655	0	10.7655	7.4998	0	0	0	0	0	0	0	0	0	7.04206	0	12.4253
PF3D7_0406100	0	8.91858	8.20317	0.819078	8.03999	11.941	6.23203	9.33544	0	11.8937	10.9688	2.27926	13.0306	6.59486	12.9291	6.45818	13.3478	11.8941	4.15724	4.04728	12.4448	3.90481	8.86512	7.88097	13.3597	3.18187	1.29397	3.35508	14.1388	4.77673	4.53792	13.026	9.91341	11.7085	2.74231	12.6399	10.6682	11.9059	12.3136	12.4198	13.6225	1.99975	5.88691	3.00217	13.5181	8.45774	10.5618	8.73588	7.42488
PF3D7_0406200	12.1446	12.0504	11.6806	12.798	13.0246	5.66431	3.33746	2.39568	1.77826	5.74675	4.97311	1.54949	2.52723	2.72838	4.83518	1.61806	4.57052	0	9.06703	4.22898	0	5.00284	0	2.42594	4.51283	2.89915	1.96497	1.50919	1.67665	0	9.97624	3.14707	2.40791	0	3.98164	0	0	2.86166	1.09172	0	2.50487	3.70013	0	1.73871	1.0847	1.30991	3.13672	1.54398	5.07174
PF3D7_0406400	0	0	0	0	0	3.25872	0	0	0	4.52725	0	0	0	0	0	0	0	0	0	1.68662	0	0	0	0	0	0	3.04616	0	0	0	0	3.6767	0	0	0	0	9.58175	0	0	0	1.11702	0	0	0	0	2.79016	0	0	7.39228
PF3D7_0406500	7.98095	8.68285	9.36338	9.76611	8.89775	8.21708	10.7448	7.13898	10.1846	8.2523	10.3041	0	1.37195	7.37558	10.084	7.97793	3.0202	5.95079	8.48986	10.3109	0.918821	2.85052	1.94659	4.7678	0	7.66442	9.41362	9.46049	9.41522	8.52405	2.4452	10.9932	4.96113	7.25371	1.71218	9.58267	7.4796	6.88644	3.62208	7.96889	3.37183	0	6.94933	11.9734	8.37363	9.31534	7.33302	8.91548	6.90699
PF3D7_0406600	3.47504	4.52393	0.498863	3.80661	1.83818	0	0	0	0	0	0	0	0	0	0	0	0	0	0	0	0	0	0	0	0	0	0	4.64411	4.42653	0	0	0	0	2.05608	0	0	0	0	0	7.4694	0	0	0	0	0	0	0	0	0
PF3D7_0406700	5.70799	3.96998	5.36003	0	6.09762	1.44056	0	10.2875	0	11.0397	8.09161	1.54949	8.53548	9.84564	0	8.87474	0	0	0	0	6.86758	6.2832	0	10.7542	13.0545	9.91217	11.0436	8.73367	0.792674	0	9.26685	0	10.7823	7.14522	7.33537	0	10.9647	9.13795	6.24154	11.6293	3.37183	7.82622	6.88738	11.8583	10.4349	11.5275	0.900054	10.3591	2.27471
PF3D7_0406800	3.85727	0	3.00408	0	0.599429	1.44056	0	4.84322	0	4.27667	1.53634	0	0	9.38735	0	8.98295	0	0	1.13949	1.68662	1.47568	0.829099	0	0	11.0426	0	1.29397	0	0	0	0	0	1.95285	0	0	0	0	6.31839	0	0	0	7.83256	6.05412	9.87208	4.80232	0	2.63153	0	0
PF3D7_0406900	4.77142	6.84168	7.37353	4.02552	3.6244	0	0	0	1.14734	0	7.80327	1.54949	0	0	0	0	0	0	0	0	0.918821	0	0	0	0	0	0	0	0	0	0	0	0	0	0	0	0	0	0	1.193	0	0	0	0	2.72348	0	0	0	0
PF3D7_0407000	0	0.49315	3.95033	0	0	0	0	0	0	0	0	0	0	0	0	0	0	0	0	0	0	0	0	4.42028	0	0	0	0	0	0	0	0	0	0	0	0	0	0	0	0	0	0	0	0	0	0	0	0	0
PF3D7_0407100	0	2.34345	3.82977	2.26945	3.74015	0	5.76417	0	0	0	0	0	3.59902	0	0	0	0	0	0	0	0.918821	0	0	0	0	0	0	0	0	3.15762	0	0	0	0	0	0	0	0	0	0	0	0	1.62184	0	0	0	0	1.54398	0
PF3D7_0407200	3.18519	6.1266	7.58695	7.47826	8.34433	0	10.2998	5.64432	1.14734	6.01627	5.26221	0	5.78134	0	0	0	1.27653	0	0	0	10.0986	0	0	0	0	0	10.1993	0	5.28831	2.31086	0	0	0	6.54515	9.96309	0	0	7.66169	0	0	0	0	10.3217	8.95571	1.0847	0	0	9.89959	0
PF3D7_0407300	0	1.39509	1.4073	0.819078	1.34787	0	0	0	0	0	0	0	0	0	0	0	0	0	0	0	4.88256	0	0	0	3.33566	0	0	0	0	0	0	0	0	0	6.18412	0	0	0	0	0	0	0	4.30005	0	0	0	0	0	0
PF3D7_0407400	2.1287	0	1.16305	0.819078	0.599429	0	0	0	0	0	0	0	0	0	0	0	1.27653	0	0	0	0	0	0	0	2.21358	0	0	0	0	0	5.40925	0	0	3.68308	0	0	0	0	0	0	0	0	0	0	1.0847	0	0	0	0
PF3D7_0407600	6.12544	8.4722	4.19772	8.29273	8.36477	1.44056	0	3.62831	9.61378	0	0	0	0	9.96009	0	0	0	0	0	0	0	4.93121	0	0	0	7.24023	1.29397	1.50919	0	1.21449	0	0	9.84073	0	0	1.69561	1.1755	0	6.76117	0	0	0	0	1.11682	0	1.30991	0	0	0
PF3D7_0407700	7.73818	4.69256	7.07956	7.59692	7.45635	7.81743	3.51216	6.29336	6.63546	3.43349	8.76475	1.54949	2.06227	0.95446	4.68065	6.99148	0	6.64016	9.20281	0	3.30826	7.02999	11.7011	9.76112	1.49525	5.71915	3.6572	3.59443	1.67665	1.21449	9.87969	8.52508	2.75334	6.73892	0	11.3545	10.8524	8.76593	4.07364	0	8.95948	9.58838	9.44935	1.11682	8.57363	4.86325	10.1722	1.95381	10.8928
PF3D7_0407800	7.48467	8.82445	8.47513	4.27372	2.94421	11.2273	2.29383	4.91291	9.96896	10.0546	0	1.54949	1.37195	6.09857	10.8415	0	1.27653	7.01789	11.0063	9.07146	0	0	10.4232	1.96933	0	4.10011	1.29397	9.76603	0	6.66342	3.0721	9.98971	9.06746	5.70946	0	4.40274	10.3132	9.637	6.74605	8.84613	6.80805	11.2553	0	1.73871	0	8.96438	0.900054	1.54398	12.403
PF3D7_0407900	5.17319	3.63348	4.84185	2.48173	1.61375	0	0	0	0	0	3.83835	0	0	0	0	1.61806	6.9465	0	0	0	6.54873	0	6.98417	7.01456	5.15232	0	4.83736	0	0	0	0	0	0	4.79948	0	0	0	0	0	0	0	5.72759	0	0	0	0	2.15851	0	0
PF3D7_0408000	2.67743	3.48386	1.16305	0	0	0	0	0	0	0	0	0	0	0	0	0	0	0	0	0	0	0	0	0	0	0	0	0	0	0	1.3115	0	0	2.05608	0	0	0	0	0	0	0	5.12896	0	0	0	0	0	0	0
PF3D7_0408100	0	0.49315	4.29201	0	2.62086	0	0	5.79958	2.82279	0	0	0	0	8.03706	0	7.11867	0	0	0	0	0	0	0	0	0	8.39623	0	0	0	8.19402	0	0	4.89306	1.36696	1.09645	3.6083	0	0	0	0	1.11702	5.49153	0	0	4.68148	0	0	0	0
PF3D7_0408200	0	5.51811	1.7985	0.819078	6.26157	0	0	6.80502	0	0	0	0	0	0	0	0	0	0	4.57638	0	0	0	5.90678	1.96933	0	1.38679	0	0	0	0	2.79244	0	0	0	3.33718	0	1.1755	0	0	0	0	5.2476	0	0	0	0	0	0	0
PF3D7_0408300	4.87455	1.15221	1.61612	0	0	0	0	0.774315	0	0	0	0	0	0	0	1.91053	1.27653	0	0	1.68662	0	0	0	0	0	0	0	1.50919	0	0	0	4.22356	0	0	1.09645	0	0	0	0	0	1.11702	10.0441	0	0	0	0	0	0	0
PF3D7_0408400	0	6.79479	0	0	5.90022	0	8.58815	7.19601	0	0	0	0	0	0	0	8.45152	0	0	0	0	0.918821	0.829099	9.25712	0	0	0	0	0	0	0	0	0	1.28433	8.29322	4.6383	0	0	0	0	1.193	0	0	0	0	0	0	0	0	0
PF3D7_0408500	3.38474	7.42415	0.868843	2.83071	4.3262	0	0	6.11262	0	0	4.64812	0	8.90881	0.95446	0	9.05208	0	0	0	1.68662	8.89922	8.24729	0	2.77225	2.69095	0	0	7.79818	2.77784	7.57868	1.3115	2.30138	11.0885	2.70652	0	0	0	1.88225	5.34322	1.193	7.83891	0	0	0	0	4.33846	3.71434	0	0
PF3D7_0408600	4.87455	7.20658	1.7985	8.0271	0	1.44056	0	2.7405	0	7.38946	0	0	0	1.52392	0	0	0	0	0	0	0	0	0	0	0	0	0	0	0	0	0	0	0	0	0	0	0	0	0	0	0	0	0	0	0	0	0	0	0
PF3D7_0408700	0	2.34345	5.99528	0	4.0848	1.44056	1.20238	2.57837	3.42229	4.52725	0	6.25094	11.2388	0	2.76533	0	4.48145	1.72088	1.7681	4.53544	2.44701	0	0.964612	4.26485	0	2.08063	0	0	0	4.1833	1.3115	2.78533	1.28433	0	0	4.5479	0	0	0	1.193	0	0	4.44471	0	0	4.33846	0	1.95381	1.54572
PF3D7_0408900	7.95373	2.55831	0.868843	6.06022	6.26157	0	0	1.27546	0	9.40402	8.01594	0	2.06227	7.57324	0	7.43852	1.27653	9.09681	9.69886	1.68662	0.918821	5.25836	0	0	0	0	0	6.62738	2.77784	0	0	0	0	3.76915	0	0	7.13664	7.80723	7.66888	0	0	0	0	0	0	10.0878	0	0.969372	0
PF3D7_0409000	3.85727	6.04881	4.98045	3.1115	4.21054	1.44056	0	1.27546	6.3433	0	5.13793	0	0	0	1.29264	0.756912	0	0	0	0	0.918821	0	0	7.64916	0	1.38679	0	3.79965	1.30133	5.52043	0	0	1.28433	0	0	1.69561	9.68021	0.92258	0	7.829	0	0	0	0	6.48468	1.30991	0	0	1.54572
PF3D7_0409100	3.64027	0.49315	3.82977	0	3.28644	0	0	0	0	0	9.12378	0	0	0	0	0	5.40102	0	0	0	0	0	0	0	0	1.38679	11.7078	0	9.85124	0	0	0	0	6.86154	5.60904	0	1.1755	5.23709	7.95855	1.193	0	0	0	11.1112	10.244	2.44302	0	4.18933	0
PF3D7_0409200	0.743855	10.187	9.21784	9.71192	9.86231	1.44056	4.3588	0.774315	0	0	9.20501	1.54949	10.0696	0.95446	0	1.2508	11.923	1.10312	4.15724	2.44308	12.3119	0.829099	0	8.95834	1.49525	4.91022	12.4377	1.50919	4.15724	11.6214	7.79323	6.04074	0	2.3069	8.33599	0	0	0.92258	10.8617	1.83696	9.19351	0	11.9573	12.1895	0	2.44302	0.900054	1.54398	0
PF3D7_0409300	3.07401	2.8304	4.16487	4.8336	4.50048	0	0	1.64668	0	0	0	1.54949	0	0	0	0	0	0	0	0	8.67868	0	0	0	0	0	0	0	7.32766	0	0	1.56786	0	5.09443	0	0	0	1.48078	0	0	0	0	0	0	0	0	0	0	0
PF3D7_0409400	0	2.45488	4.68851	0	0	0	0	0	0	0	0	0	0	0	0	0	0	0	0	0	5.69383	0	0	0	0	0	0	0	0	0	7.19215	0	0	3.15321	0	0	0	0	0	0	0	0	0	0	0	0	0	8.37289	0
PF3D7_0409500	3.38474	1.94583	4.43662	2.83071	1.34787	2.6189	1.84894	6.19886	5.52221	5.14216	0.707988	0	1.37195	0	0	8.81633	10.4373	1.10312	1.13949	8.40211	10.4122	0.829099	7.68356	0	7.62546	7.19325	0	6.62738	0	1.86441	5.64114	8.52508	7.07166	5.85434	8.29475	0	0	0	0	0	2.50487	0	6.62425	2.77471	4.32595	9.27457	7.62653	5.72059	2.27471
PF3D7_0409600	0	4.94245	0.498863	0	0	6.79068	0	0.774315	0	0	3.30295	0	0	0	0	1.2508	1.94303	0	0	12.757	0.918821	0	0	0	0	0	0	1.50919	0	1.21449	1.3115	11.8823	0	1.75228	0	1.69561	0	0	0	0	1.11702	0	0	0	1.0847	10.9792	0	0	2.27471
PF3D7_0409700	6.3085	1.94583	3.82977	3.34644	2.49469	3.87913	1.84894	2.88624	6.36473	0	0	0	0	5.9963	5.37827	2.84977	5.30045	0	6.81867	9.56122	0	0	0	0	0	0	2.76725	3.59443	0	3.95666	5.45871	2.78533	2.40791	3.76915	4.5	0	5.41065	1.48078	0	4.59414	2.77504	1.58474	2.8546	0	4.32595	1.30991	4.1257	4.40038	1.54572
PF3D7_0409800	0	3.8528	0.498863	0	2.03235	0	0	4.52492	0	0	5.05787	0	0	0	0	0	0	0	1.13949	3.83936	0	0	0	0	1.49525	0	0	0	9.13612	0	0	10.9679	0	0.839666	0	0	4.84255	0	0	0	0	0	0	0	0	1.30991	0.900054	0	9.55367
PF3D7_0409900	4.40867	1.15221	0	0	0	0	0	0	0	0	5.81036	0	0	0	1.29264	0	0	0	1.7681	0	0	0	0	0	0	0	0	0	0	0	0	0	0	0	0	0	0	0	0	0	0	0	0	0	4.40441	0	0	0	8.50694
PF3D7_0410000	10.6168	7.88098	8.31406	0.819078	1.02165	2.14683	0	6.67064	11.8729	0	0.707988	1.54949	12.0835	0	0	0	0	0	0	5.43166	0	0	0	0	0	0	0	0	0	0	0	0	0	0	0	0	10.2579	0.92258	2.466	1.193	2.17216	14.6249	1.62184	2.77471	4.24298	1.98497	0	0	11.4139
PF3D7_0410300	0	0	0	3.23374	1.61375	0	0	0	1.14734	1.15412	0	2.76159	1.37195	0	0	0	0	0	7.27601	0	1.47568	0	0	0.789909	0	1.38679	0	0	0	0	1.98696	1.56786	1.28433	0.839666	12.4021	0	1.1755	0	0	7.21842	0	0	1.02775	0	10.2586	0	8.34785	0.969372	0
PF3D7_0410400	0.743855	7.48777	7.31485	0	8.63345	0	0	0	0	0	0	0	0	0	0	0	0	0	0	0	0	0	0	0	0	0	0	0	0	0	0	0	0	0.839666	0	0	0	0	0	0	0	0	0	0	4.06118	0	0	0	0
PF3D7_0410500	0	5.10502	2.57463	4.15495	0	0	0	0.774315	0	0	0	0	0	0	0	0	0	0	0	0	0	0	0	0	0	0	0	0	0	0	0	0	0	0	0	0	0	0	0	0	0	7.76785	0	0	0	0	0	0	0
PF3D7_0410600	0	5.91879	0	6.00977	8.33516	1.44056	0	6.73939	8.78414	1.15412	0.707988	1.54949	0	0	0	7.84572	0	0	0	11.8976	0	0	0	0.789909	0	2.08063	0	0	7.36659	0	0	0	0	1.36696	1.09645	13.2245	0	0	0	1.193	0	12.3844	0	1.11682	2.72348	0	0	0	10.1466
PF3D7_0410700	8.3614	5.81819	5.62447	0	8.55856	7.64281	0	9.29196	10.6515	2.22542	0	8.62959	7.55772	7.44711	9.908	4.48452	10.9069	6.64016	5.65318	1.68662	9.68005	1.35228	10.3494	10.0727	2.21358	10.5566	11.4745	8.8822	4.27106	0	10.1425	8.66433	0	8.03111	0	11.1134	7.76485	7.7722	10.3237	8.14966	8.2188	10.4764	9.66408	8.26848	9.12439	9.734	7.50797	0.969372	9.82496
PF3D7_0410800	2.51665	8.65687	4.13126	4.43533	7.12481	11.1478	0	10.0901	4.59013	8.41653	10.4187	11.9837	11.5	9.98033	11.7335	1.61806	0	12.1028	5.46953	13.0944	1.47568	9.69358	0.964612	3.38909	0	11.7787	0	7.84527	0	1.21449	11.546	12.0634	11.0616	6.94712	11.53	2.45372	10.6502	9.78638	8.50386	9.48416	1.11702	9.92448	8.16851	0	1.69682	8.86261	8.61014	0	10.3277
PF3D7_0410900	9.86211	9.04194	7.87029	9.33037	8.48579	2.97399	0	7.27092	5.94843	10.9143	9.98134	1.54949	2.06227	0	3.81227	2.98162	0	0	2.53906	3.59634	0	0	0	3.89242	11.2615	1.38679	9.90807	7.60646	3.58307	12.2657	1.3115	0	1.28433	6.90021	1.09645	0	7.55878	0.92258	7.85662	2.61944	1.11702	0.999833	3.63543	11.7765	8.05886	10.2154	0	0	1.54572
PF3D7_0411000	3.92291	9.70735	9.34241	5.52646	8.98979	9.11112	0	4.91291	3.57719	10.203	0.707988	1.54949	1.37195	4.7182	0	0	0	4.89262	4.71499	0	0.918821	3.13188	7.28633	10.5693	10.3258	4.22994	1.29397	2.23051	3.29092	2.92656	2.79244	1.56786	2.75334	8.00474	0	2.45372	3.76416	3.02928	0	1.83696	5.30658	0	1.02775	0	1.69682	3.8393	0	3.5283	1.54572
PF3D7_0411200	0.743855	3.05923	6.02304	0	1.83818	0	0	0.774315	0	0	0	0	1.37195	0	0	0	0	1.10312	0	0	0	0	0	0	0	0	0	0	0	0	0	0	0	6.07316	7.54334	2.45372	0	0	10.6647	0	0	0	0	10.8431	0	0	0	0	0
PF3D7_0411300	9.18622	4.39013	4.98045	8.10526	0	2.14683	0	0	0	0	0	0	0	0	0	0	0	0	0	0	0	8.74709	0	0	0	9.46833	0	1.50919	0	0	10.6074	0	0	0.839666	1.09645	0	9.31435	0	0	0	0	0	0	0	0	0	0	0	0
PF3D7_0411400	0	0	0	0	0.599429	2.14683	0	0	0	0	0	1.54949	0	0	1.29264	0.756912	0	0	1.13949	0	10.0448	1.35228	0.964612	9.17396	0	0	6.89012	0	0	0	0	0	0	0	0	0	0	0.92258	0	0	0	0	0	0	0	0	2.41432	6.65293	0
PF3D7_0411700	0	1.94583	1.9604	6.09289	0	0	0	0	0	0	0	0	0	0	0	0	0	0	0	0	0	0	0	0	0	0	0	0	0	0	0	0	0	0	0	0	0	0	0	0	0	0	0	0	0	0	0	0	0
PF3D7_0411800	0	0	0	6.67079	6.28082	0	0	7.07201	0	0	0	0	0	4.76871	0	8.56361	0	1.10312	0	0	1.47568	1.7354	0	5.83619	0	0	0	0	0	0	5.07056	0	1.28433	5.36707	0	0	1.1755	0	2.13548	0	7.58154	0	0	0	5.80544	3.68192	0	0	0
PF3D7_0411900	7.72444	7.61618	4.64153	6.39757	9.78355	7.8922	5.89611	9.33385	4.35339	4.52725	7.97657	9.81843	6.72549	3.50034	1.29264	9.30116	8.40756	6.17368	0	0	4.88256	6.97761	8.9425	9.63453	1.49525	9.84028	8.4188	4.28281	0.792674	2.92656	5.13282	0	5.46174	6.50809	3.33718	0	10.0848	7.72412	8.6613	10.8648	11.1633	0	9.81646	1.11682	3.60991	3.30387	8.54473	4.89431	1.54572
PF3D7_0412000	0	0	0	0	0	0	2.29383	1.27546	0	0	0	1.54949	1.37195	6.6765	1.29264	0	7.54963	6.26267	0	0	0	6.09934	0	0	0	0	0	1.50919	8.61485	0	0	0	1.95285	9.22772	0	0	0	0	0	6.73437	0	0	0	0	0	7.99681	1.84736	5.86985	0
PF3D7_0412100	0	0	0	0	0	0	0	0	0	0	0	0	0	0	0	0	0	0	0	0	0	0	0	0	0	0	0	0	0	0	0	0	0	0	0	0	0	0	0	0	0	0	0	0	0	0	0	6.02647	0
PF3D7_0412200	0	0	0	0	0	0	0	0	4.51545	0	0	0	0	0	0	0	0	0	0	0	0	0	0	0	0	0	0	5.99505	0	0	0	0	0	0	0	0	0	0	0	0	0	0	0	0	0	0	0	0	0
PF3D7_0412300	0	5.122	0	0.819078	2.20346	0	0	2.18647	0	0	0	0	0	0	0	0	0	0	0	0	0	0	0	0	0	0	0	0	0	0	5.76426	0	0	0	0	0	0	0	0	5.21007	0	0	0	0	0	0	1.84736	0	0
PF3D7_0412700	4.77142	2.34345	0	0	0	0	0	0	0	0	0	0	0	0	0	0	0	0	0	0	0	0	0	0	0	0	0	0	0	0	0	0	0	0	0	0	0	0	0	0	0	0	0	0	0	0	0	0	0
PF3D7_0413200	5.03158	0	0	0	0	0	0	0	0	0	0	0	0	0	0	0	0	0	0	0	0	0	0	0	0	0	0	0	0	0	0	0	0	0	0	0	0	0	0	0	0	0	0	0	0	0	0	0	0
PF3D7_0413400	0	0	0	0	0	0	0	0	0	0	0	0	0	0	0	0	0	0	0	0	0	0	0	0	0	0	0	0	0	0	0	4.22356	0	0	0	0	0	0	0	0	0	0	0	0	0	0	6.18763	0	0
PF3D7_0413500	0	4.71512	0	0	0	0	1.20238	5.68473	4.07002	0	0	0	7.10419	4.3043	2.41934	6.08571	0	0	0	0	1.47568	6.47173	2.52549	5.43563	0	4.45907	0	7.53644	0	1.86441	7.57513	0	2.40791	4.26015	0	0	4.96389	5.13048	1.706	5.39784	7.0178	0	3.63543	0	0	1.30991	0	0	2.7567
PF3D7_0413600	0	4.00702	5.48506	7.73788	5.25128	1.44056	4.05434	7.34213	1.14734	1.78701	3.77299	5.61996	5.34714	7.8736	8.892	7.33753	3.25328	9.4635	0	5.92868	0	8.32271	6.4837	5.70121	3.77967	9.16974	11.8576	8.10919	5.80532	8.28234	8.15757	10.1049	7.36342	8.25644	1.09645	6.3897	2.86662	4.97485	1.706	6.26474	2.17216	0	2.63091	2.77471	9.40285	5.83825	10.7265	3.5283	5.61434
PF3D7_0413700	1.23222	5.08783	4.16487	5.55018	2.94421	2.14683	5.76417	8.17344	10.1387	8.60994	7.96198	9.58858	7.10419	9.7325	9.10449	8.6102	9.37793	9.08771	1.13949	0	11.2438	7.80656	9.34207	9.6477	0	9.86298	8.47286	8.81872	8.61215	8.7175	9.45225	1.56786	9.4663	9.47827	0	0	9.65115	9.79659	8.65726	10.3643	8.41931	0	9.02927	7.99211	9.16157	8.0859	9.2297	8.55295	1.54572
PF3D7_0413800	1.59643	0	2.67136	0	0	0	0	0	0	0	0	0	0	0	0	0	1.94303	0	0	0	0	0	0	0	0	0	0	0	0	0	0	0	1.28433	0	0	0	0	0	4.49149	0	0	0	0	4.53636	0	1.30991	1.84736	0	0
PF3D7_0413900	0	7.46798	3.14549	0	6.66459	10.3486	10.4102	8.86291	10.7956	5.57194	8.87787	0	7.07049	1.52392	5.61005	9.01793	13.0065	1.10312	4.15724	1.68662	0	10.6368	2.26488	2.60946	10.4567	11.6056	1.29397	9.17269	10.9192	1.21449	9.78834	0	2.40791	9.33039	1.09645	1.69561	1.1755	1.48078	9.96893	11.9372	10.1865	0	1.62184	1.11682	10.9386	11.925	11.2886	1.54398	2.27471
PF3D7_0414000	0	6.34484	4.32211	5.64137	4.39846	0	7.36588	8.55762	10.6084	7.18595	8.82847	0	4.32614	0	7.1311	5.66308	2.74206	11.294	1.7681	1.68662	0.918821	0	8.12826	9.70048	6.09398	7.24023	10.059	7.26921	9.71332	8.39416	6.86537	2.30138	9.77132	8.78923	10.7162	2.94811	1.1755	7.08029	7.26418	8.70207	8.27976	5.35723	5.86136	10.9704	5.20437	4.788	6.04352	10.0635	3.85165
PF3D7_0414100	0	0	0	5.4016	5.88773	0	0	0	0	0	0	0	0	0	0	0	0	0	0	0	10.6003	0	0	0	0	0	0	0	0	0	0	0	0	0	0	0	0	0	0	0	0	0	0	0	0	0	0	0.969372	0
PF3D7_0414300	0.743855	5.39777	0	0.819078	0	0	0	0	0	8.18098	0	0	0	0	0	5.00199	7.82773	0	0	0	0	6.26874	0	0	0	4.34905	7.5458	0	0	0	0	0	0	5.49888	5.22593	0	0	0	0	0	0	0	0	8.95571	2.45516	6.36387	3.89318	0	0
PF3D7_0414400	7.58439	2.74528	0	0	0	0	0	0	0	0	0	0	0	0	0	7.51125	8.20686	0	0	0	0	0	0	0	0	0	0	0	0	0	0	0	0	0	0	0	0	0	0	0	0	0	0	0	4.74316	0	0	0	0
PF3D7_0414500	0	0	0	0	7.53459	0	0	0	0	0	0	0	0	0.95446	0	0	0	0	0	0	0	0	0	0	0	0	0	0	0	0	0	0	0	0	0	1.69561	9.2231	0	0	0	0	5.3216	1.02775	0	0	0	0	0	0
PF3D7_0414600	0	0	0.868843	0	0	3.49641	0	2.88624	0	0	2.44219	0	0	1.52392	0	0	2.39716	0	0	0	0	0	0	0	0	1.38679	0	3.97929	0	0	2.79244	1.56786	0	0	0	0	1.1755	0	2.13548	4.343	0	2.58468	0	0	0	0	4.19556	0	1.54572
PF3D7_0414700	0	1.39509	0	0	1.83818	1.44056	0	0	0	0	0	0	0	0	7.2595	0	0	8.65826	0	0	0	0	0	0	0	0	0	0	9.59263	0	0	0	8.53686	3.38896	0	0	0	0	1.09172	0	0	11.9451	1.62184	1.11682	3.85312	0	0	5.26159	0
PF3D7_0414900	2.67743	0	0	0	5.25128	0	0	1.64668	0	0	1.53634	0	0	0	0	0	0	1.72088	0	0	0	0	0	0	0	0	0	0	0	0	0	1.56786	0	0	1.09645	0	0	0	0	0	0	6.58463	0	0	3.14511	1.30991	0	0	4.69785
PF3D7_0415000	2.51665	4.9987	7.15677	0	9.01156	0	0	0	0	8.62345	0	0	0	0	0	0	0	0	0	0	0.918821	4.85583	4.78885	2.91852	0	0	0	0	0	3.15762	0	0	0	0	7.87251	0	0	0	0	0	6.39229	0.999833	0	0	0	0	11.152	0.969372	0
PF3D7_0415100	2.82208	5.29669	7.13149	6.43628	1.83818	0	0	6.28023	1.14734	8.25808	0	0	9.51486	2.24836	1.29264	8.12421	4.17558	0	0	0	10.5978	4.11338	0	3.74334	9.40066	7.9918	9.72958	0	9.43367	10.6476	0	1.56786	6.15681	3.92727	9.4766	0	8.33641	7.85823	8.81416	1.193	0	9.75789	10.7212	0	7.3731	3.30387	0	6.61112	0
PF3D7_0415200	8.21841	7.26508	4.73401	4.94518	5.36384	0	7.52722	6.3697	8.0213	0	4.17833	0	1.37195	8.89062	1.29264	6.5137	0	7.81312	0	0	0	7.41844	0	9.83552	0	8.45716	5.69546	0	2.9242	4.4679	1.3115	0	9.8698	5.70946	8.58722	0	0	7.77809	6.91785	1.193	2.77504	5.75456	5.4112	0	6.63868	0	0	3.74995	0
PF3D7_0415300	0	7.53608	7.96158	0	3.8473	0	0	5.68473	0	1.15412	0.707988	0	0	8.5801	0	10.2809	1.27653	1.72088	0	0	7.11934	0.829099	0	0.789909	1.49525	1.38679	1.29397	1.50919	0	0	0	0	1.28433	7.20048	7.99986	1.69561	5.99854	9.32683	1.09172	0	0	0	11.9585	0	1.0847	10.5172	0	6.61112	0
PF3D7_0415400	0	3.31692	5.81648	0	2.20346	0	0	0	0	0	0	0	0	0	8.76314	0.756912	0	0	0	1.68662	0	0	0	0	0	8.21208	0	0	0	0	0	9.27581	0	4.71525	0	0	0	8.42617	2.73474	0	0	0	0	0	5.15983	0	0	3.26632	5.72319
PF3D7_0415500	0	0	1.4073	5.08168	4.94845	0	0	3.62831	0	0	0	0	0	0	0	0	2.39716	0	0	0	0	1.7354	2.26488	0	2.21358	0	1.29397	0	0	0	0	0	1.28433	0	0	0	0	0	0	3.65266	0	0	1.02775	0	0	0	0	0	0
PF3D7_0415700	0	1.39509	0	0	0.599429	0	1.84894	5.44701	7.00653	6.86042	5.77741	2.76159	0	2.91934	0	5.54013	6.20066	6.58946	0	0	4.74559	6.8953	6.01688	1.67215	0	6.10493	0	7.35307	6.72405	5.08809	1.3115	1.56786	4.49411	0.839666	9.16379	0	1.81451	7.93941	0	5.84791	1.11702	6.68617	1.02775	1.73871	7.59006	0	5.81846	7.78384	0
PF3D7_0415800	0	6.80534	1.7985	0	5.32729	0	0	0	0	0	0.707988	0	0	1.93114	0	0	0	0	0	0	8.22135	0	0	0	0	1.38679	0	0	0	0	5.55281	0	0	0	9.53974	0	0	4.84602	0	0	0	9.23807	0	0	2.45516	0	5.04645	0.969372	0
PF3D7_0415900	7.70124	6.38056	6.2747	6.51072	3.94704	0	0	9.30983	1.14734	11.3232	8.81635	1.54949	7.60556	9.59405	1.96329	8.51547	0	9.81934	5.81607	1.68662	0	6.9416	8.21859	10.019	10.261	1.38679	0	3.97929	4.73497	0	0	0	1.28433	8.34669	7.46185	0	1.1755	8.45222	8.56977	0	0	0	0	0	8.83674	10.0799	3.13672	10.2623	2.27471
PF3D7_0416000	0	5.41165	7.84459	8.82481	3.94704	9.45912	7.17123	9.74316	6.80181	8.34765	2.74453	12.5415	8.99216	10.0787	8.8244	5.51858	6.17248	10.0772	8.66683	10.7395	9.00303	7.23725	11.4237	8.21766	6.24001	9.75926	8.80807	9.44528	5.44203	8.28845	9.65149	10.4368	10.8045	9.32507	7.78587	12.4963	10.2609	10.741	9.90568	10.5821	6.48934	0	11.2466	10.1933	9.87014	10.6612	10.3105	9.92114	10.7114
PF3D7_0416100	4.93943	2.8304	5.64843	9.73021	2.03235	11.4593	1.84894	9.52264	7.62818	10.2371	10.2495	12.0722	11.2864	9.40342	9.33894	10.9474	5.78286	10.4184	10.3149	7.64898	4.92547	10.0939	3.74093	6.67703	8.12581	10.988	8.35625	12.0731	8.04379	11.7657	7.4462	4.36782	7.32518	3.38896	5.35191	8.94723	5.17966	8.93647	5.53142	7.83714	1.73898	6.2476	5.54562	1.11682	5.24758	8.9515	8.088	5.46302	11.417
PF3D7_0416200	0	6.26299	6.09456	8.20578	3.56285	8.49584	0	6.74895	0	6.53779	5.87408	0	10.0307	6.9194	1.29264	3.41389	0	2.97987	0	0	9.90844	3.4719	1.94659	8.68698	10.8919	8.85952	2.76725	2.23051	0	7.52796	0	0	7.82275	4.79948	6.62779	10.0347	9.42679	7.68071	1.09172	6.19045	8.22445	0.999833	1.02775	0	5.11387	0	9.43319	5.91636	4.80079
PF3D7_0416300	0	6.28578	5.6365	0	6.29981	1.44056	5.69338	8.71467	7.44917	7.79174	0.707988	1.54949	0	2.50824	4.2014	7.71919	0	5.40377	1.13949	7.78582	5.85789	0	0	4.37031	0	8.06323	8.72139	0	0.792674	4.63056	6.31372	0	6.39694	2.70652	4.17586	0	4.56418	8.82124	8.82499	4.51518	10.1587	0	0	0	1.69682	4.44027	6.17039	0	2.7567
PF3D7_0416400	2.1287	7.05566	4.99921	3.1115	7.15641	10.883	10.8624	8.75792	2.55096	10.0396	0	6.71515	6.46518	9.72132	7.46287	10.4954	1.27653	9.29705	9.70303	8.75318	11.709	4.93121	12.1545	6.19313	8.65473	10.7008	1.29397	5.3793	4.32476	6.7367	9.97199	6.27838	7.46069	6.91916	1.71218	7.84167	8.12502	6.84208	9.36502	10.808	9.18774	0.999833	0	10.5734	7.50359	9.32536	6.49525	9.00159	5.15181
PF3D7_0416500	9.02182	6.71869	6.36423	5.92157	7.71872	6.34998	1.84894	8.74842	1.14734	8.40092	3.83835	11.6551	7.79286	9.47742	9.64614	7.20889	0	9.13562	10.1429	0	9.73385	5.42409	10.287	9.41178	2.21358	10.2568	0	6.07626	3.96769	10.6188	10.1835	8.9139	11.6379	9.97244	1.09645	11.4465	9.22613	8.97549	8.93579	8.75886	6.76218	0.999833	0	5.02478	9.11567	11.5836	9.5611	3.40325	8.61683
PF3D7_0416600	0	4.69256	3.78723	6.42349	0	0	0	7.37953	7.57402	3.43349	0	0	1.37195	7.27434	0	3.41389	1.27653	6.9921	0	0	3.93065	1.35228	0	0	0	4.91022	0	4.28281	0	6.88914	0	0	0	0	6.33414	0	0	5.8434	4.69422	0	3.90957	0	0	4.2118	3.73663	8.45165	3.61586	0	0
PF3D7_0416700	0	3.72524	0	0	0	1.44056	0	0	0	0	0	0	0	0	0	0	0	0	1.13949	0	3.54681	0	0.964612	0	0	0	0	0	0	0	0	0	0	0	0	0	0	0.92258	0	0	0	0	0	0	0	7.87482	0	0	0
PF3D7_0416800	0	0	0	0	1.02165	0	0	5.49324	0	7.17375	0.707988	1.54949	0	6.23056	0	6.04106	0	9.77087	0	0	0	0.829099	2.74615	0	0	8.99354	1.29397	0	0	1.21449	7.2067	0	9.02038	4.13606	1.71218	0	9.32854	8.15871	0	0	0	0	5.60841	0	1.0847	1.30991	2.15851	1.95381	0
PF3D7_0416900	4.58122	7.53608	6.38577	7.03262	4.62617	2.14683	0	6.93634	0	0	0	0	0	0	0	6.65866	0	6.24093	0	0	8.97522	4.29556	4.97495	10.3834	0	0	0	0	6.82999	1.86441	4.93734	0	0	0.839666	7.77841	0	0	7.718	8.95565	0	0	0	1.02775	9.87926	0	0	0	6.5086	1.54572
PF3D7_0417000	5.39757	6.17622	5.2547	6.88184	0.599429	0	0	0	0	0	0	0	0	0	0	0	0	0	0	0	0	0	1.53758	8.78798	0	0	0	0	0	0	0	0	0	0	0	0	0	0	0	0	0	0	0	0	0	0	0	0	0
PF3D7_0417200	0	0	0	0	0	0	2.29383	0.774315	2.55096	5.90264	1.53634	0	2.06227	0.95446	0	1.2508	3.0202	6.60656	0	0	0	1.7354	2.74615	0	0	1.38679	0	2.70918	2.22077	0	0	0	1.95285	0.839666	0	0	1.1755	0.92258	1.09172	0	5.71248	0	1.02775	0	1.0847	0	0.900054	2.53355	0
PF3D7_0417300	7.01327	5.61726	6.62796	7.96226	6.07575	2.14683	4.3588	9.09988	7.54615	10.3029	3.39271	1.54949	8.22681	8.92164	0	5.60292	3.62999	7.52012	0	0	6.02505	0	0	9.00616	11.0999	8.5346	8.91175	5.81749	9.06097	10.3227	9.77132	1.56786	9.29882	7.51267	10.0211	1.69561	2.86662	11.179	8.6121	0	7.35306	0	9.76226	7.26769	8.98772	9.71635	5.84043	10.4597	1.54572
PF3D7_0417400	9.45246	8.84506	9.63402	9.62103	6.46033	10.6146	0	9.95416	5.63233	10.5611	8.36267	8.36869	11.2845	10.4173	10.0529	10.0001	1.94303	9.81015	9.06054	4.04728	11.4022	0	9.00796	11.3935	6.83018	9.14114	4.76215	1.50919	9.43061	9.22059	9.06609	10.071	8.12682	8.90782	11.334	12.4434	9.04548	8.91254	8.91565	9.04542	8.91825	0.999833	8.69869	10.2854	10.1911	9.34518	4.1257	8.83303	10.306
PF3D7_0417500	3.28841	5.69876	5.79517	9.15386	6.79077	10.2606	1.84894	6.90247	0	0	0	0	1.37195	6.38424	0	0	10.5849	5.74998	0	0	0.918821	0	0	0	0	4.9857	2.42117	1.50919	8.30324	0	9.5266	0	8.33357	1.36696	2.4733	0	0	1.88225	8.59109	11.3868	10.3723	1.58474	0	0	3.14511	0	6.40965	0	0
PF3D7_0417600	4.84099	2.65482	5.22314	0	5.17105	0	1.20238	1.64668	0	0	0	0	0	0	0	7.9009	0	0	0	0	7.67906	2.28773	0	0	0	1.38679	0	0	0	0	0	0	4.39914	0	0	0	0	0	0	0	0	0	0	0	2.12525	0	7.13389	0	0
PF3D7_0417700	1.23222	4.36182	6.98863	6.27478	4.71374	0	0	0	0	0	0	7.0864	0	0.95446	0	5.99499	0	7.40755	0	0	4.59424	3.5695	0	0	0	9.51366	0	0	5.58093	0	4.34099	0	0	7.95969	0	0	5.27654	6.23509	0	9.57212	0	0	0	0	0	0	0	0	0
PF3D7_0417800	1.59643	1.39509	3.21132	0	5.32729	0	0	5.81787	0	0	7.41067	0	11.0355	0	0	8.78959	0	7.62454	0	0	11.3672	0	0	7.88543	0	0	10.1777	0	0	10.9517	1.3115	1.56786	0	6.66226	0	2.45372	9.30863	0	0	1.193	0	0	0	0	0	0	0	3.11502	0
PF3D7_0417900	6.41499	5.97596	6.65187	7.19945	6.37336	0	0	8.45913	0	0	0	0	0	0	0	0	0	0	0	0	0	0	0	0	3.57468	0	0	0	0	0	0	0	0	0.839666	4.5	0	0	0	0	0	0	0	0	0	3.96089	0	0	0	1.54572
PF3D7_0418000	9.61271	7.62514	6.37145	8.23535	7.98824	10.0758	1.20238	6.22649	0	0	0.707988	9.17297	5.60426	0	0	0	0	0	8.2544	0	0	0	0	0	1.49525	4.10011	1.29397	3.35508	0	0	1.3115	7.91101	0	6.80153	0	1.69561	9.62379	0	6.61897	1.193	1.11702	0	0	0	7.56466	9.91289	10.5872	1.54398	4.80079
PF3D7_0418100	5.88312	0	4.19772	0.819078	0	5.27478	1.20238	0	0	0	6.45603	0	1.37195	0	0	1.2508	1.27653	0	6.62125	0	0	8.86711	0	0	0	0	0	5.71978	0	0	0	0	0	0	0	0	0	7.48547	0	0	0	0	0	0	0	0	0	4.18933	0
PF3D7_0418200	0	0	5.2547	0	3.89803	0	0	5.2724	0	8.54042	0	0	1.37195	0	0	0	0	9.76897	0	10.1708	0	1.7354	0	0	0	0	0	0	1.67665	0	0	0	8.49154	7.16916	0	0	8.04477	3.5541	8.85702	1.193	0	0	0	1.11682	7.35346	0	0	0	0
PF3D7_0418300	5.1182	4.33294	7.77283	5.76817	9.25479	11.785	4.16313	10.5629	5.40299	9.66147	10.0363	3.12244	12.8173	10.6294	9.14938	11.2828	9.3181	11.95	10.6052	6.41485	8.03308	11.5786	9.13547	1.29744	1.49525	10.3092	3.04616	10.2391	7.43535	11.6496	10.9003	9.60548	11.9917	8.45778	12.5121	7.43807	10.739	10.1807	10.375	12.4079	10.083	8.67562	6.33968	10.2373	9.17002	12.3087	1.84736	9.1031	12.0099
PF3D7_0418500	8.33452	3.31692	2.84729	6.1867	2.62086	1.44056	7.77015	6.96943	0	0	4.07366	0	0	0	0	1.61806	0	0	1.13949	0	0	0	5.97384	0	0	0	0	0	9.81064	0	10.9093	0	0	8.61713	0	0	0	6.48631	0	1.193	4.86075	11.2273	10.1608	0	8.46799	0	0	0	8.97151
PF3D7_0418600	7.28071	0	1.7985	6.35779	0.599429	0	0	0	0	0	0	0	0	0	0	0	0	0	0	1.68662	0	0	0	0	0	1.38679	0	0	0	0	0	0	0	6.5329	0	1.69561	9.97542	0.92258	1.09172	1.193	1.11702	12.281	0	1.73871	2.45516	0	0	5.14924	0
PF3D7_0418700	0	3.96998	5.43082	0	3.12545	0	11.64	1.27546	8.62453	0	0.707988	0	0	0	0	0	0	0	0	0	0	6.77769	0	0	10.0789	1.38679	1.29397	0	7.31445	0	0	0	0	5.09443	0	0	0	0.92258	4.92663	1.193	0	10.3888	0	0	2.12525	1.30991	0	1.95381	0
PF3D7_0418800	8.39649	9.00121	7.56194	7.39555	7.78761	2.6189	6.1551	0.774315	1.77826	1.15412	0	4.19726	0	0	0	0	0	0	0	0	0	4.81661	0	0	0	0	0	0	0	1.21449	0	0	0	0	0	0	0	0	0	0	0	8.31708	0	0	0	0	0.900054	0.969372	0
PF3D7_0418900	0.743855	6.17622	0	0.819078	2.94421	0	7.80414	0	0	0	0	0	1.37195	0	0	0	0	0	0	0	0	0	0	0	0	0	0	0	0	0	0	0	0	0	0	0	0	0	0	0	0	0	0	0	0	0	0	0	2.27471
PF3D7_0419000	3.7885	5.10502	5.98591	4.90894	8.37823	0	0	1.64668	0	0	4.01833	0	1.37195	1.93114	6.81546	0	0	0	1.13949	0	0	0	0	0.789909	0	1.38679	0	0	0	0	0	0	0	0	0	0	0	0	0	0	0	0.999833	0	0	0	0	0	0	0
PF3D7_0419100	0	0	1.9604	0	0	0	0	0	0	1.15412	2.05923	0	0	0	0	0	0	0	0	0	1.47568	0	0	0	7.23044	0	0	0	8.54303	0	0	0	1.28433	0	0	0	0	0	0	0	0	0	2.36607	0	0	0	0	10.5519	0
PF3D7_0419300	0	0	2.23814	0	0	5.8896	0	4.87849	10.2041	3.06229	3.70454	11.3286	7.85356	6.83896	4.41255	6.07098	8.43747	7.98642	0	0	0	9.23379	3.25759	0	7.19505	9.15755	6.89012	8.77074	5.17591	6.3957	9.14752	4.61916	8.79645	8.31842	0	4.05952	9.79709	0	9.38224	7.3607	5.26332	0	7.25427	6.99115	3.60991	9.13351	4.79962	0	6.88373
PF3D7_0419400	0.743855	5.4525	4.43662	5.4016	7.88828	10.624	2.90803	9.33544	6.75388	10.4211	9.08391	11.9105	2.52723	11.0673	9.80888	9.37646	0	11.2375	9.87923	0	9.05951	8.20235	9.69826	0	6.05503	11.834	0	12.3223	0.792674	9.12828	11.84	10.3995	11.5659	7.99584	0	9.95881	10.4738	10.7582	11.1262	11.5646	1.11702	0.999833	1.02775	4.80114	6.76301	10.447	11.466	5.77208	7.34196
PF3D7_0419500	5.17319	0	0	0	0	6.12041	0	4.05557	7.81102	0	0	0	0	0.95446	0	0	0	4.83575	3.23591	0	0	0	9.37965	0	0	8.61999	0	8.83632	0	0	0	0	7.80433	0	0	0	0	0	5.17271	3.3225	0	0	0	0	0	0	0	0	0
PF3D7_0419600	9.24194	7.5859	7.53969	7.16144	7.0925	9.69521	12.3997	9.2026	10.7341	11.2741	10.4543	10.9847	12.0654	10.8833	11.0581	9.42939	7.97367	9.49598	11.4502	0	11.4351	11.3521	11.9117	9.9831	11.0339	11.5531	7.3414	10.3226	7.28766	11.2307	12.7517	10.0444	12.2453	9.97923	13.4784	0	9.25317	11.9303	10.3263	11.3799	11.5215	0	10.2789	12.3486	10.4966	10.8301	10.2378	7.02601	2.27471
PF3D7_0419700	5.14596	0	4.75624	0	6.96149	9.38708	10.0142	0	5.02642	0	0	10.8268	1.37195	0	10.6374	0	0	6.00339	9.26055	9.11253	0.918821	0.829099	0	0	0	7.82715	0	0	0.792674	0	0	10.8834	1.28433	0	0	4.80062	11.0958	0	0	0	0	0	0	0	0	1.30991	9.33406	0	10.8928
PF3D7_0419800	0	0	0	0	0.599429	6.69844	0	4.69283	0	0	0	0	0	0	9.38971	0	0	0	6.65609	0	0	0	0	0	0	0	0	0	0	0	0	5.40114	0	0	0	5.83234	4.11796	4.93317	0	0	0	0	0	0	1.0847	5.91099	0	0	7.44091
PF3D7_0419900	8.09569	4.04313	8.42399	0.819078	7.12481	12.7493	10.9962	10.7047	11.5727	7.96449	9.48687	1.54949	12.0231	11.6628	11.3405	9.07071	9.96115	9.95903	10.6812	10.8459	10.6085	10.6452	10.784	7.83565	7.99818	10.6187	12.6791	10.794	9.32256	8.87593	10.4078	10.7841	10.3414	10.2265	10.5266	11.6532	10.6298	9.86607	10.5099	8.72417	10.198	0	11.6834	8.82797	11.2029	7.64891	9.95273	10.427	10.6281
PF3D7_0420000	7.02078	5.4525	7.12723	0	5.61194	8.2336	0	5.53805	11.0923	0	8.43576	2.27926	1.37195	0.95446	0	0	0	11.5792	8.03374	1.68662	1.87645	1.7354	0	0.789909	11.314	3.41816	0	7.06552	11.0956	0	8.89251	0	6.70556	7.93662	9.38378	0	0	10.3176	9.6165	8.90924	1.11702	0	6.66913	0	7.35346	0	9.15056	5.55408	0
PF3D7_0420100	0	0	0	4.15495	1.02165	0	0	0	0	0	0	0	0	0	0	0	0	0	0	0	0	0	0	7.66479	0	0	0	0	0	0	0	0	1.28433	0	0	0	2.25584	0	0	0	0	0	0	0	0	0	0	0	0
PF3D7_0420300	4.04586	5.10502	7.16925	4.8336	8.37152	1.44056	10.9561	7.72296	2.21573	0	8.04045	1.54949	7.54551	10.338	0	0	0	8.13524	1.7681	1.68662	4.54004	6.42033	12.1521	5.908	3.33566	7.16105	0	9.29223	5.96605	1.21449	8.52566	0	1.28433	5.25221	0	0	11.3521	0	5.72898	10.6061	3.00251	11.6583	11.078	3.66525	2.45516	0	6.82779	11.6017	0
PF3D7_0420400	1.23222	0.49315	2.23814	0	1.02165	0	0	4.73192	0	0	0	0	0	7.43933	6.6995	8.02454	0	0	0	0	0.918821	0	6.99497	0	2.69095	1.38679	0	0	0	0	0	0	0	7.36154	0	0	0	1.88225	0	0	0	0	0	0	5.24758	0	0	0	0
PF3D7_0420500	4.26419	4.73733	6.06815	0	2.03235	6.5999	0	0	5.97654	0	0	0	0	0	0	0	0	1.72088	3.03882	4.78807	0	0	7.93985	0.789909	0	0	0	0	0	0	0	0	3.26515	0	0	0	0	0	0	0	0	0	0	0	0	0	0	0	0
PF3D7_0420600	6.99048	8.13841	7.07956	7.78364	8.28601	6.65001	8.83831	9.21299	8.68966	10.8439	9.9326	11.9664	10.3724	10.3095	9.82049	8.96912	10.0315	8.92002	7.63152	1.68662	6.78843	6.40719	0	10.5064	9.54114	9.57604	6.28461	8.5108	11.2606	9.83947	10.8549	8.10879	11.2553	9.12944	1.09645	9.32506	9.16418	9.17642	10.2941	11.2272	9.37972	1.58474	0	10.0981	9.89753	11.2048	10.8921	0.969372	8.97702
PF3D7_0420700	0	6.45616	0	0	0	0	0	0	0	0	0	7.38141	0	0	0	0	0	0	0	0	0	0	0	0	0	0	0	0	0	0	0	0	0	0	0	0	0	0	0	0	0	0	0	0	4.74316	0	0	0	0
PF3D7_0420900	0	3.81152	4.54271	0	0	1.44056	0	0	0	0	0	0	0	0	0	0	0	0	0	0	0	0	0	0	0	0	0	0	0	0	0	0	0	0	0	0	0	0	0	0	0	0	0	0	0	0	0	0	0
PF3D7_0421300	0	4.80198	4.73401	5.08168	4.12794	0	0	0	0	0	0	0	0	0	0	0	0	0	0	0	0	0	0	0	0	0	0	0	0	0	0	0	0	0	0	0	0	0	0	0	0	0	0	0	0	0	0	0	0
PF3D7_0421500	1.23222	0	2.84729	0	0	0	0	0	0	0	0	0	0	0	0	0	0	0	0	0	0	0	0	0	0	9.01622	0	1.50919	0	0	0	0	0	0	0	0	0	0	0	0	0	0	0	0	0	0	0	0	0
PF3D7_0421700	6.33285	7.28407	6.86626	8.59604	6.29981	0	1.20238	0	0	0	0	0	0	0	0	0.756912	0	0	0	0	0	0	0	0	0	0	0	0	0.792674	0	0	0	0	0	0	0	1.1755	0	0	0	0	0	1.02775	0	8.5947	0	0	0	1.54572
PF3D7_0421900	3.28841	8.92222	9.27186	8.53195	6.84995	0	0	1.64668	0	0	0	0	0	0	0	0	0	0	0	0	0	0	0	0.789909	0	0	0	0	0	0	0	0	0	0	0	0	0	0	0	0	0	0	0	0	1.0847	0	0	0	0
PF3D7_0422000	0	1.15221	0	0	1.34787	0	5.45743	0	0	0	8.20745	0	3.93488	0	0	0	0	0	0	0	0	0	0	0	0	0	0	0	0	0	0	0	0	2.87127	0	0	0	0	0	0	0	0	0	0	0	0	0	0	0
PF3D7_0422100	0	6.05766	1.16305	2.48173	0	0	0	0	0	4.18245	0	0	0	0	0	0	8.71649	0	0	0	0	0	0	0	0	6.98831	0	0	0	5.81928	0	0	0	0.839666	1.09645	0	0	0	0	0	0	0	0	0	0	0	0	0	0
PF3D7_0422200	9.50565	7.79624	7.88549	4.58065	6.33705	8.12263	1.20238	6.51125	2.82279	1.78701	0.707988	1.54949	1.37195	2.50824	1.29264	1.2508	1.27653	2.97987	9.9388	7.34862	1.87645	9.75192	7.32965	0.789909	2.21358	2.54718	3.04616	6.54419	0.792674	1.86441	3.0721	1.56786	3.26515	9.44105	0	7.64589	1.1755	0.92258	1.706	3.49701	1.11702	2.58468	11.1204	2.17186	8.34904	0	1.84736	3.11502	3.11736
PF3D7_0422300	0	1.94583	1.16305	8.52598	8.55065	1.44056	0	0	0	0	0	0	0	0	0	0	0	0	0	0	0	0	0	0	0	0	0	0	0	0	0	0	0	0.839666	0	0	0	0	0	0	0	0	0	4.67481	1.0847	0	0	0	0
PF3D7_0422400	3.64027	5.31157	6.2747	5.50233	4.50048	1.44056	11.0617	4.33487	9.00493	7.39996	9.20655	1.54949	7.27665	9.13641	0	8.20401	1.94303	5.83949	0	0	9.31081	10.1804	0	10.1488	5.15232	8.019	10.7026	8.11881	9.88292	8.51887	5.80307	0	7.58456	6.08999	10.057	0	3.62391	9.33885	7.1308	9.02419	7.75552	0	8.31218	9.87746	2.12525	0	0	8.87779	0
PF3D7_0422500	7.39499	3.63348	8.38531	7.84247	6.61996	2.14683	0	5.83592	5.02642	0	7.05282	0	0	7.45484	0	7.45563	5.74509	6.38663	0	0	6.60261	6.74673	4.02011	9.06625	0	0	7.28878	0	9.23235	3.15762	7.64088	0	1.95285	8.03545	2.4733	0	1.81451	6.36616	5.78924	10.0992	5.77541	5.2476	6.88738	0	6.01999	2.44302	1.4501	10.2668	4.03174
PF3D7_0422600	7.11507	0	0	0	6.19212	0	0	0	0	0	0	0	9.40424	0	0	0	0	0	0	0	0	0	0	0	0	0	1.29397	0	0	0	0	0	0	4.91726	0	0	0	0.92258	0	0	0	0	0	0	7.4116	0	0	0	0
PF3D7_0422700	8.8234	8.32781	2.47095	6.35779	0	1.44056	0	0	0	0	0	0	0	0	0	0	0	0	0	0	0	0	0	0	0	0	0	0	0	0	0	0	0	6.40431	0	0	0	0	0	0	0	0	0	0	0	0	0	0	0
PF3D7_0422800	3.56002	0.859993	2.67136	2.48173	4.53294	0	0	0	0	0	0	2.76159	0	0	0	0	0	0	0	5.18999	0	4.1767	1.94659	0	0	0	0	0	0	0	0	0	0	5.9679	0	0	1.1755	0	0	0	2.50487	0	0	0	0	1.30991	1.4501	0	0
PF3D7_0422900	0	2.65482	3.87108	3.72557	4.39846	0	0	0	0	0	0	0	0	6.30089	0	0	1.27653	0	1.7681	0	0	0	9.07312	0.789909	0	7.25556	0	0	0	0	0	0	0	6.74954	0	0	0	0.92258	0	0	0	0	1.02775	0	0	0	0	0.969372	0
PF3D7_0423000	1.23222	4.62269	4.66521	0	6.04231	0	9.7993	8.21887	10.2011	0	8.6981	0	7.18514	6.89687	8.4348	8.56624	0	0	5.84655	0	0	0	0	0	0	0	4.68282	0	8.59313	0	9.08983	0	10.2661	6.93786	10.94	0	5.12867	10.205	8.49031	7.49019	8.39446	0	3.50949	0	7.99056	8.32428	5.15564	6.47792	8.49163
PF3D7_0423100	1.23222	0.49315	1.7985	4.21555	2.03235	0	9.71916	6.51125	0	2.22542	4.57331	6.68844	1.37195	1.52392	7.48639	0	0	0	6.35055	0	0	4.93121	0	0.789909	0	8.32536	0	3.59443	0	0	0	0	1.28433	0	0	0	8.41831	4.09753	7.19903	6.94482	0	0	0	0	0	1.98497	0	0	0
PF3D7_0423200	6.12544	1.15221	0	0	0	6.54798	0	4.05557	1.77826	6.31164	1.53634	0	3.59902	0	7.03868	6.53532	0	0	7.28717	5.87515	0	6.95972	7.70346	0	0	0	0	0	0	6.44026	0	0	1.28433	4.91726	0	8.70556	0	0	7.74693	0	0	0	9.46428	8.27938	5.0173	0	1.4501	0	6.86009
PF3D7_0423300	1.23222	7.83022	6.23569	0	5.30866	9.08858	0	5.16223	0	0	0	0	0	0	8.86981	5.38206	0	6.02898	9.19395	12.1816	0	0	0	0	1.49525	8.61405	0	7.23425	0	0	0	11.88	0	0	1.09645	9.48237	4.90449	0.92258	0	7.01824	0	7.65072	0	0	0	0	0	0.969372	10.1392
PF3D7_0423400	0.743855	0	0	0	0	0	0	1.27546	0	0	0	0	0	0	0	0	0	0	6.28529	8.39262	0	0	0	0	1.49525	5.05742	0	0	0	0	0	2.30138	0	0	0	1.69561	3.89198	0	0	0	0	0	0	0	1.0847	0	0	0	7.12105
PF3D7_0423500	9.17448	7.53291	9.07817	9.43603	7.29536	12.4316	2.29383	8.95871	3.05143	1.15412	5.16365	12.8392	1.37195	10.2204	10.037	0	1.94303	11.2847	12.0932	13.1783	1.87645	0.829099	2.93749	0.789909	0	11.3592	0	3.79965	0	12.0557	3.0721	14.2361	1.95285	8.45454	1.09645	13.5669	9.84131	3.6601	2.13548	3.12395	2.17216	0	2.36607	6.79254	8.61958	3.30387	9.51403	0	12.6027
PF3D7_0423600	5.35064	4.39013	5.40292	5.76817	6.72906	4.54136	0	6.45395	0	1.15412	5.28583	0	0	1.52392	0	2.54327	0	8.22101	7.66611	1.68662	0	6.79797	9.47918	0.789909	0	0	1.29397	1.50919	9.70322	5.63987	9.76642	0	0	4.67122	1.09645	2.45372	1.1755	0	1.09172	7.06056	1.11702	0	1.02775	0	3.73663	0	0	1.54398	1.54572
PF3D7_0423700	0	0	0	5.23593	0	7.41542	6.5451	6.85013	7.78741	3.97324	1.18082	11.2313	9.57618	6.89687	8.78701	0.756912	0	7.61612	8.74172	8.50263	5.22933	3.36722	6.79933	0.789909	3.33566	9.66482	7.51177	7.41682	0.792674	3.95666	7.74421	4.22356	8.39023	5.15963	1.09645	9.78296	8.7823	5.95173	8.00376	9.29919	8.03812	6.16959	1.02775	1.11682	6.93145	9.05142	9.00493	2.53355	6.97461
PF3D7_0423800	0	4.36182	0	0	0.599429	6.34998	0	8.43268	1.14734	9.32628	0	11.9837	1.37195	0	9.18215	0.756912	0	8.67051	6.45316	10.3309	0	0	0	9.58198	0	11.042	0	9.79331	9.14174	10.6055	8.94551	7.47426	0	5.61964	1.09645	0	1.1755	0	0	1.193	0	12.2213	1.62184	10.759	2.12525	1.30991	6.71337	0	0
PF3D7_0423900	0.743855	1.15221	0	0	0	0	0	0.774315	1.77826	1.15412	0	0	0	0	3.04418	0.756912	0	0	0	2.44308	0	0	0	3.74334	1.49525	0	0	0	1.30133	0	1.98696	0	1.28433	3.49381	0	0	1.1755	0	1.09172	0	1.11702	6.68617	0	1.73871	1.0847	2.44302	0.900054	0	0
PF3D7_0424000	0	0	6.54104	0	1.02165	2.6189	0	1.27546	0	0	5.79398	0	0	0	0	0	0	0	0	0	0	0	0	0	8.90518	0	0	0	0	0	0	0	0	6.27788	0	0	0	0	0	0	0	9.32159	0	0	1.0847	0	5.38227	7.44622	0
PF3D7_0424100	0	0	0	0	0	5.3972	0	0	0	0	0	0	0	0	0	0	0	0	0	7.7266	0	0	0	0	0	0	0	8.10919	0	0	0	0	3.03182	0.839666	0	0	0	0.92258	0	1.193	0	10.3034	0	0	0	0	6.30291	0	0
PF3D7_0424200	0	0.859993	0	0	0	1.44056	0	0	0	0	0	0	0	0	0	0	0	0	0	0	0	0	10.7525	0.789909	0	0	0	0	0	0	0	0	0	0	0	0	0	0	1.09172	1.83696	0	13.1616	0	0	2.72348	0	0	0	0
PF3D7_0424400	0	5.82857	0	0	6.65725	0	0	6.12736	0	0	0	0	0	0	0	0	0	0	0	1.68662	0	0	0	0	0	0	0	0	0	0	0	0	0	0	0	0	0	0	0	0	0	0	0	0	0	0	5.57807	0	0
PF3D7_0424500	5.22615	0	0	0	0	0	5.83165	8.27288	8.18082	1.15412	6.38125	0	10.7754	6.40035	0	0	0	3.50255	0	0	0	0	0	0	0	0	0	0	0	0	0	0	0	0	0	7.12749	0	0	0	0	7.03076	0	0	3.79238	0	1.30991	0	0	0
PF3D7_0424600	0	0	0	0	0	0	0	9.69451	0	0	0.707988	0	0	0	0	0	0	0	0	0	11.6089	0	0	10.4984	0	0	0	0	9.47286	0	0	0	0	0	0	0	0	0	0	0	0	0	0	0	0	0	0	0	0
PF3D7_0424700	0.743855	0	0	0	0	0	0	0	0	0	0	0	0	0	0	0	0	0	0	0	0	0	0	0	1.49525	0	12.2461	0	0	0	0	0	0	0	0	0	0	0	0	0	0	0	0	0	0	0	0	0	0
PF3D7_0425100	0	0	0	0	0	0	0	5.66467	0	0	0	0	0	0	0	0	0	0	0	0	0	0	0	0	0	0	0	0	0	0	0	0	0	0	0	0	0	0	0	0	0	0	0	0	0	0	0	0	0
PF3D7_0425900	0	1.94583	1.4073	0	0	0	0	5.79958	0	0	0	0	0	0	1.29264	0	0	0	0	0	0	0	0	0	0	0	0	0	0	0	0	0	0	0	0	1.69561	0	0	0	0	0	0	0	0	0	0	0	0	0
PF3D7_0426000	0	6.95026	4.59297	0	5.17105	0	0	0	0	0	0	0	0	0	5.27402	0	0	0	1.13949	0	0	0	0	0	0	2.08063	0	0	0	0	0	0	0	0	0	0	0	0	0	0	0	0	0	0	0	0	0	0	0
PF3D7_0500100	0	1.39509	0	0	0	0	0	0	0	0	0	0	0	0	0	0	0	0	0	0	0	0	0	0	0	0	0	0	0	0	0	0	0	0	0	0	0	0	0	0	0	0	1.02775	0	0	0	0	0	0
PF3D7_0500600	0	0	0	0	0	0	0	6.84122	0	0	0	0	0	0	0	0	0	0	0	0	0	0	0	0	0	0	0	0	0	0	0	3.88289	0	0	0	0	0	0	0	0	0	0	0	1.11682	0	0	0	0	0
PF3D7_0500800	9.83892	0	0.498863	0.819078	0.599429	1.44056	13.4494	11.0047	12.3284	8.18098	11.8432	2.27926	12.2611	10.6897	0	12.122	14.0632	6.02898	1.13949	2.93678	7.18262	11.9682	7.50615	11.9531	13.8871	10.7731	13.9414	7.06552	11.6682	8.48204	10.2517	5.40114	0	11.5871	13.3152	1.69561	0	10.6008	1.09172	1.193	12.9373	2.58468	11.6984	13.2776	2.45516	4.86325	1.84736	12.6329	0
PF3D7_0500900	0	0	0	5.4778	0	0	0	0	0	0	9.14492	1.54949	1.37195	0	10.037	0	1.27653	0	11.6578	12.1933	0	0	0	0.789909	0	0	0	6.3939	0	0	0	13.6722	0	7.69964	1.09645	10.9854	10.998	0	0	10.0085	0	0	0	0	0	1.30991	0.900054	0	13.6999
PF3D7_0501000	9.60273	0.49315	0	0	0	1.44056	13.193	2.18647	10.2159	1.15412	10.7602	8.29093	0	4.81751	0	10.0841	8.97895	8.87486	9.74206	9.44661	11.0581	9.29214	0	8.17827	8.53248	0	7.22019	1.50919	10.7099	0	9.06609	8.71242	0	10.0921	12.998	1.69561	3.46854	10.4277	0	10.554	9.91676	0.999833	9.33565	5.38901	4.32595	0	1.4501	7.26939	10.3992
PF3D7_0501100	0	0	0.498863	0	0	0	0	0.774315	0	0	0	0	0	6.01734	0	0	0	0	0	0	0	0	0	0	9.13727	0	0	0	0	0	0	0	0	0	0	0	0	5.59877	0	6.08506	0	0	0	0	0	1.98497	0	0	0
PF3D7_0501200	0.743855	1.78454	0	0	0	0	8.95638	3.25165	6.77004	0	6.04991	0	0	9.0446	0	4.90567	7.29904	0	1.13949	0	0	2.68617	0	5.63925	8.18111	0	4.41469	1.50919	6.47369	1.21449	0	0	9.80413	4.13606	9.19214	0	0	2.45352	1.09172	0	9.33863	0	6.24405	7.52734	1.0847	0	0	8.78684	0
PF3D7_0501300	3.85727	3.89293	1.16305	0	0	0	0	0	0	0	0	0	0	0	0	0	0	0	0	0	0	0	0	0	0	0	0	0	0	0	0	0	0	3.92727	0	0	1.1755	0	0	0	0	0	0	0	0	0	0	0	0
PF3D7_0501400	10.9682	7.44455	8.97654	4.48541	6.77728	8.51625	9.30692	10.4857	1.77826	10.6049	8.65567	0	0	0	0	0.756912	0	7.42694	10.8655	12.3313	0	0.829099	7.25072	0	0	12.0172	0	11.0814	0	0	1.3115	2.30138	0	11.7244	0	7.19519	8.94589	6.81938	9.07847	0	0	2.99971	1.02775	13.3214	0	11.4969	0	0.969372	8.58112
PF3D7_0501500	0	0	0	0	0	10.2545	0	4.17385	0	0	0	0	0	0	10.3792	0	0	0	11.647	11.5985	0	0.829099	0	0	0	11.0672	1.29397	0	0	0	1.98696	9.99527	0	0	0	11.1818	4.56418	7.75436	0	9.26038	0	0	1.02775	0	0	0	1.4501	0	12.1154
PF3D7_0501600	0	3.43033	0	0	0	11.9795	0	9.76923	0	0	0.707988	12.8678	6.49089	5.97495	12.0479	0.756912	0	0	12.9105	15.0373	6.44932	0.829099	8.52844	0	0	12.2368	0	1.50919	0.792674	1.21449	10.6822	14.1097	8.87796	0.839666	2.14236	13.2449	10.0915	8.45222	10.9674	6.97464	0	8.12379	0	0	0	7.28839	8.01741	0.969372	14.47
PF3D7_0501700	0	3.31692	0	0	0	2.14683	0	0	0	0	2.60127	3.12244	0	8.99772	8.55645	0	0	0	0	3.59634	0	0	0	6.86018	0	0	1.29397	0	0	0	0	7.19361	0	0	0	10.7298	0	0	0	0	0	0	0	0	0	0	2.98715	0	8.25833
PF3D7_0501800	3.71629	0.859993	5.88867	0	1.83818	6.81285	2.29383	5.66467	0	1.78701	1.18082	0	10.3913	0	0	9.17253	0	6.51896	0	0	0	2.03784	0	0	0	0	0	0	0	5.67758	0	0	8.81036	7.32649	0	0	0	9.51869	1.09172	10.021	6.35156	0	0	0	9.41237	7.34199	0	0.969372	0
PF3D7_0501900	3.47504	0	0	0	0	0	0	5.07371	5.31766	0	0	0	0	0	0	0	0	4.58278	0	0	0	0	0	0	0	0	0	0	0	0	3.50767	0	0	2.70652	0	0	0	0	0	0	0	0	0	1.11682	0	1.30991	0	0	0
PF3D7_0502000	0	5.3696	2.67136	3.54842	0	6.57417	0	6.98569	0	0	7.02502	0	7.16931	3.7216	7.2595	0	6.40822	6.15055	5.65318	0	0.918821	0	0	6.26327	0	5.53041	9.67169	1.50919	7.02105	0	4.86582	7.39227	0	3.49381	0	0	0	6.88644	7.99739	1.193	0	0	0	6.00245	0	8.56869	5.32107	0	3.64581
PF3D7_0502100	0	1.39509	0	2.97792	0	6.52131	0	3.35543	0	0	1.82134	3.41085	0	2.72838	4.68065	0	6.67245	5.78044	5.61827	0	4.59424	5.88858	0	0	0	4.22994	0	0	5.17591	5.63987	0	5.4667	1.28433	0	2.14236	0	4.40185	6.4124	3.15687	2.89364	0	0	0	0	1.69682	0	5.8834	0	4.33592
PF3D7_0502200	0	3.37474	4.3516	5.01504	2.62086	0	8.33848	6.5555	1.14734	0	6.79745	8.07078	0	0	0	0	8.14296	6.32598	0	0	0	0	0	4.9145	11.2475	2.89915	0	1.50919	7.85592	0	1.98696	6.91699	0	7.52509	7.86548	0	8.08545	5.45891	7.1539	0	0	10.3605	0	1.11682	7.5388	1.30991	0	0	0
PF3D7_0502300	0	7.88098	7.33714	3.23374	7.34649	0	0	0	0	0	0	0	0	0	0	0	0	0	0	0	0	0	0	0	0	0	0	0	0	0	0	0	0	0	0	0	0	0	0	0	0	0	0	0	0	0	0	0	0
PF3D7_0502400	0.743855	4.00702	0	0	0.599429	0	0	0	0	0	0	0	0	0	0	0	0	0	0	0	0	0	0	0	0	0	0	0	0	0	0	6.51371	0	0	0	0	0	0.92258	1.09172	0	0	0	0	0	0	0	0	0	0
PF3D7_0502500	0	2.09089	0	0	5.36384	0	0	0	0	0	0	0	0	0	0	0	0	0	0	0	0	0	0	0	0	0	0	0	0	0	0	0	0	0	0	0	0	0	0	0	0	0	0	0	0	0	0	0	6.31649
PF3D7_0502600	2.82208	6.16807	0	7.01568	7.16679	0	0	5.47031	0	0	7.05969	1.54949	0	0	0	0	8.95847	1.10312	0	0	5.00764	0	0	7.88543	2.21358	0	0	1.50919	9.82586	0	0	0	6.7639	0	0	0	0	0	0	0	0	9.02203	0	6.10399	6.82137	0	0	2.27261	0
PF3D7_0502700	6.72205	2.98691	0	3.34644	0.599429	0	0	7.24413	1.14734	0	9.33098	0	2.06227	0	0	0	9.71478	0	0	0	0	0	0	8.76882	0	0	7.16287	0	0	0	0	0	0	0	0	0	0	0	0	0	0	9.43221	0	0	8.61547	0	0	0	0
PF3D7_0502800	1.88697	3.31692	3.50175	0	2.62086	0	0	0.774315	3.42229	0	0	3.12244	0	0	0	0	0	0	3.23591	1.68662	0	3.90481	0	1.29744	3.77967	2.89915	0	0	0	2.31086	1.98696	1.56786	1.28433	0.839666	4.6383	0	0	0	3.32916	0	0	0.999833	5.30147	0	2.94965	0	0	0	0
PF3D7_0502900	0.743855	3.43033	2.76201	1.71933	2.94421	3.49641	4.26428	1.27546	3.96169	1.15412	1.18082	4.19726	2.06227	4.43515	2.41934	3.21388	2.74206	0	2.20448	2.93678	6.08306	4.50742	6.92891	0.789909	3.33566	2.89915	0	0	6.01588	3.68766	3.50767	2.30138	0	0.839666	3.87375	0	0	0.92258	4.25553	4.51518	0	4.52324	0	0	3.31723	0	0	0.969372	0
PF3D7_0503000	8.99727	9.58256	9.44002	9.81956	8.92858	8.95543	8.36719	4.69283	0	8.78046	0	1.54949	10.4416	9.78098	9.77586	8.67495	10.6348	9.79158	0	0	9.79443	0.829099	0	11.0799	7.37973	9.95974	10.5291	9.99473	8.11411	8.75326	1.3115	0	10.1451	6.78096	10.2229	0	6.05425	9.9244	7.99739	8.78012	10.8869	9.59212	6.57794	11.7182	10.3837	11.5304	10.6469	8.5307	1.54572
PF3D7_0503100	0	0	0.498863	1.71933	0	0	0	0	0	4.60196	0	0	0	0	0	4.48452	0	3.34845	0	0	6.93213	0	0	0	0	0	8.04338	0	0	0	0	0	0	0	0	0	1.1755	2.19598	0	1.193	0	0.999833	0	0	0	0	0	0	0
PF3D7_0503200	5.19991	6.72981	7.36271	0	5.51775	0	0	0	0	0	0	0	0	0	0	3.21388	0	1.10312	1.13949	0	0	3.25434	0	0	0	3.18187	1.29397	0	0	0	0	0	0	7.79505	0	0	0	0	0	6.40273	0	1.58474	0	1.11682	0	9.48873	0	0.969372	0
PF3D7_0503300	0	5.28166	4.3516	5.01504	0	0	0	3.35543	0	0	6.7041	0	0	0.95446	8.20604	0	7.60339	1.10312	3.40929	0	0	2.99805	0	0	1.49525	0	0	0	0.792674	0	6.01627	0	0	4.26015	0	0	1.81451	0.92258	1.09172	1.193	4.01764	0	0	1.11682	0	1.98497	0	2.27261	0
PF3D7_0503400	9.69955	8.1025	8.93331	8.57596	8.81766	11.4138	11.537	10.979	10.4694	12.4884	11.4318	13.4027	11.8699	12.0976	12.4493	11.94	9.96115	12.2004	12.4733	13.3023	11.8503	11.6364	12.1587	9.50736	11.7668	12.7739	12.5156	12.2601	10.9537	12.1927	12.9441	13.6479	13.5388	11.6914	11.5569	13.525	12.5189	11.8284	10.4102	11.3324	11.1633	13.1613	10.7794	11.8386	11.3971	13.4358	11.0764	7.02601	11.9711
PF3D7_0503500	0	0	3.00408	0	1.61375	0	0	0	0	0	0	0	0	0	0	0	0	0	0	0	0	0	0	0	0	0	0	0	0	0	7.96564	1.56786	0	0	0	0	5.0758	0	0	0	0	0	0	0	0	0	0	0	0
PF3D7_0503600	0	0	0	0	0	0	0	5.72404	0	0	0	0	1.37195	0	0	0	0	0	0	0	0	0	0	0	0	0	0	0	0	0	0	0	0	0	0	0	0	0.92258	0	0	0	10.9429	0	1.11682	1.0847	0	0	0	0
PF3D7_0503800	3.38474	1.15221	3.27427	3.80661	0	4.31157	8.74075	3.45224	0	0	4.17833	8.22741	6.54096	1.52392	1.29264	1.91053	1.94303	7.43653	0	0	0	0	0	5.618	7.91364	6.70539	4.41469	6.36187	7.84677	1.21449	4.23143	2.30138	0	6.50809	6.29284	0	1.81451	2.45352	7.09543	0	4.11818	0	0	0	0	0	5.57807	3.26632	0
PF3D7_0503900	0	0	0	0	0	0	0	0	0	0	0	0	0	0	1.96329	6.96782	0	0	0	0	0	0	0	0	0	0	0	0	3.29092	0	0	0	0	0	0	0	0	0	0	0	0	0	0	0	0	0	7.37126	0	0
PF3D7_0504000	6.43762	0.49315	3.39249	6.34428	0	0	10.0069	8.05127	9.06835	9.32903	10.6278	0	1.37195	9.61491	1.29264	7.78384	7.54963	5.10003	0	0	12.3493	9.53951	0	5.28193	4.82206	0	1.96497	2.70918	7.56931	6.98249	0	1.56786	0	6.20254	7.80067	0	0	10.5239	8.81416	0	10.1334	0.999833	4.69666	2.17186	1.69682	1.30991	0	10.9381	0
PF3D7_0504100	0	0	0.498863	1.33831	0	0	1.20238	0	0	0	0.707988	0	0	4.16039	0	0	0	0	0	0	0	0	0	0	0	0	0	0	5.39259	0	0	0	0	0	2.96896	0	0	0	0	0	0	4.80703	0	0	0	0	0	0	1.54572
PF3D7_0504200	0	5.76512	1.4073	0	0	0	0	0	0	0	0	0	0	0	0	0	0	0	0	0	0	0	0	0	0	0	0	0	0	0	0	0	0	0	0	0	0	0	0	0	0	0	0	0	0	1.30991	0	0	0
PF3D7_0504300	0	0.49315	4.22984	0.819078	0	0	0	0.774315	0	0	0	0	0	0	0	0	0	0	0	0	0	0	0	0	0	0	7.04091	0	0	0	0	0	0	0	0	0	0	0	0	0	0	0	0	0	0	3.30387	0	0	0
PF3D7_0504400	4.73533	0.859993	7.1651	8.57884	5.23164	1.44056	0	10.5076	13.4717	7.05911	10.223	1.54949	2.06227	8.64575	0	8.34536	8.20686	6.79735	2.53906	0	7.79351	0.829099	12.3567	7.73558	4.91198	5.53041	8.67602	11.6958	7.5804	9.09731	0	0	11.8764	9.77074	9.53974	1.69561	8.63021	11.9487	12.0514	12.5027	12.0936	11.813	7.8229	12.0229	8.68784	7.20406	0.900054	9.89234	2.27471
PF3D7_0504500	0.743855	9.29125	8.84405	1.33831	6.74301	1.44056	0	0	0	0	0	0	0	1.93114	1.29264	0	0	0	0	0	0	0	0	3.17291	0	0	0	1.50919	0	0	0	0	0	0	0	0	0	0	0	0	0	0	0	0	0	0	0	0	3.85165
PF3D7_0504600	0	2.09089	6.6812	4.7944	0.599429	9.44854	0	3.13982	0	1.15412	0	7.02368	0	0	1.96329	1.61806	0	0	7.54123	0	0	0	0	0	0	1.38679	2.42117	1.50919	6.98815	0	0	1.56786	0	0.839666	4.82369	0	0	0	6.84874	3.12395	1.11702	0	0	0	1.69682	0	7.72432	0	2.7567
PF3D7_0504700	4.26419	6.89699	7.02111	9.99621	9.04711	8.22536	0	3.01859	6.65298	2.22542	7.6615	9.04196	0	6.24847	0	1.2508	7.24594	1.10312	1.13949	0	3.17235	7.83628	11.1342	0	4.82206	1.38679	0	3.59443	1.30133	5.56135	4.71116	0	1.28433	1.75228	3.16478	0	0	1.48078	1.09172	1.193	0	0	0	7.64993	0	0	8.58107	6.59692	1.54572
PF3D7_0504800	6.74945	8.62595	10.0252	10.8861	8.10621	12.0766	11.2078	10.4835	12.7577	11.2641	10.7956	10.8268	10.9373	13.1493	11.844	11.6849	12.5473	13.8144	11.8864	2.93678	11.6482	12.0356	10.0628	9.45287	9.34928	11.4953	10.8596	10.2523	9.54958	11.6238	13.0927	0	13.2099	10.3984	9.39845	1.69561	1.81451	11.8562	12.7255	11.9815	12.5662	2.58468	12.4368	13.0308	11.1807	11.3598	12.4684	8.41804	2.27471
PF3D7_0504900	10.4127	9.57641	9.74096	11.4365	9.51459	11.1705	11.2843	10.0039	7.73077	8.73139	8.52282	13.9404	11.0464	10.6724	13.4254	9.067	11.2336	12.3898	10.2636	3.30393	12.5276	10.2639	11.0589	9.44836	10.4972	12.3527	10.4309	11.5986	11.3878	11.1758	13.2776	3.14707	13.2016	10.9121	6.13823	2.45372	12.7194	12.2234	12.1523	12.9728	11.6378	2.32166	12.6317	2.50455	10.0287	13.6724	10.4652	8.68642	2.27471
PF3D7_0505000	10.0774	3.37474	5.66026	4.53382	8.2474	2.97399	0	9.08297	10.6923	0	0	1.54949	0	0	10.1145	7.12582	0	5.14754	0	1.68662	3.75146	0	0	0.789909	0	1.38679	0	0	0	0	0	0	0	0	1.09645	0	0	0	7.61993	0	6.58027	0	0	0	0	0	9.79429	0.969372	1.54572
PF3D7_0505100	3.7885	7.68636	7.51383	8.70574	9.06109	9.23121	2.29383	8.58189	0	0	0	0	0	10.0381	9.74207	8.19044	0	1.10312	6.06967	2.44308	0	0	6.57293	5.10988	10.4863	7.89724	0	0	2.77784	0	4.86582	0	5.9036	8.74212	1.71218	0	6.72072	0	1.09172	10.6472	0	0.999833	0	0	5.77623	10.2027	0	6.24266	0
PF3D7_0505400	1.23222	6.61454	7.1898	6.87246	7.75013	6.87738	9.62006	7.76597	1.14734	8.33675	1.18082	8.02881	8.7582	10.7917	6.38605	8.2732	11.4031	4.77654	1.13949	0	0.918821	8.15989	0	9.48111	9.39287	9.32675	0	10.5493	1.30133	0	6.25893	0	12.2094	0.839666	1.09645	0	1.1755	0	9.87992	10.5845	10.995	0	0	0	1.0847	0	9.51744	0	9.10825
PF3D7_0505500	7.83939	6.89699	8.74751	8.59604	8.32361	3.49641	10.8215	11.1466	11.7627	12.6429	11.4946	1.54949	11.3253	11.722	2.76533	10.5508	12.1554	12.4676	0	1.68662	10.7262	9.47486	0.964612	10.8174	10.4035	10.9425	6.20165	10.1691	10.5654	10.6429	11.9543	1.56786	12.4939	11.0087	0	1.69561	10.0233	11.2972	12.3387	13.4841	9.19351	5.52323	7.58606	11.6107	7.91887	12.1412	8.85648	10.6609	1.54572
PF3D7_0505600	0	5.20403	4.26126	0.819078	2.94421	0	0	0	0	7.63157	0	0	0	4.3043	0	4.24311	5.40102	0	0	0	1.47568	0	0	0	0	0	0	0	2.9242	0	6.31372	0	0	0.839666	0	0	0	5.13048	0	0	0	0	0	0	5.86214	0	3.27223	0	0
PF3D7_0505700	3.9857	2.45488	7.35545	0	4.3262	0	0	4.52492	0	8.27531	5.11173	0	3.16044	0	0	6.588	0	0	0	1.68662	0	0	6.30426	7.7107	0	0	0	8.99614	1.30133	2.31086	1.98696	2.30138	7.95384	4.71525	0	0	0	8.29246	8.03521	0	0	0	0	0	7.16348	0	10.0538	3.26632	0
PF3D7_0505800	0	0	0	0	0	0	0	0	0	0	1.18082	0	0	0.95446	0	1.2508	0	0	0	0	2.18975	1.35228	0	0	0	0	0	1.50919	0.792674	0	0	0	0	0	6.39394	0	0	0	0	0	0	0	0	0	0	0	0	0	0
PF3D7_0505900	0	0	0	2.02045	0	0	0	0	0	0	0	0	0	3.9134	0	0	0	0	0	0	0	0	0	6.98165	1.49525	0	0	0	0	0	0	0	0	0	0	0	0	0	0	0	0	0	0	0	0	0	0	0	0
PF3D7_0506000	5.59171	4.33294	5.07188	4.8336	3.79472	0	0	6.0366	0	0	0	0	0	0	0	5.30862	1.27653	0	0	0	0	0	0	0	0	6.20307	8.15048	0	6.49727	6.34972	0	0	0	5.28179	0	0	7.14949	0	0	0	1.11702	0	6.32105	0	0	1.30991	0	0	0
PF3D7_0506100	0	0.859993	4.61745	0	0	0	0	3.35543	0	0	1.18082	0	0	0	0	0	0	0	0	0	0	0	0	0	0	0	1.29397	0	0	0	0	0	0	0	0	0	0	0	0	0	1.11702	0	0	0	0	0	0	0	0
PF3D7_0506200	7.91796	2.55831	0.868843	1.33831	0	1.44056	0	0	0	0	0	0	0	0	0	2.15359	0	0	0	0	0	0	0	4.51532	0	0	0	0	0	0	0	0	0	0	0	0	0	0	0	0	0	0	0	0	0	0	0	0	0
PF3D7_0506300	4.53998	4.4179	2.92782	4.90894	5.87512	0	7.24733	5.90596	0	0	8.77313	1.54949	0	0	0	0	0	0	0	0	8.59808	0	1.53758	7.38547	1.49525	0	0	0	0	0	0	0	0	1.36696	0	0	0	0	4.69422	0	6.76218	0	9.75881	0	1.0847	0	0	11.0674	0
PF3D7_0506400	0	5.5561	4.06158	0	3.89803	0	0	0	0	0	0	0	0	0	6.01768	0	0	0	5.16542	0	0	0	0	0	0	0	0	0	0	0	0	4.9293	0	0	0	0	0	0	0	0	0	0	0	0	0	0	0	0	0
PF3D7_0506500	7.45724	8.91493	7.01191	7.89437	10.0123	2.14683	0	9.26722	5.83017	8.48228	5.81036	1.54949	9.70256	9.983	9.16038	0	1.27653	10.1	1.7681	0	10.1264	1.35228	9.95907	8.75428	2.21358	2.08063	5.69546	0	10.1016	1.21449	6.66925	6.76892	10.1883	8.74743	10.437	0	9.35928	8.56227	1.09172	0	1.73898	0	9.13435	11.2409	1.69682	8.43941	0	4.11151	1.54572
PF3D7_0506600	0	4.90369	0	0	1.83818	0	0	4.76998	0	0	1.18082	5.61996	2.06227	0	0	2.15359	0	6.30518	0	0	0	0.829099	0	0	0	0	0	0	2.77784	0	0	0	0	0	0	0	0	3.5541	0	1.193	0	0	0	0	0	0	6.08092	0	0
PF3D7_0506700	0	0.49315	3.6982	0	8.26683	1.44056	0	6.06749	0	1.78701	0	0	2.52723	0	0	10.355	0	0	0	1.68662	0	0	0	0	0	0	0	0	0	0	0	0	0	6.27788	1.09645	0	10.3089	0	0	2.28061	2.50487	0	0	0	0	0	0	0.969372	0
PF3D7_0506800	8.94293	6.61454	6.63997	4.21555	0	0	5.72921	7.27754	9.52853	2.22542	10.3629	6.8173	8.82034	0	7.64109	7.51125	10.2171	6.05413	5.25904	5.18999	6.41961	5.25836	6.62948	7.22602	0	11.1759	5.73532	8.89345	8.6807	6.78933	8.91483	3.43606	9.02436	8.71797	4.7645	4.67979	7.86172	11.4121	10.6896	11.7862	9.04817	1.58474	3.75125	10.0207	3.47098	7.87482	8.6292	9.72931	7.39228
PF3D7_0506900	4.97081	8.72515	5.81648	6.35779	7.89766	10.7938	9.90489	11.0072	12.5422	11.5317	9.50836	11.5708	6.72549	9.50933	8.48236	8.02071	0	8.86779	9.95987	11.0393	8.65656	4.85583	10.4292	7.59035	6.34059	11.3332	0	7.91315	7.84677	9.99878	10.0727	10.0008	5.83268	9.18138	5.70661	12.0619	8.74892	8.63556	11.9609	8.47579	6.30966	0	4.13925	1.73871	5.68487	10.8545	7.72432	2.27261	12.3709
PF3D7_0507000	4.62132	0	1.61612	0	0	0	0	0	1.77826	0	2.44219	0	3.7767	5.33592	3.27777	0	2.39716	0	3.8312	0	7.46305	0	6.88312	0.789909	0	1.38679	0	0	0	0	0	0	0	3.15321	0	1.69561	6.23388	2.19598	0	3.79315	1.11702	0	0	0	1.0847	3.06976	0	0	0
PF3D7_0507100	9.98821	4.14634	5.27023	0	3.03767	4.64384	9.04789	9.37765	10.3958	6.92003	10.069	9.6487	7.05334	8.86763	0	9.83339	3.0202	6.91183	6.86407	1.68662	8.41822	10.0062	8.56151	8.11898	6.40395	8.3893	3.4808	7.55072	9.87281	6.14957	9.49732	1.56786	9.48665	9.41793	11.3877	2.45372	7.05706	10.0552	4.33855	11.5498	4.91766	0	1.02775	7.14202	9.01611	0	2.15851	11.0499	4.19184
PF3D7_0507200	6.75847	7.78828	7.99934	0	0	10.5713	4.05434	8.52182	8.57942	9.94049	0	10.1909	9.11708	11.3158	10.863	8.95915	0	12.4957	10.7321	11.4254	2.44701	7.81156	9.14035	5.41112	11.3263	11.3332	0	9.01686	0.792674	10.4683	12.2761	12.6862	9.60574	9.32862	8.11688	11.3284	11.2596	8.28005	12.2891	11.8709	0	11.7195	3.95826	1.73871	9.68019	11.3582	11.9767	1.95381	13.2219
PF3D7_0507300	0	0	0	0	3.28644	0	0	0	0	0	0	0	0	0	6.95686	0	0	0	0	0	0	0	0	9.13333	0	0	0	0	0	0	0	0	0	0	0	0	0	0	0	0	0	7.80702	0	0	0	0	0	0	0
PF3D7_0507400	0	0	0	0	0	0	3.80857	3.92672	0	0	0	7.166	6.58935	0	0	1.2508	0	0	0	0	0	0	6.96232	0	0	0	0	0	0	0	0	0	0	3.01912	0	0	0	0	0	0	0	8.74786	0	0	6.01999	0	4.1257	0	1.54572
PF3D7_0507500	0	5.20403	0	0	0.599429	0	0	2.57837	0	0	1.82134	0	0	0	0	0	0	1.10312	0	0	0	0	0.964612	0	0	0	1.29397	0	0	0	0	0	3.46595	0	0	0	0	0	1.706	1.193	0	13.6102	2.04142	2.17186	4.06118	0	0	0	0
PF3D7_0507600	9.94443	6.30821	7.1898	7.52091	7.34649	7.94334	0	10.0835	8.83877	11.3273	7.62492	12.169	0	0.95446	1.29264	10.167	0	1.10312	0	1.68662	10.9686	0	0	6.46721	1.49525	5.76272	0	8.60959	8.1255	0	0	0	10.351	10.7269	8.71777	2.94811	4.71007	7.50693	0	4.74015	1.11702	10.6125	7.86208	3.00217	9.91103	6.62398	9.45294	5.5832	12.5653
PF3D7_0507700	0	6.27063	0	8.95493	0	0	0	3.13982	0	0	0	0	0	0	0	6.30296	0	0	0	0	0	0	0	0	0	4.91022	0	0	0	0	0	0	0	6.34949	0	0	6.73784	5.97245	0	0	6.28824	0	0	0	6.09288	0	0.900054	0	0
PF3D7_0507800	0	6.78949	3.14549	0	1.83818	0	0	5.16223	0	0	8.61662	0	0	0	9.85704	0.756912	0	0	1.13949	0	0	0	0	10.1809	0	1.38679	1.96497	9.90866	0	0	1.3115	0	8.715	2.70652	7.54334	0	8.63478	6.62366	1.09172	0	0	8.17459	0	1.11682	0	9.80967	9.82078	0	6.2083
PF3D7_0507900	0	0	6.00459	0	0	0	0	0	0	0	0	0	0	0	0	0	0	6.9921	0	0	0	0	0	0	0	0	0	0	0	0	0	0	0	0	0	0	0	3.43969	0	0	0	0	0	0	0	0	0	0	0
PF3D7_0508000	0	0	0.498863	0	0	0	0	4.38478	0	0	0	0	0	0	0	4.69127	0	0	0	0	0	0	0	0	0	1.38679	0	0	0	0	1.98696	0	0	2.5205	0	0	0	0	0	1.193	0	0	0	0	0	0	0	0	0
PF3D7_0508100	10.3522	8.8075	8.37277	0	6.84995	13.6761	10.7026	10.3248	11.9978	11.0531	2.44219	15.1684	10.9844	13.0746	12.7702	9.21167	1.94303	13.3631	12.9692	15.0062	11.7284	2.28773	13.8678	11.5409	9.92543	15.0428	7.68464	14.034	2.61494	12.6293	14.9115	10.919	13.3355	11.2406	2.14236	14.5375	13.1092	12.7772	14.8858	14.6587	8.38944	9.27113	9.46003	12.419	11.6179	13.5194	12.3908	9.62115	13.6417
PF3D7_0508200	2.95353	0	0	0	5.51775	2.14683	0	0	0	0	0	2.27926	0	0	1.29264	0	0	0	0	0	2.18975	0	2.26488	0	0	0	0	0	0	0	0	0	0	5.85434	0	0	0	0.92258	0	0	0	0	0	0	0	0	0	0	0
PF3D7_0508300	0	0	0	0	0	0	0	0	0	0	0	0	0	0	0	0	0	0	0	0	0	0	0	0	0	0	0	9.23591	0	0	0	0	1.95285	0	1.71218	0	0	0	0	0	0	0	0	1.11682	0	0	0	0	0
PF3D7_0508500	2.67743	1.60292	5.56276	0	0	7.07374	10.7911	8.57921	5.79902	0	8.40373	0	0	5.49439	0	0.756912	0	0	9.42864	0	0	9.41375	10.0512	0	0	9.2214	1.29397	10.1668	0.792674	0	0	7.97999	0	5.8739	0	10.2778	4.00939	0	0	0	0	0	0	0	0	0	8.56466	0	9.73033
PF3D7_0508600	9.34131	3.12809	3.07652	6.44896	1.02165	8.03105	0	6.57713	0	0	7.4267	8.72467	0	0	8.60561	0	0	0	9.48058	9.30195	0	7.25936	0	0	0	7.50681	1.96497	0	6.69376	0	5.59765	6.31444	6.2685	0.839666	3.87375	7.17297	4.21893	0	5.34322	0	0	0	9.8031	2.77471	1.0847	0	7.89676	6.02647	8.88629
PF3D7_0508700	9.41588	2.8304	6.57269	1.33831	7.46479	6.00961	11.3555	7.59628	0	1.15412	0.707988	0	1.37195	0	9.72734	8.08443	0	0	9.27743	7.96306	0.918821	0	1.53758	0	0	7.41423	2.42117	9.06242	2.77784	1.21449	4.93734	0	0	5.31078	6.70852	8.91413	9.2231	5.75046	6.8906	1.193	7.11833	0.999833	8.60941	8.37389	6.807	0	0	7.2331	3.85165
PF3D7_0508900	8.3878	8.58826	8.26259	0	9.70024	13.003	1.20238	11.0191	9.43032	6.01627	7.60159	11.3166	1.37195	11.0774	13.0605	1.2508	10.5969	9.94398	12.1176	9.88953	8.00834	10.4699	11.0895	1.96933	7.21285	12.0538	8.04338	10.3122	1.30133	5.24704	11.3779	11.912	10.4176	5.02615	9.14651	11.109	10.6102	7.58302	10.2153	10.4857	6.69865	0	8.13692	0	8.97171	11.8939	9.71027	10.1753	6.68276
PF3D7_0509000	6.083	0	0	3.63972	0	1.44056	6.44092	5.32448	0	0	0	2.27926	0	0	0	0	1.27653	0	5.75311	0	0	0	2.52549	0	0	0	1.96497	1.50919	0.792674	0	0	0	0	0	0	0	0	3.85125	0	1.193	8.41931	0	0	1.11682	2.45516	0	0.900054	0	0
PF3D7_0509100	0.743855	3.25668	1.16305	0.819078	5.36384	0	5.83165	8.64981	1.77826	1.15412	4.5344	0	0	9.03431	0	8.92475	0	3.99335	8.37954	1.68662	0.918821	0	2.74615	9.82628	1.49525	7.34426	4.83736	10.3101	0.792674	0	5.00549	1.56786	9.62947	8.73143	8.38594	0	5.91071	0	3.7489	2.89364	8.38944	0	7.15261	5.89321	9.93766	1.30991	9.46359	11.192	1.54572
PF3D7_0509200	5.52986	3.63348	0.498863	0	0	0	0	0	0	0	1.53634	0	0	0	0	5.2575	0	0	0	0	0	0	0	0	0	0	0	0	0	0	0	0	0	0	0	0	0	0	0	0	6.85251	0	0	0	1.0847	7.68046	0	0	0
PF3D7_0509400	4.66033	0.49315	7.18571	5.04875	4.79629	0	0	0	0	0	4.32234	0	0	0	0	0.756912	0	0	0	0	0	0.829099	0	0	0	0	0	0	2.9242	1.21449	7.19215	0	0	8.09082	1.71218	5.83234	0	0	1.09172	0	0	11.9433	1.02775	0	4.24298	1.30991	0	4.52568	0
PF3D7_0509500	3.92291	7.02439	6.46886	0	0	0	0	5.64432	0	7.73478	0	0	0	7.13689	7.03868	0	0	0	0	0	0	0	7.25072	0	0	6.10493	0	0	9.17136	7.26855	0	0	8.90845	2.3069	0	2.45372	4.11796	3.17943	6.90429	6.56831	0	5.99967	0	0	0	7.18951	6.9338	9.0803	0
PF3D7_0509600	4.97081	7.33229	7.38427	5.17619	0	1.44056	0	6.06749	0	4.74068	7.73198	1.54949	0	0	0	5.28329	4.73368	7.25324	0	0	0.918821	0	0	0	0	0	8.85406	0	1.30133	0	0	0	0	0	0	0	0	2.19598	10.4975	0	0	0	0	0	9.34931	0	0	5.26159	0
PF3D7_0509700	5.70799	3.72524	4.82092	0	4.16983	1.44056	0	0	0	0	0	0	0	0	0	0	0	0	0	0	0	0	0	0	0	0	0	0	0	0	0	0	0	0	0	0	0	0	0	0	0	0	0	0	0	0	0	0	0
PF3D7_0509800	0	9.2092	7.24977	7.83766	7.90077	1.44056	8.10617	7.63804	2.21573	1.15412	9.68863	1.54949	11.3856	0	0	10.7262	0	1.72088	0	0	11.0196	0	0	9.95265	4.26238	8.14781	10.2518	0	9.61301	0	1.3115	11.0504	7.63753	8.11157	9.73352	0	9.32854	9.4974	0	10.7271	8.97297	10.6235	4.13925	1.11682	11.2374	0	9.65399	9.66947	0
PF3D7_0509900	3.71629	5.60523	1.7985	7.27258	4.59576	0	9.36216	4.22955	1.14734	0	7.74482	0	9.11295	0	1.29264	6.89443	0	0	0	0	8.63086	0.829099	0	9.5088	0	8.55333	9.59521	1.50919	0.792674	0	0	0	0	4.37441	0	0	0	0	0	9.11735	9.75636	8.51537	1.02775	0	7.73374	0	0	0	0
PF3D7_0510000	0.743855	0.859993	4.59297	0	5.17105	6.83468	1.20238	3.35543	0	0	1.53634	1.54949	0	0	0	0	0	5.83949	0	2.44308	7.69775	0	1.94659	0.789909	0	2.08063	5.4777	0	0.792674	3.95666	0	0	0	5.61964	0	2.45372	7.61544	6.74906	1.09172	3.3225	0	0.999833	0	1.11682	0	9.14863	0.900054	4.52568	1.54572
PF3D7_0510100	8.39649	0.859993	7.63571	0.819078	2.62086	11.7073	7.46483	11.3061	7.0861	9.5361	10.8584	10.4374	12.836	8.75939	12.4497	9.51758	9.79089	11.8181	12.7652	13.4826	11.5402	9.24491	11.5672	8.99384	13.114	12.3752	11.9494	10.7074	0.792674	13.4831	13.1776	11.7271	10.6429	10.3967	7.66161	13.2482	11.8202	12.7737	12.6788	12.7157	11.9637	1.99975	6.93715	12.9937	11.8828	13.574	7.97831	12.3448	14.0462
PF3D7_0510200	0	0	0	0	3.03767	0	0	0	0	0	6.04991	0	0	0	0	0	1.27653	0	2.20448	0	0	0	0.964612	0	0	0	0	0	0	6.772	0	0	7.73797	0	0	0	0	0	4.49149	0	0	0	0	0	2.45516	0	0	5.2251	0
PF3D7_0510300	0	0.859993	0	0	0	0	0	0	0	0	0	0	0	0	0	0	0	0	0	0	0	0	0	0	0	0	0	0	0	0	0	0	0	0	0	0	0	0	0	0	0	0	0	0	6.84969	0	0	0	0
PF3D7_0510500	7.21672	7.4713	4.94219	4.94518	6.75682	5.66431	0	8.73405	9.31946	6.12159	6.74728	8.04995	8.15628	8.75939	8.94388	7.10428	10.5249	10.0177	0	0	7.71007	5.90737	10.948	7.76972	8.0683	6.66004	7.32842	10.887	7.82364	11.2996	9.42762	0	10.7381	9.80298	9.26335	3.85148	7.54912	11.8199	8.6932	10.6132	9.73475	0.999833	5.78187	5.8055	9.09512	10.866	9.31653	7.56776	1.54572
PF3D7_0510700	5.57139	7.85074	6.99332	0	7.1771	0	0	1.27546	0	0	0	0	0	0	0	0	0	0	0	0	0	0	0	0	0	0	0	0	0	0	0	0	0	0	0	0	0	0	0	0	0	0	0	0	0	0	0	0	0
PF3D7_0510800	0.743855	4.88392	0	2.26945	6.44335	0	7.79572	0	0	0	7.03899	0	2.06227	0	0	5.81223	0	0	0	0	0	7.19964	0	0	0	3.41816	0	0	0	0	0	0	0	1.36696	0	0	0	0	5.92974	0	0	0	0	0	3.14511	0	0	0	0
PF3D7_0511000	3.28841	5.91879	8.07422	5.11388	6.70077	7.6052	8.89855	6.75845	8.5931	8.82792	8.0265	0	8.53548	7.17484	8.2953	6.08571	0	9.25429	7.27601	0	10.0351	10.031	5.2521	0.789909	9.88714	7.67585	0	7.62006	9.25674	9.47735	9.31464	0	7.58456	7.63806	0	1.69561	3.0963	10.124	0	10.0139	1.11702	0	0	6.30927	8.73034	8.98979	9.15495	7.81487	0
PF3D7_0511100	0	5.29669	5.672	6.90962	5.72865	0	0	0.774315	0	0	6.31392	1.54949	0	0	0	0	0	0	0	0	0	0.829099	0.964612	0	0	0	0	0	0	0	1.3115	0	0	0	0	0	1.1755	0.92258	0	0	0	0	0	0	0	1.98497	0	0	1.54572
PF3D7_0511200	7.36578	8.7996	6.37145	6.34428	8.42439	6.57417	0	7.58565	1.14734	10.1307	9.59482	9.08355	0	8.715	2.41934	7.33753	0	8.86424	8.00024	0	10.0642	9.40716	7.05814	2.21563	8.66123	7.3006	0	5.3793	0	7.36416	0	0	6.8915	3.38896	1.71218	0	9.29713	8.63556	5.49569	11.1386	2.77504	0.999833	10.2909	8.12487	9.43824	10.8077	0	1.54398	7.3757
PF3D7_0511300	0.743855	5.08783	6.2747	6.53471	6.70077	1.44056	11.5546	0	0	0	5.65578	1.54949	1.37195	7.64935	0	0	0	0	1.13949	0	0	5.90737	0	0	0	0	0	0	7.38567	0	1.3115	0	0	3.15321	0	0	0	6.09091	0	0	5.54197	0	10.246	0	1.0847	1.30991	0.900054	0	0
PF3D7_0511500	10.1051	8.77297	8.96347	9.69872	9.62694	10.8173	8.35578	11.153	12.9868	10.5681	10.3725	11.3426	11.8421	10.8697	1.29264	10.3366	10.5151	10.0081	1.7681	12.4362	10.6823	11.3898	9.99315	10.7228	12.3075	11.9362	11.3849	8.40475	11.4732	11.5316	11.1475	6.48235	11.6579	10.6756	13.3172	11.0988	11.0408	12.3261	11.5994	10.6297	10.6856	0	13.3437	10.5489	7.73374	11.0178	10.6217	11.6303	10.3555
PF3D7_0511600	0	0	0	0	0	0	0	0	1.77826	0	0	0	0	0	0	0	0	0	0	0	0	0	1.94659	0.789909	0	3.62114	0	0	0	0	0	0	0	6.89064	0	0	7.19977	0	0	0	0	0	0	0	0	0	0	0	1.54572
PF3D7_0511700	0	1.15221	1.61612	0	0	8.42565	6.10143	2.57837	0	0	0	5.07731	0	5.49439	0	0.756912	0	0	7.24202	0	8.64377	0	0	0	0	0	0	0	4.15724	0	0	0	0	0	7.22993	3.85148	0	0	7.57784	0	0	0	0	0	0	0	0	0.969372	0
PF3D7_0511800	10.9692	10.7832	9.48147	11.3218	9.61656	11.1467	9.5666	10.759	11.6592	13.5064	11.3286	11.8072	9.76709	8.79942	12.5542	11.8425	11.0894	12.262	10.9927	9.99368	10.9959	8.22124	11.959	12.0256	12.664	12.7378	14.263	12.6839	11.8921	11.9285	8.81867	10.6894	10.9778	10.5983	10.164	13.1575	12.3206	11.9263	12.1926	13.2012	12.5519	1.99975	9.61905	10.7917	8.91253	14.26	12.3795	8.88072	12.465
PF3D7_0511900	0	0	0	0	4.28867	1.44056	0	0	0	0	0.707988	0	0	0	0	0	0	0	0	0	0	0	0	0	0	1.38679	0	0	8.5515	0	1.3115	0	0	0	0	0	0	0	0	0	0	0	0	0	0	0	0	0	0
PF3D7_0512000	8.12039	4.80198	6.16269	7.20693	5.72865	0	10.5101	0	0	1.15412	0.707988	0	0	0	0	0	0	0	0	0	0	8.47531	0.964612	8.66383	0	0	1.29397	9.10174	9.31595	6.03802	6.98834	0	0	7.50014	9.1494	0	5.45273	0	0	6.16482	0	0	0	5.02478	0	7.80019	2.63153	0	0
PF3D7_0512100	3.64027	2.91078	4.40884	2.97792	2.94421	0	5.65664	0	0	1.15412	3.20724	0	0	0.95446	0	5.75809	0	0	0	0	6.52102	5.16776	0	0	0	0	0	0	0	0	0	0	0	3.2759	4.34701	0	0	0.92258	0	2.61944	0	0	0	0	0	0	0.900054	6.73306	0
PF3D7_0512300	0	0	1.16305	0	0	0	0	0	0	0	0	0	7.59375	0	0	0	0	0	0	0	0.918821	0	0	0	0	0	0	0	0	0	4.11286	0	0	0	0	0	0	0	0	0	0	0	0	0	0	0	0	0	0
PF3D7_0512400	6.09728	4.90369	0	3.95618	0	0	5.76417	6.62982	0	0	6.89282	0	0	0	0	0	0	0	0	0	0	0	0	0	0	0	0	0	0	0	0	0	0	0	0	0	0	0	0	0	0	0	0	0	0	0	0	0	0
PF3D7_0512500	7.80499	4.80198	0.868843	0	2.03235	7.69148	0	5.95635	0	0	0	0	0	6.23056	1.29264	8.82074	1.27653	0	0	5.18999	0	0	0.964612	2.91852	2.21358	0	0	0	0	0	1.3115	9.15173	0	8.10331	0	0	0	0	10.9477	0	0	0	9.37906	4.67481	0	0	0	2.27261	0
PF3D7_0512600	0	7.86342	7.64468	5.45284	5.43428	3.87913	6.07383	7.65339	4.79344	7.8542	8.56446	11.2724	6.70368	8.26528	9.84344	7.45563	3.25328	8.74189	7.56891	5.6386	1.47568	2.85052	0.964612	0.789909	0	8.7173	10.2722	9.68744	0.792674	5.78514	10.1406	10.7581	11.3841	8.23391	1.09645	10.1557	1.1755	10.2083	6.03304	3.3225	1.11702	0	11.0099	1.73871	9.51761	10.2261	7.56847	5.06917	11.7299
PF3D7_0512800	0	1.15221	0.498863	0	4.04032	0	1.20238	0	1.14734	0	4.91371	0	0	0	1.96329	9.02368	11.8834	0	0	2.44308	0	0	0.964612	0	0	0	0	0	4.21527	0	0	0	0	0	0	0	0	0	0	0	0	0	0	0	0	0	0	0.969372	1.54572
PF3D7_0512900	0	4.57415	0	0	0	0	0	0	0	0	3.30295	0	0	0	0	0	0	0	0	0	0	0	0	5.38619	8.90518	0	0	0	0	0	0	0	7.92003	2.87127	0	0	0	0	0	0	7.36334	0	1.62184	0	6.48468	0	0	0	0
PF3D7_0513000	0	2.55831	7.59314	4.8336	0	1.44056	0	0	0	0	3.63267	0	0	0	0	0	0	0	0	0	0	0	0	1.96933	0	0	0	0	0	1.21449	4.11286	0	0	0	0	0	0	4.30783	0	0	0	0	0	0	0	0	0	0	0
PF3D7_0513100	6.51416	7.8934	9.07927	7.95339	8.37376	8.55622	1.84894	4.28317	6.23109	8.19915	8.68261	8.71146	8.88477	1.52392	9.77347	8.6051	0	5.28134	7.75717	8.77526	0	6.08291	6.60148	7.48275	1.49525	9.25991	4.68282	0	5.94905	0	8.20905	9.27123	8.63911	6.27788	0	9.14848	9.9052	6.58381	4.41704	8.25668	6.69865	0	0	1.11682	2.12525	5.40666	10.6492	0.969372	10.0109
PF3D7_0513200	9.59897	5.91879	1.7985	0	2.84427	7.4861	7.71761	7.3547	9.21124	7.87694	7.50426	0	0	3.23889	9.43272	7.16101	7.2048	3.64176	6.21694	2.44308	0	0	8.43236	5.92541	7.00381	3.18187	7.80193	0	6.58792	6.03802	4.44281	0	0	8.48029	4.6383	2.45372	5.53336	0.92258	0	0	0	0	1.02775	1.11682	9.53733	0	8.17271	9.4139	4.587
PF3D7_0513300	0	0	0	0	0	0	0	0	1.14734	0	5.35445	0	0	0.95446	0	0	7.54963	0	0	0	0	0	0	2.77225	3.57468	0	1.29397	0	1.67665	0	0	0	0	0	5.70661	0	0	0	0	0	0	0	0	0	0	0	2.41432	0.969372	0
PF3D7_0513400	3.18519	0	0	7.13815	2.62086	0	10.2713	0	0	0	0	0	0	0	0	0	0	0	0	0	0	3.66091	0.964612	2.42594	0	0	0	0	0	0	0	0	0	0	0	0	0	0	0	0	3.66561	0	0	0	0	0	0	0	0
PF3D7_0513600	8.86991	8.19769	7.35545	9.02221	8.75023	7.76154	1.20238	9.51985	6.96504	9.79085	8.11487	9.93378	1.37195	9.87043	1.29264	4.76633	9.42049	1.10312	1.13949	1.68662	8.84995	8.63882	6.65695	4.84301	9.27072	7.51957	9.07601	8.29877	10.182	11.723	11.6495	3.14707	11.0693	9.48305	1.71218	1.69561	1.1755	9.23119	9.98994	5.56396	5.12519	0	8.43418	10.2827	10.7747	1.30991	10.5543	11.2935	0
PF3D7_0513700	11.1419	8.99662	9.05819	11.2794	10.8414	2.6189	0	9.82679	0	0	0	0	4.80733	0.95446	5.8824	0	0	0	1.13949	0	0	11.0922	0.964612	0.789909	0	1.38679	1.29397	0	0	7.231	0	0	1.28433	6.23315	5.76817	1.69561	0	0.92258	1.09172	0	0	0	1.62184	0	0	0	0	7.22389	0
PF3D7_0513800	10.0353	8.71119	8.80327	9.24573	0.599429	8.80319	8.8867	9.88864	8.55632	3.72846	6.73017	2.27926	11.2397	10.0381	1.29264	9.38244	12.6035	10.0833	1.13949	1.68662	11.4946	10.2063	11.1311	8.88014	10.3135	0	12.4983	10.0561	10.2727	10.2001	10.5415	0	11.2167	10.1574	12.2316	1.69561	11.7938	6.28565	8.78485	10.1734	9.37972	0	12.8011	11.6662	10.6044	2.44302	9.25446	11.4429	4.80079
PF3D7_0513900	0	0	0	0	0	0	0	0	0	0	0	0	0	0	0	0	0	0	0	0	0	0	0	0	0	0	0	0	0	0	0	0	0	0	0	0	0	5.99288	0	0	0	0	0	0	0	0	0	0	0
PF3D7_0514000	0.743855	5.76512	8.17458	4.48541	5.83663	1.44056	0	0	1.14734	1.78701	0	3.85699	0	0	0	1.91053	0	0	0	0	0	0	0.964612	2.91852	1.49525	2.08063	1.96497	0	0	0	0	0	0	1.75228	0	0	6.98721	0.92258	0	0	0	0	1.02775	0	0	0	0.900054	0	1.54572
PF3D7_0514100	10.5312	9.12009	7.95919	10.2635	9.36934	0	0	0.774315	1.14734	11.2669	0.707988	10.6955	1.37195	7.72164	1.29264	9.61471	0	11.3369	0	9.89962	7.89955	10.1843	10.8277	11.6957	11.9209	7.96408	1.96497	2.23051	11.529	1.21449	0	1.56786	9.25203	8.42169	4.88054	9.91263	9.91839	9.81965	1.09172	11.551	4.91766	0	7.90022	7.56344	10.7589	10.263	10.2675	3.26632	5.3684
PF3D7_0514200	4.58122	5.42539	5.05405	9.50897	9.31786	0	0	9.04078	0	0	0	0	0	0	0	8.44867	0	0	0	1.68662	0.918821	0	9.33995	6.1641	0	9.29	0	9.97633	8.9775	9.52984	0	10.7149	1.28433	0.839666	0	1.69561	3.76416	0	1.706	0	2.77504	0	10.2801	0	7.57317	1.30991	7.37879	0	10.4356
PF3D7_0514300	7.4955	3.12809	5.17446	0.819078	6.58941	9.27976	0	8.6549	0	6.14676	10.138	1.54949	1.37195	0	0	0.756912	0	4.7148	1.13949	0	0	3.97773	0	0	0	4.34905	0	3.35508	7.21129	0	0	1.56786	1.95285	7.62658	0	10.5922	7.27204	0	1.09172	0	0	0	7.42968	1.11682	3.60991	7.96299	0	1.54398	0
PF3D7_0514500	0.743855	8.10677	8.50004	8.4804	3.20819	1.44056	0	0.774315	0	0	6.07725	0	0	0	0	0	0	0	0	0	0	0	0	0	0	0	1.29397	0	0	0	0	0	0	0	1.09645	0	0	0	0	1.193	1.11702	0	0	5.07566	1.0847	0	0	0	1.54572
PF3D7_0514700	4.40867	1.15221	5.84786	0.819078	5.71457	1.44056	0	0.774315	0	0	0	0	0	0	0	2.15359	2.74206	1.10312	0	0	2.18975	2.03784	2.93749	0	0	2.89915	1.29397	0	2.43127	0	1.3115	0	0	0	1.71218	0	2.25584	2.19598	1.09172	2.61944	1.11702	0	1.02775	1.11682	0	0	0	7.40604	0
PF3D7_0514800	0	0	0	0	2.62086	3.87913	0	7.57494	0	0	0	0	0	0	1.29264	0	0	0	0	0	0.918821	6.43335	0	0	0	0	0	0	1.67665	0	0	0	0	0	0	0	0	1.88225	1.09172	0	1.11702	0	0	0	2.12525	0	0	0	0
PF3D7_0514900	1.88697	6.42912	7.45391	0	0	0	0	0	0	0	0	0	0	0	0	4.83768	0	0	0	0	0	0	0	0	0	0	3.27978	0	0	0	0	0	8.62344	5.83451	0	1.69561	0	3.5541	0	0	0	0	0	1.73871	0	0	0	0.969372	0
PF3D7_0515000	4.77142	0	0	0	0	0	0	4.80706	0	0	2.05923	0	0	0	0	9.38095	0	0	0	0	0	0	0	1.29744	0	0	0	0	0	0	0	0	0	0	0	0	0	4.43273	0	0	0	0	0	0	0	0	0	0.969372	0
PF3D7_0515100	6.9517	2.74528	4.3805	6.49858	0	0	0	5.87137	0	0	3.10472	0	0	0	0	2.70464	0	0	0	0	0	0	6.33859	0	0	2.89915	0	4.7469	0	1.21449	0	0	0	6.23315	0	1.69561	3.0963	6.76102	0	0	0	0	0	5.38901	5.20437	1.30991	1.84736	0	0
PF3D7_0515200	5.55077	2.8304	0	6.99854	2.03235	0	0	0	5.02642	2.22542	4.85175	0	0	0	0	5.68259	0	0	1.13949	0	0	0	6.83584	0	0	0	1.29397	6.22612	0	0	0	0	0	5.73107	0	0	0	0	0	0	0	0	8.74832	0	0	0	5.19028	0	0
PF3D7_0515300	4.3621	7.71182	5.2547	5.32114	3.36066	0	1.20238	6.29336	0	7.94309	0	0	0	8.52239	10.5184	10.4116	4.6544	8.11148	2.81047	2.93678	7.67906	0.829099	0	0.789909	0	4.10011	1.29397	3.06798	0	0	0	1.56786	7.29911	8.70711	0	1.69561	3.0963	7.58302	0	0	10.1107	0.999833	0	2.50455	9.08622	0	0	7.56045	0
PF3D7_0515400	9.8045	10.3647	10.3807	10.6622	9.49824	3.49641	4.26428	0.774315	1.14734	1.78701	0.707988	6.86578	0	4.37121	9.41137	0	0	1.72088	8.27696	14.5674	7.9156	0	6.01688	0.789909	0	6.20307	1.29397	1.50919	0	0	1.98696	14.0739	1.95285	0.839666	3.16478	13.1729	11.2932	0	1.706	6.28867	1.73898	13.9275	1.02775	2.50455	4.40441	1.30991	3.71434	0.969372	13.5858
PF3D7_0515500	6.32073	8.5605	9.46216	10.8224	7.45635	1.44056	1.20238	0	0	0	0	0	7.3487	6.44762	9.07376	5.00199	0	1.10312	0	0	5.64332	0	8.24145	0	0	0	0	0	0	1.21449	0	0	0	3.76915	0	6.31052	0	6.87548	0	0	0	0.999833	0	0	8.37363	0	3.51016	0	5.96403
PF3D7_0515600	2.51665	3.05923	6.53462	5.23593	8.0057	1.44056	0	5.81787	0	6.35548	0	11.2325	0	0	0	8.69909	1.27653	6.85573	0	8.4759	0	0	11.7918	0	0	0	3.81436	9.29648	1.67665	0	0	0	0	0	0	9.78296	0	0	1.09172	0	0	0	1.02775	0	9.73435	0	7.34844	0	0
PF3D7_0515700	1.23222	7.55497	0.498863	7.97108	8.18493	13.0504	9.61049	9.40058	10.6117	2.22542	7.8476	12.9431	5.73906	11.1923	11.3779	8.15945	0	12.178	12.766	13.4615	3.30826	11.5126	11.9968	0	2.69095	11.784	1.29397	8.95379	3.39502	7.39845	9.86142	12.5841	11.3004	5.94958	1.09645	12.0859	12.2156	9.84234	10.0027	3.12395	10.8026	1.58474	0	2.17186	9.44522	10.3441	10.9469	5.69414	13.0859
PF3D7_0515800	0	4.33294	0.868843	3.95618	0	0	0	0	0	0	0	0	0	2.24836	0	0	0	0	0	0	0	0	0	0	0	0	0	0	0	0	0	1.56786	0	3.01912	0	0	0	0	0	0	0	0	0	0	0	0	0	0	0
PF3D7_0515900	5.32659	0.859993	5.83748	0	6.70077	1.44056	0	0	1.14734	2.5612	0	0	0	0	0	5.06281	0	0	7.34168	0	0	0	0	0	1.49525	0	1.29397	0	0	0	7.2067	0	0	4.13606	1.09645	10.1068	0	0	0	0	0	0	0	0	1.0847	1.98497	0.900054	4.69531	9.49731
PF3D7_0516000	1.88697	4.11275	5.45819	4.58065	2.73688	8.98012	0	2.18647	0	0	0	0	0	0	0	0	0	0	0	0	0	0.829099	0	2.60946	0	6.95114	0	0	0	0	0	0	0	0	3.63027	0	0	0	0	0	0	0	0	0	7.89868	0	0	0	0
PF3D7_0516100	6.15306	7.49104	6.39288	0	6.06469	0	0	4.17385	0	0	0	0	2.06227	0.95446	0	0.756912	0	0	9.86068	0	1.47568	0	0	0	2.21358	0	4.97693	1.50919	0.792674	0	0	0	0	0	0	0	0	0	0	0	1.11702	0	0	0	11.0273	1.30991	6.00513	6.78412	0
PF3D7_0516200	0	0	0	0	0	0	1.20238	0	1.14734	1.15412	0.707988	0	0	0	0	0	2.39716	0	0	0	3.02229	0	0	0	0	0	0	0	1.67665	0	0	0	0	0.839666	9.88362	0	0	0	0	0	0	0	0	0	0	0	0	0	0
PF3D7_0516300	0	1.39509	3.60332	0	1.83818	0	0	0	0	0	0	0	0	0	0	9.25303	0	0	0	0	0	0	0	6.9733	0	2.89915	0	0	0	0	0	0	0	1.36696	2.14236	0	0	0	0	0	1.73898	0	0	0	0	4.44027	9.19174	0	0
PF3D7_0516400	0	6.27063	3.6982	5.68488	0	0	0	2.39568	0	0	0	0	0	2.50824	0	0.756912	0	0	0	0	8.53367	0	4.02011	0	0	0	1.29397	0	0	0	0	0	0	0	1.09645	0	0	0	0	0	0	1.58474	0	0	1.0847	0	0.900054	0	1.54572
PF3D7_0516500	4.80662	0	5.44457	8.7215	6.24207	3.49641	0	0	0	1.15412	0.707988	2.27926	0	0	1.96329	1.2508	1.27653	0	0	0	1.47568	0	0	0	0	0	0	2.23051	0	0	0	0	0	0	0	0	0	5.30402	1.706	0	0	2.32166	0	0	0	2.79016	0	0	2.27471
PF3D7_0516600	0	6.80534	4.3805	0.819078	4.62617	10.7868	0	8.14113	0	0	0	0	1.37195	8.88204	2.41934	10.1078	0	0	4.50173	0	9.97506	0	0	4.7678	0	0	7.02491	0	1.30133	0	5.84086	0	0	8.24146	0	1.69561	11.02	10.673	5.98232	6.05746	8.69228	0	6.30218	7.73944	4.54959	10.5201	0	5.0274	0
PF3D7_0516700	0	3.8528	2.35924	7.38239	1.83818	3.49641	1.20238	8.5246	0	0	0	0	0	0.95446	0	2.36155	0	11.0888	7.29824	0	1.47568	0.829099	0	0	0	0	0	0	0	0	0	2.30138	4.96113	7.04526	0	9.24214	7.58739	0	1.09172	0	0	8.18454	1.02775	0	1.0847	0	8.00773	0.969372	0
PF3D7_0516800	3.9857	9.26186	8.75305	11.1315	9.91483	9.99817	10.8058	9.90584	11.984	10.8391	9.70843	9.94511	11.2341	10.8559	1.29264	10.0823	5.44879	11.8915	9.61059	0	11.0078	11.6054	12.8121	8.65342	8.80312	10.5159	11.9777	12.661	10.2329	9.87643	12.2211	1.56786	12.2643	9.17351	2.14236	1.69561	11.3721	6.25214	11.9206	12.0408	12.2441	0	11.1324	7.17739	1.69682	10.6332	5.19028	4.33341	1.54572
PF3D7_0516900	10.6498	9.55234	7.96635	10.284	8.45859	3.49641	13.827	12.5113	14.3994	13.5402	13.0522	2.27926	13.4307	13.0937	3.65513	12.1155	13.3565	13.8617	10.3944	4.04728	13.2027	12.5106	8.43236	13.1442	13.3744	12.8622	14.0487	12.4208	14.7074	14.7503	12.6349	3.88289	13.3264	13.4988	11.7118	4.40274	12.7234	12.8876	11.7871	12.3023	13.6206	2.80707	13.7535	14.7773	12.7831	12.2995	9.64622	14.8749	3.64581
PF3D7_0517000	6.20675	0	0	0	0	0	0	0	0	0	4.68412	0	0	0	0	0.756912	0	4.18767	0	0	6.41961	0.829099	0	0.789909	0	0	1.29397	0	0	0	0	0	0	0.839666	2.14236	0	0	0	0	0	0	0	0	1.11682	0	0	0	0	0
PF3D7_0517100	4.53998	0	5.4983	8.66558	0.599429	1.44056	10.5878	8.18757	6.65298	1.78701	8.29444	1.54949	6.04694	1.52392	0	5.70184	6.99557	0	2.53906	3.59634	2.44701	0	1.53758	7.32116	2.21358	4.5613	5.38047	10.3101	1.30133	1.86441	1.98696	3.14707	1.28433	9.06921	10.3491	2.94811	10.1974	2.45352	0	8.14966	1.11702	1.99975	4.22189	2.50455	8.94242	2.79016	2.15851	8.94102	3.85165
PF3D7_0517200	1.23222	1.39509	4.22984	4.09169	2.03235	0	0	6.98569	1.77826	6.09597	3.47721	0	1.37195	0	0	0	0	3.99335	0	0	0	0	0	0	2.21358	1.38679	0	1.50919	0	3.68766	0	0	2.75334	1.75228	0	0	0	2.67198	1.09172	3.49701	0	0	0	1.11682	6.39144	0	0	2.27261	0
PF3D7_0517300	9.11077	3.48386	3.7434	2.26945	0	0	2.63337	4.84322	5.36096	0	0	0	0	0	0	0	3.92842	4.58278	0	0	0	0	0	0.789909	0	0	0	3.06798	4.15724	0	6.88359	0	0	1.36696	4.6383	0	0	0	7.1424	0	0	0	5.30147	0	2.45516	3.50524	0	1.54398	0
PF3D7_0517400	10.6205	9.93402	10.6447	12.1695	10.6274	10.0222	12.8201	11.85	14.1176	13.2665	12.0239	12.3551	13.9081	13.1216	3.27777	12.1475	13.8374	13.0751	3.40929	4.53544	12.0638	11.7191	13.7496	12.3727	12.0736	12.0278	13.118	13.8966	12.6114	13.7846	13.2601	3.6767	13.7345	12.4934	14.3171	4.24131	13.6732	13.6392	12.2144	13.5798	13.1696	3.32163	13.3235	12.8469	11.6975	12.9752	9.99987	13.0387	1.54572
PF3D7_0517500	8.10279	8.37815	7.91048	10.5637	7.83394	1.44056	0	7.20298	1.14734	6.37692	1.18082	9.45631	0	9.87187	0	0	0	7.54694	6.80321	2.44308	8.39932	8.59023	7.11866	0	0	4.34905	0	1.50919	0	8.77081	10.3679	6.91699	9.48086	6.20254	1.09645	7.4929	0	0	9.18886	2.28061	1.11702	8.08713	0	0	7.74131	0	0	12.0638	0
PF3D7_0517600	4.10362	0.49315	0	4.27372	0	0	1.84894	0	0	1.78701	0	2.27926	0	0	0	0	0	1.10312	1.13949	0	0.918821	0	0	1.67215	0	0	0	0	0	0	1.3115	0	0	0.839666	0	1.69561	6.53738	0	1.09172	1.193	0	1.58474	0	0	1.0847	0	0	0	0
PF3D7_0517700	8.41086	0.859993	4.16487	8.10125	8.98393	1.44056	0	0	0	0	0.707988	0	0	0.95446	0	8.12421	2.39716	1.10312	0	0	0	0	0	0	0	0	0	0	7.3078	0	0	0	0	5.91223	2.96896	0	0	0.92258	0	0	1.11702	0	1.62184	1.11682	0	0	6.33422	6.70684	0
PF3D7_0517800	3.18519	7.03339	5.22314	5.20637	7.07607	0	0	0	0	0	0	0	0	0	0	0	0	0	0	0	0	0	1.53758	0	0	0	0	0	0	0	0	0	0	0	0	0	0	0	0	0	0	0	0	0	0	0	0	0	0
PF3D7_0517900	4.80662	8.05466	6.89659	10.2527	9.28131	11.0579	1.20238	8.15558	1.14734	10.9162	0.707988	14.0858	9.87839	11.0042	12.4222	10.4384	1.27653	11.4172	11.8804	10.0967	2.85479	0.829099	1.53758	0.789909	3.04902	12.8332	1.29397	11.3396	1.30133	1.86441	13.8578	11.4895	0	7.87001	2.14236	12.4399	11.6622	10.7649	11.042	10.3112	12.0797	0.999833	1.02775	0	11.1326	4.11036	11.0028	0.969372	12.1681
PF3D7_0518000	0	5.88934	5.31583	0	5.27066	1.44056	0	6.57713	0	8.24649	0	1.54949	0	5.66409	6.41085	0	0	0	7.30922	0	5.19467	0	0	2.77225	10.736	8.03686	3.04616	4.28281	4.61076	0	1.3115	1.56786	0	2.05608	0	0	8.20104	0.92258	0	4.93473	0	0	1.02775	1.11682	0	0	0	9.37696	8.00165
PF3D7_0518100	1.59643	0.859993	3.55343	1.33831	3.49855	0	0	0	0	0	2.05923	0	0	0	0	1.61806	3.0202	0	0	0	0	0	0.964612	0	0	0	1.29397	0	9.97397	1.86441	0	0	1.28433	8.04842	0	0	0	5.54444	0	0	0	0	0	5.17234	8.9909	0	0	0	0
PF3D7_0518200	0.743855	1.15221	4.09684	0	0	0	1.20238	0	1.14734	0	2.74453	2.27926	6.1793	0	0	0	0	0	0	0	0	0.829099	0	0	0	7.19325	4.0851	0	0	0	0	0	4.1881	3.76915	0	0	3.62391	0	4.8151	0	0	0	0	0	1.0847	0	0	1.95381	0
PF3D7_0518300	2.82208	0	0.498863	0	3.6244	7.45825	1.20238	1.64668	1.77826	0	0	4.03713	3.59902	0.95446	5.65225	0	1.27653	4.18767	8.09849	0	1.87645	2.03784	0	3.57706	1.49525	3.79906	0	1.50919	5.98286	0	0	1.56786	0	5.25221	0	0	0	3.43969	0	0	0	0	0	0	1.0847	0	6.13526	2.27261	0
PF3D7_0518500	0.743855	0	7.15259	7.22178	7.17195	8.50267	9.21514	8.61625	0	10.5339	9.09899	1.54949	1.37195	11.5621	1.96329	9.0275	11.3116	0	1.13949	0	11.0084	0	0	0	10.0068	11.4758	6.97583	9.59746	8.05177	10.5366	10.5357	0	10.6583	8.64586	9.35898	0	2.25584	9.71131	8.4158	1.193	7.7633	0	0	8.31687	7.74885	6.07825	8.77039	11.3406	2.27471
PF3D7_0518600	7.13598	7.72021	7.92035	6.67079	7.91624	10.2746	0	1.64668	0	6.1715	9.53201	0	0	1.93114	0	1.61806	0	6.02898	0	0	8.4626	10.5801	0	0	2.69095	6.51472	4.41469	1.50919	0.792674	0	9.36415	0	7.35079	10.3857	0	0	7.80601	10.4258	0	0	1.11702	0	0	0	6.16227	0	0	10.2014	0
PF3D7_0518700	0	8.61099	8.78312	5.2649	9.52471	1.44056	0	0	1.77826	0	0	0	0	0	0	0	0	0	0	0	0.918821	0	0	0	1.49525	0	0	0	0	0	0	0	0	0	0	0	0	0.92258	0	0	0	0	0	0	0	0	0	0	0
PF3D7_0518800	0	10.0567	8.70958	6.06022	8.00859	0	0	0	0	0	0	0	0	0	0	0	0	0	0	0	0	0	0	0	0	0	0	0	0	0	0	0	0	0	0	0	0	0	0	0	0	0	0	0	0	0	0	0	0
PF3D7_0518900	0	0	5.036	0	0	0	0	0	0	0	0	0	0	0	0	0	0	0	0	0	0	0	0	0	0	0	0	0	0	0	0	0	0	0	0	0	0	0	0	0	0	0.999833	0	0	0	0	0	0	0
PF3D7_0519200	9.52955	9.87826	9.72133	10.431	8.65573	12.1825	12.6071	11.517	12.3618	13.243	11.5084	14.3583	12.2564	12.8527	13.0747	11.43	11.0771	12.5139	12.0671	13.1856	12.4069	10.8363	12.4169	10.8468	12.4643	12.8981	7.97842	12.6445	11.4887	12.8009	13.4216	11.8091	12.4914	11.9482	11.8029	13.2614	11.2529	12.4428	12.131	12.4353	11.5152	12.6714	10.4822	10.1598	11.4928	13.2399	12.4545	11.4133	11.7581
PF3D7_0519300	0	0	0	0	0	0	6.41915	0	1.14734	1.15412	0.707988	0	0	1.52392	0	0.756912	0	0	0	0	1.87645	6.50911	0	0	0	2.54718	0	0	0	0	0	0	0	2.87127	1.71218	0	0	2.45352	0	0	0	0.999833	0	0	0	2.44302	0	1.54398	0
PF3D7_0519400	0	0	0	0	3.03767	0	6.04569	0.774315	0	2.22542	5.26221	1.54949	1.37195	0	0	4.48452	0	1.10312	0	0	0	2.68617	2.26488	0	0	2.54718	1.29397	0	0	0	4.44281	0	0	0	1.71218	0	0	0	1.706	0	1.73898	0	6.0765	6.48896	0	0	0	6.27871	0
PF3D7_0519500	1.59643	5.2199	4.32211	9.07018	6.31855	9.06569	0	0	1.14734	3.06229	5.30907	0	0	0	7.28655	3.81839	7.01156	1.10312	0	0	7.17374	3.90481	0.964612	6.10421	8.52538	1.38679	11.3659	3.35508	0	0	1.3115	1.56786	0	3.68308	9.09639	9.52684	0	9.40704	0	1.193	5.67995	0	10.9975	0	5.74642	0	0	0.969372	8.10584
PF3D7_0519600	0	0	6.43482	0	0	0	0	0	0	3.06229	0	0	0	0	0	0	0	0	0	0	0	0	0	0	3.04902	0	0	0	0	0	0	0	0	0	0	0	0	0	0	0	0	0	0	0	1.0847	0	0	0.969372	0
PF3D7_0519700	0	0	2.84729	1.71933	1.34787	0	6.20684	4.11592	4.35339	0	0	4.4724	7.05334	5.49439	6.19943	4.18957	0	3.99335	2.20448	6.25638	0.918821	4.50742	1.53758	0	0	4.34905	0	2.23051	6.47369	4.90944	0	0	3.03182	3.01912	3.98164	2.45372	3.62391	1.88225	1.09172	3.3225	0	0	7.02032	1.11682	6.71763	1.30991	2.82027	3.40325	5.96403
PF3D7_0519800	5.3743	2.74528	7.13997	4.32962	2.62086	0	9.6785	6.12736	0	1.15412	7.86338	0	9.69151	0	0	0	5.40102	0	0	0	0.918821	0	0	0.789909	0	2.89915	1.29397	0	9.89517	0	0	0	0	5.15963	0	0	0	6.25214	0	0	0	0	0	0	7.36331	0	0	6.68014	0
PF3D7_0519900	0	0	0.868843	0	0	0	1.20238	0	0	0	0	0	0	0	0	0	0	5.40377	0	0	0	1.7354	0	0	0	0	0	2.70918	0	0	1.98696	0	0	0	0	0	0	5.82072	0	1.193	0	1.58474	8.56261	0	0	0	0	0.969372	0
PF3D7_0520000	3.71629	2.45488	1.61612	0	2.20346	0	8.37287	5.90596	5.94843	6.96318	8.83649	0	4.63361	8.10252	4.2014	6.15718	6.82505	6.68914	0	0	6.40452	0	0.964612	0.789909	8.44482	3.62114	1.29397	5.86397	7.83294	7.72992	7.55253	0	1.95285	7.06241	3.63027	1.69561	0	6.30211	2.73474	0	6.54458	0.999833	4.3742	5.7121	6.13951	1.30991	4.96877	4.79824	0
PF3D7_0520100	0	5.61726	2.92782	7.47826	6.79077	0	0	2.18647	0	0	0	0	0	0	0	0	0	0	0	0	0	0	0.964612	1.67215	1.49525	0	8.93333	0	7.13066	0	1.98696	0	1.28433	2.70652	0	0	0	8.73897	0	0	0	0	9.19442	0	6.41058	0	0	0	0
PF3D7_0520300	0.743855	0.859993	0.498863	0	5.8624	1.44056	0	0	0	1.78701	0.707988	0	0	0	0	3.10242	1.94303	0	0	0	0.918821	0	0	0.789909	0	0	0	1.50919	2.77784	1.21449	2.4452	0	0	5.98598	0	0	1.1755	0	0	1.83696	6.00283	0	0	9.49133	2.12525	0	0	0.969372	0
PF3D7_0520500	6.77634	6.71309	5.68364	0	7.48981	0	0	0	0	0	8.41449	0	0	0	0	0	0	0	0	0	0	0	0	0	0	0	0	8.68919	0	0	1.3115	0	0	0	10.5498	0	0	0	0	0	0	0	0	0	3.73663	0	0	0	0
PF3D7_0520600	7.54845	5.08783	0	0	3.43125	0	0	2.39568	0	0	0	0	0	0	0	0	0	0	0	0	0	0	8.55057	0	4.26238	0	0	0	0	1.86441	0	0	0	0	1.09645	0	2.59331	0	0	0	10.0563	0	0	0	0	0	8.70302	6.08872	0
PF3D7_0520700	5.46523	5.08783	0	0	1.61375	0	0	0	0	0	0	0	0	0	0	5.91478	0	0	0	0	0	0	0	0	0	0	0	0	0	0	5.40925	0	0	4.83982	0	0	6.5177	0	0	0	6.33076	0	0	0	0	0	5.90442	0	0
PF3D7_0520800	0	0	5.27023	0	6.17165	0	1.20238	8.53293	0	10.5087	10.5427	0	1.37195	10.0509	1.29264	9.81583	12.4028	9.88388	1.13949	0	0	11.7552	11.5324	8.91324	1.49525	0	11.4105	10.4745	11.0854	11.7939	10.0667	1.56786	12.2181	9.91696	10.723	0	10.1357	10.8955	7.76204	1.83696	10.9717	0	8.76564	9.51687	7.26159	10.5403	1.4501	9.92398	0
PF3D7_0520900	0.743855	8.02336	0	8.27505	1.02165	4.43104	1.20238	8.44743	6.6703	3.72846	5.13793	1.54949	2.06227	4.91042	3.95397	8.51819	1.27653	5.55236	2.53906	0	9.48228	12.2805	11.4612	5.87254	7.12157	2.08063	8.96302	7.77404	11.7057	3.53166	2.4452	1.56786	4.58322	7.09611	11.7586	1.69561	1.81451	2.86166	9.92427	2.28061	1.73898	0.999833	9.4579	1.73871	5.4461	3.30387	2.63153	4.64095	0
PF3D7_0521000	0	3.8528	4.82092	3.45096	4.87438	0	0	0	0	0	5.94996	0	0	0	0	1.2508	0	0	0	0	0	7.35826	0	0	0	1.38679	0	0	0	0	0	0	1.28433	0	0	0	0	0	0	0	0	0	0	0	0	0	0	4.02926	0
PF3D7_0521100	0	4.39013	0	0	0	0	0	0	0	0	0	0	0	0	0	1.2508	0	0	0	0	9.46056	0	0	0	0	0	0	0	0	0	0	0	0	0	0	0	0	0	5.69787	0	0	0	0	0	2.45516	0	0	0	0
PF3D7_0521200	1.23222	6.23204	4.54271	0.819078	3.99443	0	0	0	0	0	3.39271	4.03713	0	0	0	0	0	0	0	0	3.02229	0	0	1.96933	0	0	0	0	0	0	0	0	4.06975	0	0	0	3.0963	0	0	0	0	4.52324	0	0	0	4.62459	0	0	0
PF3D7_0521300	7.99246	6.23204	5.51143	6.58151	5.58122	2.14683	1.84894	1.64668	3.05143	0	0.707988	2.27926	8.95571	0.95446	2.41934	5.99499	9.04649	4.94733	2.20448	3.59634	2.66526	2.03784	5.2521	1.96933	7.23044	2.54718	2.42117	9.08712	2.22077	1.21449	2.4452	2.30138	8.98811	1.75228	8.68223	2.45372	4.63896	1.48078	2.466	3.12395	1.73898	2.32166	2.04142	2.17186	1.0847	5.13024	1.4501	3.40325	2.27471
PF3D7_0521400	0	1.94583	5.45819	0	0	0	0	0	0	3.97324	0	0	0	5.11947	0	3.21388	0	0	0	0	0	0	0	3.57706	0	0	0	0	0	0	0	0	9.4397	0	0	0	0	0	0	0	0	0	1.02775	0	0	0	0	5.61174	0
PF3D7_0521500	4.31397	3.25668	6.88151	0.819078	0	0	0	6.38204	0	0	0	0	0	9.53509	0	7.87569	0	0	0	2.44308	0	0	0	0	0	0	5.98725	0	3.66863	0	0	0	0	0	1.09645	0	0	0	0	0	0	0	0	0	0	0	0	0	0
PF3D7_0521700	2.1287	6.70748	7.59005	8.97917	8.0258	0	0	0.774315	0	4.52725	10.622	0	2.06227	0	0	9.10726	0	0	0	0	0	0	0	0	0	0	7.26174	0	0	0	0	0	0	9.51298	0	0	0	0	0	0	0	0.999833	9.2248	1.11682	0	0	0	0	0
PF3D7_0521800	0	5.91879	5.2547	0	0	0	0	0	0	0	0	0	0	0	0	0	0	0	0	0	0	0	0	0	0	4.45907	0	0	0	0	0	0	0	0	0	0	0	0	0	0	0	0	0	0	0	0	0	0	0
PF3D7_0521900	7.49009	4.27338	7.3518	0	6.33705	0	0	2.39568	0	0	0.707988	1.54949	0	0	0	0	0	0	0	1.68662	0	0	0	0	4.51283	0	0	0	0.792674	0	0	0	0	0	0	0	0	0	0	1.193	0	0	0	0	3.73663	0	0	0.969372	0
PF3D7_0522000	1.23222	4.52393	2.67136	6.34428	1.34787	0	0	5.19057	1.14734	0	4.27592	6.32216	0	5.33592	0	0	7.6347	2.75295	0	0	0.918821	0	0	3.38909	0	4.34905	6.17291	3.06798	5.26102	6.50462	0	2.30138	3.26515	1.36696	2.96896	3.85148	0	4.97485	0	7.96889	4.01764	0	0	0	0	5.18992	0	6.12877	5.22768
PF3D7_0522100	7.24907	2.55831	0.498863	2.97792	1.83818	9.39812	0	9.09801	0	9.6328	7.94354	11.2336	0	0	0	9.16041	0	0	5.42982	0	0.918821	8.85022	0	0	0	2.54718	1.29397	0	0	9.97058	2.4452	0	8.87355	6.73892	0	0	0	6.92947	5.38287	9.09377	0	9.25233	0	7.36295	8.9058	9.52684	0	0.969372	0
PF3D7_0522200	0	1.94583	3.87108	5.4016	5.67147	1.44056	1.84894	3.62831	0	3.72846	5.00192	8.80145	8.29406	4.3043	1.29264	6.35253	0	1.10312	4.50173	0	0.918821	0	0	1.29744	0	4.22994	2.42117	7.35307	2.61494	0	8.9713	2.78533	8.15616	6.84182	1.09645	9.18778	8.10537	8.17221	6.05776	5.91095	1.11702	4.32161	1.02775	1.73871	5.83407	8.66647	0.900054	1.54398	0
PF3D7_0522300	6.52477	2.98691	0	0	0	0	0	0	0	0	0	0	0	0	0	0	0	0	0	0	0	0	0.964612	0	0	0	0	8.53255	0	0	0	3.14707	0	0	0	0	0	0	0	0	0	0	0	0	0	0	8.81823	0.969372	1.54572
PF3D7_0522400	8.54459	9.14419	8.566	10.4246	9.56941	12.5501	1.20238	10.437	12.2043	10.9487	8.33463	13.1068	5.97591	12.3253	12.7166	1.91053	9.19745	8.68668	13.0199	12.4545	7.30953	11.1851	11.3811	1.96933	7.63869	10.7969	3.27978	11.8174	1.30133	11.4213	10.9509	13.8859	11.4699	7.80017	1.71218	13.269	12.0934	9.64347	12.1989	12.1313	11.2153	1.99975	12.4704	3.37148	6.67078	10.27	1.84736	7.93833	13.2478
PF3D7_0522500	0	0	0.868843	0	0	0	0	0.774315	6.4474	0	0	0	5.9012	0	0	0.756912	0	0	0	0	0.918821	0	0.964612	0	7.63869	2.08063	0	0	0	0	1.3115	4.22356	0	0	0	0	3.0963	0	5.92974	0	0	0	0	0	0	5.13024	3.27223	3.40325	0
PF3D7_0522600	1.23222	7.29908	8.19506	0	0.599429	9.76225	5.9877	9.19562	0	10.2689	0.707988	12.5692	1.37195	1.52392	12.2721	8.83606	0	11.0471	10.7523	13.403	1.87645	11.0611	10.4519	1.67215	0	12.8563	0	11.7126	1.30133	1.21449	12.0752	13.5397	10.0564	9.21436	0	10.1529	12.0418	11.8284	9.49736	11.5615	0	0	1.02775	1.73871	3.14511	12.2876	13.6235	1.95381	13.9357
PF3D7_0522700	0	0	5.12408	0	0	0	0	2.18647	0	5.0912	0	0	0	0	0	0	0	0	6.30737	0	0	0	0	0	0	0	1.96497	0	0	0	8.71564	0	0	0	0	0	0	0	0	7.87715	6.85251	0	0	0	7.4116	0	0	0	0
PF3D7_0522800	0	0	0	5.01504	0	0	0	2.88624	0	0	0	0	0	0	0	0	0	0	0	0	0	0	0	0	0	0	0	0	1.67665	0	0	0	2.75334	0	0	0	0	0	0	0	0	0	0	0	0	0	0	0	0
PF3D7_0522900	5.00152	4.66964	7.86774	8.91208	6.55821	0	0	0	0	0	0	0	0	1.52392	0	1.2508	0	0	1.13949	0	0.918821	0	0	0	0	0	1.29397	0	0	1.21449	0	0	0	0	0	1.69561	0	0	1.09172	0	0	0	0	0	7.43982	0	0	0	0
PF3D7_0523000	7.14288	7.07323	7.63871	5.23593	5.82356	0	0	2.39568	1.14734	0	3.39271	0	0	0	0	0	1.94303	0	0	0	0	0	0	8.21766	4.62344	0	4.20353	0	7.78584	0	1.98696	1.56786	0	0	9.33121	0	0	0	0	0	0	0	0	3.66525	0	0	0	7.1769	0
PF3D7_0523100	0	7.71182	0	0.819078	0	0	2.29383	0	0	0	3.83835	0	0	0	0	0.756912	0	0	0	0	0	0	0	0	0	0	1.29397	0	3.8259	0	3.30626	0	0	8.11568	0	0	0	0	0	0	0	0	0	0	0	0	0	2.53355	0
PF3D7_0523200	3.47504	1.60292	2.23814	2.83071	5.28979	7.29461	0	5.04295	0	4.98356	8.64885	8.73122	1.37195	3.82069	0	0.756912	0	0	0	0	0	0	4.8849	0.789909	5.74832	0	7.4291	0	4.73497	5.67758	6.95426	0	5.26032	5.28179	5.26916	1.69561	0	0	4.87194	3.49701	4.46217	0	0	6.50761	0	0	0	0	0
PF3D7_0523300	8.686	2.09089	3.65154	0	0	0	1.84894	6.72977	0	0	0	0	0	0.95446	0	7.37399	0	0	0	0	0	0	8.08846	0	7.70308	0	8.52498	0	0	0	0	0	0	7.01915	1.09645	10.0772	0	4.97485	5.49569	0	0	0	0	0	0	0	9.12169	0	0
PF3D7_0523400	6.12544	8.90147	8.48182	8.9075	8.57424	9.00441	11.0512	9.41566	9.68366	10.9152	8.19191	1.54949	9.83389	9.50933	1.29264	9.55246	12.6444	11.0811	0	2.93678	10.7094	11.3948	1.53758	10.2464	0	10.6825	3.95607	11.5291	10.7674	12.1162	1.3115	9.22934	9.80875	9.74972	2.14236	1.69561	10.296	11.5486	10.5254	10.809	11.3113	11.4524	9.9633	6.95083	11.0827	8.02166	8.65733	12.4838	0
PF3D7_0523500	2.1287	1.94583	2.67136	0.819078	5.58122	0	0	1.27546	0	0	4.27592	0	0	6.75376	0	0	0	0	0	0	0	4.89401	0	0	0	3.79906	0	0	0	0	0	0	0	4.67122	0	0	0	0	0	7.11512	1.11702	0	0	0	1.0847	0	0.900054	0	0
PF3D7_0523600	0	1.39509	0	0	0	0	0	3.25165	0	0	0	0	0	0	0	0	0	0	0	0	0	0	0	0	0	0	0	3.59443	0	0	0	0	0	0	0	0	0	0	0	0	0	0	0	0	0	0	5.70327	0	0
PF3D7_0523700	6.28373	2.34345	0.868843	5.34846	0.599429	0	0	0	0	0	0	0	0	2.24836	0	0	0	0	0	0	0	0	0	0.789909	0	0	0	0	0	9.7538	0	0	0	4.37441	1.09645	0	0	0	0	0	0	0	0	0	0	0	0	0.969372	0
PF3D7_0523800	0	0	0.498863	0	0.599429	1.44056	0	2.18647	2.55096	1.78701	0	0	0	1.93114	1.29264	0	0	0	0	0	0	10.004	0	0	2.21358	1.38679	0	0	0	1.21449	0	0	1.28433	2.3069	0	0	1.81451	0	0	11.6502	0	0	0	0	0	1.98497	0	4.46439	0
PF3D7_0523900	4.53998	4.44515	1.61612	0.819078	7.13012	7.8922	6.44092	6.84122	4.51545	8.06033	0.707988	8.74425	2.8783	6.15662	3.27777	7.14	0	2.75295	8.1236	1.68662	4.92547	0	5.95183	0	3.33566	9.03411	0	8.25584	0	0	8.29325	10.0971	9.00433	3.15321	6.27174	10.013	7.40656	8.04591	6.12945	8.32192	0	2.99971	9.50816	2.17186	1.69682	0	4.88667	0	0
PF3D7_0524000	6.87914	5.65275	0	7.91736	5.32729	10.4225	6.60418	10.3135	1.14734	1.15412	4.45328	0	0	4.08266	1.29264	4.93849	5.01329	8.78007	0	0	9.97379	0	2.26488	0	0	4.74628	0	7.43232	9.82119	2.31086	10.4266	1.56786	0	8.97275	0	0	0	4.60188	11.6702	1.193	10.2265	0	7.59384	7.15391	7.43982	0	0	0	0
PF3D7_0524100	0	5.122	6.32016	7.70127	3.20819	7.71521	0	4.11592	2.82279	1.15412	8.74997	0	0	0	7.63057	5.35799	0	3.64176	4.33974	0	0.918821	4.96747	0	0	0	5.88603	0	5.09748	7.83294	1.21449	0	3.43606	0	4.53043	0	5.7745	4.40185	0	5.21726	1.193	3.79274	0	2.63091	5.21836	1.0847	0	5.15564	8.7962	6.78674
PF3D7_0524200	2.1287	0.859993	1.16305	0	0	2.6189	0	0	5.52221	8.56397	0	0	0	0	0	0	0	0	0	0	0	0	0	0	0	4.9857	0	3.97929	0	0	1.98696	0	0	4.06976	0	3.6083	3.76416	0	1.706	0	0	0	0	0	0	0	0	0	0
PF3D7_0524300	0	0	4.59297	0	0	1.44056	0	0	0	1.15412	0	0	0	0	0	0	0	0	0	0	0	0	0	0	0	0	0	0	0	0	0	0	0	0	0	0	0	0	0	0	7.75552	0	0	0	0	6.14008	0	0.969372	0
PF3D7_0524400	0	0	0	5.01504	0	0	0	0	0	1.78701	0	0	0	0	1.29264	0	0	0	0	0	0	0	0	0	0	0	0	0	0	0	0	0	0	0	0	0	0	0	0	0	0	0	0	0	0	0	0	0	0
PF3D7_0524500	0	0	0	0	0	0	0	4.52492	0	0	0	0	0	0.95446	0	6.2903	0	0	0	0	0	0	0	0	0	0	0	0	0	0	0	0	0	2.3069	0	0	0	0	0	0	0	0	0	0	0	0	0	0	0
PF3D7_0524600	0	0	4.79968	0	4.3262	0	0	3.92672	0	0	2.74453	0	0	0	0	0	0	4.7148	0	0	0	0	0.964612	0	0	0	1.29397	0	1.30133	0	0	0	0	3.85038	0	0	0	0	1.09172	0	0	0	0	4.11782	0	0	0	7.86315	0
PF3D7_0524800	7.31779	6.67333	7.88297	3.88333	7.3781	0	0	0	0	0	7.01798	0	0	0	0	0	0	0	0	0	0	0	0	0	0	0	0	0	0	0	0	0	0	0	0	0	0	0	0	0	0	3.70013	0	0	0	0	0	0	0
PF3D7_0524900	9.99299	0	7.46744	0.819078	4.59576	0	1.20238	0	1.77826	0	11.8482	1.54949	2.52723	0	0	0	0	1.10312	0	0	0	0	0	0	0	0	0	0	0	0	0	0	0	0	8.59573	0	0	0	0	1.193	0	11.3244	0	1.73871	2.12525	0	0	10.251	1.54572
PF3D7_0525000	0	3.96998	8.13696	0	0	1.44056	0	2.18647	0	0	0	0	0	5.26732	12.3354	0.756912	1.27653	0	0	0	0	0	0	0	0	2.08063	0	6.32911	0	1.21449	0	0	0	3.2759	0	0	0	1.48078	1.09172	8.81762	0	12.4716	2.04142	2.17186	2.72348	0	0	0	0
PF3D7_0525100	0	2.34345	0	0	0	0	1.84894	8.9913	1.77826	5.45589	3.30295	1.54949	1.37195	4.76871	0	8.23076	1.27653	0	0	0	0	1.35228	6.46828	0	2.69095	4.5613	1.29397	1.50919	1.67665	2.31086	2.4452	0	2.75334	0	1.71218	1.69561	0	3.31542	1.09172	11.997	1.11702	0	1.02775	0	1.0847	3.06976	1.4501	2.75444	0
PF3D7_0525200	1.59643	0	0.868843	9.22929	4.84881	9.1289	0	7.78002	3.71705	7.7997	6.86173	3.41085	0	8.91325	7.10095	8.24066	9.34675	2.75295	8.75785	0	1.47568	4.55586	2.52549	7.0064	10.1313	4.9857	1.96497	5.50194	3.58307	0	8.51985	4.9293	7.18987	7.4489	4.7645	0	9.47862	7.75436	7.35671	6.66292	6.222	9.97551	0	0	6.68657	9.84722	6.09927	8.73264	9.45454
PF3D7_0525300	4.97081	9.01719	9.57898	8.8632	8.77419	0	0	0	0	0	0	0	0	0	0	0	0	0	0	0	0	0	0.964612	0.789909	0	0	0	0	0	0	0	1.56786	0	0	0	3.6083	0	0	0	0	0	7.78757	0	0	0	0	0	0.969372	0
PF3D7_0525400	5.1182	8.73207	8.78987	8.22064	7.77409	6.49413	10.8764	7.32305	0	9.30128	7.28151	8.32601	11.529	0	1.29264	7.81511	0	10.3207	8.52326	0	0	0	4.57513	9.8286	0	9.18583	9.81113	10.2147	1.67665	10.5455	9.49436	7.72258	3.64218	10.5089	2.96896	0	10.1357	7.82443	7.08345	1.193	3.52618	11.872	10.9004	10.651	9.70171	9.95436	3.13672	8.90399	0
PF3D7_0525500	1.88697	0	0.498863	4.38344	8.15916	8.42565	1.20238	4.4797	0	0	6.46641	1.54949	0	0	0	0	0	0	0	0	0	2.50066	0	0	0	0	0	2.23051	5.2332	0	1.3115	0	0	0	0	0	0	0.92258	1.09172	0	0	9.25469	0	0	1.0847	0	3.27223	0	0
PF3D7_0525600	2.1287	0	0	2.26945	5.32729	0	0	5.49324	0	0	0	0	0	0	0	0	0	0	0	0	0	0.829099	0	0	6.43461	1.38679	0	0	0	0	0	0	8.63911	0	0	0	0	0	0	0	0	9.82621	0	0	1.0847	0	0	0	0
PF3D7_0525700	0	0	1.7985	0	0	0	0	6.18484	0	0	0.707988	0	0	7.98994	1.29264	0	0	0	0	7.18225	0	0	0	0	0	0	0	0	0	9.69064	10.3904	0	0	0.839666	0	0	0	0	0	0	0	9.02203	0	0	7.42107	0	0	7.61081	3.64581
PF3D7_0525800	2.1287	3.19382	0.868843	0	0	0	0	0	0	1.15412	0	0	0	0	0	4.29473	0	1.10312	0	9.34689	0	0	0	0	0	0	1.96497	0	0	0	1.3115	6.27838	1.28433	0.839666	0	0	1.1755	0.92258	1.09172	0	0	11.7953	0	0	2.12525	0	0	0.969372	6.83605
PF3D7_0525900	4.97081	4.82291	3.39249	0	7.85977	0	0	0	2.55096	0	0.707988	0	0	0	0	6.99928	0	0	0	0	0	0	0	0	0	0	0	0	0	0	0	0	0	0	0	0	1.1755	0.92258	0	0	0	10.0577	0	1.11682	6.35239	0	7.01333	0	0
PF3D7_0526000	0	5.17178	2.92782	8.1832	2.84427	0	0	0.774315	0	0	0	0	1.37195	0	0	0	0	0	0	1.68662	0	0.829099	0	0	0	0	0	0	5.96605	0	0	0	0	0	0	0	1.1755	1.88225	0	0	0	9.82462	0	1.73871	1.69682	0	0.900054	0	0
PF3D7_0526100	0	4.00702	2.10594	0	6.40878	0	0	0	0	0	6.4767	0	0	0	0	0	7.83674	0	1.7681	9.55272	0	0	0	0	0	1.38679	0	0	0	0	3.98368	0	0	5.39441	0	0	8.33641	0	0	0	0	0	0	0	0	0	0	2.94597	0
PF3D7_0526200	9.26269	9.17909	8.85567	7.37577	6.6719	9.64667	0	8.77907	1.77826	10.8449	10.0502	1.54949	3.16044	8.74999	9.28966	9.87426	1.27653	10.6525	7.71649	11.9665	4.42513	1.35228	1.94659	1.96933	12.3871	9.14526	10.3352	9.96572	11.7797	7.77411	12.3143	11.57	1.95285	9.32151	11.0982	12.4715	8.35871	10.2818	10.375	7.5309	0	10.3495	9.23229	1.11682	7.38282	9.50351	8.25273	8.90399	12.2362
PF3D7_0526300	0.743855	0.49315	4.02544	0	2.84427	0	6.41915	6.53354	3.71705	0	0	1.54949	0	0	1.96329	7.38594	9.39632	0	0	9.53557	0	0	0	0	0	0	0	0	0	0	0	8.29176	7.24552	0	11.5098	1.69561	0	0	0	0	0	0	0	0	7.51247	0	7.92788	3.40325	4.33592
PF3D7_0526500	6.41499	4.96144	6.50212	0	7.87884	0	11.5294	0	8.20478	0	1.53634	0	0	0	0	6.8171	0	0	0	0	0	0	0	5.10988	7.21285	0	1.29397	0	0	1.21449	0	0	0	8.97727	0	0	0	0	1.09172	0	0	0	0	0	5.71597	1.30991	0	6.65293	0
PF3D7_0526600	2.1287	9.54684	5.31583	0.819078	5.48494	11.3095	11.1684	9.12763	2.21573	2.22542	9.2819	1.54949	11.1254	11.71	1.29264	6.25164	0	7.93996	0	0	0.918821	2.03784	0	0	9.20554	0	0	1.50919	0.792674	13.1173	11.4041	2.30138	6.62391	9.46865	10.9138	1.69561	8.55977	1.48078	0	0	10.3205	0.999833	5.63881	2.17186	9.83516	1.30991	0	4.52568	1.54572
PF3D7_0526700	0	0	2.47095	0	0	0	5.65664	0.774315	0	1.15412	0	0	0	0	0	0	0	4.43745	0	0	0	0	0	0	4.51283	1.38679	0	0	0	0	1.98696	0	0	0	0	0	0	0	0	0	0	0	1.62184	0	1.0847	1.30991	5.19028	0	0
PF3D7_0526800	0	5.49222	0	0	0	0	0	0	0	0	0	0	0	0.95446	0	1.61806	0	0	0	0	3.02229	0	0	0	0	2.08063	4.97693	0	0	0	0	0	0	0	0	0	0	0	0	0	0	0	0	0	2.45516	0	5.04645	1.95381	0
PF3D7_0526900	2.1287	6.19239	5.81648	0	5.36384	0	0	1.94167	0	9.21466	2.44219	0	0	0.95446	0	4.69127	0	0	0	0	0	3.36722	0	6.45528	0	0	9.65619	6.68028	8.46744	0	0	0	1.28433	8.45454	7.20788	0	5.96985	8.25489	0	0	0	1.58474	0	0	1.0847	0	5.32107	0	0
PF3D7_0527000	1.23222	4.49814	2.57463	5.4016	10.013	8.98501	3.93669	9.17272	6.18365	3.06229	0.707988	4.99251	0	2.24836	3.27777	2.84977	3.92842	11.41	4.42301	0	0.918821	1.7354	4.57513	2.60946	10.9501	3.62114	1.29397	8.56808	1.30133	8.65743	5.59765	3.14707	4.58322	5.1274	1.09645	4.80062	3.0963	10.3237	4.92663	6.21564	10.8044	0	1.62184	1.11682	2.12525	8.05414	5.22411	1.54398	1.54572
PF3D7_0527100	0	2.34345	0	0	0	0	1.20238	0	0	0	0	0	0	4.99771	0	0	1.27653	0	0	0	0	0	0	0	0	0	0	0	0.792674	0	0	0	0	0	0	6.50089	0	0	1.09172	0	9.30703	0	1.02775	1.11682	1.0847	0	0	0	1.54572
PF3D7_0527200	5.65102	2.65482	0	0	0	9.25569	9.8056	0	7.77146	0	0	0	0	0	1.29264	0	1.27653	1.72088	8.32646	0	0	0	0	0	1.49525	8.2042	0	1.50919	0	1.86441	4.44281	0	2.40791	6.45713	1.09645	0	4.56418	7.87483	8.97848	9.77848	0	0	0	0	2.94965	0	0.900054	0.969372	0
PF3D7_0527300	0	0.49315	3.82977	0	0	1.44056	0	6.57713	0	0	2.44219	1.54949	0	0	0	6.52455	8.61021	0	6.75582	0	0.918821	0	2.26488	0	0	0	0	0	2.43127	4.84461	0	0	6.37215	2.70652	0	0	0	0	0	0	0	0	0	0	3.73663	9.16359	0	0.969372	0
PF3D7_0527400	10.7173	7.75329	5.90865	10.9376	9.00434	2.6189	9.62483	8.21542	1.14734	10.4082	10.3419	1.54949	1.37195	11.1536	10.469	5.45193	0	8.58682	0	0	0.918821	9.5634	7.95652	10.5357	9.36925	7.16105	10.262	10.6422	10.7837	11.2172	10.8234	1.56786	10.5423	10.4293	9.274	11.597	9.88997	10.3487	8.82139	10.9933	10.9488	0	11.6488	8.68781	7.80778	11.6725	8.93517	8.02577	9.52012
PF3D7_0527500	0	2.09089	0.868843	3.88333	0	0	0	0	0	4.27667	0	0	0	0	1.29264	0	0	0	0	0	0	0	0.964612	8.76157	7.94592	2.08063	7.75421	1.50919	0.792674	0	2.79244	0	0	0	1.71218	0	0	0	1.09172	0	9.06716	0	0	0	0	0	0	8.97986	5.15181
PF3D7_0527600	4.45378	3.43033	4.09684	6.1867	2.84427	9.59963	0	4.38478	0	0	0	1.54949	8.60774	0	3.04418	0	0	0	0	0	0	0.829099	0	3.28505	0	2.08063	0	10.5493	1.30133	1.21449	2.4452	9.39427	0	3.01912	0	0	1.1755	9.93764	1.09172	2.61944	2.17216	1.99975	1.02775	0	0	10.6638	0	0.969372	9.25597
PF3D7_0527900	1.23222	0.859993	4.40884	0	0	0	0	0	0	2.5612	0	0	0	0	0	3.50437	3.25328	0	0	0	1.47568	0	3.84012	1.29744	0	0	0	0	4.37654	0	0	0	0	0	4.57081	2.45372	0	0	0	0	0	0	0	0	0	0	0	0	0
PF3D7_0528000	0.743855	5.29669	4.82092	5.84691	0	1.44056	0	2.57837	0	0	0	0	0	1.52392	0	1.91053	0	0	0	0	0	0	7.1956	1.96933	0	0	1.96497	0	1.97421	0	0	0	0	0	0	0	0	1.48078	0	0	0	0	0	1.11682	0	0	0	1.95381	0
PF3D7_0528100	3.18519	7.24584	0	6.48633	4.50048	7.59244	0	7.12437	0	1.15412	0	0	0	0	6.45919	7.46129	0	0	7.65754	0	0	0.829099	0	10.3708	0	1.38679	1.29397	0	6.01588	1.86441	0	0	0	4.6258	0	0	0	0.92258	0	0	0	0	1.02775	0	4.47882	0	10.6554	0	4.98695
PF3D7_0528200	0	0	0	0	0	0	0	0	1.14734	1.15412	0.707988	0	1.37195	0	0	0	2.39716	0	0	1.68662	0.918821	0	0	8.29336	2.21358	1.38679	0	0	0	0	0	1.56786	0	0	0	0	5.41065	0	0	0	0	0	1.02775	7.00434	0	0	0	0	9.58285
PF3D7_0528300	0	0	7.07956	0	0	0	0	0	0	0	0	0	0	0	0	0	0	0	3.94826	0	0	0	4.18012	0	0	5.76272	0	0	0	0	0	5.4667	0	0	0	0	0	0	0	0	0	0	0	0	0	0	0	0	4.33592
PF3D7_0528400	6.25852	5.77589	6.16269	8.93254	9.33523	3.87913	0	3.99258	7.60135	5.41504	0	6.79243	0	4.99771	10.9083	5.54013	0	0	6.47283	9.46484	0	0	10.7786	0	0	5.84609	0	0	0	7.67505	0	12.3161	1.28433	8.42169	0	12.3574	7.29535	3.31542	1.09172	0	6.56254	11.3238	1.02775	1.73871	7.87131	5.13024	8.79028	0	10.7311
PF3D7_0528500	7.22975	3.05923	3.27427	8.31368	3.43125	0	1.84894	6.39428	3.24875	9.13199	2.26338	3.12244	3.39633	0	1.29264	2.54327	3.25328	0	2.53906	0	4.54004	8.59603	0	1.67215	1.49525	7.07726	4.97693	0	3.89853	4.28454	2.4452	3.14707	9.67326	3.2759	1.09645	9.44578	1.1755	2.45352	3.86546	0	0	1.58474	1.02775	1.11682	0	2.44302	3.51016	0.969372	0
PF3D7_0528600	5.46523	5.75427	5.57532	6.23141	4.25014	0	6.30508	5.55994	6.73755	6.01627	6.32536	4.99251	7.85356	0	0	5.49671	4.6544	1.10312	0	0	8.30497	0.829099	0	4.51532	3.95912	5.67423	7.93628	4.64411	7.19696	7.71186	3.30626	5.52941	2.75334	6.47004	0	5.11216	0	3.17943	7.74693	0	0	4.85766	4.44471	1.11682	3.85312	7.77118	5.84043	3.11502	0
PF3D7_0528700	5.72649	0	3.14549	0	0	0	0	0	0	0	0	0	0	0	0	0	0	0	0	0	0	0	0	0	0	0	0	0	0	0	0	0	0	0	0	0	0	0	0	0	0	0	0	0	1.0847	0	0	0	0
PF3D7_0528800	0	1.39509	1.9604	0	0	0	0	0	0	0	0	0	0	0	0	0	0	0	0	0	0	0	0	0	0	0	0	1.50919	0	0	0	9.20553	0	0	0	0	0	0	0	0	0	0	0	0	0	0	0	0	0
PF3D7_0528900	5.78061	6.70748	5.71802	6.54655	5.06404	0	0	1.27546	0	0	2.26338	0	0	0	0	0	0	0	0	2.93678	0	0	0	0.789909	0	0	0	0	0	0	0	0	0	0.839666	0	0	0	0	1.09172	3.3225	0	0	0	0	2.72348	0	0	0.969372	0
PF3D7_0529000	9.42157	7.12047	0	0.819078	0	0	0	5.62368	0	0	0	0	0	0	8.37306	0.756912	0	10.4483	0	0	0.918821	0	0	0	0	6.87378	0	0	0.792674	3.15762	3.50767	0	0	9.24284	0	0	0	0.92258	2.13548	0	0	2.58468	5.26296	1.73871	0	4.11036	0	2.75444	0
PF3D7_0529100	0	0	0	0	2.94421	0	0	0	0	0	0.707988	0	0	0	0	0	0	0	0	0	0	0	0	0	0	0	0	0	0	0	0	0	0	0	0	0	0	0	0	0	0	0	0	0	0	0	0	6.00511	0
PF3D7_0529200	3.07401	3.12809	2.23814	0	0	0	0	2.18647	0	1.15412	0	0	1.37195	0.95446	7.75197	0	0	0	2.81047	5.87515	0	0	10.9403	4.56059	0	5.19098	1.29397	2.23051	1.97421	0	0	0	0	2.3069	0	2.45372	0	2.45352	0	0	1.11702	0	0	4.4618	0	0	1.4501	3.26632	0
PF3D7_0529300	7.55881	0	1.61612	0	0	0	0	0	0	0	0	0	0	0	5.80969	0	9.76517	0	0	0	0.918821	0	0	0	0	0	0	0	0	0	0	0	0	1.75228	0	0	0	0	0	0	0	0	1.02775	0	0	0	0	0	0
PF3D7_0529400	8.48608	8.95458	8.7053	7.33538	9.0443	11.4184	12.2982	11.7086	10.7637	6.01627	7.8155	12.7605	12.067	11.7188	12.9913	10.4717	9.86098	10.2827	12.1187	10.7282	0.918821	10.1	10.6732	9.80645	11.6791	11.5146	2.42117	11.3931	10.8754	10.426	12.0278	12.1351	12.6246	10.9836	2.14236	13.4202	9.91275	11.179	12.5971	11.4392	11.8353	0.999833	8.08267	10.1134	6.57226	11.2138	12.127	11.1049	13.7926
PF3D7_0529500	0	0	0	0	0	0	1.84894	0	0	0	0	1.54949	0	0	1.29264	0	0	0	2.20448	1.68662	1.47568	0	0	2.42594	1.49525	2.08063	6.17291	0	0	0	0	3.43606	0	0	1.09645	2.45372	0	0	0	1.193	0	0.999833	0	0	1.0847	0	0	0	0
PF3D7_0529700	2.33567	4.14634	4.51691	6.83432	0	0	0	0	0	0	0	0	0	0	0	0	0	0	0	0	0	0	0	0	0	0	0	0	0	0	0	0	0	0	0	0	0	0	0	0	0	0	0	0	0	0	5.32107	0	8.69241
PF3D7_0529800	3.38474	2.45488	4.3805	6.43628	0	8.03105	9.15714	6.80502	8.92784	0	9.16098	0	0	0	9.55175	0	0	8.14112	10.7382	9.88276	9.70181	11.0142	0	0	0	8.97514	11.1497	9.483	1.67665	7.81699	0	0	1.28433	9.82073	0	0	9.19858	8.08925	0	9.14055	10.2023	0	0	0	9.60119	5.24723	10.9857	4.46439	1.54572
PF3D7_0529900	6.05399	9.7421	8.90996	11.2085	10.3501	12.2172	12.0218	10.0995	11.4952	11.6596	10.8296	14.091	12.0346	12.3674	13.8968	9.9171	11.8325	11.5014	12.0844	12.949	11.355	10.7255	11.5058	1.67215	1.49525	13.9389	12.0298	12.9977	10.801	12.5126	13.791	12.8433	12.9255	12.0289	8.34612	14.3581	13.5546	13.0678	11.9861	13.2496	11.4032	11.4703	12.1784	11.9818	11.531	12.9782	5.94555	11.9845	14.2249
PF3D7_0530000	3.07401	0	0	6.78518	0	0	0	0	0	0	0	2.76159	0	0	0	0	0	7.52012	0	0	7.94718	0	0	1.96933	0	0	0	0	0	0	0	0	6.83819	5.75236	3.63027	0	0	2.86166	1.09172	2.28061	6.80805	0	1.62184	9.83748	1.69682	1.30991	0	6.55343	0
PF3D7_0530200	5.32659	5.15537	1.4073	0.819078	3.74015	1.44056	3.13867	7.98404	7.62818	10.3402	0	1.54949	10.5946	10.3473	5.21893	4.29473	8.3395	7.76823	1.7681	0	7.43363	7.24466	0.964612	9.32589	0	2.89915	0	10.0511	0	10.2447	0	0	4.29748	6.15538	0	0	8.16353	10.4183	9.1113	4.74015	5.30658	0	6.8489	7.57233	6.27097	7.32877	4.44541	0.969372	0
PF3D7_0530300	8.66937	6.59034	6.45534	7.24377	7.42642	9.27578	1.20238	8.46784	1.77826	10.786	8.6647	10.4592	6.41236	9.71329	11.2719	8.81412	0	9.83937	10.1838	9.74032	3.93065	8.87906	11.0025	8.66901	0	9.57298	0	10.4538	0	8.49266	8.55438	11.0769	8.53127	6.45713	0	9.83694	9.02471	9.60417	9.52864	9.64114	2.17216	0	1.62184	3.19861	10.244	10.1492	8.71497	2.75444	10.9499
PF3D7_0530400	0	5.9381	1.7985	8.21694	2.73688	6.79068	0	7.66858	0	4.52725	0	8.31732	0	3.08794	9.67201	7.87993	1.27653	8.1759	7.76517	0	0	7.57353	7.88863	4.51532	0	7.56948	0	5.17326	7.59686	3.53166	8.37924	0	8.33998	6.29249	0	7.98881	8.38067	5.88771	6.99665	7.56069	6.5264	0	5.22339	0	6.29176	8.88986	0	0	4.80079
PF3D7_0530500	7.21016	3.68009	3.60332	0	6.34622	1.44056	0	2.88624	0	1.15412	0	1.54949	1.37195	0	10.5974	0	0	0	0	0	0	0	0	0	0	0	0	0	0	0	0	0	0	0.839666	0	1.69561	9.6691	0	0	0	0	0.999833	0	0	1.0847	0	0	0	0
PF3D7_0530600	0	5.13878	3.60332	0	0	0	0	0	0	0	0	0	0	0	0	0	0	0	0	0	0	0	0	0	0	0	0	0	0	0	0	0	0	0	0	0	0	0	0	0	0	0	0	0	0	0	0	0	0
PF3D7_0530700	3.64027	6.06646	6.77125	9.92993	7.40027	7.61785	5.22624	6.11262	3.57719	3.06229	0	0	7.03599	1.93114	8.03318	0	0	0	4.25137	0	0.918821	8.15989	8.24598	0	0	0	5.10419	1.50919	0	0	6.51415	0	0	0	0	0	0	8.73594	0	4.43166	0	0	0	1.11682	3.31723	8.19916	0	0	0
PF3D7_0530800	0	10.7195	10.297	9.39894	8.16694	5.71227	0	1.27546	0	0	0	0	0	0	3.04418	0	0	0	0	0	0	6.59274	0	0.789909	0	0	0	0	0	0	0	1.56786	0	0	0	0	1.1755	0	1.09172	3.65266	0	0	0	0	0	2.44302	0.900054	0.969372	5.4966
PF3D7_0530900	8.66697	7.33957	9.45114	0	5.79708	9.52439	0	5.39924	0	0	0	0	0	11.8045	11.8877	0	0	9.56758	10.3645	0	0.918821	8.49407	0	0.789909	1.49525	10.3329	2.42117	10.8266	0	10.2773	11.1342	1.56786	7.78568	8.66001	1.71218	0	9.46069	0	9.18325	9.86261	2.17216	0	0	0	9.9751	11.6043	4.79962	0	1.54572
PF3D7_0531000	0	6.59643	6.37863	0	4.68513	2.14683	5.32321	1.27546	0	8.08658	5.08505	0	8.72609	4.49638	2.41934	3.95301	0	0	5.65318	0	8.4771	7.54981	1.53758	1.29744	0	7.84753	3.27978	8.15664	0.792674	6.85663	8.52566	1.56786	9.01638	3.01912	0	9.82275	3.0963	6.05249	0	4.43166	8.48668	0	0	1.11682	0	0	0	0	0
PF3D7_0531100	8.41086	7.22241	4.19772	0	7.97944	1.44056	0	3.7089	7.76341	0	0	9.74257	0	0	1.29264	6.5137	0	1.10312	9.05076	0	0	0	0	9.26052	0	0	0	0	0.792674	0	1.3115	0	0	6.10661	0	10.3489	1.1755	0	0	0	0	0	0	0	5.51845	1.98497	7.60744	1.54398	9.63254
PF3D7_0531200	0	0	0	3.1115	1.34787	0	0	0	0	0	0	0	0	0	0	0	0	0	0	0	0	0	0	0	0	0	0	0	0	0	0	0	0	0	0	0	0	0	0	0	3.00251	0	0	0	0	0	0	0	7.14081
PF3D7_0531300	0.743855	1.94583	2.76201	1.33831	0	0	0	0	0	0	0	0	0	0	0	0	0	0	0	0	0	0	0	0	0	0	0	0	0	0	0	0	0	0	0	8.01402	0	0	0	0	0	0	0	0	0	1.30991	0	0	0
PF3D7_0531400	5.84975	1.94583	3.33459	6.23141	3.6244	0	0	0	0	0	0	0	0	4.16039	0	2.70464	0	0	0	0	0	0	0	0	0	0	0	0	0	0	2.79244	0	0	4.6258	0	0	0	0	0	0	0	0	7.04323	0	0	0	0.900054	0	0
PF3D7_0532100	4.80662	0	0.498863	0	0	0	8.2049	6.62982	7.87962	4.52725	8.73289	0	1.37195	7.17484	0	6.26464	9.34675	0	0	0	0	3.5695	0.964612	8.6137	9.89267	1.38679	1.29397	1.50919	9.73828	7.28086	1.98696	0	1.28433	8.10744	5.60904	0	0	1.48078	0	0	4.86075	0	0	9.80581	0	1.30991	0	6.80898	0
PF3D7_0532200	7.67291	8.58214	6.73254	3.23374	8.03999	0	0	8.10437	1.14734	9.54796	0	10.7912	10.1585	9.04203	1.29264	0	0	0	8.31014	0	0	0.829099	0	0.789909	0	10.3947	0	0	0	0	10.3135	0	0	8.095	0	0	8.54526	0	3.15687	9.55988	9.65332	0.999833	1.02775	10.1861	0	0	5.41192	0	0
PF3D7_0532300	2.33567	0	0	0	0	0	0	0.774315	1.14734	0	7.74055	0	0	0	0	0	1.94303	0	0	0	0	0	0	0	0	7.14468	0	0	0	0	0	0	0	0	0	0	0	0	0	0	0	0	0	1.11682	0	0	0	0	0
PF3D7_0532400	5.44303	0	0	0	0	0	1.20238	0	0	0	10.6098	0	10.8605	0	0	2.15359	1.94303	3.76872	0	0	0	0	0	9.21701	0	0	0	1.50919	0	0	6.93692	0	0	0	1.09645	0	0	0	0	0	4.67518	0.999833	0	10.5353	0	0	6.70141	3.94203	0
PF3D7_0532500	0	0	0	0	0	0	0	2.57837	0	1.15412	7.44255	1.54949	0	6.4783	0	0	0	0	0	0	0	0	0	0	0	0	0	0	0	7.7566	0	0	0	5.09443	10.7074	0	0	0	0	0	0	0	0	0	0	0	2.41432	2.94597	0
PF3D7_0532700	0	0	0	0	0	0	0	6.46559	0	6.69963	0	8.71146	0	0	0	0	0	0	7.4449	0	0	0	0	0	0	6.13839	0	0	0	0	0	7.3753	0	3.38896	0	0	0	6.10974	5.87517	0	0	5.88231	0	0	6.46651	8.45165	9.59705	0	0
PF3D7_0532800	0	0	0	0	0	0	0	0	0	0	0	0	0	0	0	0	0	0	0	0	0	0	0	0	0	0	0	0	0	0	0	5.26034	0	0	0	0	0	0	0	0	0	0	0	0	0	0	7.27773	0	0
PF3D7_0533100	0	0	0	0	0.599429	1.44056	0	0	0	0	0	0	0	0	0	0	0	0	0	0	0	0	0	0	9.85065	12.1604	2.42117	0	1.30133	0	0	0	0	5.42125	0	0	0	0	0	0	0	0	0	0	1.0847	0	10.1592	0.969372	0
PF3D7_0600600	0	0	0	0	0	0	0	0	0	0	0	0	0	0	0	0	0	6.12704	0	0	0	0	0	0	0	0	0	0	0	0	0	0	0	0	0	0	0	0	0	0	0	0	0	0	0	0	0	0	0
PF3D7_0601700	8.38197	4.07836	1.9604	0	5.12919	0	0	3.35543	9.3943	8.22892	0	2.27926	0	9.80387	0	0	0	7.44606	0	4.53544	0	0	0	1.67215	0	8.59007	0	0	0	0	0	0	4.06975	3.85038	0	0	0	0	0	0	0	1.99975	0	0	5.36994	0	0	0	0
PF3D7_0601900	2.51665	0	0	0	0	0	0	0	0	0	6.33671	0	0	0	0	0.756912	0	0	0	0	0	6.17881	5.83645	0	1.49525	0	0	0	0	0	0	0	0	0	0	0	0	0	4.07364	4.43166	0	0	0	0	0	0	0	0	0
PF3D7_0602000	0	4.47189	6.72693	8.47421	7.47318	1.44056	0	8.33132	8.47983	0	0	0	3.16044	0	0	0	0	0	0	0	0	0	0	10.729	0	1.38679	0	0	0	0	1.3115	0	0	0	0	0	10.3761	9.89349	0	0	1.11702	0	0	0	0	0	0	2.94597	7.85387
PF3D7_0602100	0	4.04313	3.14549	0.819078	0.599429	0	0	0	0	0	0	0	0	6.31795	0	0	0	0	0	0	1.47568	0.829099	0	0	5.93147	0	0	0	11.1248	0	0	0	0	9.06921	5.54013	0	0	0	0	0	0	0.999833	0	0	0	0	0	0	0
PF3D7_0602400	0.743855	0	5.5501	0	0	0	10.4657	8.50216	7.89443	7.62263	4.75353	0	0	4.7182	0	9.5135	9.17986	10.1269	1.13949	0	2.66526	11.3839	10.591	8.22471	11.4562	0	8.12819	1.50919	3.05707	2.31086	0	1.56786	0	7.96881	11.4418	0	1.1755	7.41908	0	0	7.63343	0.999833	0	8.68781	1.0847	0	8.65113	0.969372	0
PF3D7_0602600	0	5.46586	0	0	0	0	0	0.774315	0	0	0	0	0	5.15788	0	7.88835	0	0	0	0	0	0	0	4.7678	0	0	1.29397	0	0	0	0	1.56786	5.79587	6.37716	0	0	8.91237	3.17943	0	0	0	0	0	0	0	0	0	0	0
PF3D7_0602700	0	5.35531	0.498863	0	3.74015	0	1.20238	0	0	0	4.85175	0	0	0	0	0	0	0	0	0	0	2.28773	0	0	0	0	0	0	0	0	0	0	0	0	0	0	0	0	0	0	0	0	0	0	5.15983	0	1.4501	0	0
PF3D7_0602800	0	2.98691	0.498863	0	0	0	1.84894	0	0	0	0	5.30535	4.07742	4.08266	5.03978	0	0	2.15204	3.40929	3.59634	4.69688	0	0	0.789909	1.49525	0	0	0	0	1.86441	0	0	2.40791	0	0	0	1.81451	0	1.706	0	0	0	0	5.07566	0	0	3.13672	0	3.40565
PF3D7_0602900	7.1903	6.48926	7.22608	0.819078	3.36066	6.79068	8.21125	7.82139	0	7.22192	0.707988	10.1026	0	7.63581	10.2112	9.4207	0	7.88496	9.28579	10.9612	4.54004	0	0	7.7207	9.07538	9.34119	0	9.04235	9.18049	0	8.42971	9.55362	7.08698	6.26313	0	11.491	6.75475	7.6553	8.1773	1.193	9.62156	0.999833	3.85846	0	0	0	7.72432	0.969372	10.5527
PF3D7_0603000	1.59643	0.859993	0	8.54972	0.599429	1.44056	9.96435	0.774315	1.77826	0	0	1.54949	0	0	0	4.87207	0	5.95079	4.84145	2.93678	0.918821	9.12362	2.26488	0.789909	0	0	1.96497	0	2.22077	1.21449	1.98696	0	5.46174	0.839666	0	3.6083	1.1755	0.92258	1.09172	1.193	1.11702	0	0	0	5.55331	1.98497	1.84736	0	0
PF3D7_0603100	4.45378	9.17604	10.4321	10.9874	9.03866	1.44056	11.5751	7.65339	0	0	8.70468	0	11.3509	0	0	11.033	10.7854	9.98378	7.19541	0	11.5747	0.829099	0	1.29744	11.9734	9.98295	5.52396	10.3717	8.28303	10.4343	11.08	0	0	10.9552	0	0	11.0156	0.92258	0	10.7829	10.9514	0	0	7.89628	11.0917	0	11.1107	10.5892	0
PF3D7_0603200	0	0	0	0	2.62086	0	0	1.94167	4.35339	0	0	0	0	0	0	0	0	0	0	0	0	0	0	0	0	0	0	0	0	1.21449	0	1.56786	0	8.99524	0	0	1.1755	0	0	0	1.11702	0	0	1.11682	0	0	0	0	0
PF3D7_0603400	0	0	4.49064	0	4.43327	0	0	7.08716	0	0	8.13126	1.54949	10.1178	0	1.29264	7.18857	0	9.18768	1.13949	0	0	0	0	6.24951	0	0	0	0	2.77784	11.0663	0	0	1.28433	5.49888	4.98794	0	2.25584	0	2.466	9.10392	6.86703	0	0	0	8.78269	1.30991	6.71337	3.11502	0
PF3D7_0603500	0	4.75921	0	0	1.02165	0	0	0	0	1.78701	1.18082	0	0	0.95446	0	0	0	0	0	0	6.85653	0	0	0	0	0	0	0	0.792674	0	0	0	0	0.839666	0	0	0	0	0	0	0	0	0	0	0	10.4378	0	0	0
PF3D7_0603600	8.30713	6.66755	4.46389	9.44555	8.67586	1.44056	0	5.01152	0	0	0	0	1.37195	0	0	6.65866	0	0	0	0	0	0	0	0	7.50059	0	0	0	0	0	0	0	0	0	0	0	0	0	0	0	0	0	1.02775	0	9.34931	0	11.1888	0.969372	1.54572
PF3D7_0603700	1.23222	6.05766	0	0	0	7.1278	1.20238	5.60275	4.51545	0	0	0	0	0	9.0384	0	0	0	0	0	0	0	0	5.01549	0	2.89915	0	0	0	0	3.68437	8.75896	7.65818	0.839666	1.71218	0	0	0	3.48304	2.61944	1.11702	0	0	10.8302	3.47098	0	5.84043	6.43063	0
PF3D7_0603800	6.52477	5.26646	1.9604	3.95618	3.43125	11.0083	4.16313	8.3936	12.702	0	6.27903	11.557	0	0	2.41934	8.7692	0	11.9856	4.15724	1.68662	1.87645	0.829099	5.21562	10.5385	0	11.6771	1.96497	10.5617	1.30133	1.21449	13.7126	12.5618	12.2285	8.91963	1.09645	10.0591	1.81451	4.02002	11.7657	12.7452	6.90974	0	5.00742	1.73871	9.20058	1.30991	10.2043	2.53355	12.1523
PF3D7_0603900	0	0	1.7985	0	1.34787	0	0	0	0	0	0	0	0	0	0	0	0	0	0	0	0	0	0.964612	0	0	0	0	0	0	0	0	0	0	0	0	0	0	0	0	0	0	0	0	0	0	0	0	0	0
PF3D7_0604000	0	4.69256	6.05028	7.44701	6.84349	0	0	0	0	0	0	0	0	0	0	7.83704	0	0	5.42982	0	8.54403	0	0	0	0	0	0	2.23051	0	0	8.897	0	0	2.5205	0	0	0	0	1.09172	0	0	0	0	0	7.85044	7.72148	10.1482	0.969372	1.54572
PF3D7_0604100	2.33567	7.07759	1.7985	1.71933	7.78087	15.8896	1.20238	13.4865	12.7635	1.78701	10.3828	16.1432	13.8765	12.9729	16.0723	9.75839	2.39716	14.0052	15.2738	15.566	13.9768	11.9915	12.2103	3.48614	3.57468	16.0936	3.27978	12.0551	3.8259	3.35673	16.166	15.6844	14.8464	13.194	3.98164	15.3273	14.3908	13.4408	15.0416	15.4197	3.66561	2.58468	3.21889	2.77471	13.1151	13.9765	15.3815	2.94597	15.109
PF3D7_0604300	0	3.63348	2.47095	9.57984	3.03767	7.65513	11.7044	4.73192	1.77826	1.15412	0	0	1.37195	6.87398	6.19943	0	9.27237	6.44483	1.13949	0	7.92621	0	0.964612	0	0	7.65288	8.91175	1.50919	7.83756	0	11.053	4.73012	9.67072	4.26015	0	3.6083	1.1755	0.92258	2.466	0	1.11702	0	0	3.52583	7.92553	7.99681	0	7.58945	1.54572
PF3D7_0604400	1.88697	8.97808	8.50004	5.2649	7.25701	4.91373	0	4.11592	0	0	0	2.76159	0	4.49638	7.61998	0	5.24741	1.72088	6.24008	6.37683	4.23353	0	3.51941	0	3.33566	4.9857	0	4.41356	6.03212	0	7.02163	5.33245	0	4.42831	0	5.0156	8.26146	0	4.56228	5.35314	0	0	0	0	0	0	3.61586	2.75444	0
PF3D7_0604500	10.0519	5.69876	6.32016	5.17619	5.17105	9.63428	0	9.28376	1.77826	11.1426	8.54746	10.9751	11.6466	10.8068	10.2734	5.54013	11.2113	8.64177	8.84346	0	4.54004	10.2242	12.1369	9.75626	7.57129	11.5249	6.89012	10.1149	10.923	4.1833	4.34099	0	7.46069	9.38423	7.92075	12.1745	7.07063	9.55005	12.2072	6.50842	10.7835	0	8.92213	4.4618	10.8529	6.43958	0.900054	5.46302	2.27471
PF3D7_0604600	0	4.30346	2.67136	2.02045	3.03767	0	1.20238	6.21274	0	0	8.21976	0	0	6.53776	0	4.57081	0	0	0	0	7.19143	8.04581	0	0	0	0	7.80193	0	0	0	0	0	0	9.4476	0	0	1.1755	0	0	0	7.15429	0	0	0	0	0	9.3126	2.53355	1.54572
PF3D7_0604700	8.65011	0.49315	5.93811	0.819078	5.15027	0	0	6.5555	0	0	0	0	10.6326	0	0	3.58951	0	0	0	0	0	6.22448	0	0	0	0	0	0	0	0	0	0	0	0	0	4.91211	0	0	10.6009	0	0	0	0	4.67481	4.74316	0	0	1.54398	1.54572
PF3D7_0604800	8.11337	5.03501	1.7985	7.80844	0	0	0	3.8577	0	0	0	0	0	0	0	0	0	0	0	0	0	0	0	0	0	0	0	0	0	0	0	0	0	0	0	0	0	0	0	0	0	0	0	0	0	0	3.97492	0.969372	0
PF3D7_0604900	0	0.49315	5.36003	0	5.41699	0	0	0	0	0	2.05923	5.43953	0	0	0	4.90567	0	0	0	0	0	0	0	0	0	0	0	0	0	0	0	0	0	4.91726	0	0	0	0	0	0	0	0	2.8546	0	0	0	5.22411	7.07808	0
PF3D7_0605000	0.743855	3.19382	2.23814	0	0	0	0	0	0	0	2.44219	7.12675	1.37195	0	0	7.62149	0	0	0	0	0	0	0	0	0	0	0	0	0	0	0	0	0	0	1.09645	0	0	0	0	0	0	0	0	0	0	0	8.67272	0	0
PF3D7_0605100	6.65603	0	1.7985	0	6.65725	8.39659	0	3.45224	0	0	0	5.56229	0	0.95446	10.4512	2.15359	0	9.42305	5.38898	11.0039	0	1.7354	0	0	0	9.74846	0	1.50919	1.67665	1.21449	1.3115	10.3018	0	1.36696	7.57813	3.31564	0	0.92258	3.15687	8.82991	0	0	0	0	0	0	0.900054	0.969372	3.40565
PF3D7_0605200	0	4.66964	1.61612	0	0	7.49983	1.20238	2.18647	4.7288	1.15412	8.42782	0	0	0	0	2.54327	0	0	2.20448	0	0	0	2.93749	0	5.15232	0	1.96497	1.50919	0	1.86441	0	1.56786	0	0	1.71218	0	0	0	0	0	0	0	0	0	1.0847	0	0	0	0
PF3D7_0605300	0.743855	6.18433	7.71444	7.81825	8.61272	1.44056	0	1.27546	0	2.83339	1.53634	0	0	0	0	2.98162	0	1.72088	0	0	0	0	2.74615	0	1.49525	1.38679	0	0	0.792674	0	0	0	0	2.05608	0	0	0	0	0	1.193	0	0	0	0	3.96089	0	1.84736	5.3319	0
PF3D7_0605400	0	1.60292	0	3.80661	3.12545	0	0	1.94167	7.6458	2.5612	0	0	0	0	0	2.15359	0	0	0	0	0	0	0	0	0	0	0	0	0	0	1.3115	0	0	0	0	0	0	0	0	0	0	0	0	0	1.0847	1.30991	0	0	0
PF3D7_0605500	1.23222	6.30821	6.77125	8.31368	5.28979	5.97071	10.2028	6.0209	1.77826	11.4825	8.00886	11.3868	11.2072	0	9.54617	8.96713	0	9.15027	0	0	10.1739	0	11.7727	0	0	9.60923	3.27978	6.57245	11.3205	0	10.5867	0	9.82939	9.5254	0	0	9.53601	0	10.4873	11.1104	0	0	0	1.11682	10.6464	10.9887	0	1.54398	8.24926
PF3D7_0605600	0	7.90571	6.98863	4.75411	8.71529	8.45414	0	0	0	1.15412	9.73763	0	0	0	9.66944	0	0	1.10312	11.0322	0	11.1915	0	0	8.94773	0	0	0	0	0	0	0	10.3741	0	0	0	6.53612	10.5091	0	1.09172	0	0	0	0	0	9.9751	1.30991	1.84736	0	0
PF3D7_0605700	0	0	0	0	0	0	0	0	0	0	0	0	0	0	0	0	0	0	9.57235	0	0	0	0	0	0	0	0	1.50919	0	0	0	2.30138	0	0	0	0	0	0	0	0	0	0	0	0	0	0	0	0	1.54572
PF3D7_0605800	0	6.28578	5.51143	8.34114	3.20819	10.3409	1.20238	9.05048	1.14734	4.36512	3.9608	1.54949	8.79992	0.95446	0	10.9086	0	8.58682	0	0	0	10.4476	0.964612	6.00944	3.95912	9.16974	4.0851	10.5368	10.2425	2.31086	5.76426	0	0	6.98359	0	0	10.7133	1.88225	3.48304	8.57158	1.73898	0	7.69855	0	2.12525	6.95163	0	5.72059	1.54572
PF3D7_0605900	0	5.25111	0.498863	0	0	9.25569	0	0	1.14734	0	0	1.54949	0	0	1.29264	0.756912	0	0	1.13949	0	0	0	0	1.29744	5.53848	5.37066	0	0	0.792674	0	1.3115	0	1.28433	0	0	1.69561	5.60972	0	3.15687	6.69909	0	0	0	0	6.20673	0	0	0	3.64581
PF3D7_0606000	0	3.31692	0	2.97792	6.10843	9.43074	0	0.774315	10.3361	0	0	7.20421	1.37195	9.32543	0	0	0	0	6.80321	0	0.918821	0.829099	0	0	0	7.16105	0	9.16807	0	1.86441	6.86537	4.49896	0	6.84182	0	0	9.83138	8.68349	1.09172	1.193	0	0	0	0	6.87746	10.5826	0	3.84918	9.76257
PF3D7_0606100	0	6.23204	3.07652	0	3.74015	0	0	5.29867	0	0	9.22653	0	2.06227	0	0	5.86441	0	9.41822	0	0	0.918821	0	0	0	0	0	6.0199	0	0	0	1.3115	0	0	8.74477	0	2.94811	1.1755	6.66244	0	1.193	9.67824	0	8.9375	0	1.0847	1.30991	8.24451	5.10976	1.54572
PF3D7_0606200	4.04586	2.09089	3.95033	7.38239	6.24207	7.38616	1.20238	6.82324	0	7.79174	6.1304	7.52418	0	7.30032	8.42875	5.03272	5.66646	5.19353	6.26286	10.0217	0.918821	6.75712	5.45349	9.33894	0	6.48901	0	5.71978	0	8.06479	7.39631	8.65029	8.2679	0	0	1.69561	5.4936	6.64963	9.58497	5.60266	1.11702	0	0	0	1.0847	0	3.61586	0	8.98796
PF3D7_0606400	0.743855	0.859993	4.73401	2.26945	2.03235	0	5.22624	0	0	0	0	0	0	6.43204	3.04418	0	0	0	0	0	0	0	0	0	0	0	0	0	0	0	0	0	0	0	0	0	2.25584	0	0	0	0	0	0	0	0	3.30387	0	0	0
PF3D7_0606600	0	6.60853	7.11008	7.34219	3.49855	1.44056	0	8.45329	0	0	8.13126	0	0	0	9.68477	1.61806	0	0	1.13949	0	0	7.93572	1.53758	0.789909	3.33566	2.08063	7.14818	1.50919	10.1083	4.4679	1.3115	0	1.28433	5.79402	9.19775	0	0	0	0	11.8034	9.78149	0.999833	0	0	1.0847	0	8.43708	8.76159	0
PF3D7_0606700	10.5624	9.7544	8.96108	8.73709	11.0897	13.1212	4.3588	12.9628	13.0477	13.7374	12.1877	12.4619	14.0435	12.8126	14.0173	8.92065	9.60046	13.2835	10.8201	3.83936	3.54681	13.9453	12.8427	11.7556	6.27432	13.702	9.91025	14.2134	7.3078	14.0368	13.564	12.184	14.4939	11.8123	11.6871	13.5346	13.4194	12.9826	13.9002	13.3429	14.1687	3.80704	12.8739	12.8728	12.8258	14.1466	13.0643	13.8402	14.328
PF3D7_0606800	8.47518	0	2.84729	0	7.57413	8.86815	0	8.51902	6.68741	6.33373	2.05923	6.32216	0	1.52392	6.61668	5.79441	8.41359	10.1978	4.71499	1.68662	5.29626	0	7.52863	8.14893	7.00381	7.44129	1.29397	3.59443	0	0	8.30005	7.42563	9.44565	5.49888	0	1.69561	5.84904	8.11278	4.07364	7.829	0	7.18949	0	1.11682	3.73663	6.22811	9.75144	0.969372	5.66979
PF3D7_0607000	8.82555	4.54926	2.76201	0.819078	1.02165	7.54025	1.20238	5.21837	6.00412	1.15412	4.22795	0	3.16044	6.52312	0	5.56137	0	0	0	0	6.75313	0	0	0	8.69328	7.38665	5.84872	0	10.2019	0	3.68437	8.35372	1.28433	6.37716	1.71218	0	0	2.67198	6.63548	0	4.21217	0	0	6.89526	10.1869	0	7.11599	9.90681	0
PF3D7_0607100	6.13931	1.15221	0	0	8.17468	1.44056	3.80857	0	0	1.15412	6.86173	0	0	0.95446	1.29264	0	0	0	0	0	0	0	7.93425	5.14002	0	0	0	0	0	0	0	0	0	1.36696	0	0	0	0	0	0	0	0	0	0	0	5.50392	0	0	0
PF3D7_0607200	0	6.4427	7.01191	7.3078	6.90059	0	8.00749	0.774315	0	0	0	1.54949	0	0	0	7.87569	0	0	0	0	0	0	7.27751	0	1.49525	0	0	0	9.47434	1.21449	0	0	0	0	2.4733	0	0	2.45352	1.706	0	9.88857	0.999833	1.62184	0	0	1.30991	0	0	0
PF3D7_0607300	0	0	6.16269	2.48173	0.599429	0	0	0.774315	0	0	0	0	0	0	0	0	0	0	0	0	0	2.28773	3.84012	0	0	0	0	0	0	0	0	0	0	0	0	0	3.0963	0	0	0	0	0	0	0	8.3037	0	8.63864	9.23968	0
PF3D7_0607400	0.743855	4.69256	5.672	0	0	10.9204	9.14393	8.84073	9.35201	7.55842	6.9895	0	8.12379	10.1801	8.78226	9.81914	9.57108	7.94669	6.70681	2.44308	9.1277	9.834	9.2616	0.789909	1.49525	11.2733	9.02866	9.95502	8.61485	12.2185	11.0601	0	10.6061	7.86024	0	9.76822	6.91381	12.6552	11.1393	9.94775	8.93557	0	9.00322	8.85371	9.79568	9.90401	9.69828	9.17897	0
PF3D7_0607500	0	1.39509	0	0	4.56469	0	0	0	0	4.92656	0	0	0	0	0	0	0	8.47953	5.78493	0	0	0	0	0.789909	0	0	0	2.70918	0	0	0	0	0	0	0	0	0	0	10.2071	0	0	0	0	0	1.0847	0	0	0	0
PF3D7_0607600	6.42635	0	3.00408	0	5.32729	7.27877	0	5.19057	0	2.5612	7.12662	0	0	8.56588	3.04418	0	0	6.85573	0	0	7.42618	0	0	0	1.49525	4.34905	0	5.909	1.67665	0	0	0	0	2.5205	2.4733	9.77561	0	0	6.58537	2.28061	0	0	2.63091	0	9.05616	7.96299	5.52479	4.84708	0
PF3D7_0607700	5.97882	10.0339	9.91155	11.3132	9.61087	11.9233	0	8.07046	6.72103	6.31164	0	10.8145	9.4177	10.7181	9.2317	7.08241	0	9.16188	10.843	8.68481	6.00519	8.43055	6.69719	8.12652	2.69095	12.2168	0	8.73992	1.97421	4.77673	10.1041	10.6476	9.05584	9.25408	0	11.7112	5.99854	8.00123	11.2175	10.5699	9.65123	0	1.62184	1.11682	1.69682	10.8637	7.79354	1.54398	7.71579
PF3D7_0607800	0	0	3.78723	0.819078	0.599429	5.84727	0	3.62831	0	0	0	4.99251	0	0	6.5288	4.83768	0	0	5.96242	6.96883	7.6018	6.79797	0	0	0	5.76272	0	0	5.02184	0	0	0	0	6.5573	0	8.8939	0	6.25214	0	0	6.74656	0	0	0	4.85914	0	2.63153	0	0
PF3D7_0607900	7.38338	6.78949	4.88283	6.74463	5.99649	9.12004	0	8.84964	8.34076	0	0	0	0	7.91343	0	6.88604	0	1.10312	8.95608	0	10.782	9.65935	9.8398	2.91852	1.49525	7.55716	2.76725	2.23051	1.97421	0	1.98696	0	0	0	0	0	4.63896	5.77426	1.09172	0	9.32555	0	0	1.11682	5.62059	3.06976	8.04606	8.7584	0
PF3D7_0608000	5.50863	2.22269	2.67136	5.04875	2.84427	5.33729	11.2469	6.79583	0	0	0	0	2.06227	0	1.29264	6.31552	7.37518	0	1.13949	0	0.918821	0.829099	0	9.63717	1.49525	4.45907	3.4808	0	6.72405	0	7.64088	0	0	0	3.75714	0	0	5.95173	1.706	0	2.50487	0	0	0	0	0	5.19028	9.69638	0
PF3D7_0608100	1.23222	6.95026	0	1.71933	6.27123	8.32898	1.84894	6.3697	8.00091	0	0.707988	2.76159	2.8783	0.95446	2.76533	0	2.74206	1.72088	7.37343	2.44308	2.85479	0.829099	0.964612	0.789909	2.21358	2.08063	1.96497	10.1575	8.83672	0	0	0	0	4.53043	0	2.45372	5.78462	7.58974	1.706	0	11.7024	0	8.55067	3.00217	3.14511	9.09109	1.4501	2.75444	2.27471
PF3D7_0608200	1.23222	1.15221	1.9604	0	0.599429	0	1.84894	0	0	0	0	0	0	0	0	0	0	0	0	1.68662	0	0	0	0	0	0	0	0	0	0	0	0	0	0	0	0	0	0	0	0	0	0	0	5.94886	0	0	0	0	0
PF3D7_0608300	0	5.9381	6.73814	0.819078	5.15027	0	0	0	0	0	7.51429	1.54949	1.37195	0	0	3.10242	1.27653	0	0	1.68662	8.2342	5.72875	6.03792	7.1166	0	1.38679	1.29397	0	0	0	0	0	0	0	2.4733	0	0	0	0	0	1.11702	0	0	9.38691	3.47098	0	0.900054	0.969372	0
PF3D7_0608310	0	0	3.44816	0	0.599429	0	0	0	0	0	4.81975	0	0	0	0	3.50437	0	0	0	0	0	0.829099	0	0	0	0	0	1.50919	1.30133	0	0	0	0	0	1.71218	0	0	0	0	0	0	0	0	0	0	0	0	0	0
PF3D7_0608400	8.43637	3.53548	5.61234	4.8336	5.06404	1.44056	0	0	0	0	6.63221	3.65109	0	0	0	5.33352	0	6.17368	0	0	0	1.7354	6.529	0	7.63869	0	1.29397	0	0.792674	6.7367	3.68437	0	1.28433	4.31841	2.4733	0	5.57204	0	1.09172	4.03873	9.02246	0	0	2.17186	4.61704	0	5.00813	9.04933	0
PF3D7_0608500	0	4.11275	0	0.819078	0	0	0	0	0	9.32628	3.47721	8.52025	0	0	0	0	0	5.51663	0	0	1.87645	0	0	1.29744	6.57886	1.38679	0	0	0	7.84211	3.0721	0	0	7.83551	0	2.94811	0	1.48078	0	0	1.11702	0	1.02775	0	5.0173	0	0	2.53355	1.54572
PF3D7_0608600	6.78519	3.96998	6.42098	5.55018	6.43479	0	7.02034	4.61132	0	0	0	2.27926	0	0	7.57681	0	0	0	0	0	0	5.31574	0	0	8.37539	0	1.29397	0	0	0	3.30626	0	0	0	0	0	0	4.09753	0	1.193	6.41223	0	1.62184	0	0	1.30991	0	5.91636	0
PF3D7_0608700	7.29318	5.95715	0	0	4.89949	0	0	0	0	0	0	0	0	0	0	9.4236	0	0	0	0	0	0	0	0	0	0	1.96497	0	0	0	0	0	0	0.839666	5.79799	0	0	0	0	0	0	0	0	0	0	0	0	0	0
PF3D7_0608800	12.6223	12.1282	11.7193	13.4059	11.7683	12.4731	14.9008	13.6045	13.8712	13.5398	14.305	3.41085	15.6908	14.8385	12.2805	12.7048	15.5422	13.6429	11.2164	4.78807	12.3431	14.2036	14.0292	9.70804	11.9747	13.2622	16.4186	13.2378	14.6489	15.2791	12.7371	13.8889	15.123	14.4258	12.7812	5.7745	13.8321	13.5728	12.4697	9.51239	16.3573	4.24761	15.1508	13.3495	12.9692	14.2653	12.0392	14.2099	3.64581
PF3D7_0608900	0	5.10502	6.87136	1.71933	4.0848	10.4279	5.7983	10.0549	10.2115	10.1985	9.62407	11.909	0	0	10.6686	9.23332	0	9.55443	7.4147	0	8.92852	10.8588	11.8296	2.91852	7.42625	9.71559	3.04616	11.4361	0	1.21449	11.118	0	11.1904	9.33039	1.71218	0	2.25584	10.1785	10.415	6.86747	9.69665	0.999833	3.21889	0	9.35426	11.3501	9.71919	0.969372	0
PF3D7_0609000	9.02182	8.26038	8.7489	8.82481	9.64469	11.9429	12.8287	11.4834	12.1186	10.7526	10.3601	13.6617	11.4599	11.4008	3.47875	10.8012	12.381	10.5279	11.531	8.15499	2.18975	11.5335	10.3547	11.7149	9.84496	10.3018	12.3811	10.9796	12.1776	12.0871	10.4634	8.61458	9.84973	11.2097	12.2596	12.015	12.2886	9.76575	10.6747	12.0395	11.2153	1.99975	13.1578	12.3815	12.7125	11.2246	7.91758	9.88359	7.54837
PF3D7_0609100	7.74273	7.3576	8.05193	9.13829	7.57413	2.97399	0	1.27546	0	0	5.72653	1.54949	6.70368	0	0	0	5.44879	0	5.68726	8.90113	0	0	0	6.8692	8.98504	5.57996	1.29397	1.50919	5.28831	0	0	9.1367	3.94081	0.839666	5.39157	0	1.1755	3.17943	0	0	7.09385	0	0	0	6.46651	0	7.45198	0.969372	7.08071
PF3D7_0609200	0	0	1.9604	0	0	0	0	0	0	0	0	0	0	0	0	0	0	0	0	0	0	0	0	1.67215	0	0	0	0	0	0	0	0	0	0	0	9.32506	5.45273	0	0	0	0	0	0	0	0	0	0	0	0
PF3D7_0609300	6.97509	8.69567	8.84145	8.88202	3.12545	7.6052	1.20238	7.76597	9.22302	8.99316	0.707988	8.77631	8.94645	7.16545	0	6.94377	0	9.28382	8.82827	9.79899	11.7063	6.25414	0.964612	8.43684	9.50908	4.83058	0	0	8.34932	10.8293	8.27955	9.61996	5.7581	0	10.3237	8.56763	0	0	10.8722	8.98444	7.55489	8.29429	0	1.11682	10.8676	7.84729	9.74563	0.969372	9.51256
PF3D7_0609400	5.65102	7.53608	6.18744	9.76991	4.21054	0	0	7.17489	0	0	0	1.54949	0	1.93114	9.04237	5.84723	0	1.10312	1.7681	11.4019	10.0606	0	0	0	0	0	0	0	0	9.46392	1.3115	0	9.24522	8.73945	11.9266	0	1.1755	0	8.12564	7.76219	0	0	2.36607	0	10.5761	1.30991	11.6256	5.0274	7.0601
PF3D7_0609500	0	6.57808	2.84729	0	2.03235	1.44056	2.29383	8.26624	2.82279	0	0	3.12244	4.96236	0.95446	0	0	0	1.72088	0	12.3718	0	0	0	0	0	0	0	1.50919	0	0	0	2.78533	1.28433	0	0	0	0	0	2.96119	0	4.38356	0	0	0	0	0	0	0	0
PF3D7_0609600	3.18519	5.53089	0	3.1115	1.61375	0	0	0	0	0	0	0	0	0	0	0	0	0	0	0	0	0	0	0	0	0	0	0	0	0	0	0	0	0	0	0	0	0	0	0	0	0	0	0	0	0	8.60052	0	0
PF3D7_0609700	7.26181	7.87097	7.23006	4.71266	5.19153	10.2766	2.29383	3.25165	7.09894	2.83339	1.53634	3.65109	2.52723	0.95446	4.68065	0.756912	2.74206	9.46115	10.0689	13.4418	3.02229	2.50066	2.52549	1.67215	6.98322	10.0305	1.29397	2.23051	1.97421	1.21449	5.00549	12.6684	4.49411	4.67122	1.71218	13.0051	6.05425	9.9097	1.09172	8.29263	7.09385	0.999833	1.02775	3.66525	2.72348	1.98497	6.84962	1.54398	12.2465
PF3D7_0609800	6.42635	5.54355	0.498863	0	0	5.27478	0	0	0	0	0	1.54949	0	0	0	1.91053	0	0	0	0	0.918821	0	0	0	0	1.38679	0	0	0	0	7.19215	0	0	0	0	2.94811	0	0	0	0	0	0	0	0	0	0	0	0	0
PF3D7_0609900	0	5.01697	6.01385	0	1.02165	7.27877	0	0	4.91463	0	0	0	0	0	0	0.756912	0	0	5.54582	10.2855	0	10.0224	0	0.789909	9.89267	5.62787	0	0	0	0	0	9.30298	0	3.68308	0	5.28781	0	4.54767	0	8.35063	7.68351	0	0	0	0	0	0	0	6.78674
PF3D7_0610000	0	0	0	0	0	0	0	0	0	0	0	0	0	0	0	1.2508	0	0	0	0	0	0	1.53758	0	0	0	6.799	0	0	0	0	0	3.64218	0	0	0	0	0	2.96119	0	0	0	0	0	0	0	0	0	0
PF3D7_0610100	7.53801	5.17178	2.57463	8.14085	2.35641	0	3.33746	0	2.82279	5.41504	0	0	0	3.61521	4.08298	6.55662	2.39716	2.75295	0	0	3.30826	8.7958	3.63442	0	0	3.62114	0	0	0	0	5.59765	1.56786	0	0	4.70278	0	0	9.55178	7.52565	0	0	0	1.02775	0	1.0847	1.30991	0	8.5081	0
PF3D7_0610200	5.4871	5.79719	6.34236	4.15495	4.76929	2.97399	11.5096	7.866	9.85623	6.64767	10.8068	8.5796	0	10.0949	0	6.99928	9.46473	0	2.53906	0	9.2656	10.1031	10.6323	8.3589	5.93147	8.31076	9.74919	6.9837	8.78736	6.78933	10.3533	1.56786	0	7.9037	11.8985	11.1942	10.1244	2.45352	6.44256	8.70207	9.42948	0	6.46372	9.0948	4.96648	0	4.2622	9.80543	9.03095
PF3D7_0610400	7.80063	5.3696	6.07701	0	8.71883	8.68799	3.66796	8.55217	0	0	5.87408	8.43446	9.27706	7.33426	8.61631	6.80824	3.78691	5.95079	9.0767	0	6.34254	7.9984	0	2.77225	0	8.60211	5.69546	7.28638	0	0	8.80917	6.08317	7.40067	6.29249	1.09645	9.14277	7.19977	6.737	6.17533	8.79273	0	0	7.84914	8.24644	4.40441	5.50392	6.9028	0	10.1732
PF3D7_0610500	5.03158	0	0	0	0	0	0	0	0	0	0	0	0	0	0	0	0	0	0	0	0	0	0	0	0	0	0	0	0	0	0	0	0	0	0	0	0	0	0	0	0	0	0	0	0	0	0	0	0
PF3D7_0610600	0.743855	3.05923	6.91152	8.19453	1.34787	1.44056	1.20238	5.32448	0	0	8.80618	0	1.37195	0	9.47741	2.15359	0	1.10312	10.3893	0	2.66526	9.76743	2.74615	0	1.49525	1.38679	0	0	0.792674	0	0	0	0	5.47346	0	0	0	0	0	0	0	0	10.9945	0	5.15983	0	0	0.969372	9.66702
PF3D7_0610700	4.77142	0	0	0	0	0	0	0	0	0	0	0	0	0	0	0.756912	0	0	1.13949	0	0	0	0.964612	0	0	0	0	3.79965	1.30133	0	0	0	0	0	4.17586	0	0	0.92258	0	0	0	0	1.02775	1.11682	0	0	0	0	0
PF3D7_0610800	0	7.06886	0	6.28895	0	0	0	3.25165	0	0	0	0	0	0	0	0	0	1.10312	0	0	0	0	0.964612	0	3.57468	0	0	0	7.96141	0	0	0	0	1.36696	0	0	0	0	0	0	0	0	1.02775	3.90921	0	0	2.15851	1.54398	2.7567
PF3D7_0610900	9.03301	6.82103	5.45819	7.17676	5.59666	1.44056	0	6.31926	7.0861	0	0.707988	4.19726	0	0	11.4082	4.76633	9.4589	0	0	1.68662	0	5.85025	0.964612	0	9.12322	0	5.88462	3.79965	4.52158	0	2.4452	0	9.76181	7.49383	1.71218	0	0	3.85125	1.09172	0	7.11833	9.14177	2.04142	1.11682	3.73663	0	0	10.0388	0
PF3D7_0611000	0	4.33294	5.44457	0	1.83818	0	0	0	0	0	0	0	0	0	6.36083	5.70184	0	0	0	0	0	0	0	0	0	0	0	0	0	0	0	0	0	0	0	0	0	7.69947	0	0	0	0	0	0	0	0	1.4501	0	0
PF3D7_0611100	0	3.05923	0	0	1.02165	0	0	0	0	0	0	0	0	0	0	0	0	0	0	0	0	0	0	0	0	0	0	0	0	0	0	0	1.95285	3.49381	0	0	3.46854	0	0	0	0	0	0	0	2.12525	0	0	0	0
PF3D7_0611200	0	1.39509	1.16305	5.17619	0	0	0	0	0	0	0	0	0	0	0	0	0	0	0	0	0	0	0	0	0	0	0	0	0	0	0	0	0	0	0	0	0	0	0	0	0	0	1.02775	0	0	0	0	0	0
PF3D7_0611300	7.51159	7.637	1.7985	8.72671	7.08705	0	1.20238	8.55217	0	2.22542	0.707988	1.54949	0	0	0	8.88951	0	0	0	1.68662	11.256	0	9.55048	9.96533	0	0	0	9.90588	0	11.683	3.0721	0	7.05618	0	7.56951	1.69561	0	5.77426	0	0	0	0	0	3.00217	1.0847	0	11.1754	0.969372	0
PF3D7_0611400	0	0	0	0	0	0	0	0	0	0	0	0	0	0	0	2.98162	0	0	0	0	0	0	0	0	0	0	0	0	1.67665	0	0	0	0	0	5.35191	0	0	0.92258	0	0	0	0	0	0	0	0	0.900054	0	0
PF3D7_0611500	0	0	5.44457	0	0	0	0	0	0	0	0	0	0	0	0	0	0	0	0	0	0	0	0	0	0	0	0	0	0	0	0	0	0	0	0	0	0	0	0	0	0	0	0	0	0	0	0	0	0
PF3D7_0611600	7.7563	9.17401	8.16215	7.42151	7.52655	9.60282	3.13867	5.83592	8.66828	9.23534	2.05923	0	4.72309	3.82069	9.46858	3.81839	0	4.18767	9.19395	10.1735	7.12855	1.7354	0.964612	0	0	9.47161	0	9.93339	0	7.98432	12.2816	1.56786	4.1881	7.99584	0	6.66904	1.81451	8.56227	9.40167	4.74015	1.73898	0	2.36607	1.11682	4.91381	10.0858	6.13526	4.11151	8.71894
PF3D7_0611700	0	0.859993	0.498863	2.97792	0	0	6.88394	5.39924	5.83017	6.64767	6.60431	0	0	0	5.98503	0	0	0	0	0	0	0	5.51483	0	0	4.10011	9.11431	0	5.87898	6.54599	0	0	0	2.05608	8.27897	0	0	3.02928	0	0	0	0	4.96006	0	2.45516	0	0	0	0
PF3D7_0611800	1.23222	8.70274	8.68662	10.3723	7.96166	6.34998	2.29383	6.51125	1.14734	2.5612	6.6596	8.955	8.62525	9.38735	1.96329	0	8.34582	8.45614	3.56405	0	6.57592	6.36703	9.96595	1.29744	0	9.68194	0	3.35508	9.27901	5.08809	9.96559	0	4.74644	9.41459	6.96662	11.9978	4.40185	3.31542	8.79591	10.4032	11.4462	0	2.36607	2.77471	3.60991	0	3.39609	1.54398	7.1603
PF3D7_0611900	1.88697	0	2.10594	0	4.12794	0	0	6.26698	6.61772	0	0	3.85699	0	0	1.96329	0	4.2849	1.72088	1.13949	0	3.02229	3.828	3.1064	0	0	0	0	5.01749	0	0	3.30626	0	0	0	0	0	0	0	2.466	0	0	0	0	0	0	0	0	0	0
PF3D7_0612000	5.9633	0	0	0	6.35532	0	0	2.7405	0	3.06229	0	9.33671	0	5.97495	7.00651	4.43936	8.61021	6.89801	3.7038	0	0	9.42194	0	0	0	6.38134	0	0	0	0	7.84064	0	0	0.839666	0	0	0	0	6.05776	0	2.17216	0	0	0	0	6.53473	9.32044	0	0
PF3D7_0612100	0.743855	0	5.2547	9.36088	6.31855	0	10.8277	7.93881	2.21573	10.2253	8.45672	8.03942	10.7099	7.37558	0	6.69753	0	8.4179	0	0	10.6626	10.7537	0.964612	10.1198	9.64641	5.76272	8.17243	7.33669	0.792674	9.26152	2.4452	1.56786	9.9599	1.75228	1.71218	12.1247	1.1755	8.6485	7.92537	9.41789	1.11702	0	9.38131	0	7.8782	9.70872	0	10.5118	1.54572
PF3D7_0612200	8.16176	10.3775	11.2105	11.4039	9.20277	12.2562	13.3985	11.1547	12.1182	11.513	9.02373	12.0573	11.6008	12.602	11.4963	11.827	0	12.673	10.0229	9.89962	11.8514	10.1082	10.7628	11.3502	8.52538	12.4951	11.8485	12.812	2.9242	13.0158	12.5529	4.06326	13.7646	11.829	2.96896	13.1213	12.4608	12.7242	12.8594	13.6288	11.0722	0.999833	11.1543	11.5445	11.6655	13.7946	12.4757	10.5127	11.5458
PF3D7_0612300	0	0.859993	0	0	0	0	0	0	0	0	0	0	0	0	0	0	0	0	0	0	0	0	0	0	0	0	0	0	0	0	0	0	0	0	6.78496	0	0	0	0	0	0	0	0	0	0	0	3.51016	0	0
PF3D7_0612400	0	5.50523	5.12408	0.819078	0.599429	0	0	0	0	0	0	0	0	0	9.63828	0	0	0	0	0	0	0	0	0	0	0	0	0	0	0	0	0	0	0	0	0	0	0	0	0	0	0	0	0	0	0	0	0	0
PF3D7_0612500	0	7.29534	7.98999	6.76505	6.42617	0	6.12851	3.78522	0	0	2.05923	3.41085	3.16044	0	3.47875	2.15359	0	0	2.20448	6.96883	0	0	0	0	0	5.76272	5.10419	0	0.792674	0	4.23143	1.56786	0	4.91726	0	0	6.37183	5.20242	0	6.16482	3.52618	7.69315	0	0	3.60991	3.06976	0	0	0
PF3D7_0612600	0.743855	3.93197	0	0	0	1.44056	2.63337	3.01859	0	1.15412	0	3.65109	0	0	7.07015	0.756912	0	0	0	8.02583	0.918821	0	0	0.789909	0	0	0	0	0	0	7.40895	0	0	0	0	0	1.1755	0	0	0	0	6.55426	0	0	0	1.30991	0	0	0
PF3D7_0612700	0	8.01657	8.08961	0	0	0	10.557	8.89555	0	0	0	0	7.21629	6.70271	0	1.2508	1.27653	10.5301	9.84189	12.3063	11.2607	10.9702	0.964612	7.19764	8.29411	11.5241	9.20938	8.39687	1.97421	6.68209	0	0	11.4887	9.29092	1.09645	10.3239	11.0383	4.93317	7.62821	9.12734	2.17216	9.48951	0	10.5579	10.5898	2.44302	7.04206	1.95381	12.0684
PF3D7_0612800	0	0	3.60332	8.83692	5.72865	0	1.20238	8.54395	1.14734	1.15412	2.74453	0	0	0	0	4.18957	1.27653	0	0	0	0	0	8.72292	0.789909	0	0	11.4051	0	7.37298	0	0	0	1.95285	5.77334	0	0	0	8.84952	8.07207	0	0	6.94218	0	1.11682	7.38282	0	0.900054	7.82099	0
PF3D7_0612900	0	3.58531	5.72929	0	7.96464	0	2.63337	8.89555	0	0	1.82134	0	0	0	0	0	0	0	0	0	0	0.829099	0	3.48614	0	0	0	0	0	0	0	1.56786	0	4.79948	0	0	0	0.92258	0	0	0	0	0	0	0	0	1.4501	0.969372	2.27471
PF3D7_0613100	6.59693	0	0	0	0	0	0	0	0	0	1.18082	0	0	0	0	0.756912	0	0	0	0	0	0	0	0	0	0	0	0	0	0	0	0	0	0	0	0	1.1755	0	0	0	0	0	0	0	0	0	0	0	0
PF3D7_0613200	0	5.56854	2.76201	0	6.5101	0	0	6.12736	0	0	6.71284	0	8.57206	0	0	0	0	0	0	7.53277	7.85585	0	0	5.76061	0	6.5648	1.29397	8.29877	0	8.24515	5.13282	5.01945	0	4.99076	0	0	2.86662	5.45891	0	9.02419	5.77541	0	0	1.11682	8.49961	5.59504	3.80653	1.54398	4.03174
PF3D7_0613300	0	0	0	2.66674	0.599429	9.43074	0	0	4.26497	0	0	9.211	0	3.08794	7.73243	0	0	0	6.35055	9.91296	0	0.829099	0	0	0	6.38134	0	0	0	0	3.84177	11.4115	0	0	0	8.33733	7.26024	0	0	0	0	2.32166	6.62425	0	1.0847	9.28829	0	0	9.78471
PF3D7_0613400	6.5353	6.67333	5.88867	0	3.79472	10.5566	10.0851	8.4386	8.62453	9.57371	7.0801	11.367	5.82241	9.32754	9.92746	7.90506	8.12101	6.91183	9.82477	11.1004	8.55432	10.1512	7.72308	9.31272	1.49525	10.5254	9.03267	9.62471	8.81107	9.88047	10.1061	4.83314	9.6137	9.6007	10.5399	9.51806	9.97362	9.83811	10.9682	9.04542	7.32177	8.00529	9.08553	6.43151	8.86129	11.8332	8.54138	2.53355	10.3512
PF3D7_0613500	0	2.22269	0	9.55073	0	0	0	0	0	0	0	2.27926	0	0	0	5.68259	0	0	0	0	0	0	0	0	0	0	0	0	0.792674	0	1.3115	0	0	0	3.33718	0	0	0	0	0	0	0	0	0	0	1.30991	0	0	0
PF3D7_0613600	7.63913	0.859993	0.498863	0	0	0	0	0.774315	0	1.15412	0	0	1.37195	0	0	3.10242	0	1.10312	0	0	0	0	6.51406	0	0	0	11.7787	0	0	3.15762	0	0	0	5.70946	0	0	0	0	0	0	0	5.83256	0	0	1.0847	0	0	0	0
PF3D7_0613700	8.34653	9.73176	9.24264	9.22007	8.85184	12.2536	10.7546	11.1911	9.6048	11.4024	8.40373	14.3903	11.8508	10.6632	13.1237	10.9975	11.6745	12.1426	12.6776	14.0852	4.74559	12.0128	12.029	11.8487	11.4107	12.5091	6.76088	13.0757	1.97421	11.6359	13.4806	12.8348	11.7108	10.2332	10.9558	12.9583	11.6976	11.5653	12.6884	12.5183	12.3399	11.0165	10.8107	12.018	10.8546	12.003	11.9104	1.95381	11.6251
PF3D7_0613800	6.56644	4.24265	5.36003	8.50489	6.33705	13.0186	9.77379	11.9677	9.63598	12.5055	6.55655	11.9169	12.2792	10.6823	11.8954	10.7587	7.83674	13.4336	13.5709	12.641	12.4159	10.9951	6.421	9.56403	6.34059	12.8716	12.0427	12.9338	1.97421	10.4643	12.4717	13.7148	12.2567	10.8443	10.0431	11.4729	12.7237	12.414	13.5883	11.3026	10.9775	9.02203	7.87491	8.3688	11.4552	11.7415	10.5019	9.87478	11.9957
PF3D7_0613900	8.17192	0	0	0	1.61375	6.93914	1.20238	7.78932	0	6.12159	6.71284	11.0674	0	5.30203	4.97475	9.30588	0	1.10312	9.75618	12.6569	6.66724	8.29444	8.50973	11.4374	0	7.32985	0	8.21159	6.38798	0	0	9.24344	9.45454	8.64586	0	0	4.40185	5.05476	1.706	0	5.21873	13.503	0	1.73871	6.41058	9.46477	9.37416	8.71958	10.7098
PF3D7_0614000	0	0	0	0	0	0	0	6.85899	0	0	7.62029	0	1.37195	0	0	6.6288	0	0	0	0	0	0	9.80646	3.48614	0	1.38679	10.7556	0	0.792674	0	0	0	0	5.93103	0	1.69561	3.46854	0	0	0	0	0	10.8428	3.37148	0	0	0	0	0
PF3D7_0614100	9.7331	2.22269	5.41694	6.53471	5.38178	0	0	4.28317	1.14734	0	6.50717	0	0	0	0	5.4745	0	0	0	0	0	0	0	4.60448	0	1.38679	0	2.70918	0	0	9.42451	0	9.4397	0	0	8.52442	8.41299	0	2.96119	4.66899	0	5.3216	0	0	1.69682	1.30991	9.32824	0	9.17205
PF3D7_0614200	2.95353	4.33294	5.31583	5.14537	0.599429	10.1925	9.30098	8.92748	9.5309	10.1117	7.68833	9.2797	9.69428	9.95329	10.2734	8.00917	8.11362	4.83575	6.8789	5.87515	9.3289	4.73482	10.8833	3.48614	0	5.12574	6.6189	11.3812	8.21355	8.77517	9.64081	0	8.51438	8.96593	3.87375	0	8.62101	7.47098	10.1129	8.24449	9.21638	0	6.30218	9.7084	10.6261	10.0318	2.41432	9.45977	6.99646
PF3D7_0614300	0	0	2.84729	3.80661	0	11.7329	0	8.83625	0	4.27667	5.84257	12.7053	0	5.11947	3.81227	7.55424	4.2849	0	10.1321	0	0	7.3167	3.74093	10.7754	1.49525	1.38679	0	0	5.20484	0	7.75415	0	0	4.83982	11.3852	7.21706	0	9.65153	6.40454	10.126	9.56033	0	11.4833	1.11682	0	10.7739	0.900054	8.91834	0
PF3D7_0614400	3.9857	5.56854	5.90865	2.83071	3.20819	7.24656	8.85462	8.97509	4.79344	6.28921	7.38902	10.3313	11.2013	5.76706	6.48277	4.65223	2.74206	6.51896	5.34696	0	0.918821	6.81797	8.96465	0	7.81219	6.35312	0	1.50919	8.55712	10.5506	0	0	10.5847	6.27788	8.06876	0	7.93775	8.26332	10.1932	8.10317	5.97628	5.6721	0	0	2.72348	7.57248	7.8542	10.3518	4.03174
PF3D7_0614500	0	2.55831	1.16305	8.07695	5.46825	3.70043	9.56164	5.55994	0	7.38946	9.37844	4.5925	0	2.24836	0	4.61209	0	2.15204	0	0	1.87645	8.71278	4.6316	4.42028	0	2.89915	2.76725	6.11521	8.19204	0	1.3115	0	5.9036	3.85038	8.92792	0	3.29439	1.88225	0	9.93643	7.55489	0	2.04142	3.00217	4.47882	5.30235	1.84736	9.40781	0
PF3D7_0614600	0	0	2.10594	1.33831	2.94421	0	0	0	0	0	0	0	0	0	1.29264	0	0	0	0	0	0	0	0	0	0	0	0	0	3.8259	0	0	9.81192	0	0	1.09645	10.1838	5.02093	0	0	0	0	0	0	0	0	0	0	0.969372	8.04423
PF3D7_0614700	0	6.38056	0	0.819078	0.599429	0	0	0	0	0	0	0	0	0	0	0	0	0	6.21694	3.30393	0	0	0	0	0	0	0	0	0	0	0	8.24581	0	0	0	1.69561	0	0	0	0	0	0	0	0	0	0	2.41432	0	9.36917
PF3D7_0614800	0	5.79719	0	0	0	0	0	0	0	0	0	0	0	0	0	0	0	0	0	0	0.918821	0	0	0	0	0	2.76725	0	0	0	2.79244	0	0	0	0	0	0	0	0	0	7.88957	0	0	0	0	0	0	5.66719	0
PF3D7_0614900	6.13931	5.68739	4.94219	1.71933	5.96114	10.0222	2.63337	7.8878	10.7113	9.51692	7.37257	10.602	9.32429	7.44711	10.0936	9.00636	0	9.54337	9.10219	0	1.87645	10.097	9.90855	4.46858	8.97464	9.98754	8.34341	6.75618	6.19959	9.3223	9.77864	0	10.1954	10.2825	0	11.1466	9.58175	8.67403	8.85702	12.9134	10.39	0	10.5528	6.39191	11.0249	11.5319	8.81823	1.54398	9.15272
PF3D7_0615000	0	3.72524	4.49064	0	0	0	1.20238	5.47031	0	0	0	0	0	0	0	0	0	0	0	0	7.33363	0	0	0	0	0	0	0	0.792674	0	0	0	0	0	0	0	0	0	0	0	0	0	0	0	0	0	0	0	0
PF3D7_0615100	6.32073	6.23204	5.79517	6.12485	0	0	0	0	0	0	0	0	0	0	0	0	0	0	0	0	0	0	0	0	0	0	0	0	0	0	1.3115	0	0	0	0	0	0	0	0	0	0	0	0	0	0	0	0	0	0
PF3D7_0615200	3.38474	4.73733	6.21978	2.48173	3.28644	0	3.80857	3.13982	1.14734	0	2.44219	0	0	5.83974	0	6.02587	0	0	4.57638	0	8.98286	7.68661	5.21562	7.154	7.36388	0	4.68282	3.06798	4.37654	2.31086	2.79244	0	5.08834	5.15963	0	1.69561	7.27204	7.02184	1.706	4.66899	6.96478	0	1.02775	0	2.72348	5.24723	1.4501	5.10976	0
PF3D7_0615300	7.46827	7.66044	8.57852	0.819078	5.64201	0	10.8267	9.31788	10.3589	0	8.08152	0	1.37195	8.31711	0	9.69975	8.95847	0	5.30367	2.93678	10.069	10.1502	8.62895	9.66205	9.41994	1.38679	1.29397	11.2582	8.78736	6.88914	10.1798	0	9.80413	8.63444	8.39572	0	11.3507	11.0195	8.63691	0	10.6587	0	8.71304	0	8.87513	9.68298	8.75601	8.53815	0
PF3D7_0615400	8.69777	6.76807	8.38531	7.72231	5.15027	10.1647	2.90803	10.7237	1.77826	9.00353	6.48693	2.27926	8.30134	8.92164	1.96329	9.24977	12.2363	10.3038	7.78104	2.44308	3.02229	11.0077	7.52863	11.5563	9.06561	9.16974	2.42117	6.32911	8.52019	10.9235	11.7756	2.30138	11.328	8.48983	7.20788	5.71425	10.676	11.231	9.09349	2.61944	6.24442	0	11.6357	3.66525	10.1645	6.70803	7.78789	9.54918	2.27471
PF3D7_0615500	0.743855	3.68009	6.10325	2.26945	6.90059	0	11.8044	8.95871	5.52221	5.373	7.76176	2.76159	0	8.18851	0	8.7252	1.27653	10.5851	1.7681	1.68662	1.47568	0	2.52549	0.789909	0	7.90698	11.6838	8.68919	6.04817	2.31086	7.70376	0	12.2246	8.47069	1.71218	1.69561	7.8695	6.54283	8.6328	11.2148	3.66561	0.999833	2.04142	10.5182	1.69682	1.98497	9.50201	1.54398	1.54572
PF3D7_0615600	1.88697	6.23984	6.65187	7.5149	8.8226	1.44056	2.29383	8.45329	3.42229	9.23534	5.41996	10.1102	9.55806	0	11.0102	8.41116	10.2712	0	5.46953	2.44308	8.19528	5.66394	0	7.12416	12.4433	4.83058	1.29397	8.13785	1.30133	4.28454	7.07017	0	6.72527	6.24822	7.4241	9.37457	4.40185	4.84602	4.69422	8.30442	5.07604	8.44261	0	0	8.30881	0	9.66018	10.2328	0
PF3D7_0615800	0	5.5561	5.17446	0	0	1.44056	0	9.36838	10.0205	2.22542	7.14611	0	1.37195	10.2815	0	4.90567	9.64728	1.72088	0	0	6.97361	0	8.60094	8.1415	10.0667	0	9.26151	0	9.31926	1.86441	1.3115	9.34717	8.83325	9.99271	9.78282	1.69561	0	9.66909	0	11.3799	0	0	7.07692	0	1.69682	4.86325	9.28082	3.64338	0
PF3D7_0615900	8.60583	7.28407	2.57463	9.08447	4.25014	1.44056	0	5.98899	0	0	8.57648	0	1.37195	7.48536	0	8.94509	0	0	5.42982	6.25638	8.88026	0	0.964612	0	5.88782	0	11.54	9.54136	8.20283	0	1.3115	1.56786	7.07166	5.31078	0	0	4.31329	7.86378	8.6932	0	1.11702	3.45913	8.41235	5.21836	5.11387	1.98497	5.62946	2.53355	9.74976
PF3D7_0616000	1.23222	0	2.76201	8.6737	0.599429	0	0	0	1.14734	0	0	1.54949	0	0	0	0	9.48492	0	0	0	0	0	0	0	1.49525	0	0	0	0	0	0	0	0	0	0	0	0	0	0	0	0	0	0	0	0	0	0	0	0
PF3D7_0616100	0	0	0	1.33831	3.99443	0	0	0	0	0	0	0	0	0	0	7.12582	0	0	0	0	0	0	0	0	0	0	0	0	0	0	0	0	0	0	0	0	0	0	0	0	8.46298	0	0	0	0	0	0	0	0
PF3D7_0616200	8.61082	7.80678	9.08806	8.3309	9.66497	11.1259	11.5812	10.5609	10.2306	11.3587	9.07716	2.76159	11.5559	10.9208	11.3046	11.0211	0	7.34779	11.2069	11.7806	1.47568	10.74	1.53758	12.2632	2.21358	12.3392	11.4847	10.7467	12.5385	10.1253	11.3771	11.51	11.8087	11.0235	11.1234	14.0075	5.27654	8.95481	11.575	11.9349	6.05449	0	11.9414	11.7542	9.78289	12.2185	10.7324	11.1224	13.1757
PF3D7_0616300	0	0	1.7985	0	2.20346	0	0	4.43302	0	0	0	0	0	0	0	0	1.27653	0	5.90565	1.68662	0	0	0	1.29744	0	0	0	0	0	0	0	0	0	0	1.09645	0	4.21893	0	0	0	0	0	0	0	0	0	0	0	0
PF3D7_0616400	3.71629	0	1.7985	0	0	0	0	0	5.73464	9.95124	0.707988	1.54949	0	0	0	2.15359	1.27653	1.10312	0	0	0	6.13166	0	0	7.70308	0	0	0	2.43127	0	0	1.56786	0	5.81441	0	0	7.69646	0	1.706	0	0	0	0	0	0	0	0	0	0
PF3D7_0616500	10.7817	9.88636	10.6555	6.78518	9.60229	0	1.20238	0	0	0	1.18082	12.8346	1.37195	0.95446	0	0	0	0	0	0	0	0	0	0	0	0	0	0	1.30133	0	0	0	0	0	0	0	0	0	1.09172	0	1.11702	0	0	1.11682	0	0	11.0419	1.54398	0
PF3D7_0616600	3.85727	8.23719	8.52776	8.81014	3.8473	0	0	7.48054	1.14734	10.1307	8.07136	5.374	5.86234	0.95446	1.29264	2.54327	9.73659	0	0	1.68662	0	0	0	7.16137	2.69095	8.52198	0	0	7.5804	6.70053	8.66912	0	3.94081	6.00385	9.21443	1.69561	8.29075	7.34949	3.7489	9.07325	4.53673	4.90657	0	0	9.2677	7.77118	9.571	7.65263	0
PF3D7_0616700	0	5.50523	7.12723	7.91736	7.83068	1.44056	0	5.7623	0	8.21113	8.37649	0	0	8.50759	0	0	0	0	0	0	9.59456	0	0	0	0	0	1.96497	9.04235	0	11.8909	0	0	7.33804	0.839666	10.0785	0	2.59331	1.48078	0	7.34936	0	0	8.5346	0	6.76301	0	0	8.752	0
PF3D7_0616800	0	2.22269	6.09456	0	0.599429	0	0	0	0	0	0	0	0	0.95446	6.61668	9.04079	5.30045	0	0	0	0	2.50066	0	7.48862	0	0	0	0	8.47933	0	1.98696	0	0	0	0	0	0	0	0	0	0	0	0	1.11682	3.47098	0	0	0	0
PF3D7_0616900	6.6752	2.22269	2.57463	4.75411	7.47736	4.43104	0	5.39924	0	0	9.12869	1.54949	0	6.41628	0	0	0	9.83756	0	0	8.86105	8.88854	4.93063	8.58386	0	1.38679	4.0851	0	0.792674	7.79142	9.17367	7.00789	2.40791	7.62658	9.59174	0	0	0.92258	0	7.0881	0	0	8.78276	0	2.72348	9.91068	0	3.11502	0
PF3D7_0617000	0.743855	0	0	7.03262	0	0	0	0	0	0	0	0	0	0	0	0	0	0	0	0	0	4.73482	0	0	0	0	2.42117	0	7.86501	2.31086	0	0	0	0	0	0	0	0	0	0	0	0	0	0	0	0	0	0	0
PF3D7_0617100	7.07953	6.61454	2.47095	0	4.28867	1.44056	0	4.38478	2.21573	0	3.70454	0	1.37195	10.0213	7.6824	8.04352	0	0	0	1.68662	0	5.59607	0	0	0	0	0	0	0	0	0	0	0	0	6.01667	8.60129	0	1.48078	0	0	0	0	0	0	8.88543	1.30991	9.50374	4.11151	9.05718
PF3D7_0617200	0	3.19382	6.06815	0	0.599429	6.95916	0	6.74895	7.09894	0	7.70595	1.54949	1.37195	0	6.19943	6.40044	10.1733	8.25394	0	0	10.0363	0.829099	0	9.60242	4.26238	8.2277	6.72172	5.81749	8.49698	1.21449	6.98834	0	9.65539	8.37785	5.31113	2.45372	5.99854	0.92258	2.96119	1.193	8.19598	0	8.85251	8.33265	7.54747	5.30235	8.30107	4.64095	0
PF3D7_0617300	1.59643	4.39013	0	0	6.10843	0	0	0	0	1.78701	0	1.54949	0	0.95446	1.29264	0	0	1.72088	1.13949	0	0	0.829099	0	0	0	1.38679	0	3.35508	0	0	0	0	0	0	0	0	0	0	1.09172	0	0	1.99975	0	1.11682	0	0	2.98715	0	0
PF3D7_0617400	0	5.69876	0	0	0	0	0	0	0	0	0	0	0	0	0	0	0	0	0	0	0	0	0	0	1.49525	0	0	0	0	0	0	8.26437	0	4.00028	0	0	0	0	0	0	0	0	0	1.11682	7.54747	0	0	0	0
PF3D7_0617500	0	5.96659	0	0	0	0	0	0	0	0	0	0	0	0	0	0	0	0	0	0	0	0	0	0	0	0	0	0	0	0	0	0	0	0	0	0	0	0	0	0	0	0	0	0	0	0	0	3.74995	0
PF3D7_0617700	0	0	0	0	0	0	13.474	0.774315	0	0	9.15938	1.54949	1.37195	0	0	0	0	0	0	0	0	0.829099	10.483	0	1.49525	1.38679	1.96497	0	0.792674	0	0	0	0	5.61964	0	0	0	0	0	0	0	0	0	0	0	1.30991	4.75404	0	8.21239
PF3D7_0617800	5.44303	10.3942	10.3172	8.51397	10.7747	12.8563	13.4601	12.4202	12.8392	13.2569	11.9127	14.8315	12.8633	12.3623	13.5517	12.1727	11.8565	13.4007	13.6946	14.8503	13.4755	12.6154	12.5208	11.8561	12.6146	13.6983	12.2646	12.7418	11.2687	12.9665	13.4229	14.6558	13.45	12.2014	11.5988	14.2955	12.9337	13.2538	13.2677	14.1167	12.2343	12.0063	10.8223	12.7659	10.313	13.5156	12.8164	11.5413	14.3877
PF3D7_0617900	8.02272	10.339	10.9414	10.6892	10.9644	12.2021	12.1275	10.7417	10.2026	9.74006	10.4743	13.7263	13.0559	11.6678	12.9501	10.3962	12.8379	11.7922	12.4691	12.8497	12.2092	12.034	11.5449	11.8091	11.9216	12.5713	11.0135	11.8284	10.6441	12.6185	12.8681	13.4176	12.7068	12.2599	11.6976	14.0767	12.8119	12.1166	11.8618	12.6114	12.7298	12.5403	12.1241	13.5784	10.9856	13.4743	11.7316	11.2293	13.1158
PF3D7_0618000	0	0	0	0	0	9.08858	0	4.05557	0	0	0	0	0	5.03945	0	0	0	0	2.81047	11.1757	6.52102	0	6.49896	0	0	7.64126	0	0	0	1.21449	1.3115	10.6634	5.59627	0	0	10.1976	9.47096	0	0	0	9.17321	0	1.02775	0	0	1.30991	0	0	9.93372
PF3D7_0618100	0	0.859993	0	0	3.6244	0	1.20238	0	4.35339	0	0	0	0	1.52392	0	6.49174	1.27653	0	6.99229	2.93678	0	0	0	0	0	7.28574	0	1.50919	0	0	0	1.56786	0	0	0	0	1.81451	0	0	1.193	0	0	0	1.11682	0	0	0.900054	0	1.54572
PF3D7_0618200	0	0	1.61612	0	0	0	0	5.81787	0	0	7.28738	0	0	0	0	0	0	6.84135	0	0	8.95982	0.829099	8.25499	3.74334	0	0	1.29397	0	6.95447	1.21449	0	9.68683	2.75334	0	7.24082	0	7.21207	3.75884	0	0	0	0	0	0	0	0	9.08534	0	0
PF3D7_0618300	4.87455	0	0.868843	0	1.34787	0	0	6.66054	0	0	8.20125	0	5.28972	2.24836	0	6.6288	0	0	0	0	6.76499	0	0	0	3.57468	0	4.68282	4.93281	0	0	1.3115	0	1.28433	3.59155	1.09645	0	0	7.4341	0	0	5.17272	0	0	7.39336	1.0847	0	0	3.5283	0
PF3D7_0618400	0	0	0	0	0	0	0	0	0	0	2.26338	0	0	0	0	0	0	0	8.01373	0	0	0	0	0	0	0	0	0	0	0	0	0	0	0	0	0	0	0	1.09172	0	6.88141	0	0	9.68196	0	0	0	0	0
PF3D7_0618500	5.78061	8.8916	10.0348	6.75487	6.61996	2.14683	1.84894	0	1.14734	2.22542	1.82134	2.27926	0	0	9.88827	5.68259	0	0	10.1352	0	0	0	0	7.42884	0	2.54718	0	3.06798	0	1.86441	2.4452	0	5.55281	5.44759	0	2.45372	0	0	1.706	3.3225	1.11702	0	0	1.11682	1.0847	0	1.4501	7.08827	0
PF3D7_0618600	8.19203	0	4.09684	0	2.84427	1.44056	0	0	0	2.22542	0	0	0	7.99525	0	0	0	0	0	0	0	2.28773	0	6.30377	0	0	1.96497	0	1.67665	8.94714	0	0	0	5.47346	0	0	0	0	5.42147	0	1.11702	0	1.02775	0	7.08228	0	4.8438	2.94597	0
PF3D7_0618700	4.15915	4.73733	5.31583	3.95618	3.28644	0	1.20238	1.94167	6.18365	4.86722	4.91371	0	1.37195	5.40141	0	5.14948	8.00596	0	0	0	3.30826	2.28773	10.1548	2.60946	3.77967	1.38679	2.42117	2.23051	3.96769	7.49666	1.3115	0	6.32126	6.32127	0	0	1.1755	6.8533	6.34555	6.6069	4.21217	0	7.86851	0	1.0847	3.68192	0	2.53355	0
PF3D7_0618800	0	1.15221	3.87108	1.71933	6.32783	0	0	6.41844	0	4.18245	0	0	0	6.23056	0	7.99363	1.27653	0	0	0	0	0	2.93749	0.789909	0	4.10011	0	3.97929	7.09246	0	0	0	0	2.70652	0	0	0	4.54767	2.466	0	0	0	0	0	8.33909	2.79016	0	9.53621	0
PF3D7_0618900	5.30213	8.37284	9.84701	7.60827	5.36384	0	7.6906	8.39968	7.85711	7.08538	0.707988	11.132	9.72168	7.60833	6.01768	0	0	7.48357	6.96477	0	5.76644	7.46991	5.35631	7.8943	0	9.17781	0	6.11521	9.46988	0	9.36415	8.63611	4.89306	5.79402	0	8.67427	0	8.16322	6.38514	11.5498	6.39229	0	0	0	10.5708	6.89895	8.9428	10.4965	0
PF3D7_0619000	8.3525	8.63781	9.15022	9.92993	8.49818	2.6189	1.20238	9.91754	11.7693	11.5641	8.97915	0	11.7413	10.302	0	9.45939	0	1.10312	0	1.68662	0	11.8291	0.964612	10.6728	9.48731	9.67626	12.9005	9.35866	9.49352	10.9488	12.2726	0	3.64218	9.69717	5.43017	11.875	10.9638	11.2164	10.8696	11.6369	3.66561	1.58474	13.2307	0	10.6694	9.68298	9.98884	10.6897	0
PF3D7_0619100	5.68925	1.39509	3.78723	0	0	0	0	0	0	0	0	0	7.12075	8.15093	0	0.756912	1.27653	0	6.35055	1.68662	0	0	0	0	0	0	0	0	0	0	0	0	9.08664	0	0	0	0	0	0	0	0	0	0	0	0	0	7.14276	0	0
PF3D7_0619200	0	3.63348	1.61612	0	0	9.48696	0	2.39568	0	0	3.77299	0	0	4.7182	1.29264	9.14818	0	0	0	0	0	0	0	0	0	0	0	0	0	0	0	0	10.7223	0	1.71218	1.69561	0	0	0	1.193	0	0	0	0	0	0	0	0	0
PF3D7_0619300	0	5.9381	7.60543	8.78537	9.82428	6.00961	11.5307	6.97758	0	1.15412	3.30295	0	1.37195	7.93017	0	9.75953	4.6544	0	0	1.68662	1.87645	9.12763	9.9114	3.48614	0	6.20307	0	2.23051	0	0	0	0	10.5739	6.87131	0	11.0943	9.04204	0	0	1.193	1.11702	0.999833	0	8.44335	9.00356	1.98497	8.18565	2.27261	8.01241
PF3D7_0619400	0	1.78454	0	6.44896	6.48543	6.54798	3.80857	9.46435	2.21573	8.39568	8.28568	9.54459	0	8.22966	7.54356	10.1469	0	9.18768	8.09215	2.93678	0	7.40529	10.2537	0	5.8428	9.2057	1.29397	6.29559	1.30133	6.66342	6.88359	9.57235	9.02833	1.36696	0	2.94811	1.1755	9.59919	10.1932	9.16985	2.77504	0	6.68378	7.73944	7.00883	10.1034	7.24515	8.80858	7.79274
PF3D7_0619500	0	0	0	0	0	0	0	0	0	0	0	0	0	0	0	6.44681	0	0	0	0	0	0	0	10.5899	0	0	3.04616	0	0	0	0	0	6.2685	0	0	0	0	0	0	1.193	0	0	0	3.00217	0	8.93851	0	10.2189	0
PF3D7_0619600	1.23222	3.25668	0	6.06022	0	0	0	1.94167	0	2.22542	3.10472	4.70337	5.10234	0	4.50756	0	1.94303	0	3.03882	0	0.918821	4.89401	0.964612	8.6137	0	2.54718	0	3.35508	8.57939	3.35673	4.11286	0	2.75334	2.3069	0	3.6083	4.4853	3.17943	4.49149	3.92116	0	0	0	0	9.30908	6.25631	2.15851	6.2964	1.54572
PF3D7_0619700	9.10017	4.78075	1.61612	6.79514	0	7.03655	0	7.07961	6.38584	0	2.87485	0	0	0	0	0.756912	0	0	4.90076	0	0	0	8.21397	4.68845	0	5.05742	0	1.50919	0	0	4.23143	8.53276	7.65818	2.3069	0	8.98597	0	1.48078	6.58537	8.06903	1.73898	0	0	0	6.79248	5.06798	6.18763	2.75444	0
PF3D7_0619800	7.07953	5.56854	4.49064	0	0	0	8.55359	4.05557	0	5.74675	0.707988	0	0	2.50824	0	2.15359	1.27653	8.24305	0	0	5.45112	0	0	10.2007	7.78865	0	6.41307	1.50919	3.4921	1.21449	9.26338	0	0	0.839666	3.49115	0	0	0	0	0	5.17272	0	7.17352	0	8.44032	5.06798	0	2.75444	0
PF3D7_0620200	0	0	0.498863	0	0	0	0	0	0	0	0	0	0	1.93114	0	0	0	0	0	7.44363	0	0	0	0	0	0	0	0	0	0	0	0	0	0	0	0	0	0	1.09172	0	0	0.999833	0	0	0	0	0	6.36508	5.29975
PF3D7_0620300	4.10362	0	3.14549	0	3.68344	0	0	0	1.14734	0	0	0	0	0	0	0	0	0	0	0	0	0	0	0	0	0	0	0	0	0	0	9.50373	0	0	0	0	0	0	0	0	0	0	0	0	0	0	0	0	0
PF3D7_0620400	0	0	0	0	0	0	8.33848	1.94167	0	0	0	7.18523	1.37195	4.95472	0	0	0	4.43745	0	7.0676	0	0	0	2.91852	7.77673	6.07068	0	0	0	0	0	11.3024	0	0	6.2286	6.18294	6.20955	4.93317	3.32916	4.14744	0	8.89448	2.36607	0	5.62059	0	0	0	7.56309
PF3D7_0620500	0	8.25846	8.38887	0	0	7.77289	0	0	0	0	0	0	0	0	10.3666	0	10.1208	0	0	1.68662	0	10.0959	0	0	0	0	1.29397	10.9162	0	10.9186	1.3115	0	0	0	2.14236	7.03199	0	0	0	0	0	0	0	0	0	0	0	0	0
PF3D7_0620600	0	4.57415	1.9604	0	6.11916	8.28208	0	3.92672	3.71705	0	0	5.72882	5.55637	0	9.05423	4.48452	0	0	5.87641	8.12089	1.47568	0	0	0	0	4.65675	0	4.7469	0	0	1.98696	0	0	7.60333	0	0	8.455	0	1.09172	5.48329	0	5.2476	0	0	2.94965	3.06976	0	0	5.4966
PF3D7_0620700	0	6.3946	4.79968	0	5.25128	0	0	0	0	0	0	1.54949	0	3.50034	3.27777	7.20889	0	0	3.7038	4.66727	0	2.99805	0	5.335	0	0	0	0	0	0	0	1.56786	0	4.95448	0	5.83234	0	0	0	0	0	3.70013	0	0	1.0847	0	0	0	8.67219
PF3D7_0621000	0	2.55831	3.6982	0.819078	0	7.9231	0	3.8577	0	6.26642	0	0	0	2.24836	3.04418	1.2508	0	0	7.36293	8.25269	0	0	1.94659	6.04172	0	5.37066	6.78007	0	0.792674	0	0	0	0	0	0	0	0	0.92258	0	0	0	5.3216	10.5296	0	0	0	5.98554	0	0
PF3D7_0621100	0	5.54355	5.05405	0.819078	8.28124	8.68799	4.05434	6.39428	4.85531	0	5.21377	11.7445	0	0	5.102	0	1.27653	0	10.2235	12.0012	0	1.35228	0	0	0	2.89915	1.29397	0	0	0	0	2.30138	0	0.839666	0	0	7.53939	0	6.55097	0	0	0	3.75125	0	0	1.30991	0	0	2.7567
PF3D7_0621200	2.33567	8.38168	8.50988	0	0	0	0	0	0	0	0	0	0	0	0	0	0	0	2.81047	0	0	0	0	0	0	0	0	0	0	0	6.49057	0	0	0	0	0	0	0	1.09172	0	0	0	0	0	0	0	4.88667	0	0
PF3D7_0621300	6.38036	3.76903	4.68851	5.55018	6.07575	1.44056	0	1.27546	0	0	0.707988	0	0	0.95446	0	0	1.27653	0	8.95957	11.9127	6.35829	8.17159	0	5.28193	0	0	0	6.26127	5.62441	0	0	7.32316	0	2.3069	5.91147	10.5237	9.95178	0	0	0	0	0	0	0	1.0847	0	0	0	0
PF3D7_0621400	0	9.03859	9.21683	7.85681	9.8647	2.6189	0	0	1.14734	0	0	0	0	0	0	0	0	0	0	0	0	9.06625	0	0	0	0	0	0	0	0	0	0	0	0	1.09645	0	0	0	0	0	0	0	0	0	0	0	0	0	7.25399
PF3D7_0621500	3.85727	0	0	3.80661	0	0	0	3.35543	0	0	0	0	0	0	0	0	0	7.64951	0	0	0	0	0	0	0	0	0	0	0	0	1.98696	0	0	3.01912	0	0	5.17966	0	6.55097	0	6.4319	0	0	0	0	0	0	0	7.64838
PF3D7_0621700	3.7885	6.14333	3.87108	0	6.70077	7.4861	0	0	0	7.29129	1.53634	0	0	0	0	0	0	7.77581	0	0	0.918821	0	0.964612	0	0	0	0	0	0.792674	0	1.3115	0	0	0.839666	0	0	8.67087	0	0	0	5.34858	0	8.5019	0	0	1.30991	0	0	6.00772
PF3D7_0621900	6.12544	3.05923	5.19087	4.66998	0	0	0	0	0	0	0	0	1.37195	3.9134	0	1.91053	8.99915	0	1.13949	0	8.02323	0	0	0	0	0	5.73532	0	7.81897	0	1.3115	0	0	0.839666	0	2.45372	0	5.9307	0	0	1.11702	0	0	7.34232	3.96089	1.30991	0	1.54398	0
PF3D7_0622000	0	0	0	0	0	0	0	0	0	0	0	0	0	0	0	0	0	0	0	0	0	0	0	0	0	1.38679	0	0	0	0	0	6.48235	0	0	0	0	0	0	0	0	0	0	1.02775	0	0	0	0	0	0
PF3D7_0622100	0	5.87939	6.42098	2.83071	5.28979	0	0	0	1.77826	0	5.30907	0	0	0	0	0	0	0	0	0	0	0	0	0	0	0	0	1.50919	0	0	0	0	2.40791	5.09443	0	0	0	0	0	0	3.90957	0	2.8546	1.73871	0	0	0	0.969372	0
PF3D7_0622200	8.37905	6.81582	6.00459	5.42745	6.70789	1.44056	0	0.774315	0	0	0	1.54949	0	0	0	8.22412	0	9.08771	0	0	0	0	0	1.29744	10.6504	0	0	0	0	0	3.0721	1.56786	1.28433	8.78407	9.66032	0	0	9.07467	0	1.193	0	0	2.36607	11.1841	8.99408	0	0	5.96142	0
PF3D7_0622300	5.9633	3.72524	5.31583	0	0	0	0	0	0	0	0	0	0	0	0	0	0	0	0	0	0	0	0	6.11941	0	0	0	0	0	0	0	0	0	0	0	0	0	0	0	0	0	0	0	0	0	0	0	0	0
PF3D7_0622500	0	1.78454	6.2747	0	0	0	7.41069	0	0	0	0	0	0	0	0	0.756912	0	2.15204	0	0	0	0	0	0	0	0	0	3.35508	6.70393	0	0	0	0	0	0	0	0	5.8434	0	0	0	0	0	0	1.0847	0	0.900054	0	0
PF3D7_0622600	4.10362	2.98691	0	0	0	0	0	0	0	0	0	0	0	2.24836	0	0	0	0	0	0	0	0	0	0.789909	0	0	0	0	0	0	0	0	0	0	0	0	0	4.43273	0	0	0	0	0	0	0	1.98497	0	0	0
PF3D7_0622700	1.88697	0.49315	0	0	0	0	0	0	0	0	0	0	0	0	0	0	0	0	0	0	2.44701	0	0	0	0	0	0	0	1.97421	2.31086	0	0	0	0	0	2.45372	0	0	1.706	1.83696	0	0	0	0	0	5.59504	0	1.95381	0
PF3D7_0622800	10.4797	6.93592	9.10006	9.31488	9.40156	10.0364	1.20238	10.3264	11.628	11.4309	8.91243	9.00996	1.37195	12.2882	0	11.4436	11.2396	6.02898	1.7681	1.68662	1.87645	8.52177	12.2088	10.9148	11.9603	8.74472	12.7602	11.2873	13.0919	11.459	11.3666	0	11.5102	11.681	2.4733	3.31564	12.3177	12.0266	9.65345	2.89364	12.4678	3.32163	7.58606	9.82266	11.1282	9.86335	3.61586	7.13818	1.54572
PF3D7_0622900	8.10633	0	5.81648	7.39555	7.67212	9.7736	1.20238	9.9344	11.4676	5.57194	7.65244	13.2283	8.57206	10.2771	11.3405	9.00443	0	10.2312	10.7989	12.1196	10.9858	11.8602	7.59403	1.96933	1.49525	10.5395	9.10673	11.5479	0	9.10425	9.318	1.56786	10.8712	7.56173	0	7.64589	10.4584	10.0504	10.0574	9.76574	2.77504	13.4467	8.45569	11.2513	9.65634	7.91074	0	7.50827	0
PF3D7_0623000	7.32994	0.859993	6.49553	1.33831	5.12919	1.44056	0	6.35725	10.1573	9.71504	7.74907	1.54949	0	6.98496	0	0	0	6.64016	0	0	2.44701	4.55586	1.53758	9.8041	10.2928	8.09766	3.95607	10.6305	10.5542	0	12.0181	0	8.95927	10.3346	9.59387	2.45372	10.113	8.07973	10.4469	1.193	10.3336	0.999833	12.1467	0	8.75301	0	9.77017	0.969372	0
PF3D7_0623100	2.33567	3.96998	4.90289	3.88333	6.91298	4.91373	1.84894	6.77726	4.79344	1.78701	8.99356	6.05578	4.20713	8.98976	0	6.18481	9.01113	3.34845	0	2.44308	2.66526	0	5.57366	1.67215	2.69095	3.18187	5.04196	6.54419	0.792674	1.21449	4.53792	1.56786	0	9.62109	2.74231	0	10.1989	1.48078	0	9.33698	9.38981	1.99975	4.91109	3.00217	5.24758	0	5.44097	4.89431	3.11736
PF3D7_0623200	0.743855	3.12809	6.30516	0	1.61375	0	0	0	0	0	3.20724	0	0	0	0	0	0	0	0	0	0.918821	0	3.1064	0	0	0	0	0	0	0	0	0	0	0	0	0	0	0	0	0	0	0	0	0	0	0	0	0	0
PF3D7_0623300	0.743855	1.15221	5.23901	0	0	0	0	0	0	0	4.36732	0	0	0	0	3.31735	1.27653	0	0	0	0	0	7.95098	0	0	0	0	1.50919	0	0	0	9.1862	0	0	0	0	3.46854	0	0	0	0	0	0	0	0	1.30991	0	0	2.27471
PF3D7_0623400	1.59643	5.07044	4.16487	0	7.55449	0	0	8.28279	0	0	8.89333	0	9.42105	6.87398	0	0	0	10.1693	0	0	0	2.99805	0	0	0	0	0	10.2057	0	0	0	0	7.81357	0	0	0	0	0	0	0	0	0	8.42549	3.00217	0	0	0.900054	0.969372	0
PF3D7_0623500	4.10362	0.49315	2.84729	2.02045	4.21054	0	0	0	7.33438	1.15412	0	0	0	0	0	0	4.6544	0	0	0	0	0	0	0	0	0	0	0	0.792674	0	1.3115	0	0	0	7.37548	0	0	0	0	0	0	0	1.02775	0	1.0847	0	0	0	1.54572
PF3D7_0623600	0.743855	4.04313	1.4073	0	6.70789	0	0	0	6.89312	0	2.26338	5.67541	0	0	0	0	0	0	4.15724	0	0	5.70747	0	0	5.64721	0	0	0	0	0	0	0	0	6.70656	1.09645	0	1.1755	0	0	1.193	1.11702	0	0	0	5.62059	0	0	0	0
PF3D7_0623700	10.5299	7.66044	4.49064	2.83071	8.29786	9.62491	12.657	10.2178	2.21573	3.06229	9.37432	8.88027	12.8309	3.08794	0	10.0951	9.58183	6.15055	1.13949	0	0	1.35228	0	4.56059	1.49525	0	0	0	0	1.21449	10.4389	0	3.79921	11.1751	12.5681	1.69561	7.77318	10.4324	1.09172	5.67709	10.0611	1.99975	12.0901	0	11.0879	3.8393	0.900054	11.5212	3.85165
PF3D7_0623800	8.50227	0.49315	5.44457	0	7.74667	0	0	5.24563	0	0	5.77741	0	0	0	0	0	0	0	7.32012	0	0	0	0	0	0	0	0	0	0	0	1.3115	0	0	6.94712	0	0	0	8.97035	7.53448	7.23082	10.3697	1.58474	9.1893	10.0919	3.31723	1.30991	0	0	0
PF3D7_0623900	10.039	6.21631	7.29601	6.63796	10.5908	3.49641	11.5109	10.0423	11.8341	4.86722	10.5111	7.10672	12.2261	9.56219	4.90666	10.6875	1.94303	3.34845	6.90809	4.22898	10.5634	2.85052	10.5659	10.5899	11.9458	8.17225	12.0024	9.20013	11.2075	9.88249	9.2494	3.6767	2.40791	9.17154	5.5044	8.73618	10.9602	8.44483	3.32916	10.8856	10.7633	5.70011	5.88691	10.4607	9.73245	11.1756	2.15851	10.2258	3.64581
PF3D7_0624000	0	0	0	0	0	0	0	0	2.21573	1.15412	0.707988	1.54949	1.37195	0.95446	1.96329	1.2508	0	5.19353	0	0	0.918821	2.03784	0	0	0	2.08063	1.29397	0	2.43127	0	0	0	0	7.51267	0	0	0	0	1.706	0	0	0	1.02775	0	0	0	0	1.54398	0
PF3D7_0624100	0.743855	5.26646	2.23814	5.72713	1.02165	4.03812	0	0.774315	0	6.92003	0	0	0	0	5.52175	3.21388	0	0	6.26286	0	0	0	6.9176	0.789909	1.49525	0	0	0	0	0	0	0	3.64218	0	1.71218	0	1.1755	0	0	4.14744	7.47182	0	0	0	3.60991	1.98497	0.900054	0	0
PF3D7_0624200	5.9633	8.03686	8.34555	9.69739	7.22756	9.91352	10.7654	7.90073	2.21573	10.4365	0	0	0	7.97388	9.86379	0	3.0202	0	9.43367	0	9.15951	9.32395	10.1071	8.1415	1.49525	4.83058	8.32393	9.34234	0.792674	10.2098	9.82416	9.61996	7.10214	8.75536	10.3679	0	7.72249	2.67198	9.33248	11.1599	11.4654	5.55426	1.02775	5.26295	9.628	5.40666	5.12016	0.969372	7.95777
PF3D7_0624300	0.743855	7.23807	4.77812	5.01504	7.52252	4.31157	2.29383	5.78106	3.84455	3.06229	3.10472	7.9523	5.78134	0	3.04418	0	7.96548	0	5.11623	4.66727	8.28452	5.03737	0	6.93943	5.22429	3.18187	0	0	0	3.15762	4.79056	5.26034	0	2.87127	0	9.24746	0	0	0	3.12395	5.57772	6.20912	7.45553	0	6.65482	5.94603	0.900054	0.969372	4.89687
PF3D7_0624400	9.09484	7.63405	6.35698	8.9704	8.4733	11.2107	10.7272	10.3303	9.67939	8.71044	10.1412	11.9878	12.5861	11.6945	12.3543	10.8304	12.1643	10.9888	11.1261	12.5322	11.4563	8.71278	12.3559	9.32425	1.49525	9.93377	11.9896	12.1963	10.7614	11.9402	12.2661	13.0226	10.6455	10.0116	12.3142	13.0861	11.847	10.5611	7.50783	12.5698	11.1559	10.344	10.6925	10.4414	9.86495	11.023	9.28483	10.8637	11.953
PF3D7_0624500	6.82865	1.78454	4.64153	0	0	0	0	0	0	0	0	0	1.37195	0	0	3.66991	0	0	0	0	0	0	0	0	0	3.62114	0	0	0	0	0	0	0	1.75228	0	0	0	0	0	4.343	0	0	0	6.50761	2.12525	0	0	0	0
PF3D7_0624600	0	1.78454	7.86774	8.83208	7.30948	10.8132	8.73636	8.57921	4.51545	10.1604	10.5712	11.5234	11.1935	10.6962	9.20714	9.10365	12.8862	9.87509	12.6256	10.713	6.58933	11.0271	11.1445	2.77225	2.21358	9.70166	10.5432	10.8585	1.30133	1.21449	11.0859	11.605	11.3764	8.59668	5.9385	12.7561	8.21943	8.45958	10.9092	6.68112	6.99153	0	12.3109	2.50455	3.96089	9.23262	10.0794	12.2715	11.0681
PF3D7_0624700	0	0	0	0	3.89803	1.44056	1.84894	0.774315	1.14734	1.15412	1.18082	3.41085	2.06227	2.24836	0	2.84977	6.11442	3.50255	2.20448	1.68662	2.44701	5.57272	3.63442	4.09062	0	2.08063	4.59886	0	2.61494	1.21449	0	6.08317	0	3.01912	1.09645	1.69561	4.11796	3.17943	1.706	1.193	2.77504	0.999833	7.43835	0	0	0	2.41432	0.969372	1.54572
PF3D7_0624800	0	0.859993	1.9604	0	0.599429	0	9.52898	6.38204	1.14734	0	0	2.76159	0	0	0	0	0	0	7.55974	5.87515	0	6.83769	0	0	0	0	0	0	0	9.54267	0	0	0	6.74954	0	9.95881	9.17992	0	0	1.83696	2.77504	6.08713	0	0	0	0	0	0	0
PF3D7_0624900	0	0	4.94219	6.20176	8.40698	1.44056	0	0.774315	1.14734	1.15412	1.18082	0	1.37195	6.28363	0	3.10242	0	1.72088	0	1.68662	1.47568	0	0.964612	0	0	0	0	0	0	0	1.3115	0	0	0	1.09645	2.45372	1.1755	7.16375	1.09172	1.83696	0	0	0	1.11682	1.69682	1.30991	0.900054	0	0
PF3D7_0625100	0	10.0786	9.25733	0.819078	2.84427	2.14683	0	1.27546	0	0	0	0	0	0	0	0	0	0	0	0	0	0.829099	0	0	7.51501	9.57298	3.27978	0	1.30133	0	0	0	0	0.839666	0	0	1.1755	0	0	1.193	0	0	0	0	6.79248	0	0	0	0
PF3D7_0625200	1.59643	4.78075	4.40884	0	0	0	0	1.64668	0	0	1.53634	0	0	0	0	3.10242	2.74206	0	0	0	0.918821	0.829099	0	4.20908	7.44143	0	1.29397	2.70918	0	0	0	0	2.40791	3.76915	0	0	1.1755	0	3.32916	0	0	0	0	0	0	0	5.49739	0	0
PF3D7_0625300	0	4.47189	3.27427	3.72557	0	0	0	6.33203	0	9.54085	7.25782	0	0	0	0	7.66627	0	0	0	0	0	0	8.03189	2.91852	5.79633	1.38679	0	6.45591	0	6.90513	0	0	6.34693	6.72821	4.88054	0	2.25584	0	6.30484	0	7.83152	0	0	1.11682	7.03373	0	5.75045	3.5283	0
PF3D7_0625400	2.67743	0	0	0	0	0	0	0	0	0	0	0	0	0	0	0	0	0	0	0	0	5.8307	0	0	0	0	0	0	0	0	0	0	0	0	0	0	0	0	0	0	0	0	0	0	0	0	0	0	0
PF3D7_0625500	0	0.49315	4.56806	0.819078	1.83818	0	0	1.64668	0	0	0	0	0	0	1.29264	0	0	0	3.03882	0	0.918821	0.829099	0.964612	0	1.49525	0	0	0	1.30133	0	1.3115	0	0	3.59155	0	0	2.59331	0	6.79095	0	4.38356	0	7.27377	0	1.0847	0	0	2.53355	0
PF3D7_0625600	0	0	4.3516	2.26945	0	0	0	3.01859	0	0	0	0	0	0.95446	0	0	0	0	0	0	0	1.7354	0	0	0	0	0	0	0	6.88914	1.98696	0	0	0	3.75714	0	0	0	0	0	1.11702	0	0	0	2.45516	0	0	1.54398	0
PF3D7_0625900	0	0	4.46389	0	0	0	0	0.774315	0	0	0	0	4.20713	0	0	0	0	0	0	0	0	2.03784	0	0	0	0	0	0	1.30133	1.21449	0	0	0	0	0	0	0	0	0	0	0	0	0	0	0	0	0	0	0
PF3D7_0626000	0	3.25668	6.30516	7.33538	4.46727	1.44056	0	1.94167	0	0	0	0	0	5.69053	0	0	0	0	0	1.68662	0	0	0	0	1.49525	0	0	0	0.792674	0	1.98696	0	0	6.71743	7.8795	0	0	0.92258	0	0	7.0178	0	8.13692	1.11682	0	0	0	5.18767	0
PF3D7_0626100	0	4.90369	4.59297	0	0	0	2.63337	9.11104	2.21573	2.22542	0	2.76159	2.52723	1.52392	0	0	0	0	1.13949	1.68662	0	7.81654	2.26488	0.789909	1.49525	11.1351	0	0	0.792674	1.21449	0	1.56786	0	8.51184	3.16478	1.69561	11.216	10.2105	1.706	0	0	0	1.62184	12.273	0	0	3.13672	0	0
PF3D7_0626200	0	5.188	0	0	0	0	0	0	0	0	0	0	0	0	0	0	0	0	0	0	0	0	0	0	0	0	0	0	0	0	0	0	0	0	0	0	0	0	0	0	0	0	0	0	0	0	0	0	0
PF3D7_0626400	0	6.93592	7.67123	2.02045	8.35799	1.44056	0	0.774315	0	4.60196	7.17169	2.76159	1.37195	0	0	0	0	2.75295	7.05889	0	0	9.26872	1.94659	10.5824	0	0	2.76725	0	0	0	1.3115	7.25056	8.09688	8.00474	0	0	8.86642	6.47182	3.48304	6.11214	3.19896	0	3.85846	0	2.94965	4.22891	3.71434	0	8.52209
PF3D7_0626500	7.35393	0	6.05924	6.98989	7.40027	0	8.54357	2.18647	1.14734	0	6.62297	9.89343	0	0	7.92546	0	0	0	0	1.68662	0	7.3786	0	0	0	0	3.81436	0	0	0	0	0	0	6.74954	0	0	5.94059	0	0	8.52699	0	0	10.121	0	0	0	6.45308	0	0
PF3D7_0626800	11.3527	8.5852	7.26535	8.59604	2.35641	5.20944	11.6157	10.9104	13.4796	11.3965	11.6795	2.27926	7.82353	11.8858	2.41934	12.3066	9.70251	12.1701	10.3108	2.93678	11.8939	12.1507	7.60817	5.77988	13.5106	9.39409	3.81436	11.5857	8.81342	11.4262	10.4978	1.56786	11.2228	8.04411	9.03197	0	8.53551	11.9542	9.77206	2.89364	9.83233	0.999833	12.2993	12.3708	10.5601	9.10666	9.68923	8.19095	0
PF3D7_0626900	1.59643	0	3.6982	6.85352	3.28644	6.2233	0	3.92672	8.65094	0	7.65244	0	0	0	0	0	0	0	0	0	8.36466	8.87906	0	0	7.1026	0	0	0	5.34139	0	0	0	0	6.44411	0	1.69561	0	7.46367	0	0	0	0	1.02775	6.33038	7.46749	0	0	0	4.89687
PF3D7_0627000	0	0	0	0	0.599429	0	7.90157	0	0	1.15412	1.18082	3.41085	3.59902	2.24836	0	0.756912	0	0	4.33974	6.48801	0	5.61905	3.1064	5.89038	5.64721	0	0	0	0	1.86441	0	7.3753	0	0	0	0	0	0	0	1.193	0	0.999833	0	1.11682	3.60991	0	5.32107	5.82179	0
PF3D7_0627100	4.77142	4.59862	8.22125	9.28691	7.66114	7.94334	0	8.41477	3.96169	0	0.707988	0	1.37195	2.91934	11.4349	8.02454	0	10.3142	0	8.32435	11.8772	0.829099	9.07312	0	6.85306	0	1.29397	8.76463	2.43127	1.86441	0	11.1635	0	5.81441	10.7829	9.812	11.6627	2.86166	6.0079	1.83696	10.8195	0.999833	0	12.2613	2.45516	0	0	3.74995	11.7693
PF3D7_0627200	7.644	0.859993	0	0	0	0	0	0	1.14734	1.78701	0	0	0	1.52392	0	1.61806	0	0	0	0	0	0.829099	2.26488	0	0	3.18187	0	0	0	0	3.50767	0	0	0	0	0	0	0	0	3.49701	1.73898	0	0	1.11682	0	0	0	0	0
PF3D7_0627300	9.47998	7.86594	8.70244	8.7215	8.27405	12.6331	9.24019	10.276	13.3402	11.4707	10.6086	13.6422	12.981	11.1218	12.8883	12.4391	11.9006	10.3142	11.9653	10.882	10.5685	8.07519	12.5065	11.2532	8.22563	12.7924	11.3306	10.4153	10.929	10.3301	11.0215	10.7565	11.4277	11.2264	10.1174	13.3147	10.4903	11.357	10.2249	11.4578	11.9675	3.70013	13.149	10.0639	10.8458	12.144	11.1119	11.7789	8.19359
PF3D7_0627400	0	3.12809	5.30079	0	0	0	0	0	0	0	0	0	0	0	0	1.91053	0	0	0	0	0	0	8.08341	0	0	0	0	0	0	0	0	0	0	0	0	0	0	0	0	0	0	0	0	0	0	0	0	0	0
PF3D7_0627500	0	0.49315	6.75479	0.819078	0	0	1.20238	0	0	0	0	0	0	0	0	0	0	0	0	0	1.47568	0	0	0	0	0	1.96497	0	0	0	0	0	0	0	0	0	0	0	0	0	0	0	1.02775	0	0	0	0	0	0
PF3D7_0627600	4.93943	0.49315	0.498863	1.71933	2.49469	1.44056	1.20238	0	0	0	0.707988	0	0	0	0	0	0	0	0	0	0	0	0	0	0	1.38679	1.29397	0	0	0	1.3115	1.56786	1.28433	0.839666	1.09645	0	0	0	0	0	0	0.999833	0	1.11682	0	0	0	0.969372	0
PF3D7_0627700	8.34354	3.05923	0	0	1.34787	10.9914	1.84894	8.91054	5.97654	7.89191	10.4903	0	6.78903	7.39982	5.03978	4.97059	4.73368	5.2381	8.50904	0	0	8.43055	6.96232	1.96933	10.8541	6.81292	1.29397	7.28638	3.66863	7.73887	6.36649	8.47816	6.32126	7.14522	0	5.58562	2.86662	8.01628	3.86546	8.10317	10.3837	0	5.54562	1.73871	10.0053	7.08336	6.18763	6.12877	0
PF3D7_0627800	0.743855	0	8.24109	0	0	12.0465	1.84894	8.90627	7.50814	10.8545	9.98134	11.2531	11.0057	0.95446	1.96329	12.2485	12.4295	11.2168	11.5103	2.93678	12.8595	0.829099	3.25759	10.592	1.49525	10.2739	11.3395	2.23051	12.184	12.8639	0	2.78533	1.28433	10.7495	11.044	2.45372	12.3276	11.4361	10.4469	13.4632	7.50933	11.0004	12.9929	10.2772	10.2076	11.3566	12.7592	11.9096	1.54572
PF3D7_0628100	10.5417	11.2074	10.2051	10.2105	9.48586	13.3261	10.5532	11.1252	11.4983	1.78701	1.53634	11.2622	2.8783	11.5887	13.3621	8.79632	3.25328	5.44238	14.7906	16.5473	3.17235	4.04715	1.94659	1.29744	3.04902	12.5203	12.4274	10.5914	2.22077	2.65131	4.23143	15.8864	10.1359	6.68458	2.74231	16.6202	14.9484	1.48078	4.16745	2.89364	0	10.2416	2.04142	2.50455	2.12525	11.8973	2.63153	1.54398	16.1153
PF3D7_0628200	5.84975	7.96808	6.95059	7.09847	7.20758	10.9344	10.7205	10.3391	11.178	10.9033	7.74907	4.90242	9.46061	9.93543	11.8065	9.70334	12.7813	11.3091	11.3887	8.27353	9.70335	9.70571	12.6595	10.7358	10.3502	11.2078	10.2432	10.4308	10.6864	8.77517	10.5853	9.93863	12.3513	9.22201	12.2996	5.9415	8.62101	10.838	11.8517	9.25735	9.24445	1.58474	4.30005	7.70753	10.4419	10.8418	2.82027	9.67625	7.42488
PF3D7_0628300	6.00936	9.21614	8.49839	0.819078	9.39164	9.03301	2.90803	8.54395	0	2.5612	9.14007	9.41211	12.6997	10.4953	1.29264	9.46221	0	11.3842	5.42982	3.30393	1.87645	1.35228	11.0889	10.4683	0	2.54718	10.483	12.024	10.8844	11.7869	2.79244	2.78533	1.28433	9.9679	2.74231	8.37674	10.6525	2.86166	8.3473	11.1928	0	13.0243	2.04142	1.73871	9.59283	1.30991	11.4949	12.2241	6.09133
PF3D7_0628400	6.4927	1.39509	1.7985	0	4.25014	0	0	0	0	0	5.87408	0	0	0	0	0	0	0	0	0	0	0.829099	0	0	0	1.38679	0	0	0	0	0	5.70268	0	0	0	0	3.89198	0	0	1.193	0	0	0	1.73871	5.11387	0	0	0	0
PF3D7_0628600	0	4.36182	6.42791	4.02552	4.97232	2.14683	4.9508	0	0	8.68059	0	10.8099	9.47356	4.37121	3.04418	0	6.63163	4.09378	6.09528	8.43023	7.64737	0.829099	0	7.92058	10.4265	0	7.32842	7.96738	1.30133	4.77673	3.0721	0	7.90282	6.85171	0	6.57052	5.99854	7.75436	2.96119	5.48329	6.4513	6.35722	0	7.43292	8.16409	7.38092	1.4501	0	0
PF3D7_0628700	5.14596	0.49315	5.23901	7.00713	0	1.44056	0	5.93975	0	0	0.707988	1.54949	1.37195	3.7216	0	2.98162	0	0	0	0	0.918821	0	0.964612	0.789909	5.64721	0	0	1.50919	0	0	0	0	1.28433	0.839666	0	0	3.46854	0	0	0	0	1.58474	0	0	4.40441	0	0	0	2.7567
PF3D7_0628800	0.743855	0	0	4.7944	0	0	0	0	0	0	0	0	0	6.68966	0	0	0	0	0	0	0	0	0	0.789909	0	0	0	3.06798	1.30133	0	0	0	0	0	0	0	0	0	0	0	0	0	0	0	0	0	0	0	0
PF3D7_0628900	7.34199	4.33294	7.88549	9.71324	6.08673	0	0	0.774315	0	0	4.57331	0	0	0	0	1.61806	0	0	0	1.68662	0	0	0	0	0	0	0	0	0	1.21449	5.45871	0	0	6.58129	0	1.69561	0	0	0	0	0	0	0	0	7.30315	0	0	0	9.22854
PF3D7_0629000	3.07401	0	3.78723	0	0	0	0	6.25361	0	8.53566	5.50293	0	1.37195	0.95446	0	1.2508	9.26572	0	0	0	0	2.85052	0	0	0	0	0	0	9.32915	1.21449	0	0	0	3.2759	0	0	0	0	0	0	0	0	0	2.77471	0	0	0	0	0
PF3D7_0629100	0	3.37474	1.9604	0	0	0	0	0	0	0	5.87408	2.27926	6.21058	4.08266	0	9.70214	10.9323	0	1.13949	1.68662	0.918821	4.81661	0	6.2216	11.9721	1.38679	0	7.06552	0	0	0	0	0	0	0	0	0	0	0	0	7.10614	0	0	0	0	0	0	0	0
PF3D7_0629200	0	0	0	0	0	2.6189	0	3.92672	0	0	0	0	0	3.23889	0	0	0	0	0	0	0	8.05847	0	0	0	7.00655	0	1.50919	4.27106	0	0	0	0	6.15538	0	0	0	0	4.07364	0	0	0	0	0	3.60991	0	0	0.969372	0
PF3D7_0629300	0	0	0	0	0	0	0	0	0	0	0	0	0	4.37121	0	0	0	0	0	0	0	0	0.964612	0	0	0	0	0	0	0	0	0	0	0	0	0	0	0	0	0	0	9.33058	0	0	1.0847	0	0	0	0
PF3D7_0629400	0	2.74528	5.672	11.279	4.74178	1.44056	0	7.90928	4.51545	4.36512	0.707988	0	0	0	0	0.756912	0	0	0	0	0	0	0	0	1.49525	0	0	0	9.07083	0	0	0	0	0	0	0	0	8.81265	0	0	1.11702	0	12.5395	1.11682	0	0	0	0	0
PF3D7_0629500	2.95353	0.49315	2.47095	0	1.02165	0	0	0	1.14734	3.85603	0	0	0	0	0	1.91053	0	0	0	0	0	0.829099	4.25393	0	10.9488	1.38679	1.29397	0	1.30133	4.63056	0	0	0	1.36696	7.47114	0	1.1755	5.13048	0	0	1.11702	1.58474	0	2.50455	0	0	0	0	0
PF3D7_0629600	0	5.01697	0	0	0	0	0	0	0	0	0	0	0	0	0	0	0	0	0	0	0	0	0	0	0	0	0	0	0	0	0	0	0	0	0	0	0	0	0	0	0	0	0	0	0	0	0	0	0
PF3D7_0629700	5.70799	6.30077	5.99528	10.0176	6.74301	10.5891	1.20238	10.1953	11.2977	8.50679	9.87634	10.9058	8.19589	11.5992	6.38605	9.91401	12.0363	10.9691	1.7681	2.93678	9.33488	9.49828	9.65294	8.91542	9.71046	10.5781	9.15162	10.3657	5.51315	11.6631	10.0983	6.74269	11.8659	10.0411	5.575	3.85148	10.7622	11.1175	10.3787	11.2062	9.35417	8.49951	10.0911	11.4409	10.8432	10.3259	9.20873	9.44199	2.27471
PF3D7_0629800	3.07401	0	6.58515	0	0	0	6.99112	0	1.77826	0	0	0	0	0	0	0	7.66536	0	0	0	0	0	0	6.36884	1.49525	0	0	0	0	0	0	0	0	4.37441	0	0	0	0	0	0	0	0	0	8.78657	8.63594	0	0	4.33341	0
PF3D7_0629900	0	0.49315	4.94219	0	2.20346	0	0	0	0	0	0	0	0	0	0	7.45563	0	0	1.13949	0	0	0	0	0	0	0	0	0	4.69475	0	0	0	0	0	2.74231	0	0	0	1.09172	0	0	0	0	0	1.0847	0	0	4.46439	0
PF3D7_0630000	2.33567	3.63348	0.498863	0	3.56285	0	0	0	0	0	0	0	0	0	0	0	0	0	0	0	0	0	0	0	0	0	0	0	0	0	0	0	0	0	1.71218	0	0	0	0	0	0	0	0	0	0	0	0	0	0
PF3D7_0630100	7.89361	7.23807	7.92035	0	4.04032	0	0	0	0	0	0	0	0	0	0	0	0	0	0	0	0	9.19799	0	0	0	1.38679	0	0	0	0	0	0	0	6.73892	0	0	0	0	0	0	0	0	0	0	8.86129	0	0	10.061	0
PF3D7_0630200	7.52222	9.46851	10.0125	8.68714	8.63719	1.44056	0	0	0	0	0	0	0	0	0	0	0	0	0	0	0	5.00284	5.51483	0	0	0	0	0	0	0	0	0	0	0	4.82369	1.69561	0	0	0	1.193	0	0	0	1.11682	0	0	0	0	0
PF3D7_0630300	0.743855	1.60292	0.868843	4.48541	8.62218	0	8.58326	0	0	9.50237	0	1.54949	0	8.24312	0	10.471	0	7.82047	0	0	0	0	0	8.37165	4.51283	0	2.42117	0	0	0	0	0	0	6.69561	7.5867	0	0	4.54767	0	8.02696	0	0	0	10.7774	0	3.30387	0	4.84708	0
PF3D7_0630400	0	0	1.9604	0	1.02165	2.14683	0	1.27546	0	0	0	0	0	0	0	0	0	0	2.20448	0	0	0	0	0	0	0	0	3.35508	0	0	0	1.56786	0	1.36696	0	0	0	0	0	0	0	0	0	0	0	0	6.33422	0	0
PF3D7_0630500	0	6.19239	7.48751	5.2649	7.72927	8.85752	0	0	0	0	0	0	0	4.66586	8.3476	0	0	0	7.92368	0	0	9.09317	10.6331	6.11941	0	0	1.96497	0	0.792674	0	2.4452	0	0	9.8068	1.09645	0	8.79053	6.98151	0	1.193	9.93926	0	8.63979	11.1949	5.06639	0	0	0	0
PF3D7_0630600	0	7.3576	7.41603	7.66912	9.88213	10.1967	0	10.8152	5.94843	8.54042	0	10.0032	2.06227	7.36741	2.41934	10.2624	12.0572	7.75296	10.6588	0	13.3345	0.829099	1.94659	8.81858	1.49525	2.89915	1.29397	11.6468	0	0	9.2564	0	8.71992	9.48782	12.3122	12.8812	10.7251	3.17943	10.5232	7.90064	8.96624	0	1.02775	0	11.9086	7.00244	11.1781	0	9.81577
PF3D7_0630700	4.58122	0.49315	0	4.58065	3.56285	0	0	0	1.14734	0	4.6112	0	0	0.95446	0	1.91053	1.94303	1.10312	0	1.68662	0.918821	0	0.964612	1.29744	0	0	0	0	0.792674	1.21449	1.3115	2.78533	0	0.839666	1.09645	0	0	0	0	1.193	0	0.999833	1.02775	0	0	0	0	0.969372	0
PF3D7_0630800	7.58439	6.33758	4.49064	3.1115	8.27165	1.44056	0	1.27546	0	0	1.53634	0	0	0	1.29264	0	0	0	1.13949	0	0	0.829099	0	2.42594	0	3.41816	0	7.40114	0	0	2.79244	4.06326	0	0	0	5.36822	0	0	0	0	0	0	5.72633	0	3.47098	0	0.900054	0.969372	0
PF3D7_0630900	6.80273	6.9785	4.75624	4.02552	2.94421	0	0	0	1.14734	0	0	0	0	0	3.95397	0	0	0	2.81047	0	0	0	0	0	0	1.38679	0	0	0	0	0	0	0	0	0	0	7.0974	0	0	0	3.00251	0	0	0	0	5.98024	0	0	0
PF3D7_0632500	0	0	0	0	4.3262	1.44056	0	6.76789	0	0	0	0	4.07742	0	0	0	0	0	0	0	0	1.35228	0	0	0	0	0	0	0	0	0	0	0	0	0	0	0	0	0	0	0	0	0	0	0	0	0	0	0
PF3D7_0632600	0	0	0	0	0	0	0	7.76125	0	0	0	0	0	0	0	0	0	0	0	11.6088	0	6.67179	0	0	0	0	0	0	0	0	0	0	0	0	0	0	0	0	0	0	0	0	0	0	0	0	0	0	0
PF3D7_0632700	0	0	0	0	0	0	0	0	0	0	0	0	0	0	0	0	0	0	0	0	0	0	11.3276	0	0	0	0	0	0	0	0	0	0	0	0	0	0	0	0	0	0	0	0	0	0	0	0	0	0
PF3D7_0700800	0	0	0	0	0	0	6.7333	0	0	0	0	0	0	0	0	0	0	0	0	0	0	0	0	0	0	0	0	0	0	0	0	0	0	0	0	0	0	0	0	0	0	0	0	0	0	0	0	0	0
PF3D7_0701100	0	0	0	0	0	0	0	0	0	0	7.14611	0	0	0	0	0	0	0	0	0	0	0	0	0	0	0	0	0	0	0	0	0	0	0	0	0	0	0	0	0	0	0	0	0	0	0	0	0	0
PF3D7_0701600	0	0	0	0	0	0	0	0	0	0	0	0	0	0	0	0	0	0	0	0	0	0	0	0	0	0	0	0	0	0	0	8.11902	0	0	0	0	0	0	0	0	0	0	0	0	0	0	0	0	0
PF3D7_0701900	8.10633	0	0	0	0	0	0	0	0	0	0	0	0	0	0	0	0	0	0	0	0	0	0	0	0	0	0	0	0	0	0	0	0	0	0	0	0	0	0	0	0	0	0	0	0	0	0	0	0
PF3D7_0702100	0	3.81152	0.498863	0	0	1.44056	5.54044	6.5555	5.02642	8.64128	0	0	9.95426	0	9.26608	0	0	1.10312	0	0	0	0	8.1574	4.8059	0	0	0	0	0	0	0	1.56786	0	0	0	0	0	10.3075	8.81053	9.02775	0	0.999833	0	0	1.0847	0	0	0	0
PF3D7_0702200	0	0	0	0	0	0	0	0	0	0	0	0	0	0	0	0	0	0	0	0	0	10.5867	11.2424	0	0	0	1.29397	1.50919	0.792674	0	0	0	0	0	0	0	0	0	0	0	0	0	0	0	0	0	0	0	0
PF3D7_0702300	0	0	0	0	0	0	0	0	0	0	0	0	0	0	0	0	0	0	0	0	0	0	0	0	0	0	0	0	0	0	0	0	0	9.16361	0	0	0	0	0	0	0	0	0	0	0	0	0	0	0
PF3D7_0702400	8.44756	4.64636	4.43662	0	0.599429	0	0	0	0	0	0	0	8.51683	0.95446	0	3.81839	0	2.48356	0	0	0	0	8.21397	3.28505	0	0	0	0	0	0	1.3115	0	0	5.42125	8.64579	0	7.01556	0	6.47961	0	8.20743	0	0	0	0	0	0	5.8933	0
PF3D7_0702500	2.95353	0	0	0	0	0	0	0	0	0	0	0	0	3.9134	0	7.57004	0	0	0	0	0	0.829099	0	0	0	0	1.29397	0	0	0	0	0	0	0	0	0	0	0	0	0	0	0	1.62184	0	0	0	0	0	0
PF3D7_0702600	2.95353	0	0	0	0	0	0	5.07371	8.53285	0	0	6.3565	0	0	0	0	0	0	0	0	8.19528	0	0.964612	0	0	0	0	0	0	0	1.98696	8.07765	0	5.75236	0	0	6.59487	0	6.60227	0	0	0	0	0	0	0	0	0	0
PF3D7_0702900	1.23222	4.11275	3.27427	6.21666	0	1.44056	0	0	0	0	2.44219	0	6.32931	0	0	0.756912	0	0	0	0	0	0	0	0	7.36388	0	0	2.23051	0	0	7.10165	0	0	0	0	0	6.1848	1.48078	0	0	1.11702	0	0	8.40407	0	5.87508	0	1.54398	0
PF3D7_0703000	8.91295	7.28783	4.75624	8.37142	7.55844	0	0	0	0	0	0	11.7478	1.37195	9.77327	0	8.50455	0	0	0	0	0	0	0	0	11.077	0	1.96497	1.50919	0	1.21449	8.94117	0	11.0093	8.38468	11.5548	0	0	1.48078	11.1473	10.8347	10.0356	0	10.8502	1.11682	7.81498	9.93486	1.4501	9.70302	0
PF3D7_0703200	1.23222	6.70184	5.17446	3.63972	0	4.73953	0	9.71661	8.34076	0	0.707988	0	9.60589	6.6498	9.47153	5.4745	0	0	1.13949	0	2.18975	10.1283	0	5.19847	0	5.67423	1.29397	0	10.2607	10.4803	8.49636	0	0	8.48029	4.34701	9.63236	2.59331	7.88033	0	7.98363	8.95948	0	0	10.3617	5.62059	0	2.63153	5.77208	0
PF3D7_0703400	0	0	1.4073	0	4.43327	8.04047	0	0	1.14734	1.15412	9.49195	0	0	0	1.29264	0	0	6.82683	1.13949	0	0	0	0	0.789909	3.33566	0	0	1.50919	1.30133	1.21449	0	0	0	6.90021	0	0	0	0	0	0	8.8722	1.58474	3.75125	3.00217	0	0	0.900054	6.68014	0
PF3D7_0703500	7.47376	5.122	7.32604	0.819078	4.50048	5.75868	0	8.6549	9.80031	0	5.74369	0	12.6531	8.70855	10.2461	10.3173	1.27653	11.1447	9.45855	0	6.46395	0.829099	0	8.39371	4.82206	6.53998	2.42117	8.39687	9.67507	0	1.3115	0	1.28433	9.79915	8.67421	9.15982	7.9598	6.28565	9.41369	9.40972	0	1.58474	13.3728	10.4305	1.0847	9.16359	1.84736	4.02926	0
PF3D7_0703600	0	2.34345	0	0	5.99649	2.14683	0	6.21274	1.77826	1.78701	3.10472	0	2.06227	0	9.15673	0	1.27653	0	1.7681	9.73657	7.30141	0.829099	0	0	6.75927	0	0	0	0	0	1.3115	3.43606	6.18556	4.06976	8.81577	7.36156	1.1755	3.85125	0	0	0	0	0	0	5.36994	0	5.8834	0	6.44919
PF3D7_0703700	0.743855	0	7.19388	7.92191	0	0	0	9.09426	1.14734	0	0	9.11899	0	9.86608	9.78537	9.01216	5.70631	9.32315	0	0	1.47568	10.16	0	0	1.49525	8.50284	1.29397	0	0.792674	0	0	0	9.20015	2.70652	0	0	0	0	1.09172	7.70107	0	0	0	0	8.66411	0	0.900054	0	6.00772
PF3D7_0703800	0	0.49315	0	0	6.39118	0	0	0	0	0	0	0	0	0	0	0	0	0	0	0	0	0	0	0	0	0	0	0	0	0	0	0	0	0	0	0	4.84255	0	0	0	0	0	0	0	0	0	4.88667	0	0
PF3D7_0703900	7.3892	6.6848	6.3276	10.4812	7.41776	8.03105	1.20238	7.77067	8.47983	1.15412	6.96043	0	1.37195	0.95446	1.29264	0	0	1.10312	8.15439	1.68662	1.47568	0.829099	0	1.29744	3.04902	2.08063	1.29397	0	6.19959	0	4.11286	1.56786	1.28433	0	0	2.45372	10.4763	0	2.13548	4.51518	0	0.999833	1.62184	1.11682	7.30315	1.98497	1.4501	6.70684	6.95242
PF3D7_0704000	0	6.83139	4.06158	7.22915	8.14873	10.6318	0	8.48224	9.39691	9.83216	9.39211	9.62072	2.52723	4.55511	9.91017	9.62483	11.1727	10.0384	8.44076	1.68662	0	0.829099	0.964612	0	10.0886	4.10011	1.96497	5.71978	1.97421	2.31086	10.3952	2.30138	0	9.07345	0	11.9422	5.78462	8.745	11.2627	10.4714	10.3672	0.999833	1.02775	0	10.1758	10.5979	4.79962	3.84918	10.2683
PF3D7_0704100	5.97882	8.20766	9.67761	9.41195	9.71446	12.2414	4.53108	9.54202	9.74419	2.5612	0	2.76159	1.37195	10.2283	10.333	9.62357	1.27653	10.8778	11.2294	12.0005	7.51314	10.4193	0.964612	1.67215	4.26238	10.3756	0	11.3127	1.30133	6.30223	8.0325	11.7136	9.57348	8.67123	2.14236	12.0482	10.5277	9.97149	8.29109	8.9398	6.56254	0	1.02775	1.73871	10.8976	8.28377	9.71919	0	10.8394
PF3D7_0704200	0	5.13878	5.96698	0.819078	1.02165	7.91287	0	0.774315	0	0	9.94192	0	8.96491	10.5523	0	0	1.27653	0	10.0721	0	0	0	0.964612	8.54215	12.3013	0	0	11.5796	0.792674	12.7385	0	1.56786	0	8.6373	7.43363	1.69561	2.25584	10.8777	10.6797	3.49701	10.0178	0.999833	1.02775	3.90921	2.45516	3.30387	6.91321	5.52436	0
PF3D7_0704300	0.743855	0	0.498863	3.72557	3.8473	11.287	0	9.40058	0	8.9184	9.43103	1.54949	9.0495	9.83679	9.5007	10.7244	0	8.92343	10.2031	1.68662	0	0	9.80646	10.1617	5.07657	9.74575	9.07989	4.41356	8.64683	6.6059	8.39202	1.56786	6.99255	8.69616	6.55979	10.2248	9.89379	9.61245	8.28063	10.3272	10.4455	0	0	4.30004	8.72653	9.23616	8.73563	1.95381	4.03174
PF3D7_0704400	0	6.10967	5.77354	0	0	0	0	0	0	0	0	0	0	0	0	0	0	0	0	0	0	0	0	0	0	1.38679	0	0	0	0	0	1.56786	0	0	0	0	0	0	0	0	0	0	0	0	0	0	0	0	0
PF3D7_0704500	0.743855	8.66123	5.88867	0	5.27066	9.98603	1.20238	8.74604	11.9714	1.15412	4.36732	9.29749	8.47237	5.08001	11.731	6.5137	0	8.13524	10.4723	0	7.73441	0	7.60112	11.2885	1.49525	9.06923	1.29397	9.11621	4.37654	6.7367	9.33134	0	7.18987	9.22392	0	5.44439	2.25584	3.5541	7.81374	9.10392	1.11702	0	0	0	6.0447	4.86325	6.13526	0.969372	1.54572
PF3D7_0704600	10.5624	7.68636	8.51315	8.8632	7.75702	6.95916	1.20238	9.04273	6.8783	8.15641	9.84587	8.31732	8.24958	10.2815	10.4866	9.56434	10.536	9.31016	9.41599	12.1052	1.47568	5.85025	1.94659	11.5518	4.72616	9.80686	5.69546	9.49781	9.79527	7.53825	6.17265	8.71916	0	9.98036	11.4406	11.9447	11.0494	7.0898	8.52617	9.33123	9.90273	0	10.4896	11.6526	10.9078	9.67778	8.70002	8.43011	12.0594
PF3D7_0704700	0	0	3.55343	0.819078	0	0	6.60418	6.87654	1.14734	0	0.707988	0	0	1.52392	0	0	1.94303	3.17589	7.53188	9.53125	0	0	0	1.29744	1.49525	7.24023	0	3.06798	0	0	0	6.24139	0	4.87906	5.85584	0	8.30804	0.92258	2.13548	1.193	5.57772	0	0	9.10402	0	3.98118	2.82027	1.54398	5.3684
PF3D7_0704800	9.72507	9.45182	7.9399	9.20893	10.3564	8.91501	11.3411	7.23054	8.86532	0	9.67974	1.54949	0	10.7324	11.6828	9.9416	1.27653	11.3395	10.6404	14.6602	1.47568	8.1832	9.8383	8.6403	0	11.0287	0	4.64411	10.1121	1.21449	1.98696	12.5224	1.28433	6.23315	0	13.794	12.9241	9.83104	11.9901	9.08355	0	11.6088	7.312	9.7084	9.98311	1.30991	8.72976	0	13.84
PF3D7_0705000	3.9857	2.65482	2.35924	0	3.89803	8.71177	0	4.05557	4.17079	2.5612	0	0	0	8.69881	8.48236	0	8.74068	0	7.97976	0	8.22993	1.35228	0	5.79889	8.78538	4.10011	9.26832	6.48594	6.71403	0	2.4452	0	9.13165	5.02615	8.23059	0	1.81451	1.88225	0	1.193	9.14965	0	0	0	5.58734	0	0.900054	0	3.11736
PF3D7_0705100	8.50495	6.52161	7.26535	7.45332	5.53388	11.3845	1.20238	9.97264	10.6129	10.1879	0	11.79	0	5.7917	11.2971	10.0905	0	9.68493	10.3244	0	10.917	11.5137	9.82928	3.81981	1.49525	11.6962	1.29397	2.23051	1.30133	1.86441	10.1963	0	11.3576	9.17351	0	10.1754	10.0965	7.41908	11.5804	10.5724	10.611	1.58474	0	11.3688	2.45516	11.8518	9.238	2.27261	11.5374
PF3D7_0705200	0	0	3.60332	0	4.25014	0	0	0	0	0	0	0	0	0	0	0	0	0	0	0	0	1.35228	0	0	0	0	0	0	0	0	1.3115	0	0	5.47346	4.08202	0	0	7.0898	1.09172	0	0	0	0	0	2.94965	7.50359	0	0	0
PF3D7_0705300	0.743855	8.13633	7.36632	9.97883	9.61656	3.25872	1.20238	10.053	0	3.25979	1.18082	12.6045	9.97717	8.73419	8.2341	8.36662	0	6.38663	9.17306	0	5.04704	10.4864	0	10.779	1.49525	11.1434	1.96497	10.4192	9.20218	0	12.418	1.56786	11.7713	10.421	6.37428	10.2674	11.995	10.032	12.2318	12.0262	8.74433	1.58474	1.02775	12.2171	10.5867	12.0097	11.2685	10.1366	8.90374
PF3D7_0705400	1.88697	7.92034	0.498863	0	4.56469	4.43104	2.90803	7.43389	3.84455	0	1.18082	2.27926	2.06227	8.61502	0	9.44375	0	2.48356	1.13949	0	2.44701	6.16327	0	0.789909	0	10.0679	10.0071	2.70918	3.4921	1.86441	2.4452	0	1.95285	8.96365	2.74231	2.45372	1.81451	5.23709	1.706	8.47579	1.11702	0	2.8546	2.17186	2.12525	2.44302	1.4501	1.95381	0
PF3D7_0705500	5.25192	9.19422	7.30358	8.34792	7.71519	12.6346	10.6742	10.8976	9.71737	7.75947	8.46191	11.3628	10.6254	11.0868	10.491	8.5317	0	11.9504	11.9783	11.3817	8.85273	11.7144	11.6353	6.39407	6.16884	11.0409	5.4299	10.574	9.96449	9.08333	10.4664	12.4679	10.1865	7.93196	10.8216	11.7112	10.4018	9.05537	9.72655	8.74162	8.27433	1.58474	10.045	11.4103	9.00671	10.4653	9.34563	7.52337	11.9868
PF3D7_0705600	0	0	2.47095	0	0	0	0	0.774315	0	3.72846	0	0	0	0	0	0	9.42944	0	0	0	0	0.829099	0	0	0	0	0	0	0	0	2.4452	0	0	3.01912	0	0	0	0	0	4.51518	0	0	0	0	0	5.5502	0	0	0
PF3D7_0705700	6.85411	4.36182	3.44816	5.68488	5.70035	4.18132	9.27999	6.19886	7.87216	6.81404	6.61367	6.45486	8.48521	7.72804	0	0	0	5.81026	0	0	0.918821	5.79078	7.44444	7.93784	9.44275	0	2.76725	7.98851	5.82409	7.87495	0	0	9.23494	7.16916	1.71218	0	5.27654	7.35739	0	3.92116	5.64667	0	0	6.00245	6.18467	7.98	7.14276	5.5832	0
PF3D7_0705800	0	1.94583	3.21132	4.15495	7.35104	0	0	0	0	0	6.96043	0	0	0	0	5.82984	0	0	0	0	0	0	0	0	0	0	0	0	0	5.88523	0	1.56786	0	0	0	0	3.0963	0	0	6.50842	0	0	0	0	2.12525	0	0	1.54398	0
PF3D7_0705900	0	4.04313	5.19087	0	3.43125	0	1.84894	0	2.21573	2.22542	1.18082	0	1.37195	0	3.81227	5.51858	0	1.72088	0	0	1.47568	0	1.53758	7.70567	0	2.54718	1.29397	0	0	1.86441	0	0	1.28433	0.839666	0	0	0	0	6.84874	0	1.11702	0	0	1.11682	3.14511	1.30991	0	0	0
PF3D7_0706000	3.64027	7.71462	6.89659	10.7012	9.70559	11.6683	11.7531	9.09801	11.7986	10.194	10.3206	13.7117	12.0198	11.4697	12.267	11.721	9.50765	7.54694	11.0273	0	12.8245	10.3237	11.4873	10.5742	1.49525	11.7654	9.54842	12.2628	11.492	13.235	11.6915	7.15436	12.2264	11.3167	12.551	11.6602	9.64889	12.1452	11.967	12.2496	9.6844	5.3216	9.81313	7.18899	10.2533	9.87476	9.03382	11.6967	3.11736
PF3D7_0706100	0	6.93111	1.61612	0.819078	0	1.44056	0	8.91479	0	0	0.707988	9.21568	11.3501	8.5187	6.85213	0	10.3551	8.69869	2.20448	2.44308	0.918821	9.29214	8.871	0	1.49525	7.62954	8.13566	5.81749	0.792674	10.2743	8.11193	1.56786	9.89829	7.97335	0	2.45372	11.4553	8.31697	8.70498	5.84791	10.0162	11.501	8.61324	10.6883	10.2951	11.2502	0	6.18684	7.94659
PF3D7_0706300	2.51665	3.81152	0	0	0	0	0	0	0	0	3.70454	0	0	0	0	0	0	0	0	0	5.6688	1.35228	1.53758	0	4.99662	0	0	0	3.39502	0	0	0	0	0	0	0	0	0	0	0	2.50487	3.90658	0	0	1.0847	0	0	0	0
PF3D7_0706400	6.74945	0	1.4073	3.34644	5.15027	0	3.51216	3.01859	0	8.22301	6.55655	0	6.3852	4.43515	0	0.756912	1.27653	4.43745	0	0	2.66526	0	2.26488	0	3.04902	0	0	3.06798	4.27106	2.31086	6.84692	0	0	0.839666	3.16478	0	1.81451	7.66169	1.09172	4.343	0	0	0	1.73871	0	1.30991	0	3.11502	0
PF3D7_0706500	6.57668	7.84564	7.49744	9.89908	7.19242	6.37998	6.39704	4.11592	8.51379	0	3.39271	0	1.37195	7.43933	6.87012	5.12117	7.38749	10.5786	0	0	8.2721	3.4719	0	8.54778	4.51283	7.42783	10.6644	5.17326	11.4676	9.67674	7.2067	0	9.91984	8.87422	7.18549	0	4.00939	9.68801	8.82499	5.91095	5.80588	0	8.45995	1.11682	9.46823	0	4.9283	10.782	8.10584
PF3D7_0706600	0	0	7.76463	0	3.49855	0	0	5.10382	0	0	0	0	0	0	0	0	0	0	0	0	0	0	0	0	0	0	0	0	0	0	0	0	0	0	0	0	0	0	0	1.193	0	0	0	0	0	0	0	0	0
PF3D7_0706700	9.0478	2.98691	3.91125	6.64899	4.16983	0	10.0851	8.4765	0	0	9.90713	0	0	10.3484	10.8301	0	0	1.10312	0	1.68662	11.7856	0.829099	0	0	0	0	0	0	0.792674	9.45309	0	11.7788	0	0	0	0	4.77783	0	11.7214	0	0	0	0	3.00217	9.96866	0	1.4501	0	3.40565
PF3D7_0707200	8.17529	0.49315	6.73814	0	5.39949	9.75081	1.20238	0	2.82279	3.5885	0	10.1326	0	0.95446	10.1202	0.756912	1.27653	8.85353	10.8163	7.26783	0	0.829099	0.964612	0	4.82206	8.34699	1.96497	4.7469	2.77784	2.31086	4.93734	0	1.28433	7.05386	1.71218	10.3113	4.56418	1.48078	7.47151	6.4245	1.11702	0	0	0	0	0	0	6.06827	7.08071
PF3D7_0707300	8.74844	3.89293	3.00408	6.81487	3.20819	12.6198	1.20238	7.67862	10.2306	0	0	9.33241	1.37195	0.95446	13.163	1.61806	0	1.10312	13.4275	14.1125	1.47568	0	0.964612	0.789909	0	11.4953	1.29397	0	0	1.21449	9.40257	14.6766	1.28433	2.70652	1.09645	14.0852	12.5034	0	10.5744	9.76574	1.11702	7.30345	0	0	1.69682	1.98497	7.58808	0	14.1811
PF3D7_0707400	0	5.23559	2.35924	5.64137	0	9.64667	0	0.774315	3.96169	0	2.87485	4.5925	1.37195	0	8.02517	1.91053	0	0	10.051	9.48285	0.918821	0	0	0	0	0	0	0	1.97421	0	11.1025	7.97999	0	3.59155	5.88392	0	1.1755	6.01303	0	0	0	0	6.92487	0	0	0	0	3.26632	9.00962
PF3D7_0707500	0	0	2.67136	0	5.50144	1.44056	0	0	0	0	0.707988	0	0	0	0	0	0	0	0	0	0	0	0	0	0	0	1.29397	0	0	0	1.3115	0	0	0	0	0	0	0	0	0	0	0	0	0	0	0	0	0	4.03174
PF3D7_0707700	2.1287	5.61726	6.73814	8.29273	7.08705	7.1278	0	9.5733	7.5555	9.06754	8.91243	6.84174	10.2058	5.36904	10.9181	8.31755	0	5.58724	8.98034	5.57287	0	2.68617	0	0	0	8.05449	1.29397	10.5635	9.08062	10.3637	5.00549	7.42563	8.73458	4.06976	7.87251	6.04297	6.02667	7.41908	8.62869	7.66495	9.14965	6.12895	4.86039	1.11682	6.94464	2.44302	3.27223	5.49401	7.19851
PF3D7_0707800	0	0	4.94219	0	5.06404	0	1.84894	0	8.93502	5.373	6.61367	1.54949	0	8.17921	1.96329	7.90506	0	8.19298	1.13949	0	0	0	0	0	1.49525	6.93218	2.76725	4.53343	0	5.56135	0	3.14707	8.35271	0	0	0	4.63896	4.30783	3.32916	0	0	8.63266	0	0	7.00883	0	2.63153	0	8.13569
PF3D7_0707900	0	0.859993	0	0	5.01891	0	0	0	0	0	0.707988	0	0	0	0	0	0	3.76872	0	0	0	0	0	0	0	0	0	0	0	0	0	0	0	0	0	0	0	0	0	0	0	0	0	1.11682	0	0	0	0	0
PF3D7_0708000	0	2.09089	0.868843	2.48173	5.68598	0	0	0	0	0	0	0	0	0.95446	0	7.06765	0	0	0	0	0	0	0	0	9.51627	0	6.05183	0	3.4921	0	0	0	0	0.839666	1.09645	0	0	0.92258	0	0	0	0	0	0	0	0	0	0	0
PF3D7_0708200	7.03569	0.49315	6.16269	0.819078	0	0	9.1406	9.26056	0	0	1.53634	0	0	0	1.29264	10.9704	0	0	0	0	0.918821	0	0	0	0	1.38679	0	1.50919	0	0	0	0	0	6.74954	0	0	0	0	1.09172	0	0	0	0	0	0	0	5.04645	0	0
PF3D7_0708400	9.07512	6.28578	6.74926	9.21451	8.9117	0	1.20238	6.70051	3.71705	3.06229	9.71931	0	0	0	1.29264	9.82024	0	1.72088	0	0	0.918821	0.829099	0	0.789909	5.22429	0	9.69462	0	4.03368	0	7.85917	1.56786	1.28433	0.839666	6.99265	0	0	0	8.07207	0	0	0	8.47687	0	0	1.30991	0	7.2604	0
PF3D7_0708500	5.35064	5.82857	7.35545	0	6.52632	0	0	0	3.96169	0	3.30295	3.12244	0	0	0	0	0	0	0	0	0	0	0	0	1.49525	0	0	0	9.88961	0	0	0	0	8.24146	0	0	0	5.57186	0	0	0	0	0	0	0	0	1.84736	0	0
PF3D7_0708600	0	9.46102	8.05418	2.97792	8.39378	2.14683	1.20238	0.774315	7.34521	0	8.22588	0	0	2.24836	0	1.2508	0	1.10312	0	0	0	8.92588	0.964612	0	1.49525	7.65288	0	1.50919	0	0	0	0	0	0.839666	0	0	0	0	0	0	0	0	0	0	0	0	8.92235	0.969372	0
PF3D7_0708700	0	4.00702	1.61612	0	0	0	0	0	8.8877	0	1.18082	1.54949	0	0	0	0	0	0	0	0	1.87645	1.7354	0	0	0	0	0	0	0	5.19598	0	1.56786	2.40791	0	0	0	0	1.48078	0	0	0	0.999833	0	0	0	0	0.900054	0	0
PF3D7_0708800	3.47504	0	0	0.819078	2.49469	0	0	8.19459	11.8288	1.15412	7.78267	0	9.68874	1.52392	0	0	9.81842	6.84135	0	0	0	6.31169	11.8829	9.44535	3.57468	0	4.0851	6.60018	8.55431	9.96868	8.50226	0	10.2164	0.839666	5.35191	0	4.11796	9.72053	7.7545	5.87977	11.2067	0	2.04142	11.676	5.40852	8.31761	0	1.95381	0
PF3D7_0708900	0	0	4.66521	6.96362	0	0	10.0465	6.47714	11.3389	0	9.1205	0	0	6.90818	0	0	0	1.10312	0	0	0	9.38555	9.97689	0	0	0	1.29397	1.50919	0.792674	0	0	0	0	6.83185	0	1.69561	0	0.92258	0	0	10.5482	0	0	0	1.0847	0	5.72705	1.54398	1.54572
PF3D7_0709000	8.45313	0.859993	0	0.819078	6.54235	0	1.84894	1.27546	0	0	10.6376	0	2.06227	0	0	0	0	1.72088	0	0	0	0	0.964612	0	0	0	0	0	0	0	1.3115	2.30138	10.9716	6.92854	11.9434	0	0	0	0	0	0	0	0	8.74787	0	0	0	0	2.27471
PF3D7_0709100	4.21263	5.98527	4.19772	3.1115	5.34568	0	8.11296	7.16778	9.08781	8.21708	0.707988	3.41085	2.52723	9.60278	0	7.86292	5.24741	11.5819	0	2.44308	2.66526	8.83312	8.1574	8.6137	1.49525	6.72755	2.42117	7.79818	8.1702	0	9.86142	0	5.63846	4.37441	1.71218	1.69561	6.5177	7.35739	6.10594	11.6805	3.37183	1.58474	12.1109	3.37148	4.32595	9.01888	9.21716	0	0
PF3D7_0709200	0	0	0	0	0	0	0	0	0	0	0	0	0	0	0	7.02243	0	0	0	0	7.91027	0	0	0	3.57468	0	0	0	0	0	0	0	0	0	0	0	0	0	0	0	0	0	0	0	2.72348	0	0	0	0
PF3D7_0709300	9.11954	7.61017	8.89251	9.97006	6.94951	1.44056	1.20238	9.44242	11.3564	0	0.707988	0	0	0	0	8.51275	0	0	0	0	0	9.96756	6.83584	11.2036	4.26238	1.38679	13.2089	1.50919	1.97421	0	1.3115	0	12.1289	10.9262	7.48036	2.45372	8.82697	10.5781	1.706	0	1.11702	0	12	5.07566	11.0902	2.44302	12.5278	9.94937	0
PF3D7_0709400	0	3.76903	7.02569	8.22064	5.58122	0	11.5639	9.34019	11.6587	10.3726	8.85634	3.12244	10.5752	9.31697	11.5468	11.0486	1.27653	10.5797	2.81047	0	9.54037	2.50066	7.6566	11.0415	8.37539	9.05616	3.04616	11.5515	10.7753	8.27005	7.50624	2.30138	11.6902	10.6566	12.0153	1.69561	6.34974	7.45634	11.8644	10.2637	8.14922	7.41752	7.66202	10.1134	10.9935	9.76866	11.2761	10.0015	3.11736
PF3D7_0709500	6.00936	0	0	0	2.62086	0	0	0	0	0	0	0	0	0	0	0	0	0	0	0	0	0	0	0	4.51283	0	0	0	0	0	0	0	0	0	0	0	0	0	0	0	0	0	0	0	0	2.44302	5.81846	0	0
PF3D7_0709700	9.33379	5.79719	8.61394	2.26945	6.87549	2.6189	6.81892	0	1.14734	6.61197	0	0	0	1.52392	1.29264	4.18957	0	1.72088	1.7681	0	0.918821	0	1.53758	0	0	9.09928	0	5.31384	1.30133	0	2.79244	8.22702	8.28127	5.44759	2.96896	3.85148	10.9139	2.45352	2.13548	1.83696	0	0	0	0	6.77782	1.98497	1.84736	5.29717	2.27471
PF3D7_0709800	0	0.49315	0	4.48541	5.04165	0	0	1.27546	0	0	0.707988	0	0	0	0	0	1.27653	1.10312	0	4.22898	0	0.829099	0	0	0	0	1.96497	7.25184	0	1.21449	0	0	1.28433	0	0	0	1.1755	0	7.99739	1.193	7.91774	0.999833	0	0	1.0847	0	3.51016	0	1.54572
PF3D7_0709900	4.62132	6.89205	7.54927	0.819078	4.68513	6.31933	0	0.774315	1.14734	1.15412	0.707988	0	1.37195	8.24312	0	7.76566	1.94303	0	0	1.68662	0	7.75563	0	10.059	3.04902	1.38679	0	7.33669	0	1.21449	5.13282	6.60389	0	2.05608	6.41334	9.19882	0	0	0	7.21842	0	0	6.22414	1.73871	1.0847	0	7.09786	0.969372	10.6088
PF3D7_0710000	6.89558	4.21126	3.60332	2.26945	6.58168	8.3744	2.29383	7.45156	9.71945	8.88513	8.99356	5.374	10.965	5.97495	9.58481	8.46284	0	8.42756	1.13949	1.68662	10.73	5.00284	8.98646	10.1017	2.69095	8.42363	8.86758	10.076	6.59886	6.7367	7.77382	1.56786	8.54242	9.95992	10.5299	0	9.81937	8.30068	8.11979	11.0952	5.71248	0.999833	9.41683	1.11682	9.2937	7.98843	2.15851	3.40325	2.27471
PF3D7_0710100	0	2.34345	5.14107	0	1.02165	0	1.84894	1.27546	0	4.18245	0	0	2.06227	0	0	0.756912	0	0	0	0	0	0	0	0	1.49525	1.38679	0	0	0	0	0	0	0	1.75228	1.71218	0	0	0	1.706	1.83696	0	0	0	0	2.94965	0	2.41432	2.53355	0
PF3D7_0710200	9.06607	7.56121	8.22325	8.79533	9.36596	6.49413	6.78528	6.00503	8.91701	0	8.642	0	2.06227	3.08794	1.29264	10.0526	7.88962	9.16477	6.62125	0	8.50566	8.96452	5.6022	9.20636	6.75927	7.53221	9.61938	1.50919	10.4157	9.28309	8.63726	5.95196	7.36342	8.59078	8.08094	11.179	6.34974	8.66451	9.28879	8.15618	8.90424	2.32166	4.05159	8.08196	8.40736	8.45165	9.54948	5.93907	5.22768
PF3D7_0710400	7.1903	5.87939	5.22314	7.02418	2.62086	0	9.60568	4.56877	0	0	0	0	0	0	0	7.16795	0	0	0	0	9.46602	8.15989	0	9.3011	1.49525	0	0	0	0	0	7.39631	0	0	2.5205	0	0	0	3.9381	0	0	0	0	0	0	5.20437	0	5.96568	0	0
PF3D7_0710500	3.56002	5.28166	4.77812	3.80661	5.51775	0	2.90803	0	0	0	3.30295	0	0	0	0	0.756912	0	0	0	0	0	0	0	0	1.49525	0	7.95328	0	1.30133	1.21449	0	0	0	0	0	0	0	0	0	0	0	0	0	8.53711	0	0	0	1.54398	0
PF3D7_0710600	7.50625	7.01533	7.73136	8.25353	6.28082	3.49641	10.0088	7.16063	1.14734	7.71808	10.2637	0	10.5217	6.30089	0	9.56958	0	6.12704	0	0	11.1372	1.7354	9.1929	5.22683	8.52538	9.24846	9.31511	10.3143	11.258	1.21449	11.1541	0	3.79921	9.13958	9.8714	4.91211	9.27971	10.4258	8.6328	7.06056	8.90424	0	10.6888	1.11682	8.3139	0	9.37227	11.8714	1.54572
PF3D7_0710700	3.28841	4.75921	4.06158	2.48173	1.61375	0	4.68496	0	0	6.68252	2.99436	0	0	3.08794	0	5.23124	0	2.15204	1.13949	0	0	0	4.73831	6.26327	7.93524	6.13839	1.29397	0	5.80532	6.92093	1.98696	0	0	1.36696	0	0	0	0	0	0	2.17216	0	0	6.88103	2.45516	3.30387	0.900054	0	0
PF3D7_0710800	8.37613	5.96659	6.48225	6.46152	0	0	10.2834	8.08563	1.14734	7.74306	8.51535	8.98823	8.03922	6.26615	7.31309	9.38691	6.33384	0	6.63878	5.18999	7.48473	1.35228	10.8978	9.9161	5.59387	8.09766	12.3589	8.7274	7.61314	9.98944	0	5.58951	7.10214	7.13715	0	6.26923	6.91381	8.80977	0	7.26742	8.44857	0	0	7.50894	8.07094	9.64883	0	10.424	6.44919
PF3D7_0710900	0	0	0	0	0	0	0	0	0	0	0	0	0	0	0	5.89818	0	0	0	0	0	0	0	0	0	0	0	0	0	0	0	0	0	0	5.18137	0	0	0	0	0	0	0	0	0	1.0847	0	0	0	0
PF3D7_0711000	2.1287	5.85928	7.14419	2.83071	0	0	3.66796	3.01859	0	8.60086	10.3199	0	1.37195	8.34234	0	2.70464	0	0	8.65827	0	3.43246	0	0	0	6.94112	0	0	0	1.97421	0	3.98368	0	0	0	6.61108	0	0	0	1.09172	0	0	0	9.17899	9.83748	9.8839	0	0	8.58929	0
PF3D7_0711100	0	6.00371	0.498863	0.819078	0.599429	0	0	4.33487	0	3.5885	0	4.19726	0	0.95446	0	0	0	0	0	0	0	0	4.78885	4.98261	0	0	0	0	0	0	3.68437	0	0	0.839666	0	0	0	7.02184	0	0	0	0	0	0	0	0	5.19028	0	4.03174
PF3D7_0711200	6.85411	3.25668	0	0	6.03099	0	0	2.18647	0	0	0	0	0	0	0	3.88727	0	0	0	0	0	0	0	0	0	0	0	0	5.48983	0	0	0	0	7.4292	0	0	1.1755	9.08897	4.62975	0	0	0	0	0	0	0	4.88667	0	0
PF3D7_0711300	1.59643	1.60292	2.76201	0	0.599429	0	0	2.7405	0	0	0	0	0	0	0	0	0	0	0	0	0	0	0	0	0	0	0	0	5.11624	0	0	0	0	3.49381	2.4733	0	0	0	0	0	0	0	0	0	0	0	5.15564	0	0
PF3D7_0711400	0	0.49315	5.61234	0	0.599429	0	0	0	0	0	0	0	0	0	0	6.53532	0	0	0	0	0.918821	0	0	8.29001	0	0	3.04616	0	2.9242	0	0	0	0	4.13606	0	0	0	0	0	0	0	0	0	0	6.24987	0	0	3.26632	0
PF3D7_0711500	0.743855	7.29159	4.29201	0	0	1.44056	1.20238	8.55489	11.0931	11.1142	10.3629	1.54949	2.52723	11.2584	0	8.46848	0	0	0	2.44308	11.5359	0	0	4.26485	0	0	1.29397	0	0	1.21449	0	0	0	9.94728	0	2.45372	0	7.24264	1.706	8.15618	12.9478	0	9.83954	13.3201	5.83407	1.30991	0	12.6151	1.54572
PF3D7_0711700	0	4.78075	7.54927	0	3.20819	0	0	0	0	0	0	0	0	0	0	0	0	0	0	0	0	0	0	0	0	0	1.29397	0	0	0	0	0	0	0	0	0	0	0	0	0	0	0	0	0	0	0	0	0	0
PF3D7_0712000	7.91393	0	5.19087	0	0	0	0	0	0	0	0	0	0	0	0	0	0	0	0	0	0	0	0	0	0	0	0	0	0	0	0	0	0	0	0	0	0	0	0	1.193	0	0	0	0	0	0	0	0	0
PF3D7_0712300	0	0	0	0	0.599429	0	0	0	1.14734	0	0	0	0	0	0	0	0	0	0	0	0	0	0	0	0	0	0	0	0	0	0	11.4352	0	2.05608	0	0	0	0	0	1.193	0	0	0	0	0	0	0	1.54398	0
PF3D7_0712600	0	7.82245	8.81258	7.93098	0	0	0	0	0	0	0	0	0	0	8.13341	0	0	0	0	0	0	0	0.964612	0	0	1.38679	0	0	0	0	0	0	1.28433	0.839666	0	0	0	0	11.0513	0	0	0	0	1.11682	0	0	0	0	0
PF3D7_0713100	0	0	0	0	0	0	0	0	0	0	0	0	0	0	0	0	0	0	0	0	0	0	0	0	0	0	0	0	0	0	0	0	5.59627	7.05386	0	0	0	0	0	0	0	0	0	0	0	0	0	0	0
PF3D7_0713300	0	0	0	0	0	0	0	0	0	0	0	0	0	0	0	0	0	0	0	0	0	0	4.57513	0	0	0	0	0	0	0	0	0	0	8.40162	0	0	1.1755	0	0	0	0	0	0	0	0	0	0	0	0
PF3D7_0713400	0	0	0	0	0	5.3972	0	0	0	0	0	0	0	0	0	0	0	0	0	0	0.918821	0	0	0	0	0	0	0	0	0	0	0	5.86857	0	0	0	0	0	1.09172	1.193	8.83944	0	0	0	8.3139	0	0	0	0
PF3D7_0713500	0	0	3.21132	4.75411	1.34787	0	0	0	0	1.15412	7.81143	0	0	1.52392	0	6.25164	0	0	0	0	0	0	0	0	0	0	0	0	0	0	0	0	0	0	0	0	0	0	0	0	0	0	0	9.82638	0	0	0	0	0
PF3D7_0713600	0	4.30346	0	0	0	0	1.84894	3.99258	0	0	0	0	6.04694	6.01734	0	0.756912	0	0	0	0	6.74117	0	5.2521	0	1.49525	0	0	0	0	0	0	0	0	0	0	0	0	0	0	0	0	0	0	0	0	0	0	0	0
PF3D7_0713700	0	6.27063	6.13752	5.01504	5.19153	7.42984	10.0937	4.38478	0	2.5612	0	10.2583	10.7031	8.49265	0	8.37264	0	8.01231	0	0	0	6.808	8.02136	6.9982	0	7.45464	0	5.09748	9.66339	6.48349	5.64114	0	9.08664	7.48114	10.3108	2.45372	0	8.49582	3.62208	8.25059	4.01764	0	0	6.33038	7.95841	2.44302	10.2594	6.43063	0
PF3D7_0713800	1.23222	0	0	0	0	7.49983	0	0	0	0	0	0	8.60186	0	0	0	0	0	0	0	0	3.4719	0	0	0	0	0	0	3.05707	0	0	3.14707	0	0.839666	0	0	0	0	0	0	0	0	0	0	4.47882	0	0	0	4.33592
PF3D7_0713900	5.9633	2.09089	3.60332	4.21555	1.34787	8.15769	9.75218	9.60654	0	7.32476	0.707988	7.94103	10.3178	11.213	10.6321	8.51275	1.27653	7.82778	5.38898	0	4.23353	10.1393	11.2469	8.90449	7.17703	10.1846	9.64838	11.0057	3.17873	11.9614	10.7131	2.30138	8.074	10.0182	10.0322	1.69561	7.69646	7.77809	10.5605	11.1204	8.81718	7.74113	8.87183	9.88462	8.52178	7.72148	7.31744	10.093	0
PF3D7_0714000	0	0	0	0	0	1.44056	3.66796	3.62831	2.21573	5.41504	2.05923	0	3.59902	0	2.76533	2.15359	1.27653	2.48356	3.56405	2.44308	4.01254	2.50066	2.52549	0	4.26238	2.89915	0	1.50919	0	1.21449	4.71116	0	1.28433	2.05608	1.09645	0	1.81451	2.86166	3.15687	2.28061	0	1.58474	1.02775	0	0	3.06976	2.63153	0	2.7567
PF3D7_0714200	7.58439	0.859993	0	0	8.05124	1.44056	7.53736	6.95298	7.37719	5.53429	0.707988	0	0	0	0	5.40573	0	8.80621	6.63878	0	0	0	0	0	0	8.1803	0	0	0	0	0	1.56786	9.22113	5.98598	5.67481	0	1.1755	0	4.92663	0	3.52618	0	7.28343	0	5.40852	0	8.41528	5.14924	0
PF3D7_0714300	8.53413	11.0301	10.8999	11.1621	10.5497	3.49641	1.20238	9.50723	11.2731	11.4135	0	2.27926	1.37195	0	0	9.13585	0	10.5688	0	1.68662	0.918821	10.4508	0	10.5981	11.077	2.08063	0	0	5.7277	11.5393	1.3115	0	0	8.30407	0	0	0	10.4436	9.59767	1.193	1.73898	0.999833	12.1441	2.77471	9.27555	1.98497	1.4501	1.54398	0
PF3D7_0714400	0	0	0	0	0	0	0	0	0	0	2.60127	0	0	0	0	0	0	0	0	0	0	0	0	8.57286	0	0	0	0	0	0	0	0	0	0	0	0	0	0	0	0	0	0	0	0	0	0	0	0	0
PF3D7_0714500	6.20675	4.33294	0.498863	0.819078	5.48494	0	0	7.6985	6.18365	1.78701	8.55234	1.54949	7.3487	7.35919	0	10.7297	9.12945	7.77581	0	0	0	0	0	7.16137	11.05	6.87378	7.68464	0	6.77318	10.221	7.26346	0	7.74764	6.4177	8.08094	1.69561	9.00717	7.69947	7.50783	8.29853	5.42907	5.90656	4.13925	0	9.23587	0	0.900054	5.36581	1.54572
PF3D7_0714600	1.59643	0.49315	0	0	1.02165	1.44056	0	0	0	0	0	0	0	3.9134	0	0	3.0202	3.8854	3.7038	0	0.918821	3.828	0	5.38619	0	2.89915	0	0	3.74941	0	0	0	0	0	0	0	1.81451	0	0	0	0	0	0	0	0	0	6.72523	1.54398	0
PF3D7_0715000	0	0	0	0	3.36066	0	0	0	0	0	0	0	0	0	0	0	5.07548	0	0	0	0	0	0	0	0	0	0	0	0	0	0	0	0	0	1.09645	0	0	0	0	0	0	0	6.39415	0	0	0	0	0	0
PF3D7_0715100	0.743855	4.27338	4.56806	0	5.27066	0	1.20238	5.42332	0	0	0	0	0	0	0	0	3.92842	0	0	0	0	0	0	0	0	0	0	0	1.30133	0	0	0	0	0	0	0	0	0	0	0	0	0	0	0	0	0	0	0	0
PF3D7_0715200	4.62132	9.9708	10.2005	9.48609	9.28011	4.43104	3.66796	6.54456	3.05143	4.52725	9.25971	0	1.37195	0	0	5.03272	0	3.17589	0	1.68662	0.918821	0	7.97301	0.789909	9.89267	4.74628	1.29397	7.59272	3.74941	3.53166	0	8.69201	8.35903	2.3069	6.45137	8.54186	5.45273	4.80039	2.466	6.11214	6.54458	0	1.62184	0	0	7.71134	2.82027	1.54398	8.6857
PF3D7_0715300	3.47504	0	3.7434	0	0.599429	1.44056	0	0	3.42229	0	0	0	0	1.52392	0	4.18957	0	1.72088	0	0	0	0	0	5.335	0	6.29496	0	4.41356	0	0	1.3115	0	0	8.98629	4.5	0	0	2.67198	1.706	3.12395	0	0	2.63091	0	2.45516	1.30991	3.61586	0	0
PF3D7_0715400	4.40867	7.64877	8.02702	1.33831	6.89436	2.14683	0	0	0	0	0	0	0	0	0	0	0	0	0	0	0	0	0	0	0	0	0	0	0	0	0	0	0	0	0	0	0	0	0	0	1.11702	0	0	0	0	0	0	0	0
PF3D7_0715600	2.33567	8.12584	8.38887	0	0	2.14683	0	10.1741	1.77826	8.71885	0	0	11.3701	10.5167	0	9.97363	10.091	3.99335	7.25344	0	0	11.3573	11.7537	8.04126	11.4087	1.38679	10.279	1.50919	10.0636	10.7975	0	2.30138	12.4889	9.39442	11.4365	1.69561	10.6937	10.9336	1.706	2.28061	11.5991	0	9.41902	11.1044	10.7552	0	0.900054	11.4869	0
PF3D7_0715800	2.67743	1.78454	3.7434	5.4016	3.28644	5.06915	5.86424	6.57713	8.62008	8.37985	4.81975	6.54694	5.40236	7.30032	2.41934	8.57148	5.30045	4.09378	0	0	5.12274	6.62715	5.71103	8.00897	4.51283	1.38679	5.16384	2.23051	5.48983	7.96157	6.9714	4.49896	5.31337	7.29055	9.37143	6.04297	2.25584	9.05537	3.48304	5.35314	5.12519	4.64353	5.00742	8.42874	3.96089	1.30991	2.82027	3.94203	5.82439
PF3D7_0715900	0	0	4.49064	0	0	0	3.51216	0.774315	10.2466	2.83339	4.5344	2.27926	2.52723	9.85882	0	8.21074	0	9.68292	1.13949	0	1.47568	8.54895	11.4212	10.3771	2.69095	2.08063	9.99275	9.7067	6.04817	1.21449	0	0	3.26515	2.05608	0	2.45372	9.32004	2.67198	1.706	3.12395	9.22767	0.999833	1.62184	1.11682	1.69682	0	0.900054	1.54398	1.54572
PF3D7_0716000	7.77419	2.22269	2.67136	0	6.66459	0	10.1916	6.86779	0	0	0	0	0	0	0	2.98162	0	1.10312	0	0	0	1.35228	6.19608	0	6.01501	7.75349	0	4.13902	0	3.35673	3.50767	1.56786	9.82939	6.02149	3.87375	0	0	0.92258	1.09172	0	1.73898	0	5.86136	11.8168	0	0	0	6.27871	0
PF3D7_0716100	0	1.60292	5.48506	0	3.89803	0	0	0	5.07923	0	3.10472	0	0	0	0	0	0	0	0	0	0	0	0.964612	0	1.49525	0	0	4.41356	6.46175	0	0	8.86611	0	0	6.70852	0	0	0	0	0	0	0	5.33899	4.53636	0	4.11036	0	2.27261	0
PF3D7_0716200	8.91093	8.85652	8.7777	8.42052	8.32824	0	0	2.39568	1.14734	2.5612	0	0	2.52723	0	0	10.2445	0	0	0	0	0	0	0	0	6.73484	0	1.29397	0	7.03723	1.86441	0	0	0	8.78407	0	0	0	0	1.706	0	0	0	11.5327	1.11682	0	0	0	4.52568	0
PF3D7_0716300	0.743855	0	1.4073	0	0	0	0	2.39568	1.77826	2.22542	7.25184	0	6.70368	1.93114	0	5.82984	0	2.75295	0	0	0.918821	6.06628	1.94659	2.91852	3.77967	6.53998	1.29397	4.28281	1.67665	1.21449	0	0	1.28433	5.42125	5.82721	0	0	5.51649	0	1.83696	1.73898	0	1.02775	1.11682	1.0847	1.98497	2.41432	1.95381	0
PF3D7_0716400	0	4.98019	0	2.66674	0	3.70043	0	5.68473	0	6.41885	4.88306	9.01534	0	0	0	5.62325	0	6.15055	0	0	0	0	0	0	0	0	0	0	3.39502	1.86441	0	0	0	4.26015	0	0	1.1755	1.48078	6.76117	2.28061	3.00251	0	0	2.17186	0	1.30991	0	0	0
PF3D7_0716500	0	0.49315	6.14596	8.53493	5.1078	5.71227	0	0	0	0	8.63972	11.1108	9.6176	9.17203	0	6.86911	0	9.51874	0	0	0.918821	10.8153	2.26488	5.25464	0	0	6.95909	2.70918	1.30133	0	0	0	0	6.89064	3.16478	0	0	9.18532	1.09172	6.38063	5.12519	0	0	2.77471	0	0	0	2.75444	0
PF3D7_0716600	0	1.94583	2.23814	2.26945	6.19212	9.09764	1.84894	5.95635	0	0	0	0	0	0	0	2.54327	1.27653	0	0	0	6.34254	0	0	6.8692	0	0	0	0	0	0	0	0	0	5.15963	0	0	0	0	0	4.74015	0	0	0	0	10.2279	0	0	0	0
PF3D7_0716700	8.97229	7.21055	6.50212	8.54677	5.53388	0	6.75083	8.06664	12.488	8.63684	10.3405	12.0055	11.3614	0.95446	0	6.41217	10.6335	0	7.05889	8.30423	0	1.7354	12.0055	11.1857	3.04902	7.00655	8.60785	1.50919	1.67665	1.21449	11.0143	0	1.28433	3.85038	0	10.2804	9.75567	10.1228	9.32994	10.065	7.85357	1.58474	9.9678	10.6267	6.807	9.01888	8.85648	11.639	0
PF3D7_0716800	0.743855	7.69206	5.72929	1.33831	1.34787	0	11.0939	0.774315	12.1362	1.15412	10.4763	0	1.37195	0.95446	0	0	0	0	0	0	0	0	0	10.4307	1.49525	0	10.0009	0	7.81897	0	1.3115	0	0	9.53618	0	0	1.1755	10.3546	1.09172	1.193	0	0	2.04142	1.11682	1.0847	0	0	10.6913	0
PF3D7_0716900	0	6.34484	6.13752	0	6.54235	4.43104	0	0	1.14734	5.28504	0	10.7691	0	6.13753	2.41934	0	0	1.10312	2.53906	0	0	4.55586	10.0794	0.789909	0	5.9249	0	9.59402	0	2.31086	8.22343	1.56786	0	0	0	0	5.41065	0	7.02199	8.47057	5.46769	0	7.06578	1.11682	2.72348	9.66994	7.58158	1.54398	0
PF3D7_0717000	2.67743	0.859993	1.4073	0	5.68598	0	0	4.52492	1.14734	9.08718	0.707988	8.63659	1.37195	6.41628	6.28238	1.2508	0	6.55464	1.13949	0	6.10189	5.98016	0	6.00944	3.33566	7.53221	0	7.44767	0.792674	7.65628	5.76426	0	6.68557	6.15538	0	3.85148	1.1755	4.37163	3.62208	3.92116	7.42352	0.999833	7.38555	0	5.9167	7.31544	0.900054	4.02926	0
PF3D7_0717100	0	3.05923	3.6982	1.71933	1.61375	0	4.05434	2.57837	0	4.92656	1.53634	0	3.16044	0.95446	0	6.14317	0	10.71	3.56405	0	0.918821	0	0	0	0	2.89915	0	0	4.03368	0	3.68437	0	2.75334	0.839666	5.18137	2.45372	5.32264	6.05249	3.32916	7.96146	0	4.75457	4.86039	1.73871	9.2278	4.93477	0	5.0274	0
PF3D7_0717200	0	2.09089	4.22984	0	0	2.6189	0	0.774315	6.96504	0	0	0	0	0	0	0	0	0	7.15944	0	0	0	0	0	8.39111	1.38679	1.29397	7.19843	0	0	0	1.56786	4.58322	0	0	0	6.57596	3.85125	2.13548	0	0	7.14941	0	0	8.42629	1.30991	7.60744	6.08872	9.83105
PF3D7_0717300	1.59643	3.81152	7.01191	8.42694	5.04165	8.95044	4.26428	7.10216	10.5048	7.62263	8.98276	11.6413	11.8748	5.46406	8.51703	4.01588	1.27653	8.83189	9.47083	8.43023	10.7813	9.49363	10.0225	10.3313	8.48932	10.3791	3.04616	6.96249	7.89639	9.76698	6.91936	11.2786	7.49554	9.29818	3.75714	13.0423	7.5098	4.17109	10.2425	5.52419	10.902	10.6061	10.6095	10.9217	7.91887	10.1936	8.26902	0.969372	9.46241
PF3D7_0717400	0	4.33294	3.87108	0	4.3262	10.23	0	6.83226	8.39904	0	10.0792	2.27926	2.52723	0	0	6.11472	0	7.75296	11.8914	12.6985	2.44701	7.67021	5.90678	0	0	6.5648	1.29397	4.53343	10.1311	7.49666	0	0	0	0.839666	0	10.4048	0	11.3795	1.09172	0	9.85436	10.3125	1.02775	1.11682	5.9167	0	0.900054	0	0
PF3D7_0717500	10.2286	3.31692	7.91789	8.9075	10.4486	11.8976	1.84894	10.7333	5.94843	11.5057	11.3744	0	0	8.3086	9.22122	10.1884	6.05393	4.18767	11.7931	12.579	1.47568	9.81048	8.2047	6.61401	12.4583	11.109	10.9193	8.34046	1.67665	8.41105	10.4919	12.753	9.50956	10.1241	11.9079	14.0028	9.35096	11.5132	11.3007	10.5266	8.30131	13.9739	1.02775	4.38319	11.6205	0	10.1327	0	12.3344
PF3D7_0717600	8.58063	11.1752	11.9084	11.0646	10.0188	11.8004	0	10.8633	10.6902	10.8903	9.76834	12.0767	11.1407	10.4193	12.6159	9.56434	10.9625	11.9127	12.5695	13.2222	0.918821	10.477	8.60094	10.3881	3.57468	13.7067	11.8319	12.1277	11.052	0	9.27378	12.8425	10.3777	9.28363	11.5405	13.2335	12.971	11.0139	12.2604	11.9066	10.2137	0	11.8445	12.134	9.45447	11.2806	12.7906	3.84918	13.8881
PF3D7_0717700	6.7128	4.9987	6.21176	5.80808	4.39846	9.02354	0	4.22955	7.6632	7.32476	3.30295	0	7.24679	0.95446	0	9.74916	8.42558	6.42569	0	7.36813	2.18975	4.29556	0	3.57706	2.21358	6.13839	7.91907	4.64411	6.70393	5.29635	5.87769	0	8.10442	7.9505	9.46503	0	9.9591	8.15871	8.23261	0	4.80151	0	8.71304	5.3062	5.88968	3.50524	4.70697	2.75444	0
PF3D7_0717800	5.9633	6.47611	7.91789	0	2.49469	0	0	0	0	0	0	0	0	0	0	0	0	0	0	0	0	6.93246	0	0	0	0	0	1.50919	0	8.98523	0	0	0	9.32684	0	0	0	0	0	0	0	0	0	0	8.77163	0	0	0	0
PF3D7_0717900	5.46523	3.25668	0	0	1.02165	0	0	0	0	0	0	0	0	5.19529	0	0	0	0	0	0	0	0	0	0	0	0	0	0	0.792674	0	0	0	0	1.75228	0	0	0	0	0	0	0	4.08715	0	0	4.61704	0	0	0	0
PF3D7_0718000	9.46353	1.39509	5.57532	3.54842	9.4523	1.44056	0	0.774315	5.36096	1.15412	0.707988	3.41085	3.7767	3.08794	1.29264	0	1.27653	0	0	0	1.47568	3.4719	1.53758	1.29744	0	1.38679	2.42117	2.23051	0	1.21449	0	1.56786	0	1.36696	0	0	0	0	0	0	3.90957	0	1.62184	0	1.0847	0	0	0	0
PF3D7_0718100	0.743855	7.52974	5.89869	4.48541	7.35559	0	0	0	0	0	5.08505	0	0	0	0	9.48322	0	0	0	1.68662	0	0	0	0.789909	0	0	0	4.53343	0	10.2911	0	0	0	1.75228	11.7932	0	0	7.63594	1.09172	0	0	0	0	0	7.19693	0	0	3.74995	0
PF3D7_0718300	10.2407	3.05923	0	0	0	1.44056	1.20238	6.40641	11.4198	0	0	0	0	0	0	0	0	0	9.62825	0	0	0	0	0	0	0	0	0	0	0	0	11.3001	0	0.839666	0	0	3.62391	0	0	1.193	0	10.8246	0	0	3.60991	0	0	0	0
PF3D7_0718400	5.7628	3.89293	1.4073	0	2.62086	0	1.20238	0	0	0	3.90087	0	0	5.33592	0	0	0	0	0	0	2.85479	0	0	0.789909	0	0	0	0	0	0	0	1.56786	1.28433	0	4.17586	0	0	0	0	0	0	0	0	0	0	0	0	0	0
PF3D7_0718500	0	2.22269	0.498863	1.33831	3.49855	0	0	0	0	0	0.707988	0	0	0	2.41934	0	0	3.17589	0	0	0	0	0	3.17291	0	0	0	0	0	0	1.3115	0	0	0	0	0	0	0	0	0	0	5.42594	0	0	0	5.76165	0	0	1.54572
PF3D7_0718600	2.51665	0	1.4073	0	2.03235	0	0	3.25165	0	0	7.51429	0	0	0	9.97396	0	0	0	0	5.00298	0	0	0	0	0	0	0	0	0	0	0	0	1.28433	2.70652	1.09645	0	9.24122	0	0	0	0	0	0	0	0	0	0	0	0
PF3D7_0718800	0	6.74633	0.498863	0	0	0	0	0	0	0	0	0	0	0	0	0	0	0	0	0	0	0	0	0	0	0	0	0	0	0	0	0	0	0	0	0	0	0	0	0	0	0	0	0	0	0	0	0	0
PF3D7_0719100	9.90335	9.33196	9.43487	10.0134	7.65378	0	0	2.57837	0	0	0.707988	1.54949	9.91919	1.52392	0	7.36797	0	8.47953	0	0	0	0	0	8.42158	0	8.19628	1.96497	0	0	0	9.46743	1.56786	9.27561	5.57254	7.27303	0	0	9.68801	0	0	0	0	0	1.11682	1.0847	0	5.67908	6.02647	1.54572
PF3D7_0719200	0	6.30821	4.19772	0	1.34787	0	0	0	0	0	0	0	0	0	0	0	0	5.2381	0	0	0	0	0	0	0	0	0	0	6.03212	0	0	0	0	0	0	0	0	0	0	0	0	0	0	0	0	0	0	0	0
PF3D7_0719300	8.86783	4.98019	0.498863	8.44287	7.31882	4.64384	6.56507	0	6.9078	0	3.83835	8.30857	0	0	5.37827	8.8937	0	0	0	0	0	9.81422	5.6022	5.48343	0	0	0	0	0	0	6.17265	0	8.7491	0	0	0	0	1.48078	0	0	0	0	0	1.73871	7.11764	1.30991	0	0	0
PF3D7_0719400	7.6537	8.96873	8.13484	10.1292	7.82742	9.45208	9.18643	8.78837	4.07002	10.8478	8.0577	9.56308	2.52723	8.00054	1.29264	7.50578	9.27237	7.09261	6.14518	0	9.60284	10.5867	12.2233	8.13777	7.2987	8.52198	0	9.40262	5.55869	5.3902	6.58267	0	7.35079	8.24146	9.00345	1.69561	7.97431	7.56267	10.4975	2.61944	0	0.999833	2.04142	4.2118	8.13562	6.51152	8.25682	1.95381	0
PF3D7_0719500	1.59643	6.76267	2.47095	4.58065	2.20346	9.63116	1.20238	6.11262	3.71705	2.22542	0	0	0	0	7.71263	6.86911	5.78286	7.22029	0	0	6.00519	5.25836	4.68594	9.4393	0	7.05991	1.29397	9.50149	6.01588	5.97883	3.0721	1.56786	10.4446	7.63233	6.88561	1.69561	7.07063	9.33885	6.55097	10.6826	0	9.94218	0	0	0	10.1284	9.17021	2.75444	0
PF3D7_0719600	0	2.55831	0	0	0	0	0	0	0	0	0.707988	1.54949	0	0	0	0	0	1.10312	0	0	0	0	0	3.05131	8.88311	0	1.29397	0	2.61494	0	0	0	1.95285	0.839666	0	0	0	0.92258	0	0	2.50487	0	0	0	0	0	5.55168	0.969372	0
PF3D7_0719800	0	0	0	3.45096	0	0	1.20238	0	9.22595	0	0	0	0	0.95446	0	0	0	0	6.49224	0	0	0	0	0	0	0	2.42117	0	0	11.3236	2.79244	0	0	0	0	0	0	0.92258	0	0	0	0	0	0	0	0	0	0	0
PF3D7_0719900	9.78918	1.39509	8.57697	6.09289	1.02165	1.44056	3.33746	7.13169	10.0205	6.49922	9.26417	0	10.6225	9.16262	0	3.74606	0	7.32731	8.33723	0	0	1.35228	8.61501	0	6.49405	7.65288	3.6572	6.62738	1.97421	0	2.79244	7.69549	8.54242	9.11719	10.6004	0	11.3562	0.92258	9.88166	10.3699	7.69169	0.999833	0	0	8.86129	9.4917	5.96568	5.29717	2.27471
PF3D7_0720200	6.52477	5.54355	4.64153	3.1115	5.79708	1.44056	5.27554	0	0	0	0	0	1.37195	0	0	0	9.94874	0	0	0	3.65276	0	0	6.61401	8.19012	4.34905	3.27978	0	8.09105	0	0	0	0	3.01912	8.69813	0	4.00939	0	0	1.193	1.11702	0	0	10.475	0	0	0	0	0
PF3D7_0720300	0	2.09089	0	0	0	0	0	2.18647	0	0	0	0	0	0	0	0	0	0	0	0	0	0	0	0	0	0	0	0	0	7.85862	0	5.18442	0	0	0	0	0	0	0	0	0	0	3.21889	0	0	0	0	0	0
PF3D7_0720400	0	0	3.39249	0	0	0	0	0	1.14734	0	5.35445	1.54949	0	0	0	0	0	0	0	0	0	0	0	0	0	0	0	0	0	0	0	9.10102	0	0	0	0	0	0	0	0	0	0	9.66592	0	0	0	0	6.77152	0
PF3D7_0720500	0	0	0	0	3.12545	0	0	0.774315	1.14734	4.86722	0.707988	0	2.8783	1.93114	0	0.756912	1.27653	1.72088	0	0	0.918821	0	0	0	2.21358	2.54718	0	0	0.792674	3.82842	3.68437	3.43606	0	0	1.09645	0	1.1755	0.92258	0	0	0	0.999833	0	3.19861	0	0	0	1.95381	0
PF3D7_0720600	0	5.86937	6.61586	0	0.599429	0	0	6.56636	0	8.75204	6.07725	0	0	0	1.29264	0	0	5.74998	0	0	0	0	0	0	6.70998	5.62787	0	0	0	0	0	0	0	2.3069	0	0	0	6.62366	1.706	0	2.50487	0	0	0	0	5.00291	0	7.83921	0
PF3D7_0720700	8.919	8.81795	8.84664	9.61401	9.70292	11.4345	6.44092	10.1171	11.872	11.169	0	11.6984	12.5772	11.1923	12.6924	9.53512	2.39716	11.7529	11.1644	14.8522	10.7002	9.67314	10.4519	9.45587	10.878	11.3049	2.42117	11.5709	7.86501	11.0822	12.727	13.7926	12.0039	10.8689	10.5321	14.4353	12.7748	9.53272	11.7088	12.8515	10.083	9.46727	11.4185	13.1287	8.04055	10.3523	11.2901	7.98271	13.4656
PF3D7_0720800	9.05147	5.42539	0	2.02045	5.25128	0	0	1.27546	0	0	0	0	5.73906	0	0	4.57081	0	0	0	11.0931	0.918821	0	5.35631	0	0	3.62114	1.96497	5.86397	0	0	1.3115	0	6.15681	0	2.74231	1.69561	7.73106	0	8.74357	9.97567	0	0	0	0	0	0	0	0	0
PF3D7_0720900	8.73022	8.18158	6.62796	9.91516	8.58396	0	11.2125	9.23697	11.1019	8.90371	8.80209	2.27926	7.05334	0	6.67924	4.83768	0	7.59914	0	10.2855	10.8663	0	4.25393	8.68698	0	0	3.4808	5.66833	0.792674	11.3004	2.79244	11.8695	8.074	9.75764	10.054	6.31052	11.1008	0	0	6.68112	10.8717	1.58474	9.19698	1.73871	8.11827	6.66662	0.900054	11.1445	6.92989
PF3D7_0721000	8.77978	7.31762	7.69444	8.87499	7.78087	8.46117	6.04569	10.0986	10.8983	11.4219	9.40565	0	10.3303	10.0712	0	10.2809	12.1459	9.28913	1.7681	4.66727	8.69116	7.23725	10.0996	9.87301	9.79856	6.40902	7.32842	10.8266	11.6885	9.61491	6.80928	10.1023	12.4871	9.86538	7.96742	4.67979	9.8707	8.51714	11.09	8.38988	11.3343	8.22367	9.00905	8.54164	4.54959	11.8804	11.0764	10.1777	11.3021
PF3D7_0721100	0	3.19382	1.16305	0	3.36066	0	3.66796	7.54781	0	8.8434	7.67944	0	8.41981	9.76241	0	8.48524	8.89091	7.69018	0	0	9.20157	8.85506	10.0447	0	9.68518	0	4.97693	8.18438	9.05701	2.31086	0	2.78533	7.36342	9.54231	9.69639	0	7.54912	5.82072	2.96119	5.35314	9.46809	0	10.8965	9.71243	8.6681	9.71635	4.75404	4.94005	0
PF3D7_0721200	8.37026	7.31393	8.07643	9.40709	0.599429	1.44056	0	0	0	0	4.91371	0	12.0258	9.63717	0	10.029	11.1257	0	1.13949	1.68662	1.47568	2.03784	0	7.23302	8.77942	9.78325	0	9.55913	0	0	0	0	9.06746	0	9.75648	0	9.91652	0.92258	0	9.49192	0	0	0	0	6.93145	0	0.900054	0.969372	0
PF3D7_0721300	0	6.95026	1.16305	6.86302	3.99443	1.44056	0	3.01859	0	0	0	0	9.38037	8.52239	0	0	0	8.36864	0	0	0	5.74973	7.58691	0	0	0	0	0	0	0	0	0	0	4.75798	0	0	0	8.76889	0	0	0	0	9.59986	0	8.94242	1.30991	0	0	0
PF3D7_0721400	0	2.98691	4.82092	0	0	0	0	0	0	0	0.707988	0	0	0	0	8.01302	0	6.55464	0	0	0	8.88618	0	0	0	0	0	4.53343	0.792674	0	1.98696	0	0	1.36696	0	0	0	0	3.15687	0	0	0	0	0	0	0	0.900054	7.85123	0
PF3D7_0721500	3.56002	5.50523	6.47557	3.95618	4.12794	0	0	7.7278	8.6378	0	0	0	0	6.46304	0	7.3127	0	0	0	0	0	3.4719	0	1.67215	0	0	9.17718	0	0	0	7.17746	0	6.49205	7.09611	0	0	2.25584	2.67198	6.47961	9.74643	0	0	1.02775	5.7121	6.74804	0	4.8438	0	0
PF3D7_0721600	0.743855	1.39509	6.50212	0	1.83818	0	0	7.39179	9.15392	0	3.90087	0	0	0	5.21893	8.08076	6.78838	6.46373	0	0	5.32859	8.88381	0	0	9.84496	0	1.29397	4.13902	7.41072	9.09731	0	3.43606	5.20524	0.839666	8.21961	1.69561	5.96985	7.05136	6.55097	0	0	0	0	0	0	0	2.82027	7.70655	0
PF3D7_0721700	0	8.20567	8.58164	3.45096	6.92526	0	0	0	0	0	0	0	0	0	0	0	0	0	0	0	0	0	0	0	0	0	0	0	0	0	0	0	0	0	0	0	0	0	0	0	0	0	0	0	0	0	0	0	0
PF3D7_0721800	5.25192	0	0.498863	3.34644	0	0	0	0	1.77826	4.52725	0	0	0	0	0	7.17486	9.16206	0	1.13949	0	1.87645	0	0	0.789909	0	0	6.53103	6.03622	0	0	0	0	0	0	0	0	0	5.05476	0	0	0	0	0	0	0	6.78746	0	1.54398	0
PF3D7_0721900	0.743855	4.84353	2.92782	1.33831	0	1.44056	0	0	0	0	0	0	0	0	0	0	1.27653	0	0	0	1.47568	0	0.964612	0.789909	0	0	0	0	0.792674	2.31086	1.98696	0	1.95285	4.53043	0	1.69561	0	0	0	5.60266	0	6.67209	0	0	2.12525	0	1.4501	0.969372	0
PF3D7_0722000	0	3.19382	6.72129	4.87176	3.6244	0	0	4.33487	3.84455	0	0	0	0	0	1.29264	0	10.1536	0	0	0	0	5.16776	0	0	6.30784	4.22994	6.92502	0	2.22077	0	0	0	1.95285	2.5205	10.4582	0	1.1755	0.92258	3.7489	0	3.19896	0	0	0	0	0	0	6.78412	0
PF3D7_0722200	0	6.13499	1.4073	0	2.20346	10.896	7.03472	8.14113	7.30142	0	0	12.7484	0	1.52392	12.0704	0	0	0	11.362	13.4723	0.918821	0	0.964612	0	0	10.3703	1.96497	0	0	1.86441	9.07008	13.8232	0	0.839666	1.09645	13.1314	11.9585	0	1.09172	1.193	0	6.50746	1.02775	1.11682	0	1.30991	1.84736	1.95381	13.0582
PF3D7_0722300	3.07401	3.43033	7.37353	9.62243	6.12981	1.44056	0	0	6.3433	0	9.48176	1.54949	0	0	9.67201	0	0	9.0063	7.11004	3.30393	0	9.48271	0	0.789909	0	0	4.76215	9.20013	3.05707	0	3.0721	0	9.04018	2.87127	9.57677	0	1.1755	9.53968	1.09172	9.88437	2.50487	0	10.2009	11.0897	6.20673	0	0	8.88949	0
PF3D7_0722400	0	0	5.52443	0	0	2.6189	0	6.60898	9.99496	4.74068	0	0	1.37195	3.82069	0	9.62735	0	0	5.46953	0	0	0	0	0	0	0	7.67442	0	10.2998	0	3.0721	0	5.31337	0	0	3.31564	0	8.18114	0	0	0	0.999833	0	9.80769	1.0847	0	0	5.52436	0
PF3D7_0722500	5.52986	4.04313	4.61745	0	0	6.15553	0	0	0	0	0	0	0	0.95446	0	7.69057	8.50681	0	0	0	0	0	0	0	1.49525	0	0	0	0	0	4.23143	0	0	0	10.5726	6.95597	0	0	0	0	0	0	0	1.11682	8.55225	0	7.38628	7.80254	0
PF3D7_0722600	8.045	6.09254	7.37712	8.66286	8.21024	9.27178	1.20238	0	0	0	5.97923	1.54949	1.37195	0	0	0	0	0	0	2.93678	0	1.35228	0.964612	0	0	0	1.29397	1.50919	1.30133	0	0	0	1.28433	6.43096	1.09645	5.11216	3.29439	0.92258	1.09172	0	0	0.999833	0	0	2.12525	0	8.89898	1.54398	7.48794
PF3D7_0722700	3.07401	1.15221	0	0.819078	5.59666	0	0	0	0	0	0	0	0	2.50824	0	2.98162	0	0	0	0	0	0	0	2.60946	0	2.54718	0	0	0	0	2.79244	0	0	0	0	0	0	3.43969	0	0	0	0	0	0	0	0	0	0	1.54572
PF3D7_0722800	9.01242	9.52546	10.2707	10.0419	10.0245	2.14683	5.27554	0	6.84819	8.15641	0	7.81088	0	0	0	0	0	0	6.54895	6.55763	0	0	0	6.34316	0	0	0	0	0	0	0	5.33245	2.75334	0.839666	0	0	1.1755	0	5.53142	4.43166	0	6.78103	0	0	1.0847	0	8.01741	0	7.40867
PF3D7_0722900	0.743855	7.48449	7.46407	6.67079	4.0848	0	2.29383	1.27546	1.14734	0	1.18082	9.49921	0	0	7.88179	0	0	0	7.25344	0	0	0	0.964612	0	0	0	0	0	0	0	0	0	0	0.839666	0	0	0	0	0	6.19045	0	0	0	0	0	0	0	0.969372	9.05718
PF3D7_0723100	1.59643	6.6905	6.2037	0	0	0	7.88578	4.11592	0	0	3.90087	0	0	0	0	0	0	0	0	8.02583	0	0	0	0	0	0	0	0	0	0	0	0	0	0	0	6.57052	0	4.80039	0	6.2404	0	1.99975	0	0	0	0	4.2622	0	6.65555
PF3D7_0723300	10.5553	9.72622	9.80632	9.80854	9.94229	2.6189	2.63337	5.44701	1.14734	0	0	6.45486	6.27116	5.58173	7.1311	0	10.2291	2.97987	0	8.44867	0.918821	0	0.964612	4.84301	2.21358	7.48096	0	6.42524	0	0	2.79244	12.9933	4.96113	8.13607	0	10.1009	9.20475	5.27094	8.91903	0	0	8.11861	9.27404	0	6.53786	7.05153	9.97649	1.95381	9.24688
PF3D7_0723400	0.743855	4.39013	5.12408	8.8537	8.47956	0	0	7.31664	1.14734	0	9.68419	0	0	0	0	6.8171	0	0	0	0	0	0	0	3.6626	0	0	1.29397	0	0.792674	4.37913	1.3115	0	0	0	7.67774	0	0	0	0	0	0	0	1.02775	9.73832	0	0	0	6.22429	0
PF3D7_0723700	0	6.06646	6.2037	7.61952	0	0	0	0	0	0	0	0	0	0	0	0	0	0	0	0	0	0	0	0	0	0	0	0	0	1.21449	0	0	0	0	0	0	0	0	0	0	0	0	0	0	0	1.30991	0	5.49401	0
PF3D7_0723800	6.16667	6.71309	8.2509	1.33831	6.40001	10.784	1.20238	7.70833	7.77146	7.51075	0	10.0406	2.06227	8.856	11.1429	9.79917	11.4099	7.87793	11.0122	8.38306	12.0739	10.0555	6.60148	9.90298	7.04414	10.698	8.9546	2.70918	8.80164	0	10.4874	5.33245	7.55182	9.21819	9.17804	11.8135	8.73621	9.76724	10.5254	10.7861	6.47044	0	10.8082	1.73871	7.21881	5.59504	8.694	8.78684	8.29406
PF3D7_0723900	0	1.60292	1.7985	9.40383	2.73688	8.22536	1.20238	1.64668	10.4444	0	0	4.34138	0	0	0	3.50437	7.77249	0	0	0	6.27778	2.03784	0	9.11068	0	3.18187	9.33146	2.23051	6.17055	0	2.4452	1.56786	4.89306	5.44759	0	0	0	3.43969	4.07364	0	3.19896	0.999833	0	0	7.66368	0	3.61586	5.91636	1.54572
PF3D7_0724000	4.97081	3.68009	6.335	3.1115	6.6936	3.70043	8.80091	6.69062	0	8.46737	7.90973	10.198	7.03599	3.50034	10.1755	9.52974	6.61079	7.74526	0	0	4.36405	7.9852	10.4714	4.84301	10.2481	9.90975	0	9.20916	3.39502	5.43493	0	8.75896	1.28433	8.13607	10.7327	6.04297	8.76153	6.42748	1.09172	9.47115	0	0	8.69869	4.30004	5.71597	7.69082	0	0	0
PF3D7_0724100	4.45378	8.6728	8.22325	6.42349	6.88181	8.01201	0	8.63956	9.09103	2.5612	8.79799	11.2701	10.6211	8.25646	1.29264	8.13133	10.1554	8.60395	1.13949	0	0	9.09727	6.58727	8.50789	7.8917	7.79604	1.29397	9.93611	9.70954	10.1253	9.13236	0	10.51	6.44411	2.4733	1.69561	8.37521	10.1006	7.62821	9.0594	10.9725	0	9.5607	8.7557	2.72348	9.17471	0	11.4489	1.54572
PF3D7_0724200	4.93943	2.45488	6.80895	8.80028	5.9249	1.44056	0	5.87137	0	0	0	0	0	0	0	0	0	0	0	0	0	0	0	0	0	0	10.5888	0	0.792674	1.21449	0	0	1.28433	6.65097	0	0	0	0	0	0	0	0	1.02775	6.17571	0	0	1.4501	3.26632	0
PF3D7_0724300	5.30213	0.859993	0	5.29329	0	0	0	0	0	0	0	0	0	0	0	0	0	0	0	0	0	0.829099	0	0	0	0	0	0	0	9.16525	0	0	0	0	0	0	0	0	0	0	0	0	0	0	0	0	0	0	0
PF3D7_0724400	4.26419	3.53548	3.91125	4.02552	5.88773	0	0	3.01859	0	7.59546	4.78702	0	6.94594	0	1.29264	0	8.50116	1.10312	0	0	6.77676	5.79078	7.35503	6.62471	0	0	4.68282	4.28281	6.26973	0	0	0	0	5.0607	1.09645	6.13777	0	7.24264	5.42147	5.25935	4.67518	6.71391	0	0	0	0	0	0	7.08071
PF3D7_0724500	0	5.88934	0.498863	2.02045	3.49855	0	2.29383	2.39568	0	0	5.60034	0	0	0	0	2.84977	5.40102	0	0	0	0	0.829099	0	6.93943	2.69095	0	0	0	0.792674	0	0	0	0	3.38896	0	7.72437	1.1755	5.90937	3.32916	0	0	0.999833	0	6.97784	7.30315	0	0	2.27261	9.88477
PF3D7_0724600	0	0	0	0	0	0	0	1.27546	6.32154	0	0	0	0	0	0	3.31735	0	1.72088	0	0	4.64647	0	0.964612	3.28505	0	7.65288	0	0	0	0	0	0	0	4.00028	0	0	1.81451	0.92258	2.13548	0	2.17216	2.99971	0	0	7.49465	0	0	0.969372	0
PF3D7_0724700	8.69543	6.4827	7.84459	6.33065	7.85977	6.65001	9.86921	9.07729	10.6129	6.1715	7.57786	8.28202	9.63788	8.78108	1.29264	0	8.33315	2.48356	0	9.08332	11.3402	0	2.93749	9.30609	9.80444	0	10.449	8.38098	10.4087	6.14957	3.68437	0	1.28433	10.4235	9.13779	0	10.0338	8.75998	0	1.83696	7.97249	11.7036	11.0828	11.5473	9.44057	1.30991	10.977	11.639	2.7567
PF3D7_0724800	2.1287	7.25357	8.21525	7.95339	4.76929	0	0	5.78106	1.77826	0	0	0	0	7.81472	0	0	1.94303	8.95715	0	0	12.062	8.95778	7.10875	0.789909	0	9.88778	1.96497	10.6654	8.14802	0	0	0	11.0302	5.93103	9.32354	0	7.72249	6.51484	5.92974	1.83696	6.58027	7.82622	11.6525	2.17186	1.69682	1.98497	8.24451	12.1804	2.27471
PF3D7_0724900	8.57554	11.6413	11.5452	11.8788	10.5353	3.87913	0	0	0	2.22542	7.89828	0	1.37195	0	0	9.14818	0	0	1.13949	0	0.918821	10.594	0	0.789909	8.56749	1.38679	1.96497	1.50919	0	0	0	7.26905	0	0.839666	1.09645	0	0	0	2.466	1.83696	1.73898	13.475	2.63091	2.17186	6.53786	0	0.900054	9.3976	0
PF3D7_0725000	3.85727	7.76144	4.51691	9.03488	7.3281	8.46817	0	9.40965	0	10.7299	0	0	2.52723	0.95446	0	7.20889	0	0	0	1.68662	4.09003	0.829099	10.7187	1.29744	7.74037	10.5458	0	10.3017	11.1832	0	2.4452	2.30138	0	9.33039	0	1.69561	10.6275	6.98151	1.09172	9.82832	1.11702	6.83256	0	9.2301	9.39326	2.44302	9.49337	10.9784	8.76423
PF3D7_0725100	2.67743	1.60292	6.07701	1.33831	6.95551	0	0	0	4.91463	1.15412	9.5889	0	0	0	0	0	0	0	3.40929	0	0.918821	0	0	0	0	0	0	0	0	0	0	1.56786	0	6.87131	0	0	0	0.92258	8.59109	0	0	0	0	0	6.95771	0	2.82027	8.29142	0
PF3D7_0725200	0	3.53548	4.46389	0	0	0	0	0	0	0	0	0	0	0	4.2014	0.756912	0	0	0	0	0	0	0	0	0	0	0	0	0	0	0	7.59645	0	6.85171	0	0	0	0.92258	0	0	0	3.32163	0	0	1.0847	3.8393	0	0	0
PF3D7_0725300	1.23222	0	0	0	0	0	0	0	0	0	0	0	0	0	0	0	0	0	0	0	0	0	4.3911	0	0	0	0	5.44193	0	0	0	0	0	0	0	0	0	0	0	0	0	10.22	0	0	1.69682	0	0	0	0
PF3D7_0725400	1.23222	0	0	0	0	7.21361	0	5.19057	0	0	0.707988	9.40392	0	4.81751	6.87012	3.66991	0	5.86813	6.26286	7.93717	5.29626	5.85025	5.51483	0	0	5.62787	0	6.19009	0	6.14957	5.72438	0	5.14798	4.42831	0	1.69561	0	6.79632	6.51573	1.83696	0	9.56762	0	1.11682	3.14511	6.25631	4.19556	0	4.33592
PF3D7_0726100	0	5.61726	5.48506	5.72713	0	0	11.3669	4.65265	10.4939	0	10.0918	1.54949	2.06227	0	0	0	8.16457	0	0	0	0.918821	0	1.53758	0	14.2973	1.38679	2.42117	3.35508	0.792674	10.4093	0	0	0	9.39103	1.09645	0	0	0	5.26048	0	4.86075	0.999833	0	12.1743	2.12525	0	0	4.26317	0
PF3D7_0726200	0	5.54355	7.44368	6.60435	0	1.44056	5.7983	0	4.51545	0	1.53634	0	0	0	0	0	0	1.10312	0	1.68662	0	0	0	0	0	0	0	0	0	0	0	0	0	0	0	0	7.79787	0	2.13548	0	0	0	5.37555	9.97785	0	5.13024	0	0	0
PF3D7_0726300	0	7.26508	6.17099	0	8.92093	1.44056	13.565	7.49197	9.2777	0	9.8015	2.27926	2.06227	0	0	8.91859	9.94249	8.75729	2.20448	0	0	9.72437	3.84012	7.96334	7.1403	10.6466	0	1.50919	0.792674	6.87298	0	0	0	8.53966	9.81782	0	3.0963	7.36524	11.6021	0	1.11702	0	5.18271	11.456	8.50852	1.98497	9.56441	0	0
PF3D7_0726400	8.18201	4.14634	6.56641	8.8126	8.25228	8.91501	9.15385	8.6826	8.19883	11.0523	1.18082	1.54949	9.05382	10.3822	9.99255	10.4633	0	6.73651	9.60392	2.44308	11.0399	0	0.964612	9.04252	0	9.45511	5.16384	6.07626	8.02363	6.85663	7.86835	1.56786	8.02713	8.31485	10.6926	0	0	6.50065	2.13548	9.23904	4.21217	0.999833	10.8132	4.01728	9.43123	7.6595	9.26059	0.969372	0
PF3D7_0726500	4.15915	4.78075	6.38577	9.79246	5.68598	8.86815	4.3588	9.00931	1.77826	7.89933	9.04983	8.19931	2.52723	10.4133	1.29264	9.25466	0	8.00588	3.40929	2.93678	6.35829	0	0.964612	1.29744	3.33566	9.37316	3.95607	10.3392	0.792674	1.21449	10.7729	0	9.6084	5.57254	2.4733	6.35065	1.1755	10.1205	3.9733	9.76148	8.59532	0.999833	9.85742	0	7.40207	6.58004	8.97792	5.5832	1.54572
PF3D7_0726600	1.59643	3.89293	0	4.27372	4.46727	0	0	0	0	0	0	0	0	0	0	0	0	0	0	0	0	0	0	0	1.49525	0	0	0	0	0	0	0	0	0	0	0	0	0	0	0	0	0	0	0	0	0	0	0	0
PF3D7_0726700	3.56002	4.80198	4.09684	2.02045	1.34787	0	1.84894	3.54296	7.81102	0	6.1942	0	0	7.15599	3.47875	1.91053	0	0	5.78493	0	0	0	0	8.34602	6.96232	3.62114	0	8.82461	7.18974	1.21449	7.91339	0	6.92597	6.98359	8.7826	0	6.08133	8.81552	7.51677	2.61944	6.17609	0	0	8.97928	7.83636	7.95442	8.06951	0	0
PF3D7_0726900	0	0	2.23814	3.54842	0	0	0	0	0	0	4.75353	0	0	0.95446	0	0	0	1.10312	0	0	0	5.3436	0	0	0	0	0	0	1.30133	0	6.04893	0	0	1.36696	0	0	0	0	0	0	0	0	6.4806	0	0	0	0	0.969372	0
PF3D7_0727000	0	4.82291	4.82092	3.95618	4.3262	0	0	0	0	4.27667	6.93078	0	0	0	0	0	0	0	0	0	0	0	0	0	0	0	1.29397	0	0	0	0	0	8.09688	7.52509	0	0	0	0	0	1.193	0	0	0	0	0	0	0	8.19567	0
PF3D7_0727100	6.41499	0	3.95033	2.83071	5.19153	0	0	6.18484	0	4.98356	4.94372	0	1.37195	9.68398	0	8.66272	0	0	0	0	7.51314	8.4531	0	7.42884	10.1383	1.38679	9.17718	0	11.1257	9.80794	0	0	8.6339	8.49615	0	1.69561	0	0	7.54326	4.99416	1.73898	0	10.8679	10.7035	8.36384	1.30991	6.70141	2.75444	0
PF3D7_0727200	0	5.62919	5.38877	5.93965	2.03235	0	1.20238	6.80502	0	0	0	0	0	8.89062	0	8.65286	0	0	0	0	0	0	0	0	0	0	0	0	0	0	0	0	0	0	0	0	0	0	0	0	0	0	0	0	0	0	0	8.14286	0
PF3D7_0727300	0	6.84168	0.498863	0	0	0	0	0	0	0	0	0	0	0	0	0	0	0	0	0	0	0	0	0	0	0	0	0	0.792674	0	0	0	0	2.3069	0	0	9.57938	0	0	0	0	0	0	0	0	0	0	0	0
PF3D7_0727400	0	0.49315	0	0	0	0	5.27554	0	0	5.373	2.26338	0	0	0	0	0	0	0	0	0	0	0	0	0	0	0	0	0	0	0	0	0	0	0	0	0	0	0	0	0	0	0	0	0	0	0	3.27223	0	0
PF3D7_0727500	7.81366	0	4.29201	2.66674	5.82356	0	0	0	0	0	0	0	9.32429	0	0	8.48246	0	8.74961	1.13949	0	0	4.29556	9.67829	7.55723	1.49525	0	0	3.59443	0	0	0	0	1.28433	7.26856	0	0	10.24	0	0	1.193	0	0	0	0	7.55609	1.30991	2.41432	8.45395	0
PF3D7_0727700	0	0	4.13126	0	0	2.14683	0	5.13332	0	0	1.53634	0	0	2.72838	0	1.2508	0	0	0	0	0	0	0	0.789909	0	0	0	0	0	5.78514	0	0	1.28433	0	0	0	0	0	0	0	1.11702	0	0	1.11682	0	7.30198	0	0.969372	0
PF3D7_0727800	0	8.22741	2.76201	1.71933	4.74178	2.14683	0	0.774315	4.07002	0	0	0	5.22993	9.48876	0	0	1.94303	10.637	1.13949	1.68662	0	11.7017	0	0	0	0	0	9.13054	0	1.21449	0	1.56786	7.32518	8.44149	0	6.95597	0	9.66113	0	0	2.77504	0	0	0	9.78472	10.1379	0	10.9046	0
PF3D7_0727900	0	0	0	0.819078	0	8.2418	0	0	0	3.25979	0	0	0	0	9.45076	0.756912	0	6.51896	1.13949	0	1.87645	1.7354	0	0	0	0	0	2.23051	9.12292	0	0	1.56786	0	0.839666	0	0	3.0963	0	2.13548	0	0	0	1.02775	0	0	0	0	0	0
PF3D7_0728000	0	0	6.03218	0	0	0	0	0	0	0	7.72767	2.27926	1.37195	2.24836	0	0.756912	2.74206	2.48356	0	0	0	0	0	1.67215	2.69095	0	0	0	1.97421	1.21449	0	0	1.28433	0	0	1.69561	8.49077	0.92258	7.26418	1.83696	1.73898	0	1.02775	2.17186	0	0	0	0.969372	0
PF3D7_0728100	1.23222	3.58531	5.74048	0	6.5101	2.14683	0	4.43302	1.14734	10.3443	4.85175	1.54949	1.37195	1.52392	0	6.41217	0	7.85665	0	0	0.918821	1.35228	1.94659	9.31107	2.21358	0	6.0199	0	10.0347	1.21449	7.10165	0	4.96113	6.03892	10.1825	0	7.24835	5.70165	11.6802	1.83696	0	0.999833	1.02775	9.65712	6.48468	1.98497	0	5.74656	0
PF3D7_0728200	0	0.49315	6.34236	0	0	0	10.6322	0.774315	0	0	0	0	0	1.93114	0	0	0	0	4.05653	0	0	0.829099	0	0.789909	0	0	0	0	0	0	0	0	0	7.34762	0	1.69561	0	0	0	1.193	7.46229	1.99975	0	0	0	0	8.07415	0	0
PF3D7_0728300	0	4.30346	5.57532	3.95618	5.53388	0	0	0	0	0	0	0	0	0	0	0	0	0	0	0	0	0	0	0	0	0	0	0	0	0	0	0	0	1.75228	0	0	0	0	0	0	0	0	0	0	0	0	0	0	0
PF3D7_0728400	4.21263	3.25668	5.86841	6.56995	6.01958	5.33729	7.98544	7.25758	8.82723	2.83339	7.28738	9.41618	8.48521	6.40035	0	4.39275	7.91535	2.75295	6.99229	0	3.65276	6.83769	0.964612	3.89242	0	6.72755	4.0851	8.90461	8.52307	0	7.57513	0	3.46595	7.40252	0	1.69561	0	3.85125	0	7.43764	8.11313	0	7.09895	7.13003	0	9.00648	0	8.51189	1.54572
PF3D7_0728500	4.40867	4.84353	4.09684	2.48173	6.39118	0	0	4.28317	1.14734	4.80534	0	0	7.29135	6.4783	1.96329	4.48452	0	0	1.7681	0	2.85479	4.11338	0	0	0	5.88603	2.76725	7.73706	0	6.772	8.1273	0	1.95285	6.65097	1.09645	0	0	5.9307	1.09172	5.94146	0	0	4.75333	4.2118	0	7.15997	0.900054	5.69414	0
PF3D7_0728600	7.08671	5.38375	7.99467	5.4016	9.54575	8.06838	1.20238	8.41177	1.77826	0	0	2.27926	1.37195	6.15662	0	8.94104	0	7.73752	1.13949	0	9.30473	9.59996	0	2.42594	7.94592	8.28858	5.88462	6.85153	1.97421	10.9488	1.3115	0	10.1614	6.48283	0	1.69561	10.624	7.96031	6.93129	9.72247	4.91766	0	0	8.70003	9.47279	9.93704	6.60201	8.29582	1.54572
PF3D7_0728700	0.743855	4.27338	7.1651	0	1.02165	0	0	0	0	0	3.63267	0	0	0	0	0	0	0	0	0	0	0	0	0	1.49525	0	0	0	0	0	0	0	0	3.49381	0	0	0	0	0	0	0	0	0	0	0	0	0	0	0
PF3D7_0728800	1.88697	1.15221	0.498863	2.83071	1.02165	0	1.84894	6.30636	0	1.15412	1.18082	2.27926	1.37195	0	1.96329	4.34457	6.82505	1.10312	0	0	0.918821	1.7354	1.53758	0.789909	2.21358	1.38679	0	0	1.67665	1.21449	1.3115	1.56786	0	6.86154	0	1.69561	1.1755	0	1.09172	0	1.73898	0	1.02775	2.17186	1.0847	1.98497	1.84736	3.26632	1.54572
PF3D7_0728900	0	5.81819	4.46389	4.71266	2.62086	0	0	5.98899	1.14734	0	1.53634	0	0	0	0	0	0	0	0	0	0.918821	0	0	0	0	0	1.29397	0	0	0	0	1.56786	0	2.5205	5.0879	0	0	4.30783	9.01994	0	0	0	7.90022	1.11682	7.95841	0	0	3.64338	0
PF3D7_0729000	0.743855	5.23559	0.498863	5.92157	6.04231	0	0	4.87849	0	0	0	0	0	0	0	5.09228	9.29215	0	1.13949	0	0	0	1.53758	0	0	0	0	0	8.84363	0	0	2.30138	0	6.58129	0	0	0	3.43969	0	0	0	0	0	3.79238	3.47098	0	6.39487	0	0
PF3D7_0729100	7.50088	5.75427	4.19772	8.08915	8.45436	1.44056	0	8.88692	0	8.04702	9.82083	0	7.60556	10.5992	0	7.9092	0	9.96402	9.57463	2.44308	0.918821	0	0	0	10.8139	7.25556	0	2.23051	7.32107	11.6166	11.0246	0	6.99255	9.52695	10.7499	0	9.32571	6.96092	0	0	11.1574	0	8.09368	0	8.65211	8.8763	1.84736	5.77208	5.43392
PF3D7_0729200	2.1287	0	0	1.33831	0	0	0	0	0	0	0	0	0	0	0	1.2508	0	0	0	0	0	0	4.25393	6.23562	0	0	0	0	0	0	0	0	0	4.6258	0	0	0	0	0	0	0	0	0	0	0	0	0	0	0
PF3D7_0729300	0.743855	0	4.68851	0	0	0	0	0	0	0	1.53634	0	0	0	0	0	0	0	0	0	7.7524	0	0	0	0	0	0	0	0	0	0	0	0	0	0	0	0	0	0	0	0	0	0	0	0	0	0	0	0
PF3D7_0729400	0	7.1703	7.22608	0	8.56642	0	1.20238	0	0	0	9.05843	0	0	0	0	0	0	0	0	0	0.918821	0	0	0	11.289	0	1.29397	0	0	0	0	0	0	9.64974	0	0	1.1755	0	9.98512	0	1.11702	0	0	0	0	0	0.900054	2.27261	0
PF3D7_0729500	1.88697	6.63243	4.43662	8.10526	4.97232	0	0	0	0	0	0	0	0	9.60626	1.29264	0	10.2325	0	0	0	0	0	9.97553	6.11941	7.02412	0	0	0	9.52541	0	0	0	0	6.24822	0	0	0	0	0	0	6.47044	7.40906	9.13968	2.50455	0	0	0	0	0
PF3D7_0729600	0	5.78658	2.67136	5.4016	0	0	0	4.43302	0	0	2.74453	0	0	7.60833	0	0	7.87221	0	4.64735	0	0	3.74687	0	0	0	5.805	0	5.99505	0	0	0	0	5.46174	5.73107	0	0	7.63384	5.09312	6.10594	0	0	0	5.75437	0	3.85312	0	0.900054	5.49401	0
PF3D7_0729700	5.8156	6.28578	0.498863	1.33831	6.86278	5.6147	0	6.25361	1.14734	0	0	7.22294	7.32031	8.53703	0	0	0	0	9.5142	12.3075	5.39116	0.829099	2.52549	0	7.06389	3.95742	0	0	0	0	4.86582	4.22356	7.02472	0	0	3.31564	0	5.48799	0	0	1.73898	0	0	0	7.55609	0	0	0	10.0994
PF3D7_0729800	0	0	0	0	4.56469	0	0	0	0	0	2.44219	0	0	0	0	0	0	0	4.33974	0	0	0	0.964612	0	0	0	0	0	0	0	1.3115	0	0	0	0	0	0	0	0	0	0	0	0	0	0	0	0	0	1.54572
PF3D7_0729900	9.8911	8.50656	8.3178	5.57352	9.22405	7.23018	0	0	6.32154	0	0	0	0	0	0	0	0	0	9.40323	0	0	0	0	0	0	0	0	0	0	0	0	1.56786	0	0	0	9.91598	1.1755	0.92258	0	0	0	0	0	0	0	8.59652	0	0	0
PF3D7_0730100	0	5.4525	2.35924	0	0	0	0	0	0	0	1.18082	0	0	0	0	0	0	0	0	0	0	0	0	0	0	0	0	0	0	0	0	0	0	0	0	0	0	0	0	0	0	0	0	0	0	0	0	0	0
PF3D7_0730200	6.45991	2.09089	3.95033	0.819078	0	0	0	3.01859	0	0	0	0	0	0	0	1.61806	0	0	0	0	0	0	0	0	0	0	0	0	1.67665	0	0	0	0	0	0	0	0	0	0	0	0	0	0	3.52583	0	0	0	0	0
PF3D7_0730300	6.28373	0	0	0	6.93136	0	0	0	0	0	6.06364	1.54949	0	0	0	0	2.39716	0	0	1.68662	0	0	0	0	2.69095	0	5.65445	0	2.22077	0	1.3115	0	0	0	1.71218	0	0	0	1.09172	0	0	8.77445	10.6623	0	5.15983	0	0	6.82126	0
PF3D7_0730400	5.55077	2.09089	3.65154	0	0	0	0	0	0	0	0	0	0	0	0	0	0	0	0	0	0	0	0	0	0	0	0	1.50919	0	0	3.50767	0	0	0	0	0	0	0	0	0	0	5.08714	0	0	0	0	0	0	0
PF3D7_0730500	7.00571	8.35679	7.90303	1.33831	3.8473	8.46117	1.20238	7.62252	1.14734	0	1.18082	0	9.76446	6.95255	8.62163	10.3459	1.27653	4.6503	9.02766	0	0	10.3752	0	0	2.69095	8.95181	9.63264	9.65807	5.36721	1.86441	9.44613	11.3269	8.94253	8.90544	9.39113	1.69561	8.1444	8.14508	9.55491	9.91737	8.38944	10.2405	9.68971	1.11682	7.91217	4.22891	9.3685	4.02926	9.70068
PF3D7_0730800	11.3135	0	0	1.33831	0	0	1.20238	0	0	0	9.2417	0	0	0	0	1.61806	0	0	0	0	0	1.7354	0	0	0	0	0	0	0	1.21449	0	0	0	0	0	0	0	0	10.8226	0	0	0	0	1.11682	1.69682	0	0	0	0
PF3D7_0730900	10.3221	0	0	0	0	0	0	0	0	0	10.4935	1.54949	0	0	0	0.756912	0	0	0	0	0	0.829099	0.964612	1.29744	12.3866	0	1.29397	2.23051	0.792674	0	0	0	0	9.49415	0	0	0	0	10.5594	0	0	0.999833	0	8.24644	0	0	0	0.969372	0
PF3D7_0731100	0	6.15987	3.60332	6.12485	0	1.44056	1.84894	0	0	0	5.28583	0	0	11.431	0	0	1.27653	6.65667	0	0	0.918821	0	7.90017	0	0	6.03559	0	1.50919	0	0	0	0	0	0	0	0	0	0	0	1.193	0	11.1702	0	1.73871	0	0	0	8.01513	0
PF3D7_0731200	0	0	0	0	0	0	0	0	0	0	5.23819	0	0	0.95446	0	1.2508	0	0	0	0	0	0	0	0	0	0	0	0	0	1.21449	0	0	0	0	0	0	1.1755	0	0	1.193	0	0	0	0	0	0	0	0	0
PF3D7_0731300	0	0	0	0	0	0	0	0	6.00412	0	1.53634	0	0	0	0	0	0	0	0	0	0	0.829099	0	0	1.49525	0	0	0	0	0	0	0	0	2.3069	0	0	0	0	0	0	4.38356	0	0	0	0	0	0	11.2453	0
PF3D7_0731500	0	0	0	0	0	0	0	0	0	0	0	0	0	0	0	9.64611	0	0	0	0	0	0	0	0.789909	0	0	0	0	2.43127	0	0	0	0	3.38896	0	0	0	0	0	0	0	0	0	0	0	0	0	0	0
PF3D7_0731600	0.743855	0.49315	1.16305	1.33831	0	1.44056	12.2181	11.4223	13.391	11.6623	12.6692	1.54949	11.6742	13.4207	2.41934	11.908	13.9763	10.6129	1.7681	3.83936	11.8469	11.7277	13.4874	12.9473	10.7406	10.7943	12.8161	11.2017	13.1016	11.8492	3.50767	1.56786	11.6971	12.1206	13.2549	2.45372	10.3733	12.0076	9.59767	12.5868	13.6946	2.80707	12.0928	13.2686	11.8371	11.9316	1.84736	13.2399	2.7567
PF3D7_0731700	0	0	0	0	0	1.44056	0	5.49324	5.13017	2.5612	2.74453	0	0	6.77862	0	4.13396	1.27653	0	1.13949	0	2.18975	4.04715	2.93749	0	1.49525	0	0	0	0	0	0	0	0	1.36696	1.09645	0	0	1.48078	0	4.59414	0	0	0	0	5.99486	0	0	0	0
PF3D7_0731800	0	5.80773	9.87648	11.3924	10.4272	2.97399	0	10.0864	0	6.69963	5.46204	6.9803	0	0.95446	0	0.756912	0	1.10312	0	11.9479	0	0	9.56142	0	0	11.5343	0	0	0.792674	0	0	0	1.28433	9.72436	0	1.69561	1.1755	0	1.09172	12.4379	11.0862	1.99975	2.04142	1.11682	1.69682	11.7252	0.900054	0.969372	0
PF3D7_0731900	0	0	0	0	0	0	0	0	0	0	6.35916	0	0	0	0	0	0	1.72088	0	0	0	0	7.64978	0	0	0	0	0	0	0	0	0	0	3.59155	0	0	0	0	0	0	0	0	0	0	0	0	0	0	0
PF3D7_0732900	0	0	0	0	0	0	0	0	0	0	0	0	0	0	0	0	0	0	7.47448	0	0	0	0	0	0	0	0	0	0	0	0	0	0	0	0	0	0	0	0	0	0	0	0	0	0	0	0	0	0
PF3D7_0800100	0	5.3263	2.67136	0	2.94421	0	0	1.94167	0	0	0	6.01337	2.8783	0	4.83518	0	0	0	10.4009	0	0	0	0	0	0	0	1.29397	1.50919	0	0	0	0	0	0	0	0	0	0	0	0	0	0	0	0	1.0847	5.59504	0	0	11.0075
PF3D7_0800200	0	0	1.61612	9.68136	1.02165	0	0	2.18647	0	0	0	2.76159	0	0.95446	4.50756	0	0	0	0	0	0	0	0	0	0	0	0	0	0	0	0	0	0	0	0	2.45372	0	0	0	0	0	0	0	0	0	0	1.4501	0	0
PF3D7_0800600	4.3621	2.98691	4.13126	0	4.3262	4.43104	0	0.774315	1.77826	1.15412	0	0	0	0	0	0	0	2.15204	0	0	0	4.77629	0	0	2.21358	0	0	0	0	0	0	0	0	4.06976	0	0	0	0	0	6.52867	0	0	0	0	0	1.98497	0	0	0
PF3D7_0800700	0	5.73232	0	1.33831	6.61996	7.16274	10.136	6.28023	0	0	0.707988	0	9.28443	6.79089	6.28238	6.25164	0	9.53669	0	0	0.918821	9.99197	0	0	1.49525	0	0	7.97799	0	0	8.09639	0	0	7.97788	0	0	7.27204	0	10.9319	6.80246	8.51	0.999833	0	0	1.0847	0	0	0	0
PF3D7_0801000	0	9.43832	9.83597	0	0	0	0	0	0	2.83339	3.90087	0	0	1.52392	0	1.61806	0	0	0	0	0	9.33093	1.53758	0	0	0	0	0	0.792674	0	0	0	0	0	0	0	0	0	2.96119	0	0	0.999833	0	0	0	0	0	0	0
PF3D7_0801300	0	3.93197	7.32232	6.14056	0	0	0	0	0	0	0	0	0	0	0	0	0	0	0	0	0	3.5695	0	0	12.2607	0	0	2.23051	0.792674	0	0	0	1.28433	0	0	0	0	0	0	0	0	0	0	0	0	0	0	0	0
PF3D7_0801500	0.743855	5.78658	4.99921	0	0	0	0	7.23735	0	0	9.24321	8.41014	5.86234	0	8.07256	0	0	1.10312	0	0	10.8656	0	0	0	6.34059	0	0	6.94097	7.72223	0	0	0	0	6.79128	10.2501	0	1.1755	0	0	0	0	9.1108	0	0	7.36331	0	0	0	7.0392
PF3D7_0801600	2.1287	5.31157	5.2071	5.55018	0.599429	0	0	5.07371	0	0	0	1.54949	0	0	0	0	0	0	0	0	0	0	0	0	0	0	0	0	0	1.21449	0	0	0	0	7.6288	0	4.40185	6.78465	0	0	0	0	0	0	0	0	3.13672	0	0
PF3D7_0801700	9.75241	5.66439	4.3516	7.60261	4.53294	2.14683	4.3588	7.00178	0	0	3.20724	0	0	0	0	8.5557	7.83674	0	1.13949	0	2.66526	0	6.26909	7.97593	0	8.12295	0	10.2391	10.1035	0	0	0	0	7.06241	0	0	0	0	0	0	0	0	3.63543	0	1.69682	0	1.4501	2.27261	0
PF3D7_0801800	2.1287	3.37474	0.498863	0	7.45211	9.89285	3.13867	7.98404	11.4044	1.15412	3.10472	1.54949	0	6.31795	8.74375	0	1.27653	10.322	2.20448	0	0.918821	9.40386	9.31861	1.96933	7.84681	6.32433	3.81436	1.50919	1.30133	11.331	7.16261	1.56786	6.90884	8.21487	0	2.45372	8.29075	3.9381	4.69422	11.2187	1.11702	0	1.02775	8.97928	0	3.98118	0	7.68657	0
PF3D7_0801900	9.03301	8.50494	9.16794	7.35571	5.7426	9.74794	1.20238	10.9094	9.47288	0	8.5028	12.6484	9.12941	11.1737	1.96329	0	0	9.86624	0	2.44308	0	10.1243	6.67049	1.29744	9.52342	11.389	2.42117	5.09748	0.792674	1.21449	10.1669	1.56786	10.1758	7.55569	1.09645	2.45372	1.1755	9.09134	6.21981	9.45802	6.05449	0.999833	8.25446	4.97203	2.12525	10.6506	0.900054	9.9798	1.54572
PF3D7_0802000	1.23222	2.09089	7.14839	9.58846	0.599429	2.6189	1.20238	8.35968	0	0	7.52921	0	6.51614	0	9.93816	9.05769	7.43571	8.61667	5.87641	4.22898	6.29424	0	2.52549	9.80175	0	0	0	9.61795	11.3791	10.3316	8.67437	11.7429	10.3189	9.61093	10.4323	0	8.64389	1.88225	11.2147	3.3225	8.32779	0	9.93143	11.7459	9.44522	10.8921	0.900054	11.0872	7.19851
PF3D7_0802100	0.743855	3.72524	7.95198	8.03973	8.04562	10.9166	11.71	8.66503	11.5623	10.2356	0.707988	10.2514	5.55637	6.98496	11.551	4.80245	0	8.62508	9.39036	10.8	4.88256	1.35228	11.7949	1.29744	2.69095	10.7422	5.52396	8.42814	1.67665	2.65131	10.8386	10.1304	10.3091	8.31485	1.09645	13.8572	4.90449	9.21171	8.7244	7.32642	2.17216	0	0	1.11682	7.5213	5.83825	8.68188	0	11.29
PF3D7_0802200	9.27059	7.45128	8.55019	1.71933	8.90397	10.1165	13.237	10.8152	11.8055	12.7172	13.3661	7.90669	14.0544	9.99631	9.9677	10.7524	14.4446	11.1658	12.1929	13.7948	12.889	11.6851	8.86218	10.5064	15.171	11.8314	13.4475	11.2615	14.4687	11.8904	1.98696	13.3809	12.2457	12.439	15.0754	14.9768	11.0808	10.9791	6.26295	11.4291	11.5639	1.99975	12.6722	13.939	10.6852	10.5602	9.60027	13.0969	13.1814
PF3D7_0802300	0	3.8528	0	0	0	0	0	0	0	0	0	0	0	0	0	0.756912	0	0	0	0	10.9965	0	0	0	0	0	0	0	0	0	0	0	0	0	0	8.64229	0	0	0	0	0	0	0	0	0	0	0	0	0
PF3D7_0802400	5.22615	3.8528	4.71144	4.38344	6.77049	2.14683	10.1493	9.09239	10.9175	6.28921	8.5884	4.80633	2.52723	2.50824	1.96329	0	0	4.51195	1.13949	10.9188	8.81614	8.46583	7.33816	10.808	9.50186	9.56069	1.96497	1.50919	9.62911	1.21449	0	3.14707	5.63846	8.80968	11.4347	11.3422	0	0.92258	7.58636	5.67709	2.50487	8.95677	1.02775	6.9644	0	6.07825	0	6.96093	4.80079
PF3D7_0802500	3.18519	2.09089	5.2071	0	0.599429	8.51625	4.05434	5.68473	0	6.09597	0	0	1.37195	0	10.3232	0	0	0	0	1.68662	0	2.85052	0	0	0	3.79906	0	3.06798	0	0	1.98696	7.72258	0	0.839666	10.9599	0	0	0.92258	0	0	0	0	1.02775	10.8486	0	0	0	6.56807	0
PF3D7_0802600	1.88697	5.20403	4.71144	5.66329	0	8.21708	3.13867	8.28607	5.36096	3.97324	0	12.8407	10.647	2.24836	12.3096	0	0	0	11.156	10.7301	0	0	0	1.29744	8.91064	11.8391	0	4.41356	0.792674	10.2804	2.79244	12.9818	8.76347	7.88454	1.09645	13.5316	11.2655	0.92258	9.56787	10.9147	2.17216	9.77445	0	1.73871	1.0847	0	0	5.49401	13.1239
PF3D7_0802700	1.23222	4.14634	5.61234	6.71345	6.06469	0	3.51216	5.79958	0	3.5885	0	0	0	2.24836	8.11844	3.74606	0	0	3.23591	0	7.47032	0	9.02387	2.42594	0	0	0	0	0	0	0	0	7.44888	5.91223	0	0	0	0	0	7.44831	0	0	0	0	1.0847	0	5.32107	0	7.90097
PF3D7_0802800	10.0693	6.58422	4.94219	1.71933	5.25128	8.62674	0	8.32175	6.27703	9.2057	0	0	0	0	11.3397	9.95068	0	0	3.56405	0	5.6688	0	0.964612	0	1.49525	11.1739	0	0	0.792674	0	0	0	8.78241	5.66525	0	6.76126	0	0	1.09172	9.08696	1.11702	11.5379	1.02775	1.11682	5.20437	0	0.900054	0	11.3422
PF3D7_0803000	8.32848	7.8094	5.80586	7.25825	6.60477	2.97399	0	8.46784	1.14734	0	8.79181	1.54949	11.0024	10.4103	7.16064	9.62231	11.7503	10.7795	4.64735	0	1.47568	0.829099	8.97287	10.7009	0	6.93218	9.34763	1.50919	8.29317	8.43877	0	0	7.97045	5.81441	9.88188	0	8.79871	8.23787	1.09172	9.01705	0	0	0	1.11682	9.94752	10.4161	8.52451	10.9182	7.19851
PF3D7_0803100	4.04586	0	7.58695	8.468	0.599429	6.72206	9.37352	4.65265	1.14734	7.88444	0.707988	0	1.37195	0	7.57681	0	0	0	6.0436	0	0	0	0	0	9.13261	8.98437	0	4.13902	0	0	0	8.14928	0	4.6258	0	0	0	0	1.09172	7.62791	0	0	0	0	1.0847	0	0	8.20507	0
PF3D7_0803200	4.40867	5.74334	7.61154	5.08168	5.34568	9.89285	0	6.45395	6.72103	3.43349	1.18082	8.55763	0	3.61521	7.84587	7.89255	0	6.73651	8.72951	2.93678	0	1.7354	0.964612	0	0	7.80649	0	4.13902	0	3.95666	5.24982	1.56786	1.28433	3.85038	0	5.99312	0	5.9307	10.386	6.4879	0	0	0	0	0	1.98497	7.25336	5.66719	8.26734
PF3D7_0803300	0.743855	0.49315	0.498863	1.33831	1.34787	2.97399	0	6.89388	3.84455	3.97324	0.707988	0	0	5.15788	1.29264	0	0	2.48356	2.53906	0	1.47568	0	0	4.46858	0	0	0	1.50919	0.792674	0	1.98696	0	1.28433	0	0	0	0	4.37163	1.09172	0	0	0	0	0	0	0	1.4501	0	0
PF3D7_0803400	8.86157	7.29908	8.85438	5.11388	9.09682	8.9604	0	0.774315	1.14734	2.22542	0	3.65109	0	0	0	0	1.27653	7.87087	0	0	0	0.829099	0.964612	6.58143	3.33566	1.38679	11.5897	0	0.792674	9.5705	1.3115	0	2.40791	5.98598	0	1.69561	9.99869	0	3.62208	2.28061	0	0	0	0	6.42946	0	0.900054	1.95381	0
PF3D7_0803500	0	0	0	0	0.599429	0	1.84894	5.21837	0	0	8.94246	9.49536	1.37195	0	0	4.90567	3.78691	0	0	0	0	4.96747	1.94659	3.57706	0	8.86952	6.78007	1.50919	7.26723	0	5.07056	0	0	5.02615	0	0	0	6.26899	9.51977	3.3225	5.50531	9.56952	0	0	1.0847	0	0	0	0
PF3D7_0803600	8.75971	0	0	7.36243	2.49469	8.24994	0	8.14113	8.72323	0	0	6.66123	10.0131	8.22062	0	0	4.05729	0	7.78104	4.53544	0	0	7.49097	7.99667	1.49525	9.77264	0	1.50919	0	7.69357	4.34099	1.56786	3.46595	5.59628	1.71218	0	0	3.02928	0	4.66899	0	2.32166	0	1.11682	9.65834	1.30991	0	3.5283	1.54572
PF3D7_0803700	0	0	0	1.71933	4.43327	0	0	0	0	0	0	0	0	0	0	0	1.27653	0	0	0	0	1.35228	0	0	0	0	0	0	0	0	0	0	0	0	1.71218	0	0	0	0	0	0	0	0	0	0	0	0	0	0
PF3D7_0803800	5.68925	6.0399	6.75479	8.239	5.27066	10.1712	0	10.1327	3.42229	9.66147	9.58295	8.83836	3.93488	10.1637	10.2024	8.76005	9.20442	0	9.31061	5.00298	3.84384	4.93121	6.8116	9.68011	7.02412	9.94799	12.9421	6.89695	10.271	0	10.1099	4.22356	10.6622	9.38081	5.91147	11.0958	5.17966	5.45891	10.7353	1.193	7.91075	3.16963	6.63937	11.5394	9.38361	7.45577	9.65089	0.969372	7.59208
PF3D7_0804000	0	2.34345	2.10594	0	7.18222	9.31125	0	7.67361	0	5.98869	8.73503	0	10.9232	7.05786	1.29264	10.9174	0	6.91183	6.62125	8.42092	7.85585	8.61044	10.223	0	0	0	0	4.93281	7.16787	6.66342	5.64114	0	9.27227	7.28326	6.29284	0	6.43616	8.06533	0	9.80983	8.8686	0	2.36607	1.11682	2.94965	2.79016	0.900054	10.4965	8.24013
PF3D7_0804300	6.82006	4.14634	5.68364	0	0	1.44056	0	0	0	1.15412	0.707988	1.54949	0	0	0	0	0	0	0	0	0	0	0	0	0	0	0	0	0	0	0	0	0	0	0	0	0	0	0	0	0	0	0	0	0	0	3.39609	0	0
PF3D7_0804400	0	6.44945	3.7434	7.96226	5.36384	8.69993	0	7.74701	9.52615	10.666	0	0	1.37195	5.69053	4.2014	9.82134	0	9.24067	0	0	8.31308	0	0	6.35606	2.69095	7.42783	0	10.2147	0	10.265	7.10165	1.56786	8.37159	11.0741	1.71218	0	5.17966	9.25676	11.078	9.82423	10.7912	0	0	0	9.16439	9.02299	6.25463	8.72286	0
PF3D7_0804500	9.30638	8.01202	4.61745	8.34792	9.53977	9.63428	11.411	8.51623	8.34076	8.90739	8.50028	11.0119	0	9.6507	10.9908	8.05853	10.3441	10.9732	11.6192	1.68662	6.9838	5.9978	11.7902	6.88708	10.4936	10.1107	13.0549	8.62316	1.30133	10.6886	9.43999	7.68175	10.4609	9.55296	4.34701	4.67979	11.0068	12.1052	10.7458	8.59576	10.0356	2.32166	12.114	10.9295	8.24094	9.38083	8.34401	9.20028	8.13569
PF3D7_0804600	0.743855	1.39509	0.498863	0	0	0	0	6.29336	0	0	0	1.54949	1.37195	0	0	0	0	0	0	0	0	0	0	0	0	0	8.92474	1.50919	0	4.63056	0	0	0	0.839666	8.25767	0	0	0	0	1.193	0	0	0	9.57991	0	0	0	1.95381	0
PF3D7_0804700	11.5623	11.1678	11.7252	11.6168	10.9781	9.2435	1.20238	6.82324	10.1907	9.52174	7.60628	12.3353	10.5464	0	0	0	7.95725	8.70664	0	0	9.87736	8.51872	1.94659	10.7688	7.45645	8.8291	7.66413	10.3494	1.67665	9.92819	9.73665	12.0039	11.193	7.17706	2.4733	11.9978	10.8226	6.14668	9.97705	9.50219	10.7309	10.7843	2.04142	1.73871	8.54361	11.6745	11.127	5.63973	11.0075
PF3D7_0804800	0	0	4.3516	0	6.77728	0	0	0	0	0	0	0	0	0	0	6.40044	0	0	0	0	0	0	0	0	0	0	0	0	0	0	0	0	0	0	0	0	0	0	0	0	0	0.999833	9.70774	0	0	0	0	0	0
PF3D7_0804900	8.3936	4.11275	0	8.45549	7.70454	2.6189	10.3724	5.29867	1.14734	1.78701	8.66245	7.41438	1.37195	0.95446	11.374	8.62792	11.5445	0	8.16047	0	6.47843	1.7354	0	0.789909	10.8654	0	0	8.99092	8.62023	1.86441	6.34035	0	8.95927	5.83451	0	0	9.10275	0.92258	0	1.193	1.11702	5.49153	0	0	8.16409	0	0	3.26632	10.2593
PF3D7_0805000	0	0	0	0	0	0	0	0	0	0	4.17833	0	0	0	1.29264	0.756912	0	0	0	0	0	0	1.53758	0	0	6.43618	0	1.50919	0	0	0	0	0	2.3069	0	0	2.59331	0	0	0	2.17216	0	0	0	0	0	0	0	0
PF3D7_0805100	9.02369	10.1309	9.93	9.99621	9.1901	8.68198	0	0	0	0	6.2553	0	1.37195	0	0	0	0	0	0	0	7.69155	0	0	0	0	6.23435	0	0	0	0	6.41741	0	0	2.5205	0	0	5.41065	0	9.40409	0	0	7.30345	0	0	7.14074	1.30991	0.900054	0	9.99471
PF3D7_0805200	0	5.79719	3.98837	6.30298	0.599429	0	8.35004	2.18647	1.14734	0	0	0	2.06227	0	0	6.79934	0	0	5.42982	0	0	0	0	0	0	1.38679	0	0	0	0	0	0	0	0	0	0	0	0	0	0	0	0	0	0	0	0	0	0.969372	0
PF3D7_0805300	7.86467	8.20766	9.23475	7.40859	8.4733	0	0	0	0	0	0	0	0	0	0	0	0	0	0	0	0	0	0	0	0	0	0	0	0	0	0	0	0	0	0	0	0	0	1.09172	1.193	0	10.3561	0	0	0	0	0	0	0
PF3D7_0805400	7.1634	8.13633	7.45391	7.64729	8.30493	7.98298	0	3.01859	0	0	0	0	10.1645	9.55321	0	4.01588	1.94303	0	0	0	0.918821	9.76227	9.80339	10.6183	0	1.38679	10.154	0	7.47151	0	9.57506	0	0	0	9.96802	0	0	0.92258	0	0	9.32817	0	0	0	8.17532	7.59473	7.95332	0	0
PF3D7_0805500	3.71629	1.15221	1.7985	2.97792	0	7.79533	5.72921	6.62982	0	0	0	6.57637	6.21058	7.15599	5.65225	7.37997	6.9465	0	2.20448	0	10.7688	3.97773	2.74615	4.56059	0	5.25339	1.96497	6.22612	0	7.44292	0	8.54798	4.82161	5.98598	4.5	0	3.62391	4.80039	7.82817	2.89364	0	0	0	5.77503	6.57226	7.12981	2.63153	2.75444	0
PF3D7_0805700	5.94762	3.31692	6.81954	1.71933	0	10.1143	0	8.73405	9.90641	1.15412	0	12.0089	0	2.72838	10.968	1.2508	0	1.10312	9.60392	0	0	2.68617	3.39443	8.04923	0	6.93218	1.29397	11.1662	0	5.85263	9.82416	0	10.2795	7.64377	1.09645	10.5712	6.08133	10.1995	10.2559	5.39784	2.77504	0	1.62184	0	10.1418	11.7607	0	0.969372	5.91897
PF3D7_0805800	0	2.98691	2.47095	5.14537	3.36066	0	1.20238	0	0	0	0	2.27926	0	0.95446	0	0	0	0	0	0	0	0	0	0	0	0	0	0	0	0	0	0	0	0	0	0	0	0	0	0	0	0	0	0	0	0	0	0	0
PF3D7_0805900	0	0	3.33459	0.819078	6.91913	0	4.75615	0	0	0	0	0	0	0	0	0	0	0	1.13949	0	0.918821	0	0	0	6.30784	0	0	0	0	0	0	0	0	0	0	0	0	0	0	0	0	0	0	0	0	0	0	0	0
PF3D7_0806000	0	1.15221	1.4073	0	5.19153	0	0	0.774315	0	1.15412	0	1.54949	0	0	0	0	8.65672	0	0	2.44308	0.918821	0	0.964612	6.33015	0	0	0	0	0	0	0	1.56786	0	5.47346	0	0	4.31329	0	1.09172	0	1.11702	0	0	0	0	0	0	0.969372	0
PF3D7_0806100	0	0	6.56011	0	0	0	7.24733	0	0	6.76611	0	4.03713	0	0	1.29264	0	0	0	0	1.68662	0	4.64811	9.56142	0	0	0	0	1.50919	5.26102	1.21449	8.44206	0	1.28433	5.70946	7.36556	0	5.22891	0	0	0	0	0	0	0	5.55331	1.98497	5.75045	5.8933	0
PF3D7_0806200	0.743855	6.27063	7.21409	2.48173	6.84995	9.94898	11.067	0	0	8.80439	0	0	1.37195	8.32134	10.6215	9.01023	0	10.124	0	1.68662	0	0	0	0	0	10.0058	0	10.3226	0	0	2.79244	11.3466	8.46247	8.81222	0	2.94811	11.2129	0	9.85017	0	0	8.55809	0	0	2.72348	5.45611	2.41432	0	0
PF3D7_0806300	10.8413	6.48926	0.868843	9.09459	9.58498	11.0462	3.66796	9.98584	6.86332	11.9461	0	13.9789	3.39633	12.0585	12.3598	11.6363	1.27653	12.3023	11.3965	2.93678	1.47568	1.35228	0.964612	1.67215	1.49525	13.7178	0	12.7688	1.97421	11.0918	11.5179	5.52941	10.9716	11.5301	1.09645	2.45372	13.8073	12.8831	3.7489	12.3799	12.908	1.99975	1.02775	1.11682	10.0548	13.9177	13.2358	2.27261	13.2323
PF3D7_0806400	0	0.859993	0	0	0	0	0	4.17385	1.14734	0	0	0	3.16044	7.47779	0	0	0	0	1.7681	0	4.48373	0	0	2.42594	1.49525	0	0	0	1.67665	0	0	4.61916	0	0	0	0	0	0	8.34228	0	0	0	0	0	1.0847	0	0	0	0
PF3D7_0806500	0	0	1.16305	0	0	0	0	0	0	0	0	0	0	0	1.29264	0	0	0	1.13949	0	0	9.49673	0	0	0	4.10011	5.04196	0	0.792674	0	0	1.56786	0	1.36696	0	2.45372	0	0	0	0	0	0	1.62184	0	0	1.30991	0	0	0
PF3D7_0806600	4.15915	3.76903	0	8.10926	6.63499	0	0	7.29722	0	0	0	0	0	0	0	0	0	0	0	0	0	0	0	3.28505	0	0	0	0	0	0	1.3115	0	8.66485	6.91916	0	1.69561	5.78462	8.87176	0	9.48157	7.75552	0	1.62184	1.73871	0	0	5.81846	1.54398	0
PF3D7_0806700	7.05778	6.59643	5.08949	8.6978	5.61194	0	0	1.94167	0	0	0	1.54949	0	0.95446	0	8.94509	4.17558	0	0	0	0	0	0	5.19847	0	0	7.80193	0	7.34726	0	0	0	0	7.05386	6.54227	0	6.1848	0	0	1.193	0	0	0	7.58994	9.2251	0	0	9.93391	0
PF3D7_0806800	10.3387	2.55831	5.33072	1.71933	4.50048	11.941	10.4802	9.00931	11.2087	1.15412	0.707988	2.27926	2.52723	5.08001	11.3477	5.75809	10.8994	10.2693	11.6871	10.9835	1.47568	1.35228	0	3.48614	2.69095	10.5948	3.6572	1.50919	6.97141	10.8706	11.3396	3.14707	11.4559	2.05608	6.06653	2.45372	11.4816	8.88275	9.24103	9.72685	4.91766	10.2357	2.63091	5.12481	7.10595	3.8393	10.5635	2.94597	13.5216
PF3D7_0806900	0	2.09089	2.47095	5.32114	7.62395	0	7.27183	0	0	0	0	0	0	0	0	8.24066	0	0	0	0	0	0	0	0	0	0	0	0	0	0	0	0	9.57891	0	9.09338	0	0	0	0	0	0	0	0	0	0	0	0.900054	0	0
PF3D7_0807000	6.06857	3.25668	4.3805	2.26945	3.43125	2.14683	4.824	5.44701	5.83017	0	3.20724	7.04489	6.08119	1.93114	0	4.39275	0	3.8854	5.42982	1.68662	5.19467	0.829099	1.53758	4.56059	0	0	0	0	3.17873	2.92656	6.31372	2.30138	3.94081	6.21793	2.4733	5.20266	3.29439	1.88225	1.706	2.61944	1.73898	1.99975	2.63091	0	7.84342	0	6.46727	4.46439	4.03174
PF3D7_0807100	8.89262	6.37348	7.88549	8.66829	6.78404	10.6489	11.974	8.91267	8.33534	10.4301	7.45302	7.02368	9.99524	10.0924	1.29264	7.77932	5.1351	6.7209	0	0	5.94389	9.43171	10.5199	1.29744	7.71562	2.89915	7.24802	0	8.804	7.231	9.29776	0	10.7502	8.24897	9.84128	1.69561	10.869	8.33709	9.28879	10.4845	3.66561	0	1.02775	1.11682	11.0148	1.30991	7.68842	5.82179	0
PF3D7_0807200	0	0	0.498863	0	0	5.06915	0	0	0	0	0	0	0	0	0	0	0	0	0	0	0	0	0	0	0	0	0	0	0	0	9.35765	1.56786	0	0	0	0	1.1755	4.37163	0	0	0	0	0	0	0	0	0	0	0
PF3D7_0807300	6.11143	2.09089	6.44169	6.43628	6.87549	9.46613	1.84894	6.12736	2.21573	5.84229	2.74453	1.54949	0	6.6498	9.94666	7.22893	10.6868	7.91272	8.35324	0	0.918821	0.829099	0	8.66901	7.97751	9.85796	11.9205	9.24911	8.86191	1.21449	10.0727	0	10.3932	8.38127	2.14236	9.69216	1.1755	9.1831	1.09172	10.3615	1.73898	0.999833	2.36607	0	10.4384	4.62459	11.6464	4.58446	10.2994
PF3D7_0807400	2.95353	4.94245	2.57463	2.02045	4.21054	5.20944	3.33746	1.64668	1.77826	3.85603	0.707988	0	0	0.95446	3.04418	1.61806	1.94303	1.72088	4.71499	4.04728	3.30826	2.03784	0.964612	2.60946	4.51283	1.38679	3.4808	0	2.9242	2.31086	3.68437	3.6767	1.95285	1.75228	3.49115	4.5479	5.22891	0.92258	0	3.12395	3.19896	0.999833	3.04821	3.52583	1.69682	3.30387	2.41432	3.11502	3.11736
PF3D7_0807500	1.23222	2.91078	0.868843	4.48541	0	3.70043	8.08558	2.88624	4.17079	8.28667	7.41603	1.54949	4.53822	5.08001	7.43897	6.23852	1.94303	1.72088	6.77179	0	7.6215	3.90481	5.21562	5.01549	1.49525	5.57996	1.29397	1.50919	5.96605	0	6.64809	0	6.06698	2.70652	7.50769	0	1.1755	8.08925	2.73474	5.25935	10.97	0	0	1.73871	6.46651	7.91074	3.27223	6.47792	0
PF3D7_0807600	9.40156	7.40347	3.65154	1.33831	1.61375	10.8485	0	9.95002	1.14734	0	11.0637	0	11.4394	9.93543	0	10.732	1.94303	0	10.4575	11.8023	1.47568	9.17879	0	12.1294	0	10.6305	11.8553	5.909	10.4881	0	0	0	8.68008	6.73892	1.09645	0	0	10.4856	11.5015	1.193	0	0.999833	4.44471	1.11682	10.4113	12.0898	0	0	0
PF3D7_0807700	7.81366	0.859993	4.71144	4.32962	0	9.02829	2.63337	4.56877	11.5761	4.18245	8.45151	8.01813	11.5505	7.84446	11.4402	8.4257	0	9.89958	10.4965	12.2163	5.92287	7.55578	3.1064	11.3864	2.69095	11.193	0	2.70918	6.65235	0	10.4754	12.7356	11.6977	9.23341	2.4733	13.7336	10.4389	3.02928	3.32916	2.89364	11.0405	2.58468	5.75437	8.59057	11.144	3.8393	9.31064	10.7757	12.5694
PF3D7_0807800	12.1733	10.0203	9.65561	10.3077	10.647	12.3468	10.6452	11.7052	11.7808	12.0755	11.8457	3.65109	13.0666	12.0908	12.5622	11.4536	13.2244	12.072	12.7948	13.9064	12.4834	11.8927	11.1114	11.6539	12.469	12.2645	9.94679	13.3436	11.594	12.4902	13.8535	14.9468	13.2295	12.2384	2.4733	11.4279	13.2015	12.2395	10.99	11.6122	11.9938	1.58474	12.6298	11.3592	12.5384	14.2254	12.7735	12.468	13.7444
PF3D7_0807900	7.76974	6.15163	6.07701	0	0	4.91373	0	6.39428	7.56479	0	1.18082	0	0	0	0	0	0	5.71887	0	0	0	0	0	5.14002	0	0	9.82505	0	0	0	2.4452	1.56786	0	4.42831	11.4968	0	0	0	0	0	0	0	0	1.11682	0	0	0	1.95381	0
PF3D7_0808000	0	5.17178	0	2.02045	0	0	0	0	0	0	0	0	0	0	0	0	1.27653	0	10.0786	10.0031	0	0	7.148	0	0	6.68289	0	1.50919	0	0	0	0	8.2339	6.44411	0	8.14532	0	0	0	0	5.77541	0	6.60898	0	0	0	9.19174	0	0
PF3D7_0808100	0	7.87097	1.4073	3.45096	8.68311	8.10477	0	9.24036	0	8.41135	5.50293	0	1.37195	4.37121	0	9.61852	9.502	0	7.78104	0	0	7.15317	1.53758	8.70725	7.52929	3.41816	0	0	10.0714	2.31086	6.88359	0	0	7.33357	0	0	2.25584	0	0	0	2.50487	0.999833	0	10.9416	6.60585	0	0.900054	0	0
PF3D7_0808300	0	6.36637	6.04125	6.34428	7.00842	0	0	4.52492	0	0	7.37257	0	0	0	0	0	3.25328	9.38143	0	0	0	0	8.1622	8.92194	0	0	0	8.00934	0	3.68766	0	0	0	3.38896	0	0	0	2.67198	0	4.87274	3.66561	11.0577	0	1.73871	1.69682	0	0.900054	2.53355	0
PF3D7_0808400	5.1182	4.54926	5.17446	0.819078	5.62705	5.75868	5.45743	6.11262	0	0	1.18082	0	2.52723	0.95446	7.46287	0	0	4.09378	8.20232	4.78807	3.30826	0	0	0	0	4.74628	9.84341	8.5108	0	4.07443	5.40925	0	4.89306	7.05386	0	0	0	6.31839	7.7006	7.8043	0	11.2411	0	0	3.14511	0	6.92354	0	3.11736
PF3D7_0808600	6.98281	6.19239	0	0	0	0	0	0	2.21573	0	0	0	0	0	0	0	0	0	0	0	0	0.829099	0	0	0	0	1.29397	0	0	0	0	0	0	0	0	0	0	0	0	2.28061	0	0	0	0	6.33246	0	0	0	0
PF3D7_0808700	0	7.40694	0.498863	0	3.79472	1.44056	0	0	0	0	0	0	0	0	0	0	0	10.0726	0	0	0	0	0	0	0	8.14781	0	0	0	0	0	0	0	0	0	0	0	0	0	9.41245	0	0	0	0	0	0	0	0	0
PF3D7_0808800	0	0	0.498863	0	0	0	0	0	0	0	0	0	0	0	0	0	0	7.1979	0	0	0	0	0	0	0	0	0	0	0	0	0	0	0	0	0	0	0	0	0	0	0	0	0	0	0	0	0	6.12877	0
PF3D7_0808900	0	0	5.37447	0	0	0	0	0	0	0	0	0	0	0	0	0	0	0	0	0	0	0	0	0	0	0	0	0	0	0	0	0	0	8.11157	0	0	0	0	0	0	0	0	0	0	0	0	0	0	0
PF3D7_0809100	9.94739	7.29534	6.00459	4.7944	0	9.29952	1.20238	0.774315	0	11.9519	0.707988	0	1.37195	0	0	0	0	0	9.554	0	0	0	0.964612	0	0	9.16569	0	1.50919	0	1.21449	1.3115	0	0	0	0	0	10.2815	0	0	0	0	3.58466	10.1777	0	1.0847	1.30991	0.900054	0	10.1946
PF3D7_0809200	0	7.24971	6.99799	6.94585	7.53058	0	0	5.98899	0	0	0	0	0	0	0	0	0	0	0	0	0.918821	1.35228	0	7.109	0	0	0	6.75618	0	0	3.0721	0	0	5.49888	0	0	4.63896	2.19598	0	8.50673	0	0	0	0	8.02822	0	0	3.40325	0
PF3D7_0809400	0	5.65275	6.69277	0	6.18192	0	1.84894	0	0	0	8.38745	0	0	0	0	0	0	0	0	0	0	0	9.16925	3.81981	0	1.38679	0	0	0	0	9.00498	0	0	3.59155	2.74231	0	0	7.47098	2.466	0	0	0	2.04142	0	0	0	0	0	0
PF3D7_0809600	0	8.88415	7.7059	8.6074	7.3781	0	8.87475	9.68334	10.2652	0	0	1.54949	2.06227	9.83086	0	8.18019	0	0	0	0	7.03368	11.0978	10.0845	5.74108	2.21358	9.63583	5.84872	9.39077	7.13818	9.69295	1.3115	1.56786	0	7.26115	9.14651	0	7.07063	0.92258	0	8.14966	6.12867	3.32163	7.20433	0	8.51295	5.13024	0.900054	10.1884	0
PF3D7_0809700	9.14727	6.2476	5.28559	7.97108	10.8443	7.19685	0	0.774315	5.17938	0	6.39218	0	0	0	0	0	1.27653	0	0	0	0	0.829099	0	5.45973	0	0	0	5.61497	0	0	0	0	0	1.36696	0	0	10.8425	0	10.3775	11.2388	11.3402	0.999833	1.02775	0	1.0847	1.30991	0	0	10.2884
PF3D7_0809800	5.35064	5.9381	5.72929	5.4016	6.51823	0	1.20238	4.11592	9.08458	0	5.33194	0	1.37195	0	0	0	0	0	0	0	5.6688	7.03853	0	0	0	4.91022	0	5.81749	0	0	3.84177	6.41751	0	0.839666	1.09645	3.85148	0	2.86166	4.16745	0	0	0	0	0	6.4481	0	0	5.84602	4.80079
PF3D7_0809900	6.24575	3.43033	4.84185	0	8.50433	1.44056	1.20238	7.13169	3.05143	2.5612	5.94996	0	0	9.08003	1.96329	4.18957	0	6.76725	0	0	0.918821	7.26665	6.21468	4.09062	0	0	6.31123	6.51536	0.792674	1.86441	0	0	1.95285	5.47346	0	0	1.81451	11.0786	0	10.5266	4.67518	0	8.53055	1.11682	6.93145	0	0	8.89531	0
PF3D7_0810000	1.59643	1.39509	2.84729	0	5.43428	0	4.68496	0	0	0	6.34798	0	0	4.00051	0	6.83464	0	0	0	0	4.23353	3.36722	4.78885	7.465	0	0	10.7459	7.18017	0	1.86441	0	0	0	4.67122	0	0	0	4.24108	0	9.57212	0	0	0	8.96586	0	8.24208	0	0	0
PF3D7_0810100	0	0.49315	2.10594	0	4.79629	0	0	0	0	1.15412	0.707988	0	6.90828	0	0	1.2508	1.27653	0	0	0	7.07238	5.59607	6.03792	0	0	0	0	0	3.4921	0	0	0	0	0.839666	0	0	0	2.67198	0	0	3.66561	0	0	0	0	0	0	0	0
PF3D7_0810200	1.59643	7.11624	7.59005	2.02045	2.84427	8.89956	4.26428	9.68084	9.85433	8.26385	9.40295	12.4624	7.37655	9.46215	9.17131	0	0	11.7287	9.9048	10.9353	11.0979	8.98898	7.71657	6.33015	2.21358	7.14468	0	0	0	11.6147	7.89554	11.8036	7.61657	8.81475	3.98164	12.6759	7.79787	4.80039	1.706	11.1744	10.5571	12.7259	10.8902	6.79254	3.14511	0	0	11.1186	9.64297
PF3D7_0810300	4.3621	8.8916	8.77498	2.83071	7.82086	13.189	12.5029	12.0549	12.6347	12.6596	10.8575	14.0489	13.2471	12.3481	13.3245	11.0397	1.94303	12.8085	12.4409	14.6091	12.1369	10.9516	2.52549	11.9068	5.97385	14.1836	13.2973	13.2342	12.0697	14.2127	14.2259	13.875	14.0617	11.6398	12.2026	14.9269	13.9888	12.4276	12.1437	14.284	11.5175	12.5853	10.0787	11.6273	12.0226	13.3042	11.938	9.2351	14.4785
PF3D7_0810400	6.69413	7.66044	7.23402	0	5.59666	0	9.55667	3.25165	0	1.15412	0	0	0	5.26732	0	5.66308	0	0	0	0	0.918821	5.81088	10.503	3.57706	0	0	9.16992	9.19104	5.02184	1.21449	10.8304	0	0	7.83052	4.6383	0	2.25584	2.19598	0	0	7.68351	8.26176	9.12901	1.11682	4.74316	0	5.44097	7.61081	5.82439
PF3D7_0810500	9.9464	7.19459	7.58695	0.819078	5.70035	0	11.7806	3.01859	7.57402	9.35356	11.0317	0	1.37195	8.86473	0	8.17331	9.38716	9.52999	8.40536	0	8.15528	10.1737	9.56867	3.28505	0	1.38679	0	2.70918	12.3257	11.7043	3.30626	2.30138	1.95285	9.97244	3.63027	5.0156	10.2081	11.1984	8.71666	1.193	11.5578	5.39199	2.04142	3.19861	7.15216	1.30991	0.900054	2.27261	6.95242
PF3D7_0810600	0.743855	6.73534	6.46212	9.75722	8.09266	1.44056	0	2.57837	0	0	0	0	0	0	0	0	1.27653	0	0	0	0	0	0	0	0	0	0	0	0.792674	0	0	0	0	2.05608	0	1.69561	0	0	0	0	0	0	0	0	0	0	0	10.2924	0
PF3D7_0810700	9.39145	6.82622	0.498863	8.20951	1.02165	1.44056	0	0	0	9.87798	0	0	0	0	0	0	10.3769	0	1.13949	0	0	0	0	0	0	0	0	0	0	0	0	0	0	0	0	0	0	0	1.09172	0	0	0	11.1576	0	1.69682	1.30991	0	6.12877	0
PF3D7_0810800	0	0	4.43662	0	0	0	0	0	0	0	0	0	0	0	0	5.28329	0	0	0	0	0	0	0	0	0	0	0	0	0	0	0	0	0	0	0	0	0	0	0	0	0	0	0	0	0	0	0	0	0
PF3D7_0810900	8.08856	5.66439	4.61745	8.67909	0	7.45825	0	5.37474	0	0	0	1.54949	0	0	1.96329	0	0	0	8.54201	0	0	0	0	0	0	6.58921	0	7.83364	0	0	0	10.7283	0	0	0	6.53612	8.55495	0	0	0	0	0	0	0	0	0	0	0	10.9429
PF3D7_0811000	0	1.60292	1.61612	0	5.23164	0	9.85306	5.68473	0	0	0	0	0	0	0	8.08809	0	0	6.0436	0	0	0	0	10.1562	0	0	0	0	0	0	7.80284	0	0	6.76009	0	0	6.80434	7.86932	0	0	0	0	0	0	7.58164	3.8393	0	0	0
PF3D7_0811100	6.32073	0	1.61612	2.26945	0.599429	2.14683	0	2.88624	0	2.22542	0	0	1.37195	0	0	2.84977	0	4.18767	0	0	0	0	0.964612	0	0	2.89915	0	2.23051	0	0	0	0	0	4.06976	0	0	0	0	6.84874	0	0	0	0	0	0	1.30991	3.80653	0	6.09133
PF3D7_0811200	1.59643	0.49315	0.498863	1.33831	0	0	0	0.774315	0	2.22542	0	0	3.59902	3.82069	0	6.96782	10.4796	2.75295	7.49387	0	0.918821	8.24729	0	0.789909	1.49525	0	0	2.23051	7.98662	1.21449	1.98696	2.78533	3.03182	3.92727	0	0	0	2.19598	2.13548	2.28061	1.73898	0	2.04142	1.73871	1.0847	1.98497	0	3.5283	0
PF3D7_0811300	9.28626	6.72426	3.07652	6.76505	4.36278	8.2661	10.4389	6.06749	9.76045	0	9.89662	0	4.07742	9.03946	10.4572	11.2998	0	8.59112	10.2537	0	0	10.5073	1.53758	1.67215	0	6.26497	0	9.66464	7.57487	2.31086	4.53792	1.56786	8.49154	5.64263	2.74231	10.4072	0	7.38083	7.62821	1.193	0	2.32166	6.44664	1.11682	8.30881	1.30991	0.900054	8.85707	1.54572
PF3D7_0811400	0.743855	8.24496	5.56276	1.33831	7.65747	0	0	8.03573	9.61602	0	0	0	0	0	1.29264	0	0	1.10312	0	0	0.918821	6.74673	0.964612	0	1.49525	0	0	1.50919	10.0685	0	0	0	0	4.00028	0	0	3.76416	8.09871	2.466	0	0	11.2833	0	1.11682	2.45516	0	10.3203	6.16774	0
PF3D7_0811500	0	0	4.06158	0.819078	0	0	0	0	0	0	0	0	0	0	0	0	0	0	3.23591	0	0	1.35228	0	0	0	0	0	0	5.39259	0	0	1.56786	0	2.3069	0	0	0	0	0	0	0	0	1.62184	0	0	0	0	0	1.54572
PF3D7_0811600	0	1.94583	5.2071	0.819078	8.52868	9.78205	8.27324	10.5224	6.18365	12.6751	1.18082	12.3358	7.23162	10.1661	10.9554	9.20494	9.92571	6.57215	11.6098	11.9488	0	5.59607	0	0.789909	0	10.3018	0	9.28798	4.37654	10.475	10.3484	13.5048	11.077	4.48027	0	13.7489	3.46854	10.7552	5.92974	7.2059	5.54197	0	0	5.77503	8.38818	8.97714	9.35901	4.18933	12.0463
PF3D7_0811700	0	0	0	0	1.83818	1.44056	0	0	2.82279	0	5.6738	6.91269	0	0	0	0	0	0	0	0	0	0	0	0	0	0	0	0	0	0	0	7.42563	0	2.70652	1.71218	5.83234	0	0	0	0	0	0	0	0	0	0	0	0	1.54572
PF3D7_0811800	7.22325	0	1.16305	0	1.34787	0	0	0	4.26497	0	0	1.54949	0	0	1.29264	0	0	3.34845	3.40929	0	0.918821	0	0	0	0	0	1.96497	0	0	0	0	0	0	1.36696	0	4.91211	0	3.9381	5.90271	0	1.73898	0	0	0	1.0847	0	6.50903	0.969372	2.27471
PF3D7_0811900	6.65603	1.15221	7.41951	0	1.34787	2.6189	10.1706	6.4886	1.14734	0	0	11.8813	0	1.52392	1.29264	7.03766	11.5062	6.7209	6.21694	0	0	0.829099	4.51636	0	3.33566	10.4557	5.04196	2.70918	0.792674	0	10.6399	0	4.74644	6.68458	7.35557	5.83234	6.25781	10.032	5.17271	7.72758	10.3518	0	2.8546	1.11682	7.99056	0	9.81525	2.94597	0
PF3D7_0812000	0	3.93197	4.71144	0	1.34787	9.08403	1.20238	6.81416	2.55096	0	7.11348	0	2.06227	0.95446	6.04961	1.61806	0	6.40629	0	0	0	0	10.2604	0	0	3.62114	9.64053	9.16807	2.61494	0	0	1.56786	0	0	9.96638	0	0	1.48078	0	1.193	0	0	8.74832	0	6.76301	0	0	9.55471	0
PF3D7_0812100	0.743855	5.23559	4.90289	0	7.17195	4.73953	0	4.9794	9.71111	9.27298	0	4.70337	0	0	0	0.756912	0	0	0	0	0	0	11.1952	8.90887	5.15232	0	3.6572	4.53343	5.08545	1.21449	7.84064	0	4.06975	7.39577	10.174	0	0	5.86572	7.44365	0	11.3278	0	4.05159	10.1435	9.63412	0	4.50165	3.5283	0
PF3D7_0812200	7.45724	2.22269	0	0	7.2811	0	3.66796	1.27546	0	0	2.44219	0	0	0	0	5.99499	0	8.29143	0	0	0	0	5.05972	2.60946	4.82206	0	2.42117	0	6.68352	0	0	0	8.17778	8.67959	9.14651	0	0	0	0	0	0	0	11.4775	0	6.22846	0	0	0	0
PF3D7_0812220	6.3085	0	0	0	0	0	0	1.27546	0	0	0	0	0	0	0	7.60113	0	0	0	0	0	0	0	0	0	0	0	0	2.61494	1.21449	0	0	0	0	4.82369	0	0	0	0	0	0	0	7.20433	2.77471	2.72348	0	0	0	0
PF3D7_0812300	0	0	0	0	0	0	0	0	0	0	0.707988	0	0	0	0	0.756912	0	0	1.13949	0	9.72325	0	0	0	0	0	0	0	0	1.21449	0	0	0	0	0	0	0	0	0	0	0	0	0	0	1.0847	0	0	0	0
PF3D7_0812400	5.44303	0.49315	5.74048	0.819078	0	0	5.72921	9.37302	1.14734	3.25979	8.80618	2.76159	3.39633	10.5018	10.7203	1.2508	0	1.72088	4.25137	0	0	2.68617	0.964612	1.29744	10.6274	9.31216	1.29397	9.9577	3.29092	3.15762	12.9225	3.14707	4.39914	1.75228	13.3124	0	1.1755	5.1669	7.07136	0	11.4261	1.58474	1.02775	0	11.743	1.30991	11.1028	12.6831	0
PF3D7_0812500	0	1.15221	1.9604	0	3.12545	0	0	1.64668	0	0	8.99356	0	0	0.95446	0	0	0	0	0	0	1.47568	0.829099	0	8.59206	3.77967	0	7.39216	0	0.792674	0	3.98368	0	0	3.38896	9.26068	0	0	4.24108	1.09172	0	10.3362	0	5.4112	10.176	8.24627	0	0	3.5283	0
PF3D7_0812800	2.95353	0	0	0	0	0	5.12229	0	0	0	0	0	0	0	0	0	0	0	1.7681	0	0	0	0	0	0	0	0	0	0	0	0	0	0	0	0	0	2.25584	0	0	0	0	0	0	0	0	0	0	0	2.27471
PF3D7_0812900	4.3621	6.93111	0	0	0	8.40391	10.3539	5.62368	0	0	3.63267	0	9.45409	0	0	0.756912	0	0	0	0	0	0	6.23305	0	0	0	0	6.51536	0	0	1.3115	0	0	6.91916	0	0	0	0	7.87759	3.12395	1.73898	0	0	0	9.30141	0	0.900054	0	1.54572
PF3D7_0813000	7.03569	5.59311	5.14107	6.53471	6.30921	1.44056	8.93352	6.56636	7.9236	9.8087	9.43895	8.18982	9.73249	7.79048	5.91743	7.46129	0	9.47518	8.14828	10.7395	7.07238	7.16102	8.95638	8.17463	7.08338	7.83738	5.91964	8.98567	2.61494	8.07189	10.6651	8.8416	6.97619	8.56695	9.40815	0	10.3218	9.4974	8.49936	10.0476	9.09826	0	5.69774	7.38329	5.86214	7.76137	7.82142	5.06917	9.04674
PF3D7_0813100	1.23222	0	4.49064	3.88333	0	8.24994	0	0	1.14734	0	0	0	0	0	8.70418	0	0	0	2.20448	1.68662	4.09003	0	0	0	0	4.34905	0	0	0	0	1.3115	3.14707	0	0	0	3.31564	1.81451	4.60188	0	2.61944	0	0	6.79593	6.10399	1.0847	0	1.4501	0	8.29406
PF3D7_0813200	7.00571	5.54355	6.84568	0	2.84427	0	8.13983	1.94167	4.59013	6.24327	5.85841	5.30535	7.92129	9.6641	8.68906	3.50437	0	8.28082	0	2.93678	0	6.68273	7.60817	0	7.1403	9.23306	1.29397	0	5.66662	0	8.04874	0	10.2795	6.93786	0	8.01402	0	8.55198	6.36548	0	9.28286	1.58474	0	6.83746	3.31723	6.22811	8.57125	0	0
PF3D7_0813300	0	1.39509	6.75479	4.87176	0	0	0	0	4.51545	0	0	1.54949	2.06227	1.52392	0	0	0	0	0	0	0	0	6.15813	0	0	0	1.96497	0	0.792674	0	3.84177	0	0	0	1.09645	0	0	0	0	0	0	0	0	6.35118	0	0	0	0	0
PF3D7_0813400	10.4666	11.5316	11.6366	1.71933	10.156	10.8908	11.6726	10.8283	12.3406	10.9656	10.564	12.3954	9.635	11.4995	11.3645	9.64611	11.0676	1.10312	8.7974	0	0.918821	3.66091	12.3324	10.0649	13.35	10.8597	2.76725	9.61795	8.82977	11.9907	12.2372	2.78533	10.2077	10.4995	11.205	11.3875	11.2684	11.5022	10.8458	0	8.15515	0	10.0018	1.73871	5.77623	9.90624	9.02426	12.0951	0
PF3D7_0813500	10.0101	9.5358	8.65296	8.7627	9.50029	1.44056	1.20238	7.61208	9.9898	9.54559	8.92752	0	0	0.95446	0	7.08241	6.89569	0	0	0	0	0.829099	9.53391	9.60106	10.4208	0	9.97204	0	6.28336	10.3695	0	0	9.08282	9.09652	0	1.69561	7.31829	0	0	0	9.80242	0.999833	0	11.505	7.89868	7.34199	9.17886	11.7337	0
PF3D7_0813600	0	1.78454	4.61745	0	3.74015	0	8.14647	0	0	0	0	1.54949	0	5.76706	0	1.61806	0	0	0	0	0	0	4.68594	7.23302	0	0	0	0	1.67665	0	1.3115	0	0	2.05608	4.6383	0	0	0	0	0	0	0	6.82266	0	0	1.30991	0	1.54398	0
PF3D7_0813700	5.57139	5.92848	2.76201	3.72557	6.53436	0	10.4762	9.03688	10.4915	0	9.73441	0	10.5076	10.0355	0	8.37564	0	0	0	0	0	5.94422	8.86806	0	0	3.95742	0	0	1.97421	0	10.53	8.62179	0	4.71525	10.4143	5.88795	6.65016	3.75884	3.7489	3.49701	0	0	2.8546	0	6.16227	0	0	10.3893	3.11736
PF3D7_0813800	9.94146	8.00288	8.01093	7.16144	8.57034	2.14683	8.17922	4.9794	0	4.52725	6.75576	0	0	6.81512	0	0	0	0	0	7.18225	0	0	0	0	0	1.38679	0	0	0	1.21449	0	0	0	0	0	0	0	0	2.96119	0	0	0	0	0	1.0847	0	0	0	0
[truncated: 3,113 more rows]
[truncated: 2 more columns]
