# Supplementary material for: Latent transcriptional variations of individual Plasmodium falciparum uncovered by single-cell RNA-seq and fluorescence imaging
Source: PLoS Genet. 2019 Dec 19;15(12):e1008506. doi: 10.1371/journal.pgen.1008506 (PMC6952112; doi:10.1371/journal.pgen.1008506)
Supplement: S2 Table — (XLSX) [file pgen.1008506.s010.xlsx]

## Sheet: Norm_gene_expn_46_cells_3_clust
Cluster	3	1	1	1	1	2	3	1	1	3	1	2	1	3	3	1	1	1	2	2	1	2	1	2	1	1	3	1	1	2	3	3	1	1	1	1	3	2	2	1	1	1	2	3	1	1
	KW61_S8	KW62_S9	KW63_S10	KW64_S11	KW65_S12	KW66_S13	KW67_S14	KW69_S16	KW70_S17	KW71_S18	KW72_S19	KW73_S20	KW74_S21	KW75_S22	KW76_S23	KW77_S24	KW78_S25	KW79_S26	KW80_S27	KW81_S28	KW82_S29	KW83_S30	KW84_S31	KW85_S32	KW86_S33	KW87_S34	KW88_S35	KW89_S36	KW90_S37	KW91_S38	KW92_S39	KW93_S40	KW94_S41	KW95_S42	KW96_S43	KW97_S44	KW98_S45	KW99_S46	KW100_S47	KW101_S48	KW102_S49	KW103_S50	KW104_S51	KW105_S52	KW106_S53	KW107_S54
PF3D7_0100100	0	0	0	0	0	0	0	0	0	0	0	0	0	9.65624	0	0	0	0	0	0	0	0	0	0	0	0	0	1.16278	0	0	0	0	0	0.985171	0	0	0	0	0	0	0	0	0	0	0	0
PF3D7_0100500	0	0	1.77487	0	0	0	0	0	0	0	0	0	2.98695	0	0	0	3.15609	0	0	0	0	0	0	0	0	0	3.29057	0	3.34226	0	0	0	0	2.97395	0	0	3.94123	0	0	0	0	0	0	0	0	0
PF3D7_0100600	0	0	3.41796	1.69285	0	0	0	0	0	0	0	0	5.7927	0	0	0	0	0	0	0	0	0	0	0	0	0	6.44449	0	0	0	0	0	0	5.69868	0	0	6.71589	0	0	0	0	0	0	0	0	0
PF3D7_0101900	0	0	0	0	0	0	0	0	0	0	0	0	0	0	0	0	0	0	0	0	0	0	0	0	0	0	0	0	0	0	0	0	0	0	0	0	0	0	0	0	0	9.26167	0	0	0	0
PF3D7_0102200	0	1.73991	7.28552	0	0	0.626409	0	0	0	0	0	0	6.99642	3.17021	0	0	0	0.880416	11.4354	0	1.91929	0	0	0	0	0	0	0	9.78232	0	0	1.07192	0	0.985171	0	0	0	0	0	0	0	0	0	0	0	0
PF3D7_0102400	0	1.11774	0	0	0	3.75548	0	0	4.59821	0	0	0	0.992559	0	0	0	7.61452	0	0	0	0	0	0	0	0	0	0	0	0	0	0	0	0	0	0	0	4.49455	0	2.05497	0	1.2168	0	0	0	0	0
PF3D7_0102500	0	1.11774	9.40507	0	11.4551	0	0	0	0	0	0	0	10.6803	0	0	7.16562	0.781958	0	0	2.11078	2.99202	0	0	0	0	6.2242	1.4631	0	8.66018	1.65447	0	5.59681	2.68857	2.29813	1.0581	1.00192	13.4656	8.25878	4.52904	5.42185	3.36038	3.29381	0.914093	0	0	9.92785
PF3D7_0102600	0	1.73991	7.44943	0	0	0	0	0	0	0	8.94182	0	0.992559	0	0	0	0	0	0	0	0	0	0	0	7.25642	0	0	0	0	0	0	0	0	0	0	0	0	0	0	1.55943	1.2168	7.17106	0	0	0	0
PF3D7_0102800	0	0	4.85069	0	0	0	0	0	0	0	0	0	0	0	0	0	0.781958	0	0	0	0	1.20852	0	0	0	0	0	0	0	0	0	0	0	0	0	0	0	0	0	0	0	0	0	0	0.827428	0
PF3D7_0102900	0	0	0	5.67923	0	1.6667	0	0	0	0	1.08525	0	2.31	0	0	0	0	0	0	0	0	0	0	0	0	0	0	0	0	2.67134	0	0	0	0	0	0	0	0	0	0	0	0	0	0	0	0
PF3D7_0103000	0	0	0	0	0	0	0	0	0	0	5.98315	0	0	0	0	0	0	0	0	0	2.37115	0	4.51164	0	4.52667	0	1.4631	8.79208	0	0	0	0	0	0	0	0	0	0	0	0	0	6.45289	0	0	4.81292	0
PF3D7_0103100	9.43231	11.2116	9.86463	0	9.81807	6.97791	11.3625	11.6785	0.920775	1.16	9.56426	9.4865	0	8.27977	0	0.838091	0	9.18295	0.712102	0	9.48675	3.14829	8.92443	7.7248	11.1223	11.349	1.4631	10.7372	8.47402	1.05244	12.067	6.85339	10.5017	6.64291	9.16086	0	0	0	0	6.81984	10.5635	10.5645	4.9979	1.40861	1.34995	9.28885
PF3D7_0103200	10.0102	1.73991	10.3011	11.2946	13.0473	11.1741	2.6382	10.4637	10.9791	7.14713	0	7.76195	10.8132	8.95077	1.60264	11.4111	8.74026	8.76177	8.6295	11.8515	11.0972	2.91744	7.95204	11.8401	0	9.67057	1.4631	9.59169	3.87901	12.1671	0	11.9502	10.9825	10.898	9.63343	6.34364	0.924165	9.5069	1.03688	11.1849	11.3483	9.14682	1.46924	6.94786	11.2494	10.8383
PF3D7_0103300	0	0	1.77487	0	0	0.626409	0	0	0	0	0	0	5.15542	0	0	0	0	0	0	0	2.71473	0	0	0	0	0	0	0	3.67287	0	0	0	0.830343	0	0	0	6.67845	0	0	4.96275	0	4.32781	0.914093	0	6.64585	0
PF3D7_0103400	9.27698	0	8.52096	4.05577	8.69009	0	12.5164	10.1036	0.920775	11.1704	9.41104	9.0106	1.57503	10.244	1.60264	10.1246	9.09559	10.2659	9.13762	10.3686	11.9645	1.85679	8.68079	11.0095	0	2.28751	2.17441	10.5697	9.50866	9.54585	10.2459	9.26946	9.81208	10.9127	10.3923	5.39607	11.6651	4.99101	10.0429	8.11141	9.6043	7.71538	7.60496	12.2308	10.9957	9.12634
PF3D7_0103500	1.3409	0	6.64825	2.71861	0	0.626409	2.16469	2.37729	0	0	0.642354	3.04446	0.992559	0	1.60264	0	0.781958	0.880416	1.18674	0	0	0	0	0	0	0	2.17441	0	0	3.09056	2.38004	0	0.830343	0	1.0581	1.00192	0.924165	0.930488	0	0	0	0.794032	4.08057	1.40861	0	9.38231
PF3D7_0103600	2.02367	0	7.86739	2.45046	0	1.06173	0	0	0	0	0	1.29282	0	0	0	8.82629	1.28625	8.75617	7.63082	0	0	4.96131	1.42102	0	0	3.50491	0	0	3.59705	0	0	4.45564	0	0	0	0	0.924165	6.84732	1.03688	0	1.2168	8.47957	8.10412	0	6.81418	0
PF3D7_0103700	0	0	5.2223	4.05577	1.13375	4.57508	0	0	0	0	0	0	4.15584	0	0	7.94695	7.68178	0	6.84845	0	0	4.17337	0	0	0	3.33031	0	0	4.11478	5.71573	0	2.43534	0	0	0	0	4.84926	0	0	0	0	2.78059	6.94304	0	2.68294	0
PF3D7_0103800	0	0	6.67414	0	0	0	0	0	0	0	0	0	0	1.09971	0	0.838091	0	0	0	0	8.40538	0	0	0.715361	0	0	0	0	0	0	1.63355	0	0	0	0	0	0	0	0	0.980892	0	0	0	0	0	0
PF3D7_0103900	5.05289	0	6.02646	0	0	4.97491	0	0	0	4.37527	3.05161	0	0	2.47831	0	8.37771	0	7.18622	6.28948	4.49666	0	0	1.42102	0	1.15379	0	0	0	0	0	0	3.1236	5.55177	0	0	0	3.76194	0	1.03688	0	0	0	0	0	5.92215	0
PF3D7_0104000	2.83438	0	2.38919	0	0	0	0	0	0	3.26934	0	0	0	2.14709	0	0	0	0	2.61011	0	8.48035	0	0	0	0	0	0	0	0	0	0	2.92853	0	0	2.08629	0	5.99618	0	0	0	0	0	0	0	4.9275	0
PF3D7_0104100	7.44492	1.11774	8.32241	1.08166	0	0	0	1.26216	10.1351	4.28679	9.08429	1.29282	0.992559	1.09971	9.04597	0.838091	0.781958	0	0	0	9.51993	0	11.6258	0	0	0	0	0	1.5651	1.05244	0	0	6.85997	9.98703	6.41634	0	0.924165	0	0	5.45425	0	10.0063	0.914093	0	0.827428	4.8675
PF3D7_0104200	11.2815	1.11774	9.40765	10.4717	10.4824	8.39435	8.53244	12.1294	9.06845	10.535	8.59575	0	10.2635	8.02507	2.34311	10.1677	9.27048	6.41093	9.41217	2.11078	11.6118	7.66459	11.1576	9.80289	11.4663	10.991	11.1164	11.9818	10.4408	5.68594	10.7787	10.5132	11.0007	10.4255	10.4986	9.93753	13.291	9.108	9.77319	10.3773	11.1106	8.99945	9.02028	11.9879	9.86054	11.2673
PF3D7_0104300	11.3827	1.11774	8.10803	9.23013	9.6221	8.74086	8.84268	9.31591	10.0575	8.12936	9.43462	0	1.98882	10.6512	10.4069	0.838091	8.97701	8.85118	10.3254	0	8.81491	7.87258	6.80389	1.19143	7.55782	11.2801	0	7.37306	6.42441	7.67238	2.38004	8.55366	2.85297	10.4661	1.66191	10.1045	11.6353	0	2.38049	9.47333	0	1.30324	7.94236	8.98219	9.09753	9.54129
PF3D7_0104400	0	0	0	0	9.84829	6.14151	0	0	3.93453	0	0.642354	0	0	0	0	0	0	0	0	0	0	0	9.26458	0	1.15379	1.19789	0	0	8.22287	0	0	9.42792	0	0.985171	0	8.91672	2.86455	0	11.7261	0.980892	0	0	2.18191	7.88255	0	9.24281
PF3D7_0104500	0	1.11774	0.683038	0	0	5.42177	0	0	0	0	0	0	0	0	0	0	0	0	0.712102	0	0	0	0	6.89613	0	0	0	0	3.43228	0	0	0	6.28601	0	0	0	0	0	0	6.74324	0	6.89676	0	0	5.725	0
PF3D7_0104600	0	0	0	0	0	0	0	0	0	0	0	0	0	0	0	0	0	0	0	0	0	0	0	0	0	0	0	0	0	0	0	0	5.85304	0	0	0	0	0	0	0	0	0	4.73591	0	0	0
PF3D7_0104800	0	1.73991	0	1.08166	0	8.9504	1.45515	0	0	0	0	1.96353	0	0	0	0	0	0	0	0	0	0	6.19265	0	0	0	0	0	4.61517	8.91018	0	0	0	0	0	0	0	0.930488	1.03688	0	0	0	0	0	1.34995	0.890877
PF3D7_0105200	2.02367	0	7.51298	0	0	6.57081	0	1.26216	0.920775	8.96512	0	0	0	4.77038	0	0	0.781958	0	0	0	0	1.20852	0	6.66927	0	1.19789	3.00504	0	0	1.05244	0	0	0.830343	0.985171	0	0	0	1.89443	0	0	0	0	0	3.21321	0	0
PF3D7_0105300	7.11871	0	0	0	0	0	0	0	1.87947	0	1.42364	0	0	6.86362	7.10305	2.05337	0	0	0.712102	0	0	0	0	0	3.97267	0	0	0	4.45259	0	4.46124	0	0	0.985171	0	0	0	0	0	0	0	0	0	3.83173	0	0
PF3D7_0105400	6.3072	0	4.88065	0	1.76067	2.09163	0	0	0	3.86596	0	0	0	4.57666	6.00329	0	6.18876	3.23405	8.71524	0	1.91929	0	0	0	0	0	3.00504	0	0	0	3.23435	1.07192	0	3.14346	0	0	0	0	0	0	0	2.22329	0	4.49266	0	0.890877
PF3D7_0105500	8.03135	7.22496	0	0	0	1.06173	0	0	0	3.73832	3.67563	0	0	4.94115	0	0	0	8.62404	3.40229	0	5.10385	6.76158	0	0.715361	0	0	0	0	0	0	1.63355	2.70291	0	0	0	0	0	5.41523	0	0	4.07823	0	0.914093	0	0	6.78595
PF3D7_0105600	9.78298	1.11774	9.12275	0	6.46242	10.3162	0	8.31501	9.7075	10.1255	8.33763	10.8315	1.57503	8.83637	11.0851	0	0	0	1.18674	8.89879	11.0843	3.67797	9.288	10.4515	2.83287	7.99958	0	10.0966	10.0241	11.7455	0	9.88846	9.36134	0.985171	12.0844	9.42169	0	10.7371	0	8.66552	12.0749	0	3.01348	0	9.45042	8.39915
PF3D7_0105700	11.0497	5.07733	8.75532	12.0774	9.42315	10.9966	10.741	10.8235	9.9032	11.1256	8.5768	1.96353	10.3892	11.0532	0	8.36398	1.28625	11.7776	0	7.02736	10.2223	12.5092	11.9859	7.55791	10.8288	12.0057	11.4701	12.287	10.3813	13.0809	10.3657	8.24322	11.5196	12.5035	11.2348	8.37887	0	10.0073	6.09412	10.6045	11.3959	6.08292	11.5541	11.3216	11.0573	10.941
PF3D7_0105800	4.98467	0	7.51775	0	0	0	11.5299	0	8.75019	2.23381	1.42364	0	0	0	6.00329	0	0	0	1.54328	0	6.2764	0	6.98677	0.715361	1.15379	0	10.2839	7.13949	1.85279	1.05244	7.82015	9.33987	0	8.39654	0	0	1.48294	0	1.03688	9.08054	1.86734	7.68483	0	9.96174	0.827428	0
PF3D7_0105900	0	0	0	8.38245	0	0	0	1.26216	0	7.37881	0	0	0	0	0	0	10.4033	0.880416	0	0	6.08271	1.20852	2.12284	0	7.37827	1.19789	0	0	5.99294	1.05244	0	9.80025	0	0	1.66191	2.58816	0	0	0	9.41896	0	9.14868	0	0	0	0
PF3D7_0106000	13.0287	10.3441	11.4099	12.2196	11.6596	9.95448	12.4179	12.5769	10.9785	12.8786	11.0883	10.86	1.57503	13.2038	14.1577	12.5994	12.8178	11.9371	9.8908	7.16719	12.9686	12.4873	8.04662	10.1746	10.5499	11.1653	14.4894	9.30285	11.2261	12.419	14.1096	13.405	11.7249	9.94893	12.327	11.0234	0	10.0048	12.6859	10.2539	9.79487	12.0761	11.0925	14.7951	11.1472	12.9061
PF3D7_0106100	3.72952	0	7.95097	1.69285	8.45501	0.626409	11.301	0	2.19299	0	7.84446	10.4767	1.57503	9.07828	4.78035	7.99228	3.46891	1.42321	0	3.45388	9.2202	7.76365	1.42102	4.29388	11.3466	2.90115	0	10.296	0	1.05244	5.85236	10.3301	9.3145	0	0	4.86169	0	3.56938	2.05497	7.15162	10.1992	2.22329	10.1892	4.94424	9.35809	9.12413
PF3D7_0106200	0	5.26463	5.66256	0	2.19624	0	1.45515	1.26216	7.00807	7.38947	5.09134	0	9.57194	9.52808	0	8.6871	8.41492	7.89054	8.69094	0	9.86156	0	8.6267	0	0	1.84321	0	1.16278	5.71663	8.87431	6.00186	1.68008	7.50399	4.87808	9.50824	7.66203	0	0	0	0	10.7876	7.65887	0	6.59961	0	6.95442
PF3D7_0106300	8.58021	0	1.77487	2.12082	1.13375	10.1017	0	1.26216	3.43622	2.23381	7.93982	2.7656	1.57503	1.71643	1.60264	9.48742	1.28625	0.880416	7.02142	1.41122	2.71473	10.1863	2.59294	0	3.7279	1.84321	0	0	4.31737	3.26188	3.52529	1.68008	3.25689	3.97207	8.76113	1.58752	0	0	0	3.13578	3.69139	0	2.18191	0	3.65739	3.37814
PF3D7_0106400	0	0	3.95721	5.85649	7.14898	0	0	0	7.62563	4.37527	4.24397	7.73275	0	0	0	8.19976	1.65919	0.880416	0	0	8.91393	0	10.063	0.715361	7.84594	0	0	0	5.96305	0	0	6.63079	0	7.7118	0	0	0	0	0	0	3.36038	0	0	6.57478	7.41464	6.71733
PF3D7_0106500	0	0	6.15462	0	1.13375	0	1.45515	0	3.02593	0	7.42211	0	0.992559	9.55683	0	7.0068	10.2249	8.88493	0	0	7.53937	1.20852	1.42102	1.19143	0	0	0	0	8.50547	0	0	7.77637	0	7.48605	3.10018	0	0	0.930488	0	7.24718	0	1.67886	0	0	0	0
PF3D7_0106600	0	0	0.683038	0	0	0	0	0	0	0	0	0	0	0	0	0	0	0	0	1.41122	0	0	0	0	0	0	0	0	0	0	0	3.1236	0	2.78184	0	0	0	0	0	5.17203	0	0	0	6.07023	0	0
PF3D7_0106700	0	0	7.71358	0	0	0	0	0	0	0	0	0	0	0	0	0	0	0.880416	0	10.3485	0	1.20852	0	0.715361	0	5.31546	8.26077	0	0	0	0	0	0	0	0	1.00192	0	0	0	3.28735	0	0	0	0	1.73273	0.890877
PF3D7_0106800	2.48524	0	0	0	1.13375	0.626409	1.45515	0	7.97199	1.16	0.642354	0	9.34705	0	2.34311	1.36478	0	0	0	0	0	5.96849	0	0.715361	0	1.19789	0	0	1.20539	0	0	1.07192	8.65007	10.093	6.72753	4.39598	0.924165	0	2.05497	1.55943	1.86734	2.22329	0	0	0.827428	0
PF3D7_0106900	6.8191	0	5.10028	2.94464	8.00994	0	0	0	3.17603	8.89202	0	0	6.8307	7.65955	0	0	0	0	6.94127	6.00148	8.20911	2.64248	0	0	8.45674	5.91948	0	0	8.42003	0	1.63355	9.73457	0.830343	8.41736	2.68053	0	0	0	0	3.28735	0	9.41688	3.01348	0	7.19584	7.74534
PF3D7_0107000	1.3409	5.34988	4.21413	5.71033	0	0.626409	0	2.37729	0	0	1.69755	0	4.37811	0	2.34311	1.36478	3.03468	2.94995	0.712102	2.11078	6.51454	0	0	2.27839	1.15379	2.62671	0	1.16278	5.91702	1.05244	0	0	2.03999	2.97395	0	0	0	0	8.72012	2.29123	2.31409	1.67886	3.16341	0	5.74597	4.30704
PF3D7_0107100	0	6.26781	0	0	0	0	0	0	0	0	0	0	0	0	0	0	0	0	0	0	0	0	0	0	9.96663	0	0	0	0	1.05244	0	0	0	0	0	0	6.86775	9.15002	8.96447	0	0	0	7.07191	0	0	0
PF3D7_0107200	0	0	0	0	0	0	0	0	0	0	0	0	0	0	0	0	0	0	0	0	0	0	0	0	0	0	0	0	0	0	0	0	0	5.39715	0	0	0	0	0	0	0	4.85243	0	0	0	0
PF3D7_0107300	1.3409	0	7.24001	0	1.13375	0	0	0	0	0	0.642354	0	10.3774	0	0	0.838091	0	0	0.712102	0	0	0	5.77315	0	2.22495	0	1.4631	0	7.78829	0	0	0	0	0	1.0581	0	0.924165	0	1.63393	0	1.86734	0	0	0	9.95137	6.9243
PF3D7_0107400	0	0	0	0	4.63724	0	0	0	0	0	0	8.14116	0	7.6013	0	0	0	0	5.80437	0	0	0	0	0	2.22495	1.84321	0	0	0	0	0	0	0	0	0	0	0	0	0	6.13199	0	0	7.04318	0	0	0
PF3D7_0107500	9.12682	1.73991	8.34139	2.94464	5.67693	0	1.45515	0	7.92504	4.75094	1.42364	0	9.31602	1.71643	0	10.1922	10.9213	0.880416	6.24161	6.50175	0	6.70832	1.42102	7.27663	1.15379	8.31306	2.17441	9.45576	9.05851	8.71751	9.68874	1.68008	5.45273	4.67179	1.0581	11.2387	1.48294	10.3384	12.2273	9.68949	2.31409	0	11.3051	0	0.827428	2.14314
PF3D7_0107600	0	1.11774	1.14472	0	0	8.41288	1.45515	0	0	1.16	9.02028	0	0	0	0	0	0	0	1.18674	0	0	0	0	0.715361	2.22495	0	0	0	0	0	0	0	0	0.985171	0	0	10.6378	0	0	0.980892	0	0	0	0	0	0
PF3D7_0107700	0	0	0	0	0	7.14795	6.07018	10.2333	0	0	0	0	0	0	0	4.25676	1.95526	4.51498	0	5.40907	0	4.36912	0	0	0	0	0	0	5.62415	0	0	0	0	3.97207	0	0	4.43593	0	0	0	0	0	0.914093	0	0.827428	0.890877
PF3D7_0107800	0	0	6.5017	0	0	8.39901	0	3.90548	0	0	8.47587	0	0	1.09971	0	0	7.75569	0.880416	7.76808	5.66644	0	0	0	5.07624	0	0	0	3.27385	0	9.35319	0	2.10658	0	0	0	0	0	0	5.77191	0	0	0	0.914093	0	0	4.94956
PF3D7_0107900	0	0	0	8.86595	0	2.55911	0	9.48593	0	0	7.39833	0	0	0	0	5.96438	0	0	0	2.57987	0	0	0	4.5125	0	0	0	1.16278	6.17346	1.05244	0	0	0.830343	0	0	1.00192	0	0	0	7.41296	0	0	0	0	6.60051	0
PF3D7_0108000	0	5.68126	4.06553	0	0	0	1.45515	0	2.19299	0	8.36489	8.3607	0	0	0	0	3.64517	0	6.75777	0	0	0	0	0	0	1.19789	0	1.16278	0	0	0	0	0	0	0	1.00192	0	0	0	0.980892	0	0	0	0	0	0
PF3D7_0108100	0	10.1136	7.10692	5.82842	2.53035	5.42177	0	6.17643	8.1862	0	8.16231	10.9798	0.992559	0	1.60264	10.4249	9.21567	0	3.00362	1.41122	8.90976	0	8.57051	3.01093	0	1.19789	0	0	5.01542	0	1.63355	3.93819	8.63885	8.72848	0	0	0	0.930488	1.63393	10.0857	1.2168	8.46766	0	0	8.17166	6.09782
PF3D7_0108300	1.3409	1.11774	2.93747	1.08166	0	7.14241	0	0	6.61987	0	8.48493	3.95426	0	0	0	7.69608	0	0	0	5.35159	1.25772	1.20852	1.42102	7.32364	0	7.96264	0	6.45487	5.01542	3.79582	3.52529	0	7.44723	0	3.68975	6.96959	4.70777	6.71673	8.67628	7.14171	0	0	9.03252	0	7.226	0.890877
PF3D7_0108400	0	1.11774	2.54699	0	0	0	0	0	0	0	0.642354	0	0	0	0	0	4.30057	0	5.4515	0	0	0	0	0	2.22495	0	0	0	4.31737	3.26188	0	0	0	1.56516	5.63512	0	0	5.5882	1.03688	0	1.86734	0	0	0	0	0
PF3D7_0108500	0	0	0	0	0	5.3658	0	0	0	0	0	0	0	0	0	0	0	0	6.88785	0	0	0	3.46813	0	0	2.28751	0	0	0	0	0	0	0	5.99302	0	0	0	0	0	0	0	0	0	0	0	0.890877
PF3D7_0108600	1.3409	11.3422	5.69665	1.08166	10.213	7.38227	1.45515	1.92489	8.18177	1.16	7.36926	0	0.992559	0	0	0	7.99419	0	7.6215	1.41122	0	4.45786	2.12284	0.715361	9.86984	0	0	8.60737	6.29841	5.527	1.63355	4.65815	0	5.58551	4.10708	9.25176	0.924165	1.49152	5.35642	1.55943	0	2.43389	2.4388	0	0	5.42159
PF3D7_0108700	0	0	7.7465	0	1.13375	1.06173	0	8.35253	4.97115	0	0	0	6.0297	10.2535	0	0	7.63555	1.42321	11.0278	6.3632	10.9759	1.20852	7.67248	0.715361	0	1.19789	0	0	5.68035	10.3592	0	0	5.13901	0.985171	0	7.21327	0	0	9.81254	8.0006	6.70453	3.39792	4.78301	0	2.84723	5.27013
PF3D7_0108800	0	0	0	0	0	0	0	10.8834	0	0	0	0	0	0	0	0	0	0	0	1.41122	0	0	1.42102	0	0	0	0	4.99875	4.69007	6.7314	0	0	0	0	0	1.58752	0	0	0	0	0	4.73806	8.11797	0	0	0
PF3D7_0109100	2.02367	0	0	0	1.13375	0	0	0	0	0	0	0	0	0	1.60264	0	7.60389	0	0	7.0814	1.25772	0	1.42102	0	0	0	0	0	0	0	8.31522	0	0	0.985171	0	0	11.1785	1.49152	0	1.55943	0	0	0	0	0	0
PF3D7_0109200	0	0	0	0	0	0	0	0	0	0	0	0	0	0	0	0	0	0	0	0	0	0	0	0	0	0	0	0	0	0	0	0	5.07384	0	0	0	0	0	0	0	0	6.87888	0	0	0	0
PF3D7_0109300	0	0	0	0	0	0	0	0	1.47833	0	0	0	8.4649	0	0	0	0	0	0	0	0	0	6.22537	0	5.19079	0	0	0	0	0	0	1.07192	0	6.18005	0	0	0	0	0	0	0	0	0	0	3.90124	0
PF3D7_0109400	2.83438	1.11774	0	3.46575	0	6.04976	10.5763	0	6.45342	0	0	2.7656	7.53205	0	0	8.65926	5.46492	0	0	11.0814	8.86742	3.67797	0	7.93617	10.3037	7.99958	0	1.16278	6.88922	10.7241	1.63355	0	0	0	7.10176	0	8.15298	1.89443	0	5.48594	0	6.84243	9.97773	1.40861	1.34995	0
PF3D7_0109500	0	0	5.39832	0	0	0	0	8.45382	0	0	0	0	0	0	0	0	0	0	0	0	0	0	0	0	0	0	0	0	0	0	0	0	0	0	0	0	0	0	0	0	0	0	0	0	0	4.30704
PF3D7_0109800	0	3.5274	4.93877	0	0	7.52964	0	0	8.20379	1.16	0	0	0	0	0	0	0	8.25459	0	0	0	0	6.40748	0	0	0	0	0	0	0	0	0	0	0	0	0	0	0	1.03688	0	9.90259	0	4.15407	0	0	0
PF3D7_0109900	2.48524	7.898	6.09196	5.28392	4.76946	6.84093	8.32867	6.49995	4.09393	9.92573	6.9391	1.29282	6.80539	5.14133	7.47749	7.70155	1.95526	4.80266	9.77051	6.55365	4.02706	9.4426	5.24453	7.92858	0	0	6.58313	0	6.34551	2.89613	6.04844	10.2592	0.830343	4.55641	0	2.81065	6.2384	4.50729	3.97499	5.91635	10.1293	1.67886	0	3.21321	2.28469	8.7901
PF3D7_0110000	0	0	4.39109	10.195	1.76067	0.626409	0	1.26216	0	6.15727	0	0	10.17	0	1.60264	0	1.28625	0	0	6.55365	7.91692	0	0	0	1.15379	7.98492	0	1.16278	0	0	0	0	8.22783	5.21891	2.90556	4.95791	0	1.49152	1.63393	0	10.0648	0	1.46924	0	8.49336	6.16806
PF3D7_0110100	2.02367	10.7539	4.26044	0	0	8.05709	0	1.26216	0	0	0	0	0	0	0	0	0	0.880416	0	0	0	11.4727	2.12284	10.9877	0	0	0	9.15393	4.95596	1.65447	0	8.85435	8.61327	0	0	7.62587	0	0.930488	1.03688	8.69294	0	0	1.46924	3.65349	9.99144	0.890877
PF3D7_0110200	0	0	0	0	0	0	0	0	0	0	0	0	4.98555	0	0	0	0	0	0	0	0	0	0	5.13012	2.22495	0	0	0	1.20539	0	0	0	0	0	0	0	0	0	0	0	0	0	0	0	0	0
PF3D7_0110400	6.8767	0	8.81084	1.69285	10.1309	8.43345	1.45515	1.26216	9.78256	0	4.99313	9.5296	6.58515	0	1.60264	0.838091	0	0.880416	4.95396	0	0	6.53559	5.11082	5.96859	1.78658	0	0	0	6.6569	0	0	0	9.86961	0	0	0	0	10.4491	6.80009	0.980892	1.2168	0.794032	4.68721	0	9.23924	0
PF3D7_0110500	0	0	8.56546	0	0	0	1.45515	10.8179	0.920775	0	0	2.7656	9.32272	0	0	0.838091	8.04616	0	10.2175	6.07436	5.50836	11.8515	2.59294	8.53423	6.47895	1.19789	1.4631	9.67276	9.12076	12.4216	0	7.6943	0	8.09442	10.184	0	7.00514	7.94547	11.857	10.0921	0	0	11.6675	0	9.06452	1.43755
PF3D7_0110600	1.3409	1.11774	9.68738	9.39232	9.20111	9.04104	2.16469	2.37729	8.70459	0	9.32787	1.96353	6.92772	0	1.60264	9.67843	9.98585	0.880416	0	0	1.25772	0	2.12284	10.2526	2.5607	0	2.17441	9.41707	9.21254	11.2483	1.63355	3.71419	1.73739	0	1.0581	8.47551	0	7.56553	6.04899	3.54974	1.86734	0.794032	7.33948	0	7.97696	6.82995
PF3D7_0110700	0	0	0	0	0	0	1.45515	0	0	0	0	0	0	0	0	0	0	0	0	0	0	0	3.23093	0	6.35489	0	0	0	0	0	0	0	0.830343	0	0	0	0	0	1.03688	0	0	0	0	0	0	0
PF3D7_0110800	0	0	0.683038	0	0	2.91162	0	0	0.920775	0	0	0	0	0	0	0	9.05323	0	0	0	0	0	0	0	0	0	0	0	0	0	0	0	0	0	0	0	0	7.54468	0	0	0	0	0	0	0	0
PF3D7_0110900	0	0	2.38919	0	0	7.12565	9.5969	0	0	0	1.08525	5.37858	0	1.71643	0	0	0	0	3.31247	4.3865	0	0	6.40748	0	0	0	3.29057	0	4.45259	9.18768	0	0	0	2.29813	6.37931	0	0	0	0	0	8.4373	4.73806	0	2.10757	0	0
PF3D7_0111000	9.48573	0	9.4681	0	0	0	0	0	0	0	0	0	7.46898	6.68281	9.78961	0	0	0	0	0	6.11203	0	0	1.19143	0	0	1.4631	0	8.55139	0	0	10.254	9.4918	2.56016	0	0	0.924165	3.7743	1.03688	0	0	0	0	7.40762	2.28469	0
PF3D7_0111200	1.3409	0	1.77487	0	0	0	0	5.90059	0.920775	0	3.47193	0	3.57129	0	0	0	0	0	1.18674	2.11078	0	2.30247	0	4.59145	0	0	0	0	3.59705	3.6797	0	6.75376	6.13446	0	0	5.88642	0	0.930488	2.05497	0	0	6.73719	0.914093	0	0	0
PF3D7_0111300	0	0	0.683038	0	0	6.63536	10.4016	0	7.17786	1.16	7.52234	0	0	0	0	1.36478	9.97866	1.42321	9.16835	0	1.25772	0	0	0.715361	0	0	0	0	7.34823	8.99766	0	5.42239	0	1.56516	0	1.00192	0	0	0	5.5473	0	0	3.53762	0	1.34995	0
PF3D7_0111400	2.02367	0	0.683038	1.08166	1.13375	0.626409	0	9.01028	0	1.16	6.08202	0	0	0	0	6.40078	0	0	0	0	1.25772	10.0467	1.42102	0	0	0	1.4631	2.23777	4.98599	0	2.38004	1.07192	1.73739	2.78184	0	0	1.48294	9.35751	0	1.55943	0	9.74272	3.01348	0	2.49751	0
PF3D7_0111500	6.25023	0	7.07488	1.08166	6.20654	5.92621	2.16469	0	7.25581	0	1.08525	0	9.18232	9.09346	8.21122	8.37771	7.23504	0	0.712102	3.45388	7.02657	0	4.88371	0	1.15379	0	0	0	8.12503	0	8.93322	0	5.17052	0	6.06637	0	0	0.930488	0	0	1.2168	0	9.25765	9.2008	0	7.01285
PF3D7_0111800	0	0	3.24447	0	1.13375	0	0	0	0	0	0	2.4196	0	0	2.34311	0.838091	7.82599	0	6.00407	2.93329	0	0	0	0	0	0	0	0	2.63784	0	0	0	0	0	1.0581	0	0.924165	0	1.03688	0	0	0	5.84801	0	0	0
PF3D7_0111900	4.91306	3.5274	0.683038	0	0	2.09163	0	0	3.5506	3.59827	4.01289	0	0	4.50584	0	0	0.781958	0.880416	1.82894	3.99427	0	0	3.67178	2.6171	2.5607	1.19789	0	2.23777	3.81352	5.27021	0	3.1236	0	0	0	0	0	2.46718	0	5.71714	2.65471	1.30324	7.7777	0	6.72192	2.39822
PF3D7_0112000	1.3409	3.37304	2.81868	0	0	0	0	0	5.64738	5.65487	3.47193	0	0	1.71643	0	5.74886	3.15609	2.12553	1.18674	1.41122	0	9.2448	4.28209	3.49445	0	0	0	1.16278	6.71186	5.27021	0	3.44891	0.830343	0	0	0	0.924165	1.49152	0	0.980892	0	4.4779	5.18489	3.45008	4.45365	0
PF3D7_0112200	0	0	7.55074	1.08166	0	0	0	0	7.99237	0	10.7776	0	0.992559	0	0	0.838091	0	0	8.36487	6.99018	0	0	0	10.5407	0	0	0	0	3.51702	0	0	0	0	4.05942	1.0581	9.6167	0	0	10.8688	2.29123	0	0	3.01348	0	4.77261	0
PF3D7_0113000	0	0	2.54699	0	0	9.30064	0	0	0	0	0	0	0	1.09971	0	11.0899	0.781958	0	1.82894	9.12576	1.25772	0	1.42102	0	0	4.15563	5.24401	0	2.29807	8.65737	1.63355	0	0	4.55641	0	0	0	0.930488	0	0	0	0	0.914093	0	0	0
PF3D7_0113100	1.3409	0	8.30041	0	0	0	1.45515	1.26216	0	10.1398	0.642354	0	0	0	0	0	0	0	1.18674	9.31433	8.37548	0	0	0	0	0	1.4631	0	4.11478	0	0	1.07192	0	0	0	0	1.48294	0	1.03688	0	0	1.67886	0	0	0.827428	0
PF3D7_0113200	1.3409	0	0.683038	11.1483	10.0664	4.70105	0	0	2.19299	1.16	8.66117	5.77222	0	0	0	10.9996	4.74957	0.880416	9.44292	8.99108	1.91929	5.96849	0	6.06857	0	12.5238	0	2.57423	9.48913	11.7974	12.2419	0	7.71638	12.4424	1.0581	0	0.924165	0	10.9393	0.980892	1.2168	8.68647	8.91849	10.2786	11.0372	9.15473
PF3D7_0113300	0	0	6.73281	0	0	0	0	0	0	0	0	0	0	0	0	0	0	0	0	0	0	0	0	0	0	0	0	0	0	0	0	0	0	0	0	0	0	0	0	0	0	0	0	0	1.34995	0
PF3D7_0113400	0	0	0	0	0	0	0	0	0	0	0	0	0	0	0	0	0	0	0	0	0	0	0	0	0	0	0	0	6.80748	0	0	0	0	0	0	0	0	0	0	0	0	0	0.914093	0	0	0
PF3D7_0113600	0	0	0	0	0	0	1.45515	0	9.07802	1.79459	0	0	1.57503	0	0	0.838091	0	0	0	0	0	0	0	0	0	0	0	0	3.34226	0	0	0	0	0	0	0	0	0	0	0	0	4.88863	0	0	0	0.890877
PF3D7_0113700	0	0	7.11325	0	0	0	0	0	7.55886	0	0	0	0	0	0	4.91381	0	0	0	0	0	0	7.29491	0	0	0	0	4.88237	0	0	0	0	0	0	0	0	0	0	0	0	0	8.89434	0	0	0	9.03531
PF3D7_0113800	0	11.0976	8.31146	1.08166	0	5.62617	0	3.23131	8.60553	0	0	0	0	0	0	0	5.29026	10.3501	0	0	10.2407	0	1.42102	1.19143	6.41825	0	0	9.0799	0	1.05244	0	0	0.830343	0	6.63631	7.12275	0	0	1.03688	0	5.85661	10.756	0	0	8.42673	5.58456
PF3D7_0113900	0	0	7.43939	0	8.51276	0	0	12.021	10.4845	0	8.32255	0	0	0	0	10.3864	10.6448	9.5705	1.54328	2.57987	0	10.7022	1.42102	0	0	0	1.4631	11.5491	8.57875	0	2.38004	10.1017	8.11897	0	9.07082	12.2455	0.924165	0.930488	1.03688	1.55943	6.44426	10.2423	0	0	0	9.35246
PF3D7_0114000	2.02367	10.2803	6.29474	0	0	8.19999	0	1.26216	7.26421	0	0	0	3.7935	0	1.60264	0	0	0	0	0	0	1.20852	0	0	0	0	0	0	0	0	0	0	0	0	1.0581	8.36577	0	0	1.03688	0.980892	0	0	0	0	7.01759	0.890877
PF3D7_0114100	0	0	0	0	0	0	0	0	0	0	0	0	0	0	0	0	0	0	0	0	0	0	0	0	0	6.84393	0	0	0	0	0	0	0	0	0	0	0	0	0	0	0	0	0	0	0	0
PF3D7_0114900	1.3409	0	0	0	0	0	0	0	0	0	0.642354	0	0	0	0	0	0	0	0	0	0	0	0	0	0	0	0	0	0	0	0	0	0	9.82976	0	0	0	0	0	0.980892	0	0	0	0	0	0
PF3D7_0115000	0	1.11774	2.81868	0	0	0	0	0	0	0	0	0	0	0	0	0	0	0	0	0	0	0	0	0	0	0	0	0	0	0	0	0	0	4.92536	0	0	0	0	0	0.980892	0	6.56896	0	0	0	0
PF3D7_0115700	0	0	0.683038	0	0	0	0	0	0	0	0	0	0	0	0	0	0	0	0	0	1.25772	0	0	0	0	0	0	0	0	0	0	0	0	0.985171	9.1852	0	0	0	0	0	0	0	0	0	0	0
PF3D7_0201400	0	3.37304	6.0398	0	0	6.63536	0	0	0	0	0	0	0	0	0	0	8.56498	0	0	0	0	0	4.28209	0	0	0	0	0	0	0	0	0	0	0	1.0581	0	0	0	0	0	0	0	0	0	0	0
PF3D7_0201500	0	0	6.46262	0	0	7.3296	0	9.76635	0	0	1.42364	0	0	0	0	8.24915	0	7.19453	8.41158	0	0	1.20852	1.42102	0	0	0	0	5.82655	5.30476	8.64194	0	0	8.24273	5.77808	1.0581	8.49969	0	0	0	3.4245	0	0	6.3006	0	0.827428	9.40066
PF3D7_0201600	0	6.03021	2.93747	0	0	4.87151	0	0	0	0	0	0	0	0	0	0	0	0	0	0	0	0	0	0	0	0	0	0	0	0	0	0	0	0	0	0	0	0	0	0	0	0	0	0	0	0
PF3D7_0201700	0	0	8.25252	0	0	0	0	0	0.920775	1.16	0	0	0	1.09971	0	0	0	0	0	0	0	0	0	0	0	0	0	0	2.09254	0	0	0	0	0.985171	0	0	0	0	0	0	1.2168	0	0	0	0	0
PF3D7_0201800	0	10.1762	0	9.71334	0	0	0	4.45799	3.43622	3.44316	0	3.95426	0	3.17021	5.31116	3.58827	3.03468	0	0	0	0	0	0	4.0361	0	0	2.6487	3.87064	0	3.26188	0	0	0	10.4928	2.41379	0	4.17426	0.930488	0	3.66496	4.91335	0	0	4.26326	0	0
PF3D7_0201900	2.02367	7.58287	8.62198	6.36637	10.1045	7.95331	1.45515	10.7291	10.1847	1.79459	2.12606	0	8.36883	1.09971	1.60264	11.8957	3.37198	3.76698	0	0	0	0	5.03902	0	0	7.39172	0	6.08534	8.10806	0	0	1.68008	4.77903	10.8031	3.91345	9.90772	0	3.45485	0	0	0	0	0.914093	0	0	6.16806
PF3D7_0202000	5.11802	12.5309	10.8573	13.5843	11.3025	13.618	1.45515	11.7216	11.5538	10.8841	9.99053	14.3416	12.3129	11.4858	3.72485	13.5664	12.82	10.8396	13.2426	16.048	3.75709	3.34725	11.8903	11.2475	3.85547	13.5712	3.73325	11.4363	13.7438	14.2571	2.86953	11.4396	11.994	13.4777	13.2348	13.3898	0.924165	12.0243	2.38049	11.2756	3.53536	1.67886	13.8615	1.40861	2.68294	11.5843
PF3D7_0202100	0	0	0	0	0	0	0	0	0	0	0	0	0	0	0	0	0	0	0	0	0	0	0	0	0	0	0	0	0	0	0	0	0	0	0	0	9.01183	0	0	0.980892	0	0	0	0	0	0
PF3D7_0202300	0	0	0	0	0	0	0	0	0	0	0	0	0	0	0	0	0	0	0	0	0	0	0	0	0	0	0	0	0	0	0	0	0	0	0	0	0	0	0	5.21048	0	0	0	0	0	0
PF3D7_0202400	0	0	5.24552	8.7246	9.6673	0	0	9.87991	7.44516	8.70835	9.2275	8.57334	0.992559	1.09971	0	0	6.69882	0	0	10.0519	9.56568	7.88063	6.84658	0	3.06176	7.35798	0	4.29155	8.19099	6.49418	0	2.43534	9.47296	4.97113	8.81412	0	0	0.930488	11.2257	5.69018	7.34487	4.32781	7.64376	1.40861	5.33987	0
PF3D7_0202500	5.9617	0	5.7785	5.58171	6.74538	0	2.16469	0	1.87947	0	7.95294	0	0	0	4.97978	0	0.781958	0	9.00053	4.49666	5.41736	0	0	0	0	5.75637	4.94809	0	0	0	0	0	0	0	0	0	2.86455	0	0	8.01152	0	8.32307	0	5.28765	3.36376	0
PF3D7_0202600	0	0	6.28356	5.51282	0	0	0	0	0	0	0	0	0	0	0	0	0	0	0	1.41122	0	0	2.59294	0.715361	0	0	0	0	7.354	0	0	0	0	0.985171	0	0	0	0	0	9.60363	8.28024	7.35045	0.914093	0	0	0
PF3D7_0202700	0	0	0	0	0	1.6667	1.45515	0	0	1.16	4.06216	0	0	0	0	0	0	3.4713	0	0	0	1.20852	0	0	0	0	0	0	0	0	0	0	0	0	0	0	1.48294	0	0	0.980892	0	0	0.914093	0	0	0.890877
PF3D7_0202800	0	0	0	0	0	0	0	0	0	0	0.642354	0	0	0	0	0	0	0	4.92394	0	0	0	0	0	0	7.52946	0	0	0	0	0	0	7.65086	0	0	7.90469	0	0	0	0	0	3.0599	0	0	0	0
PF3D7_0202900	1.3409	0	6.99495	0	6.69638	3.19468	0	7.01865	0	0	0	0	4.37811	0	0	0.838091	0.781958	6.42512	1.82894	0	0	5.62957	0	0	0	6.43307	0	0	5.18038	0	0	0	5.23155	0	3.27164	10.0537	5.72955	0	0	6.38825	0	6.64499	0	0	5.6153	6.15082
PF3D7_0203000	5.50651	0	5.87096	6.01433	1.13375	7.83806	11.6157	9.76171	0	4.53745	3.05161	0	9.78923	1.71643	0	0	8.14114	0.880416	8.88259	0	0	0	0	0	10.4192	8.04976	1.4631	7.7168	6.98901	1.05244	0	5.18075	1.35401	0	8.52725	10.5907	8.53102	0.930488	1.03688	8.07541	9.77974	6.55776	7.07191	1.40861	4.89031	8.74772
PF3D7_0203100	0	7.3231	0.683038	11.2882	0	7.85848	0	0	0	0	0.642354	0	0	8.32675	0	0	0	0	0	0	0	0	0	4.77176	0	0	0	0	8.04882	0	0	0	0	0	0	0	8.24975	0	0	0	0	0.794032	0	4.38252	0	0.890877
PF3D7_0203200	0	0	0.683038	0	0	0	0	0	0	0	0	0	0	0	0	0	0	6.99023	0.712102	0	1.91929	0	4.88371	0	0	0	0	1.16278	0	0	0	0	0	2.56016	0	0	0	0	0	0	0	0	0	0	0	0
PF3D7_0203300	0	0	0.683038	0	0	8.2238	0	9.13035	4.7967	0	0.642354	0	0	0	0	2.05337	0	0	0	0	7.41552	0	7.49601	0	0	0	0	0	4.40891	0	0	3.1236	0	0	5.28082	0	0	0	0	7.66907	8.82626	0	6.34836	0	7.40148	0
PF3D7_0203400	0	4.30168	4.26044	7.85866	0	0	8.36723	5.86641	0	7.05637	0.642354	1.29282	7.51654	5.14133	0	2.05337	5.74203	2.37977	0	0	6.64059	4.96131	4.00897	6.21288	0	0	0	1.79816	5.07253	4.74292	0	0	3.47449	5.21891	0	7.05909	0	0	0	5.0071	0	0.794032	0	0	2.03495	4.03364
PF3D7_0203600	0	5.43038	3.77777	0	1.76067	0.626409	0	0	0	2.84256	0	3.04446	0	1.71643	0	0	0	0.880416	0	1.41122	7.1161	4.62048	4.15198	5.04853	1.15379	0	0	6.25875	6.69377	6.1015	1.63355	10.3437	1.35401	0	6.71273	7.58125	0.924165	0	0	8.9158	5.09202	2.92699	0	0	8.64621	8.53494
PF3D7_0203700	0	0	0	0	0	3.56978	0	0	0	0	0	0	0	0	0	10.8913	0	0	0	0	0	0	0	0	0	0	0	0	6.79056	0	0	0	0	7.27416	0	0	0	0	0	0	0	0	0	0	0	0
PF3D7_0203800	0	0	0	0	0	0.626409	0	1.26216	0	0	1.08525	0	2.31	0	0	7.20466	0	0	0	0	0	0	0	0	0	0	0	0	0	0	0	0	0	0	6.3413	0	0	0	2.64592	0	0	0	0.914093	0	0	0.890877
PF3D7_0203900	0	0	0	0	0	6.68194	0	0	0	0	1.92766	0	0	0	0	0	0	9.72327	5.4515	0	0	0	0	2.6171	0	0	1.4631	0	8.70827	6.54485	0	0	4.77903	0	0	5.58872	0	0	0	0	1.86734	0	0	0	0	0
PF3D7_0204000	5.60068	0	2.00992	0	1.13375	0	6.5169	6.43147	0	4.93687	6.6234	0	5.27087	0	0	0	0	0	0	0	1.25772	5.99838	0	0	0	6.32078	0	0	3.74491	0	0	0	0	3.14346	3.91345	0	0	0.930488	5.87893	0	0	0	0	0	2.9947	3.95635
PF3D7_0204100	9.8054	0	4.06553	0	1.13375	0	0	0	5.72251	7.81031	7.66871	0	8.08842	11.3164	9.56361	7.40569	0	0	7.04252	0	8.79697	1.20852	9.78159	6.0823	2.22495	7.47803	10.5773	10.8995	7.89108	0	11.9166	7.57427	0	8.25106	8.77901	0	0	0	0	6.30186	1.86734	4.56994	1.86914	9.71139	7.20344	10.9182
PF3D7_0204200	8.8769	10.7762	7.92963	11.0277	2.53035	8.9102	10.2694	10.7527	10.2186	9.25183	7.89633	10.1558	8.82432	6.63383	1.60264	0	10.8421	10.9963	0	10.0519	10.3661	11.3271	10.0944	7.89006	10.4995	2.28751	1.4631	10.4535	9.72225	10.7205	1.63355	10.4222	9.68283	10.6077	11.13	11.1599	11.0091	1.89443	10.1021	8.94174	11.9825	3.18159	6.05408	1.40861	10.7946	9.2078
PF3D7_0204300	0	0	0	0	1.13375	6.04976	0	0	0	0	1.69755	0	0	0	0	0	4.45051	0.880416	6.96358	0	0	0	0	0	0	0	0	3.27385	0	0	0	0	0	0	0	0	0	7.49483	0	0	0	0	0	0	4.64444	0
PF3D7_0204500	0	9.5639	6.97426	8.46225	9.11982	6.02589	2.16469	0	0.920775	1.79459	0.642354	11.1905	6.17511	9.49189	0	0.838091	1.65919	0	0	10.787	8.20911	0	5.90017	9.15085	0	0	0	0	7.23397	10.6936	0	0	0	0	0	0	0	0.930488	1.03688	7.17124	0	9.66529	10.1705	2.10757	7.34762	7.30553
PF3D7_0204600	0	1.73991	1.14472	0	0	0.626409	0	0	0	0	6.11742	0	0	0	0	0	0	5.82017	0	1.41122	0	0	0	0	0	0	0	3.98793	1.85279	0	0	0	0	0	0	8.07529	0	0	1.03688	0	0	1.67886	0	0	0	7.29772
PF3D7_0204700	9.72667	11.1602	0.683038	9.76423	1.76067	1.06173	10.1395	0	0	0	0	2.7656	0	6.54832	0	0	1.65919	1.81669	10.3175	0	9.60487	11.1653	1.42102	8.80036	1.15379	11.371	0	2.57423	0	7.36919	1.63355	1.07192	2.28999	8.88911	1.0581	0	0	12.2714	11.544	0	11.1456	10.2639	11.7073	0	8.31188	1.43755
PF3D7_0204800	8.45345	8.36028	7.63666	1.08166	10.3826	9.25515	11.0132	1.26216	0	0	0	0	2.57254	9.84738	0	1.74977	8.7451	0	1.18674	7.71502	0	8.93665	0	1.19143	8.70137	1.19789	1.4631	0	8.0665	0	5.11454	1.68008	8.98075	0.985171	8.32303	8.45091	0	0.930488	10.9774	0.980892	1.2168	0	11.9198	7.98032	7.3882	0
PF3D7_0204900	0	0	3.14921	0	0	0	0	0	0	0	0	3.81256	8.77953	0	0	9.5418	7.12036	0	0	0	4.84918	1.20852	7.39896	8.76461	4.18188	8.22845	0	0	6.10668	0	0	0	2.03999	0	0	8.84304	0	0	2.64592	2.96639	0	0	5.25339	0	0	4.94956
PF3D7_0205000	0	0	3.04723	0	0	4.7309	1.45515	1.26216	0	0	2.12606	0	0	0	0	6.86777	0.781958	8.81392	0	2.11078	0	0	0	1.19143	1.15379	0	0	6.55331	4.36386	1.05244	0	0	0.830343	0	0	7.55841	0	0.930488	0	0.980892	4.63444	0	0	0	1.73273	0
PF3D7_0205100	1.3409	0	0	0	0	0.626409	0	1.26216	0.920775	0	4.01289	0	0	1.09971	0	0	0	0	0	0	0	0	0	3.57437	1.15379	0	0	0	0	0	0	0	0	0	0	0	0	0.930488	0	0	0	0	6.83543	0	0	0
PF3D7_0205300	0	0	2.38919	0	0	0	0	0	0	0	0	0	0	0	1.60264	0	0	0	0	0	0	0	0	7.46662	0	0	1.4631	0	0	0	1.63355	0	0	0	0	0	3.55717	0	0	0	0	1.67886	0	0	0	0
PF3D7_0205400	0	0	0	0	0	7.18615	0	0	0	0	8.44833	0	0	0	0	0	0	0	0	0	0	0	0	9.38908	0	0	0	0	0	0	0	0	0	0	0	0	0	0	0	0	0	0	0	0	0	0
PF3D7_0205600	1.3409	0	0	0	0	0	0	0	0	0	0.642354	0	0.992559	0	0	10.6439	0	0.880416	7.95408	0	0	0	0	0	0	0	0	0	0	0	0	1.07192	0	10.0146	0	0	0	0	1.03688	4.66347	0	0.794032	0.914093	0	0.827428	0
PF3D7_0205700	0	1.73991	2.81868	6.47899	3.02957	0	0	0	2.19299	0	3.61087	0	2.98695	0	0	0	2.59365	2.37977	0	6.3632	4.53971	0	6.96756	0	0	0	5.24401	0	2.29807	0	0	1.07192	0	7.94759	2.08629	0	0	0	0	0	0	1.30324	0	0	0	4.8675
PF3D7_0205800	1.3409	0	7.12581	7.73559	6.80823	0.626409	5.95337	6.38394	6.8156	3.26934	5.16085	0	7.32502	3.49672	0	9.52955	3.87478	10.1067	7.14366	7.29466	7.77752	2.30247	6.1249	0.715361	9.87173	2.62671	1.4631	8.21478	7.28318	1.65447	1.63355	8.75479	2.85297	0.985171	9.54424	0	0	4.38752	4.77055	7.63414	7.76063	6.55776	4.00311	2.57639	6.48051	5.84258
PF3D7_0205900	11.371	2.77618	11.0364	1.08166	8.66059	11.7487	13.7394	12.5888	11.1293	10.0519	9.68713	4.76029	11.7441	10.2026	1.60264	5.76984	11.8782	11.9986	4.02826	9.65449	10.5461	8.08947	8.4161	10.9703	12.6909	13.0902	3.00504	10.7683	9.22046	5.59269	7.76543	12.8004	12.3272	8.40907	12.8669	11.7352	11.7815	9.00493	13.2914	8.10632	10.4286	11.7051	13.0631	4.49266	13.1403	9.15257
PF3D7_0206000	0	0	5.12553	1.69285	7.55843	5.97691	1.45515	0	0	0	0	0	0	0	0	0	1.28625	0	0	0	3.22451	4.89928	3.8502	4.34034	0	1.19789	0	0	0	0	0	0	0	0	0	0	1.48294	0	0	0	0	0	0	0	0	0
PF3D7_0206200	11.0297	10.2515	10.0937	12.5881	9.67996	9.42224	14.1562	6.74536	10.5068	11.4332	6.73395	2.4196	8.23779	9.5392	11.4342	1.74977	11.982	7.36612	1.18674	11.4593	11.7924	1.85679	11.5925	2.07364	1.78658	12.2712	11.2007	13.1286	9.01729	8.06265	11.0286	10.5895	10.2298	12.6125	10.0086	9.75035	11.7697	9.48882	1.63393	10.8495	8.6037	1.67886	2.18191	13.2706	6.14378	11.2122
PF3D7_0206300	0	1.11774	8.34408	0	0	9.55851	10.155	4.03421	9.49001	0	6.77147	3.04446	0	0	0	0	10.5981	0	0.712102	8.93348	0	6.26751	0	3.97852	11.6038	5.31546	4.57538	1.16278	7.67761	7.94811	0	0	6.89812	1.56516	0	5.95798	9.15953	0.930488	4.46177	8.42516	5.14697	0	0	1.40861	0	0.890877
PF3D7_0206500	0	0	0	0	0	0	0	0	0	0	1.42364	0	0	0	2.34311	0	1.65919	0	10.5373	0	10.4022	0	0	0	2.22495	0	0	1.16278	0.725084	0	0	2.10658	7.37468	7.51724	0	8.70427	1.48294	0	1.03688	1.97124	9.24681	0.794032	0	1.40861	0.827428	0
PF3D7_0206600	6.67502	3.37304	0.683038	0	0	6.43235	2.9941	0	7.16893	4.61218	5.60509	0	3.57129	8.32161	9.87659	3.01599	0	0	0	0	2.71473	0	0	0	1.15379	6.36675	1.4631	4.09639	0	7.5371	0	1.07192	0	0	1.0581	0	6.57359	1.89443	0	0.980892	0	0.794032	0	4.26326	3.25092	5.92603
PF3D7_0206700	9.71619	1.11774	8.82824	1.08166	0	0	12.971	0	9.48102	0	1.42364	11.2882	0.992559	11.9565	13.0737	1.74977	4.99715	2.37977	0.712102	0	8.59897	0	6.56916	1.83494	1.15379	11.4297	13.6044	0	0.725084	0	12.8055	9.69483	0	5.14095	1.0581	1.00192	12.3143	0	1.03688	9.39204	2.31409	9.26167	0.914093	12.772	0	10.73
PF3D7_0206800	0	0	1.77487	0	3.39975	0	2.16469	1.26216	0	5.85277	0	0	1.57503	7.46793	7.85286	0	0	0	0	0	1.91929	0	5.97904	0	0	0	9.27897	1.16278	5.30476	0	0	0	0	2.78184	1.66191	0	7.66503	0	0	0.980892	0	5.1495	0	7.04145	0	0
PF3D7_0206900	7.91704	0	7.85613	0	0	1.3957	0	0	0	9.20733	6.89219	0	9.32718	7.04939	1.60264	0	4.00977	0	0	8.86324	1.25772	10.7556	9.12416	7.98084	0	2.90115	11.7084	8.97014	7.2277	10.6954	0	5.81022	0.830343	1.9777	5.43313	5.86176	12.9293	1.49152	3.06393	9.04375	10.1018	6.65553	4.22402	4.26326	0	8.33952
PF3D7_0207000	6.93208	0	2.00992	2.45046	4.63724	0	5.41968	2.99868	3.84769	1.79459	0.642354	0	4.30776	6.31967	0	8.54829	5.55599	2.12553	5.59174	4.26723	8.15381	3.14829	4.96345	0	1.15379	9.12601	5.6495	2.84688	5.37455	6.2514	2.86953	2.10658	0	1.9777	6.79938	1.00192	6.13163	0.930488	1.03688	3.77167	2.93007	1.9766	6.77846	7.16304	3.65739	4.53679
PF3D7_0207100	7.43217	1.11774	6.55842	0	9.48457	0	11.2698	0	0.920775	7.36806	3.54307	0	4.98555	0	1.60264	0	7.5384	1.42321	1.18674	6.07436	5.10385	9.13807	0	5.13012	11.1389	1.19789	1.4631	0	4.40891	5.45817	1.63355	0	5.73154	0	10.2418	7.4047	9.95801	0	7.57229	6.60577	9.63105	1.30324	10.9624	7.83105	9.37333	0.890877
PF3D7_0207200	6.19091	0	0	0	0	0	0	0	0	0	0	0	0	0	0	0	0	6.03891	0	0	0	0	0	0	0	0	1.4631	0	2.29807	0	0	0	0	0	0	0	4.89349	0	0	2.77444	0	0	0	1.40861	0	0
PF3D7_0207300	0	0	0.683038	0	0	0	0	0	0	0	0	0	0	0	0	0	0	0	0	0	0	0	0	0	0	0	0	0	0	0	0	0	0	0	0	0	0	0.930488	5.82641	8.45349	0	0	0	0	0	0
PF3D7_0207400	8.40207	12.7828	10.8511	11.5904	10.9651	1.06173	1.45515	12.851	11.7276	10.4421	11.3397	1.29282	13.1712	1.71643	0	2.51755	3.03468	11.0545	0	2.57987	10.4617	0	11.5831	1.19143	10.8634	10.405	2.17441	12.5447	10.0259	1.65447	0	11.3431	12.3207	10.1809	11.98	11.2788	1.8847	2.20904	11.8067	9.65506	10.3893	11.2732	5.18489	0	9.29189	10.9854
PF3D7_0207500	6.22087	5.43038	10.1632	0	2.19624	0	7.0966	0	7.68944	1.16	2.12606	1.29282	3.44587	8.20349	0	0.838091	12.3452	11.8195	1.54328	2.11078	10.7428	1.20852	2.94692	0.715361	1.15379	9.26601	0	11.0779	10.2435	1.05244	0	1.07192	10.7402	4.2197	10.7396	13.0625	0	6.94602	1.03688	2.29123	4.9754	0	0.914093	0	11.0904	11.295
PF3D7_0207600	15.0433	9.55045	13.4061	10.7873	14.3045	2.26484	14.6996	14.1109	14.3757	14.7074	12.77	2.7656	14.6877	13.9206	3.93157	12.5451	12.8836	14.9448	12.2422	7.00889	15.4977	3.14829	14.4197	3.97852	13.1992	15.4278	10.8732	14.9641	12.8847	3.415	12.0506	13.1647	13.5906	15.813	15.5948	12.39	3.55717	2.68606	10.5556	13.2938	14.4085	14.5458	3.83448	3.21321	12.436	14.8304
PF3D7_0207700	10.389	8.56134	12.6009	14.223	13.9889	2.80341	14.4048	14.4404	14.4981	13.6167	12.5697	2.7656	14.6996	11.5148	4.78035	8.86823	12.0144	14.0412	10.7844	2.11078	14.6317	1.85679	13.6352	3.22414	13.7481	15.106	11.1658	15.3206	12.9126	4.00329	5.27983	12.523	14.3331	15.4926	15.1673	13.2125	3.18242	11.2584	13.5959	13.7217	14.48	14.2689	3.64351	3.21321	13.6737	14.3905
PF3D7_0207800	8.74393	0	9.77972	0	11.6765	0.626409	1.45515	1.26216	11.3072	0	7.4867	0	11.1512	9.1756	2.34311	0	0	10.9981	0.712102	0	8.19548	0	7.87164	0	7.25642	10.6361	11.6855	10.8825	3.74491	0	2.38004	1.07192	0.830343	5.05854	12.3007	3.00336	1.48294	0	1.03688	7.04928	5.43888	2.92699	4.5846	1.40861	0	5.47798
PF3D7_0207900	0	0	7.72188	1.69285	2.53035	0	0	11.4262	1.47833	0	0.642354	0	0.992559	0	0	0	10.5628	11.4484	0.712102	0	1.91929	1.20852	10.0124	0	0	1.84321	0	1.16278	7.12345	0	0	6.47862	1.35401	0.985171	1.66191	0	0	0	1.03688	0	1.86734	0	0	0	0	0.890877
PF3D7_0208000	2.02367	0	6.3706	0	5.33668	7.82773	0	7.09443	10.0957	9.68299	0	0	11.628	9.01594	2.34311	0	0	5.4557	0	0	6.93112	0	6.43572	0	0	7.78781	0	9.46338	0.725084	0	1.63355	2.70291	0.830343	9.22527	9.40148	0	0	0	0	0.980892	8.87591	0	0	1.40861	2.9947	4.24339
PF3D7_0208100	7.25527	0	9.04715	8.50721	0	7.46006	3.51741	1.26216	3.5506	7.38947	2.59642	1.29282	7.42811	3.87945	0	8.99614	9.24334	5.58769	1.18674	7.18376	7.08687	11.6602	1.42102	3.85597	0	1.19789	2.17441	5.69472	8.16497	0	1.63355	3.83053	6.78051	9.83286	8.65668	8.08598	0	10.3624	5.3189	10.1214	1.86734	0.794032	10.7872	0	9.48045	7.07816
PF3D7_0208200	0	0	0	0	0	0	0	0	0	0	0	0	0	0	0	0	9.2822	0	0	0	3.75709	0	0	0	0	0	1.4631	0	5.73443	5.22949	0	0	0	0	0	0	0	3.45485	3.06393	0	0	0	0.914093	0	0	0
PF3D7_0208300	0	0	6.48229	0	0	0	0	6.14826	4.23746	0	1.08525	0	0	0	0	2.7035	4.45051	0.880416	3.9707	2.57987	4.45073	0	2.59294	5.52145	3.25925	0	0	0	3.03262	6.51127	0	0	0	3.29513	0	0	0	9.46867	0	0	6.89315	0	0.914093	0	2.68294	0
PF3D7_0208400	8.25778	3.00368	7.91884	4.39893	3.2265	0	11.0504	0	5.74671	6.8246	4.4431	0	8.77953	2.47831	10.7015	8.09975	9.52413	4.71299	8.22109	2.57987	8.53006	1.20852	10.4652	6.75751	1.15379	9.77014	3.91227	7.3838	8.18453	8.50364	0	5.34625	8.92641	7.74511	9.31097	5.67619	0.924165	4.32368	1.63393	5.51695	2.31409	7.53874	3.01348	9.07807	0	8.23295
PF3D7_0208500	0	0	0	5.28392	0	0	0	0	0.920775	0	0	0	0	0	0	0	0	0	0	0	0	0	4.70964	0	0	0	0	0	1.20539	0	0	0	0	0	0	0	0	0	0	0	0	0	0	0	0	0
PF3D7_0208600	0	8.84445	8.01653	2.71861	8.24957	2.91162	6.46094	1.26216	7.95131	0	1.69755	0	0	1.09971	0	0	0	0.880416	6.35843	3.21694	0	7.9045	5.47967	0.715361	7.33514	0	1.4631	7.49696	3.87901	5.93419	0	2.10658	0.830343	2.29813	2.68053	1.00192	0	0	1.03688	7.2837	0	3.0599	0	0	2.9947	3.11914
PF3D7_0208700	6.3072	5.86626	6.81269	7.55894	0	4.7309	8.53244	9.40491	6.80411	0	0	0	0	7.85028	0	0	5.02929	9.4663	6.44552	8.58012	3.22451	0	6.84658	1.19143	7.14845	6.93828	0	0	6.98157	11.4878	0	7.84714	5.75252	0	4.27777	3.70399	0	9.69209	10.4597	0	0	6.45289	0	1.40861	5.80712	7.58769
PF3D7_0208800	0	0	3.04723	0	0	0	0	0	0	5.20175	3.85409	0	0	0	0	0	0	0	0	0	0	0	5.63386	0	0	0	0	1.16278	0	1.05244	0	0	0	0	6.01901	0	0	0	0	8.08579	0	0	0	0	2.03495	0
PF3D7_0208900	0	0	0	0	0	0.626409	1.45515	0	6.16103	0	7.45937	0	0	0	0	0	0	0	0	0	0	0	0	0	0	0	0	0	0	0	0	0	0	0	0	0	0	0	0	0	0	0	0	0	0	0
PF3D7_0209000	5.11802	0	7.7747	0	0	1.06173	0	1.26216	0	0	0	1.29282	1.57503	2.14709	0	0	0	0	0.712102	0	0	2.91744	0	0.715361	0	0	0	0	6.68464	0	2.38004	0	0	0	1.66191	0	0	1.49152	1.03688	10.6835	1.86734	1.30324	11.8858	0	0	0.890877
PF3D7_0209100	0	6.17741	0.683038	0	0	5.65759	0	0	0	0	0	0	0	0	0	0	0	0	0	0	0	0	2.12284	0	0	0	0	0	0	3.415	0	0	2.503	0	0	0	0	0	0	0.980892	0	8.07474	0.914093	0	0	8.07738
PF3D7_0209200	0	0	0	0	0	0	9.70923	0	0	0	1.42364	0	0	0	0	0	3.72584	0	0	0	1.91929	0	0	1.19143	0	1.19789	0	0	0	0	0	0	0	0	0	0	0	0	0	6.68982	0	0	0	0	8.16389	0
PF3D7_0209300	0	0	0.683038	2.94464	0	0	0	0	0	0	0	1.29282	0	0	0	0	4.3523	0	8.18674	0	0	0	0	1.19143	0	0	0	0	0	0	0	0	3.66353	0	0	0	0	0	0	0	0	0	0.914093	0	3.25092	0
PF3D7_0209400	0	2.1732	5.49834	0	0	0	0	0	0	0	0	0	0	1.09971	0	0	0	0	0	0	0	0	0	0	0	0	0	0	0	0	0	0	0	7.77122	0	0	0	0	0	0	0	0	0	0	0	0
PF3D7_0209500	2.48524	0	5.35629	3.14001	0	0	0	6.70725	0	0	0	0	8.42391	6.25636	0	0	5.59945	0	0	0	5.41736	0	0	0	0	0	0	0	4.11478	0	0	0	0	0	2.08629	0	1.48294	0	0	5.42185	0	0	0	0	0	3.95635
PF3D7_0209600	10.5904	0	9.21089	7.99749	8.57733	0	3.51741	1.92489	10.527	12.0721	8.80741	0	1.57503	10.2054	0	0.838091	2.59365	5.92373	0	0	10.6546	0	0	0	1.15379	11.6226	0	4.54226	10.0791	0	7.82015	2.43534	8.79358	10.8574	5.53766	0	0.924165	0	4.39121	2.77444	1.2168	8.64475	1.46924	7.51594	10.7453	10.7736
PF3D7_0209700	0	0	7.25152	0	0	0	0	0	0	0	0	0	7.90995	2.14709	0	0	0	0.880416	0	0	0	0	0	0	0	1.19789	0	0	0	0	0	0	0	0	0	0	0	0	0	0	0	0	0	0	0	5.92603
PF3D7_0209800	1.3409	0	7.19898	10.9957	10.0257	9.72904	0	1.92489	1.47833	6.62252	2.12606	4.2017	1.98882	6.07255	0	10.3965	10.4186	4.75852	5.17394	10.5975	4.1452	5.07789	1.42102	6.63241	0	1.84321	0	1.16278	0.725084	2.67134	0	4.52635	6.95351	2.29813	1.66191	1.58752	0	10.8526	0	2.96639	8.06169	0	3.42334	0	3.97415	1.43755
PF3D7_0210000	8.12147	9.0996	6.88838	1.69285	6.57513	6.66658	0	8.8793	7.87103	8.02382	5.77726	4.08328	7.82435	1.71643	4.88351	8.56938	8.94156	9.49685	7.8056	2.57987	7.41552	3.67797	9.06211	0	9.2051	7.86991	6.68519	7.02064	6.28639	7.11351	1.63355	9.16253	0.830343	7.47815	4.01351	5.81113	0	0	6.37572	6.48551	7.94249	9.22852	1.46924	3.21321	7.17279	8.51149
PF3D7_0210100	0	6.33208	1.14472	0	1.13375	0	0	0	4.88656	1.16	7.4867	0	0	0	0	8.21131	1.65919	0	6.62414	5.29173	4.3559	7.15572	0	7.08532	8.14336	0	0	0	6.09294	7.62607	0	0	0	0	0	0	0	0.930488	0	7.70318	1.2168	0	4.53042	0	0	0
PF3D7_0210200	0	1.11774	7.9824	0	9.15349	6.3482	12.4591	0	10.0282	0	7.2679	0	0	8.54114	0	7.16562	6.814	6.55981	7.41581	1.41122	8.90976	8.24094	1.42102	6.97186	1.15379	1.84321	0	0	8.02007	6.31116	0	7.75445	9.22729	0.985171	3.56338	0	0	1.49152	0	10.0209	5.03488	1.30324	5.75657	0	10.1094	6.62045
PF3D7_0210400	0	0	6.21466	0	0	0	0	1.26216	0	0	0.642354	0	0	0	0	2.7035	0	0	5.55304	0	0	0	0	4.38534	0	0	0	1.16278	1.85279	0	0	0	0	0	0	5.83666	0	0	1.63393	0	1.2168	4.61384	1.46924	0	0.827428	0
PF3D7_0210500	0	0	0	0	0	0	0	0	0	0	0	6.33546	0	0	0	0	0	10.3704	0	0	0	0	0	8.72138	0	0	0	0	0	0	0	0	0	0	0	0	2.6748	0	0	0	0	3.49503	0	0	0.827428	0
PF3D7_0210600	9.73966	1.11774	8.02326	1.69285	7.44435	6.2382	11.959	1.26216	0.920775	0	0.642354	0	10.4301	10.0049	5.07003	0	0.781958	0.880416	1.18674	3.65734	10.9558	10.5641	10.2476	0.715361	5.09062	11.4776	1.4631	3.98793	0.725084	1.05244	0	10.7244	7.11609	9.86352	2.08629	8.94928	15.3022	1.89443	5.56311	4.71786	11.2715	11.002	0.914093	1.40861	1.73273	9.82154
PF3D7_0210700	9.9308	0	1.77487	6.58346	8.69841	0	9.53049	10.4289	4.3042	9.3696	0	10.8723	4.84358	9.05367	6.94508	2.51755	0	8.04551	2.75354	4.69457	9.76337	0	8.58948	0	10.4076	10.5428	7.01415	7.52635	4.21963	1.05244	9.20915	10.1032	0	6.16043	10.256	9.08598	12.895	1.49152	1.03688	2.55297	9.6043	8.72201	0.914093	8.8642	8.85608	10.0665
PF3D7_0210900	0	0	6.22638	2.45046	0	5.09452	0	0	7.30553	0	0	0	1.57503	0	0	0	7.05161	8.42311	2.06728	7.57135	0	0	3.8502	8.15663	0	0	0	0	0	0	0	1.07192	4.55858	1.56516	4.81016	0	0	0	0	0	0	2.43389	5.4413	0	0	0
PF3D7_0211100	0	0	0	0	0	3.19468	0	1.92489	0	0	0	0	0	0	0	0	5.29026	0	0.712102	10.2078	0	0	0	0.715361	0	0	0	0	0	0	0	0	0	0	0	0	1.8847	0	0	4.05128	0	0	0	0	0	0
PF3D7_0211200	0	0	0	0	2.53035	0.626409	0	2.72119	0	1.16	0	0	0	0	0	0	0	0	0	6.52794	1.25772	0	0	0	0	0	0	0	0	0	0	0	0	2.56016	2.41379	0	0	0	0	0	9.58204	7.42011	0	1.40861	0	0
PF3D7_0211300	0	0	8.07925	0	0	0	0	0	0	0	0	9.3869	0	9.41183	10.4495	0	0	0	6.5767	0	7.81365	3.14829	1.42102	0	0	0	0	0	7.61171	1.05244	0	0	0	0	0	0	0	0	2.87001	8.57265	11.0416	0	0	9.41179	7.65535	9.23055
PF3D7_0211400	0	0	8.4149	0	0	0	0	0	0	0	0	0	0	2.74751	0	0	1.65919	10.7123	0	0	0	0	0	1.19143	0	1.84321	9.92834	0	0	0	0	0	0	0	0	0	0	0	0	0	0	0	0	0	0	0
PF3D7_0211500	0	7.16741	6.51131	6.34671	0	1.89476	7.9358	0	0	8.56992	4.61804	9.7666	0	7.43971	0	0	10.0694	0	1.18674	1.41122	7.37981	1.20852	0	3.01093	0	9.50315	9.10115	8.34691	8.12503	1.05244	13.1066	10.2144	0.830343	4.87808	11.295	0	0	1.49152	6.73035	6.24743	8.19153	7.03235	5.31878	9.86521	0.827428	7.00328
PF3D7_0211600	0	0	0	0	0	2.26484	5.01584	0	0.920775	1.16	0	0	0	0	0	0	0	0	4.79722	0	2.37115	0	0	3.57437	0	0	0	0	0	0	0	0	2.503	0	8.12474	0	0	0	0	0	0	0	0	0	0	2.96983
PF3D7_0211700	0	0	5.71339	3.14001	0	0	0	0	5.98912	0	3.05161	0	0	1.71643	0	4.25676	0	3.85345	9.66785	0	0	8.58426	0	5.18206	0	0	0	6.4751	8.29963	0	0	0	9.39006	0	0	0	0	5.50431	7.81398	0.980892	3.16121	0	0	7.39349	4.04355	0
PF3D7_0211800	9.25904	10.9963	10.5192	10.9179	11.7191	10.2527	11.5618	13.0162	9.80146	10.5647	9.758	6.87044	10.358	1.09971	0	11.7998	10.1103	10.3584	12.2331	12.7569	11.962	11.1677	5.58427	10.9648	12.0039	8.95599	0	0	9.99019	11.6633	1.63355	4.99378	10.8088	5.7521	10.2863	2.81065	0.924165	12.1281	2.05497	8.45749	8.09001	8.03896	11.4171	1.40861	11.4304	10.4365
PF3D7_0211900	9.86591	9.80753	8.09211	7.6257	10.0041	4.36274	1.45515	11.0354	0.920775	0	8.19029	9.17886	10.3514	0	1.60264	9.54788	7.37917	11.1446	11.2926	10.8284	11.1485	10.9364	10.8281	11.3224	10.1062	1.19789	0	6.57221	9.37884	12.1474	0	4.65815	10.1402	7.73188	9.83662	10.3972	0.924165	7.15303	11.5581	9.6741	10.2829	1.67886	7.74833	0	9.28474	10.9016
PF3D7_0212000	0	4.74102	6.65693	0	0	0	1.45515	2.37729	3.84769	7.27912	1.08525	0	0.992559	4.43136	0	0	0	0	8.82894	8.95776	0	3.94683	6.01691	0	0	9.31373	0	1.16278	4.31737	1.05244	0	5.72259	0	5.67121	2.41379	0	0	0	1.03688	3.66496	0	0	0	0	0	7.71633
PF3D7_0212100	11.277	12.6682	12.1708	12.2074	11.4452	9.87401	2.9941	13.364	10.6888	1.79459	12.4185	14.4877	13.2394	12.6659	2.34311	11.4918	12.6085	12.8466	11.5984	2.57987	13.1732	12.1682	13.3342	12.0192	12.4463	13.7722	3.73325	13.4026	12.0698	2.67134	2.38004	12.2252	12.795	13.8777	13.2932	13.668	1.8847	12.5722	12.7297	12.6622	11.8382	11.6346	12.1877	2.57639	13.9918	10.8847
PF3D7_0212200	0	0	1.49393	0	0	0	0	0	0	0	0.642354	0	0	0	0	0.838091	0	0	0	0	0	1.20852	0	6.8244	1.15379	0	0	0	1.5651	0	0	0	0	0	0	0	0	0	1.03688	0	0	0	0	0	0	0
PF3D7_0212300	0	0	6.11735	4.61152	1.13375	4.15828	1.45515	0	3.02593	0	5.31108	0	0	0	0	7.73927	0	0	0.712102	7.45336	8.18862	2.64248	10.7261	6.66927	0	2.90115	0	0	7.49645	6.90952	0	0	0	6.49408	0	0	0	1.49152	0	0	0	0.794032	0	0	6.06251	6.46171
PF3D7_0212400	8.09745	9.21203	9.87117	9.0259	10.4069	9.19352	11.5205	9.31274	10.629	7.29055	10.3914	11.9887	10.6135	8.83276	2.34311	2.05337	9.64444	12.081	9.99281	4.1372	3.42469	11.7136	11.3461	12.1813	9.62102	10.3588	1.4631	9.70095	9.98369	8.31217	0	7.38747	9.35792	8.74504	10.7166	12.2133	0.924165	10.6713	9.37194	11.3539	8.45374	10.803	11.3537	0	11.1383	10.1824
PF3D7_0212500	0	1.11774	5.12553	1.08166	3.39975	6.55422	0	0	0	1.16	5.09134	5.42801	12.1481	1.09971	2.34311	2.05337	0.781958	7.43083	9.06384	2.57987	3.75709	8.46086	5.58427	2.27839	2.22495	1.19789	0	5.94733	7.52742	1.05244	0	6.56513	10.2101	6.37993	7.07885	9.51361	6.186	1.49152	2.64592	8.65511	9.18906	6.89676	7.96807	6.17307	8.45248	5.92603
PF3D7_0212600	0	0	6.72458	1.08166	0	1.6667	0	0	0	0	0	0	0	0	0	0	0	0	3.48685	0	1.25772	0	7.52258	0	7.27936	0	0	0	0	0	0	0	0.830343	1.9777	0	8.49167	11.6243	8.46147	1.63393	0.980892	0	0.794032	0	0	4.89031	0
PF3D7_0212700	0	0	1.77487	0	0	0	0	6.02973	0	0	0	0	0	1.71643	0	0	0	0	5.4303	0	0	0	6.0898	0	0	1.19789	3.00504	0	5.76939	1.65447	4.92783	0	0	5.46271	0	0	0.924165	5.18313	0	3.4245	0	0	1.46924	0	1.34995	0
PF3D7_0212800	0	0	7.39337	0	0	0	0	0	0	0	0	0	0	7.82868	0	0	0	0	0	0	0	1.20852	0	0	0	0	0	0	0	0	0	0	0.830343	0	0	1.00192	0	6.51715	0	0	9.97652	0	8.35073	9.85751	0	0
PF3D7_0212900	7.92616	0	4.85069	0	0	0	0	0	0	0	0	0	0	3.17021	0	0	0	0	0	0	1.91929	0	0	0	0	0	0	8.22078	0.725084	0	4.31649	5.38482	0.830343	0	5.91934	0	0	5.03154	5.28037	0	0	0	0	1.40861	6.15949	0
PF3D7_0213000	0	0	0.683038	5.96361	0	0	0	0	0	0	0	0	0	0	0	0	2.20079	0	0	0	0	0	0	0	0	1.19789	0	0	0	0	0	8.93453	8.26844	0	0	0	0	0	0	0	0	0	0	0	0	0
PF3D7_0213100	0	0	8.72467	0	0	9.49797	0	1.26216	0	0	1.08525	11.0166	0	1.09971	0	8.29329	11.033	0	7.84217	2.93329	8.87599	6.29185	0	9.16221	0	0	0	0	8.8188	2.07797	2.86953	0	7.74806	0	1.0581	3.70399	0	0.930488	12.0054	9.52573	0	8.5936	11.8386	0	11.5791	9.09513
PF3D7_0213200	0	0	5.17473	0	0	0.626409	5.95337	5.79553	0	0	3.79702	0	0	0	0	0	0	0	4.92394	2.57987	6.32728	0	7.46894	0	1.15379	0	0	0	3.67287	0	0	6.63079	0	4.97113	2.68053	0	7.65221	0	0	6.85667	0	4.61384	1.46924	0	1.34995	4.78049
PF3D7_0213300	0	0	3.64441	0	0	0	4.20308	0	0	1.16	3.79702	0	0	0	0	0	0	6.77448	3.40229	0	0	0	3.23093	0	0	0	0	0	0	0	0	0	0	1.56516	4.27777	0	6.86775	0	0	0	0	0	0	0	1.34995	3.11914
PF3D7_0213400	0	0	2.00992	0	0	2.09163	1.45515	1.26216	0	0	0	0	0	0	0	2.30405	0	8.90024	9.1012	1.41122	0	1.20852	0	0	2.22495	1.19789	0	0	0	1.05244	0	0	0	0	0	0	6.62698	0.930488	0	0	1.2168	3.75238	0.914093	0	0	2.14314
PF3D7_0213500	0	0	0	0	0	7.33447	0	0	0	0	2.84189	0	0	0	0	0	8.83876	0.880416	8.12212	0	0	0	0	0	0	0	0	0	0	9.15815	0	0	0	0	0	0	0	0	0	0	0	0	0	0	0	5.65963
PF3D7_0213600	1.3409	0	0	0	1.13375	4.50771	1.45515	0	0	1.16	4.58471	0	0	0	0	0	0	0	8.98608	8.67104	0	0	0	5.84516	0	0	6.08249	0	0	10.7001	0	0	0	4.14179	0	7.86181	0	0	1.03688	8.20958	9.97462	0.794032	3.92126	0	0.827428	0
PF3D7_0213700	0	0	0	0	0	0	0	0	0	1.16	0	0	0	0	0	0	0	0	0	0	0	0	0	1.19143	0	0	0	0	0	6.33054	0	0	0	0	0	0	0	0.930488	0	0	0	0	0	0	0	0
PF3D7_0213800	1.3409	0	0	0	0	0	0	0	0	0	0	0	0.992559	0	0	0	0	0	0	0	0	0	0	0	0	0	0	0	0	0	0	0	0.830343	0	0	0	0	0	0	6.17151	0	0	0	0	0	0
PF3D7_0213900	0	0	0	0	0	0	0	0	0	0	0	0	0	0	0	0	0	0	4.69429	0	0	10.4483	0	0	0	0	0	0	0	0	0	0	0	0	0	0	0	0	4.46177	1.97124	0	0	0	0	0	0
PF3D7_0214000	1.3409	0	1.14472	4.96092	0	0	0	0	0	0	0	0	0	1.09971	0	0	6.07019	0	0	0	0	0	0	0	0	5.85643	0	0	0	9.69911	0	0	0	0	0	0	0	11.4574	10.3004	4.71786	0	0	0	0	0	0
PF3D7_0214100	0	0	9.99704	5.15424	9.12908	6.22777	0	1.26216	9.05156	0	6.37308	0	1.57503	9.8402	3.19344	0.838091	1.95526	0	3.11408	0	10.6052	8.74718	8.68079	1.83494	1.15379	2.62671	3.52882	1.79816	8.48721	0	0	2.43534	0.830343	9.3923	4.01351	6.30757	0	1.89443	0	7.51632	11.0031	0.794032	8.14075	0	2.49751	0.890877
PF3D7_0214300	2.48524	0	0	1.08166	0	5.3658	0	0	0	0	0	0	0	0	0	0	0	6.99974	0	2.11078	0	0	0	0	9.54499	3.50491	0	0	3.87901	0	2.86953	0	0	3.67294	0	0	0.924165	0.930488	9.27729	6.60577	0	0	0	0	0	0.890877
PF3D7_0214400	0	0	1.77487	0	0	0	1.45515	1.26216	0	1.16	0	0	0	0	0	0	0	0	0	1.41122	0	1.20852	0	0.715361	0	0	0	1.16278	0	5.68594	0	0	0	0	0	0	0.924165	0	0	0	1.2168	0	0	0	0.827428	0
PF3D7_0214500	8.04816	0	0	0	0	0	0	0	0	0	0	0	0.992559	0	0	0	0	0	0	0	0	0	0	0	0	0	0	0	0	0	1.63355	8.03468	0	8.25569	1.0581	0	7.82777	0	0	0	0	0	0	0	0	0
PF3D7_0214600	0	7.04492	6.22638	8.80603	0	0	8.14557	0	0	0	0	0	0	8.85073	0	0	0.781958	0	0	8.58012	0	0	1.42102	0	0	0	0	6.03171	0	0	0	9.14016	0	0.985171	0	6.06987	12.4676	8.30083	2.05497	2.29123	9.3382	0.794032	0.914093	0	0.827428	5.45006
PF3D7_0214700	2.02367	6.96611	2.93747	0	0	0	2.16469	0	0	0	1.42364	0	0	7.88558	6.40115	6.57776	0	0	0	0	1.25772	0	0	0	5.5337	1.19789	0	1.16278	0	0	0	7.99159	0	0.985171	0	0	11.2767	0.930488	5.82641	1.55943	1.86734	0.794032	0	8.3963	0	8.74198
PF3D7_0214800	0	0	8.26393	0	0	0	0	0	7.88199	0	0	0	0	8.58475	0	0	0	0	0	0	10.4228	0	0	0	0	0	0	0	0	0	0	5.99609	0	0	0	0	10.432	0	0	1.97124	0	0	4.9979	9.44642	0	10.5444
PF3D7_0214900	11.2382	1.11774	7.06187	2.12082	0	0	9.45373	0	0	11.2523	6.21867	1.29282	0	11.7417	13.0703	1.36478	0	0	7.41581	6.93254	10.6546	6.49423	1.42102	0.715361	1.15379	0	12.4787	7.63823	3.24625	0	12.3939	8.69465	0	0	1.0581	7.69032	3.94123	0	0	0	1.86734	6.53511	1.46924	11.5175	0	9.69045
PF3D7_0215000	0	0	4.30532	0	5.8362	1.6667	0	0	0	0	0	0	1.57503	3.63589	0	0	0	0	0	1.41122	0	1.85679	8.7215	0	0	0	0	0	8.98976	0	3.97446	0	0	0	0	4.95791	0	0	0	1.55943	0	0	3.29922	0	0	4.58893
PF3D7_0215100	0	0	6.42244	0	0	0	0	0	0	0	0.642354	0	0	0	0	0	1.28625	0	0	0	0	0	0	0.715361	0	0	0	0	0	0	1.63355	0	1.73739	0.985171	0	0	0	0	0	0	0	0	0	2.57639	1.34995	0.890877
PF3D7_0215200	4.75822	0	3.8401	0	0	0	0	0	0	0	0	0	0	0	0	0	0	0	0	0	0	0	0	0	0	0	0	0	5.50474	0	0	0	0	0	0	0	0	0	0	0	0	0	0	4.69054	6.75333	0
PF3D7_0215300	0	11.9634	0	0	0	0.626409	0	1.92489	1.87947	0	0	0	0	9.57207	0	0	0	0.880416	0	0	0	0	9.13281	0	0	0	1.4631	0	0	0	0	0	0	2.78184	0	0	0	0	0	0	0	0	0	0	0	0
PF3D7_0215400	0	1.11774	8.31968	9.85399	0	7.03883	9.33423	6.70725	5.67286	9.03809	7.47764	0	7.89803	0	0	0	0	0	0	0	7.73104	2.91744	0	0	6.24267	1.19789	5.79356	3.0761	4.40891	4.42	7.42058	4.89034	0.830343	0.985171	4.86477	1.00192	0	0	2.05497	0	0	7.72041	7.37065	9.52629	4.10977	8.22473
PF3D7_0215500	0	11.237	5.80998	2.94464	6.67967	9.31056	2.16469	0	2.66875	0	0	0	0	0	10.1621	0	0	0	0	0	4.62352	0	2.59294	0	0	0	0	1.16278	0	0	0	0	2.03999	0	0	0	0	0	0	0	0	0	11.1329	0	4.96376	1.43755
PF3D7_0215600	0	0	2.38919	1.08166	6.7129	0	0	5.37704	3.43622	0	6.11742	6.83423	0	0	0	7.64022	7.73635	0	0	0	7.95786	4.45786	0	5.63761	1.15379	0	3.00504	7.13949	3.03262	0	0	2.10658	7.28395	0	1.0581	0	0	2.68606	6.61124	6.35431	10.289	0.794032	2.4388	0	0.827428	5.53226
PF3D7_0215700	0	0	7.39337	0	0	7.60812	0	1.26216	9.51839	0	0	0	0	0	0	0.838091	5.59945	0	0	0	10.28	0	0	0.715361	0	2.28751	1.4631	11.2551	0.725084	12.2381	0	0	0	0	1.0581	0	0	0	10.0572	7.35408	0	0	0.914093	0	3.12849	4.30704
PF3D7_0215800	0	0	0.683038	0	11.6585	9.7048	2.6382	1.92489	10.7235	0	9.12977	0	0	1.09971	0	0	0	0	0	0	7.40372	6.51506	0	0	0	2.28751	1.4631	11.6201	6.4134	8.10266	0	9.32754	0	11.7458	0	11.3173	0	0	0	0.980892	1.86734	0	8.69043	1.40861	8.97409	8.39183
PF3D7_0215900	0	0	0.683038	3.14001	5.00231	0	2.16469	3.90548	0.920775	2.57006	0	4.83549	0	0	0	3.15005	2.20079	0	5.47239	0	0	1.85679	0	1.19143	0	0	0	0	0	0	0	0	0	0	3.80593	1.00192	0	0.930488	0	2.77444	0	1.9766	0	0	2.28469	2.14314
PF3D7_0216000	5.55436	0	5.91506	1.08166	0	0	0	0	0	1.16	0	0	0.992559	8.38711	0	0	1.28625	0.880416	0.712102	0	10.0361	0	2.94692	1.54877	0	1.19789	0	0	0	0	0	9.25131	6.18162	1.56516	6.3413	0	0.924165	0	0	0	0	0.794032	0	0	0	5.90561
PF3D7_0216100	0	1.73991	4.34884	8.6821	0	6.89466	1.45515	1.26216	0	2.23381	8.69475	10.9963	9.1475	2.47831	0	0.838091	0	4.66598	8.00872	1.41122	0	9.33249	7.96178	10.0639	0	0	0	1.79816	8.15178	0	0	1.07192	2.28999	7.43796	1.0581	0	0	0	0	1.55943	0	0	0.914093	1.40861	2.68294	1.43755
PF3D7_0216300	0	0	5.43916	0	0	0	0	0	0	0	0	0	0	0	0	0	0	0	0	0	0	6.94162	0	0.715361	0	4.88112	0	0	3.43228	6.21013	0	0	0	0	0	0	0	0	0	0	0	0	0	0	0	0
PF3D7_0216400	0	1.11774	9.22847	10.1922	0	0	9.01286	0	0	0	10.3192	0	10.3014	9.27212	0	0	0	0	10.5041	0	0	6.70832	0	7.67128	0	9.45342	0	0	8.70602	9.25008	0	9.03192	8.93561	6.77781	1.0581	9.98683	0	0	9.27973	10.7206	11.0845	10.1742	5.55422	0	9.9389	7.56183
PF3D7_0216500	0	1.11774	3.14921	0	1.13375	5.1618	0	0	0	0	0	0	4.44519	0	0	0	8.71083	5.92373	0.712102	0	0	0	0	0.715361	0	6.53725	0	4.54226	0	1.65447	0	8.6319	8.87951	8.7968	8.25311	0	0.924165	0	0	3.87102	9.47871	6.01905	10.025	0	6.94689	7.48135
PF3D7_0216600	8.3005	9.09343	6.88099	11.4192	5.8362	7.14795	0	8.8225	9.71977	8.78707	8.14527	1.29282	9.44248	9.92577	10.6549	9.81716	4.00977	1.81669	0	0	9.95754	0	0	0	1.15379	7.53953	8.75897	10.04	4.31737	7.80993	10.2657	9.49557	10.1059	9.88161	1.0581	9.92865	0.924165	2.20904	1.63393	8.8071	6.25711	9.57932	3.01348	9.56778	7.3748	8.63753
PF3D7_0216700	0	0	5.26836	0	6.36126	8.07757	2.16469	1.26216	7.75652	1.79459	7.87236	0	9.47294	0	0	7.33002	0	7.78448	7.7723	8.35	0	0	0	4.96204	0	1.84321	0	8.39548	7.9186	0	0	0	6.88867	4.2197	5.60336	9.33026	9.04162	0	0	5.82018	8.63287	3.75238	6.05408	0	0	7.93858
PF3D7_0216800	7.19617	1.73991	10.1009	0	0	0	0	0	9.17037	10.5157	7.79795	10.5732	10.9342	8.02507	3.72485	0.838091	10.5011	9.62682	0	7.83522	10.4125	2.30247	6.3493	0.715361	1.78658	9.39084	0	11.8335	9.77266	0	11.5404	8.05275	10.9161	0.985171	11.0431	8.04822	8.82173	9.78391	0	9.81176	9.79917	11.9418	1.86914	6.29969	9.71524	10.5136
PF3D7_0216900	6.36201	0	6.56765	0	0	0	0	0	0	0	1.42364	0	0	0	0	0	3.15609	0	0.712102	0	0	0	0	0	0	0	0	0	0	0	0	0	2.68857	0	0	0	0	0	0	0	0	0	0	0	0	0
PF3D7_0217000	7.25527	0	5.47888	1.08166	0	0	0	8.72096	7.02795	7.13451	0.642354	0	5.68581	0	0	0	8.03829	0.880416	8.11549	0	1.91929	0	0	0	0	0	0	0	0	0	0	2.70291	0	6.95911	7.44418	0	4.80362	0	0	7.4853	5.78911	0	3.92126	0	8.19853	0
PF3D7_0217100	9.01583	12.8772	9.92428	12.6942	13.566	11.298	13.0614	12.1544	11.4894	12.5593	11.1716	0	12.0606	9.00635	12.8827	1.74977	12.2457	11.0004	11.8037	1.41122	12.9017	10.7213	8.28255	11.5719	11.1965	9.66598	11.8289	13.2106	10.906	12.9248	9.17806	13.6667	12.0205	11.9204	10.7532	1.00192	13.7806	12.6261	11.3136	11.0523	12.9845	12.3845	11.3663	2.57639	13.0706	12.6526
PF3D7_0217200	0	0	7.20492	0	3.69408	8.67329	0	1.26216	0	0	6.11742	0	0	4.57666	1.60264	0	0	1.42321	0	0	7.33079	0	0	0	0	0	0	0	6.34551	2.07797	1.63355	5.52955	0	2.29813	1.66191	0	8.10675	4.50729	0	0.980892	5.30029	4.09981	0	0	0	6.79708
PF3D7_0217300	0	0	4.88065	0	0	0	0	0	0	0	0	0	0	0	2.34311	0	0	0	0	0	0	0	0	0	0	7.49882	0	1.16278	0	0	0	0	0	0	0	0	3.85437	0	0	0	0	0	0	1.40861	1.34995	0
PF3D7_0217500	13.1673	2.1732	10.5781	12.2517	10.469	2.09163	12.9281	1.92489	12.2823	12.7268	10.2093	2.7656	12.246	13.9233	16.2874	10.0906	10.7095	9.55445	2.61011	3.65734	13.9072	5.73986	11.6531	2.27839	13.2675	14.0397	16.9056	12.6949	10.2397	3.55341	16.4986	15.5685	11.5843	13.087	11.8061	11.8458	16.3115	3.7743	10.4938	9.38785	13.243	12.1728	3.53762	16.1893	10.9885	14.0982
PF3D7_0217600	0	0	9.56124	0	4.49166	0.626409	4.76169	10.5496	7.45254	0	2.95056	10.9356	0	0	0	6.05263	10.2819	5.0424	0	1.41122	9.1548	0	7.36999	0	0	1.19789	4.34533	5.5873	5.96305	11.1198	10.1015	1.07192	4.97022	0	1.0581	0	0	8.79734	10.1969	2.29123	9.66675	0	0	6.92839	9.90434	7.65038
PF3D7_0217800	2.02367	1.11774	6.48229	7.55037	8.77906	7.97841	1.45515	7.9492	7.53822	0	8.20681	7.63088	8.23306	0	0	0.838091	6.6787	7.47241	5.31938	0	6.91458	8.17048	8.39468	9.65452	0	3.13163	0	4.94173	7.20871	8.32188	0	5.83828	7.65086	7.75823	0	2.325	0	9.18636	0	4.91698	5.09202	5.51629	7.25846	0	5.2836	4.78049
PF3D7_0217900	0	0	1.14472	1.08166	0	8.9053	0	0	0.920775	8.14832	6.49472	0	6.97388	1.09971	0	8.14461	0	1.42321	0	0	0	0	8.30569	0	1.78658	5.16748	0	1.79816	5.39708	0	0	0	6.75994	0.985171	4.50103	0	0	0	0	0	1.86734	7.57251	0	0	6.29374	7.3133
PF3D7_0218000	1.3409	0	8.36808	0	7.34187	0	1.45515	0	0.920775	0	0	1.96353	0	0	0	0.838091	9.96938	0	0.712102	1.41122	0	0	0	6.74892	11.5118	0	1.4631	1.16278	10.9333	0	5.11454	1.07192	0	0.985171	10.0071	10.1738	0	0	7.97944	1.55943	0	0.794032	7.45305	0	2.84723	2.39822
PF3D7_0218100	7.93523	0	6.19094	0	0	0	0	8.01308	0	6.08039	0	0	0	2.74751	0	0	0	0	0.712102	0	6.25027	0	0	0	0	0	9.4409	0	4.11478	1.05244	0	0	0	0	5.01718	0	0	0	1.03688	9.16861	0	4.32781	0.914093	3.99035	0	2.14314
PF3D7_0218200	1.3409	0	4.78883	0	0	2.55911	0	6.60732	2.19299	6.95952	6.45837	0	7.34272	0	0	0.838091	0	0	3.00362	0	1.25772	0	0	0	8.08598	0	0	2.84688	3.34226	0	0	0	5.20136	4.72619	4.56839	5.49561	0	5.74264	1.63393	0	0	5.46926	4.82863	1.40861	0	5.61002
PF3D7_0218300	0	7.65165	6.92479	7.60103	7.53075	0	0	8.53222	0	8.35827	0	0	3.57129	0	0	0	0	0	6.31283	0	7.14475	9.78463	0	0	0	9.10243	0	5.7947	4.98599	1.05244	0	0	7.94768	0.985171	0	9.25886	4.31102	7.01838	8.03256	1.55943	0	3.18159	0	1.40861	0	0
PF3D7_0218400	0	0	7.51298	2.45046	0	2.68643	0	3.43159	0	0	8.895	0	0	0	0	9.85324	0	0	0	0	1.25772	2.30247	0	1.19143	4.60138	0	0	0	0	0	0	9.54961	4.29826	0	0	1.58752	0	0	0	0	0	3.18159	0	0	0.827428	0
PF3D7_0218500	0	0	1.14472	0	0	0	7.81825	3.90548	0	0	7.04706	0	6.15521	0	0	1.74977	2.20079	0	0	8.0492	0	7.87258	6.7599	0.715361	9.5042	0	0	5.8577	7.65909	10.8224	0	2.43534	7.17165	6.69839	0	0	0	0	0	4.42273	9.47066	0	0	0	0	8.30876
PF3D7_0218600	0	0	6.51131	0	0	5.95178	0	0	0.920775	0	0	5.4758	0	5.97104	0	0	0	1.42321	0	1.41122	2.37115	10.6677	1.42102	8.55161	1.15379	5.91948	0	5.91807	8.13177	10.7396	1.63355	0	8.06131	6.87733	0	8.33922	1.48294	2.46718	0	4.86972	6.42215	0.794032	9.27628	2.10757	8.15215	7.44645
PF3D7_0218700	0	0	0	0	0	0	0	0	0	0	0	0	0	0	0	6.91561	0	0	0	0	0	0	0	2.07364	0	0	0	0	0	0	0	0	3.36979	0	0	0	0	0	5.24079	0	3.36038	5.64882	4.82863	0	0	0
PF3D7_0219100	0	0	7.11954	0	6.98184	0	1.45515	1.92489	0	0	3.23467	4.31113	3.7935	4.35282	1.60264	2.86819	0	0	1.18674	6.62816	0	0	0	3.85597	0	0	5.5448	3.0761	1.20539	0	0	0	0	5.32848	6.3413	0	4.65734	0	0	3.13578	2.65471	0	0	5.15992	2.03495	3.11914
PF3D7_0219200	0	6.08096	2.81868	0	0	5.80518	0	0	0	1.16	1.42364	0	3.30851	0	0	0	1.65919	0	1.18674	0	0	0	1.42102	2.45766	0	5.57245	0	0	2.78177	0	0	0	4.04982	1.56516	0	0	0	0	3.97499	4.2854	0	4.09981	0	0	4.89031	0
PF3D7_0219500	1.3409	5.9776	8.38124	0	0	0	0	10.4275	2.66875	0	1.92766	0	9.2472	0	0	0.838091	0	0	0	0	0	11.9863	0	0.715361	0	3.13163	0	0	1.20539	0	0	10.0199	9.52112	9.14017	0	0	10.0743	1.49152	8.51143	3.96396	0	7.70527	6.05408	5.51349	9.72847	0.890877
PF3D7_0219600	1.3409	0	7.5367	3.84776	8.85916	8.7842	0	1.26216	3.31199	0	7.25206	9.81849	0	0	0	8.30052	7.1931	0	0	0	0	1.20852	5.11082	9.22236	0	6.066	0	0	7.72291	2.40495	0	0	7.73758	4.61525	0	1.00192	0	0	0	6.73007	6.30622	9.3175	0	0	8.62655	7.26604
PF3D7_0219700	0	7.49203	7.70523	0	0	0	0	1.26216	0	10.8057	0	6.43553	0	0	0	0	8.13746	0	0	0	0	0	0	0	0	2.90115	0	0	0	10.2206	0	0	0	0	0	0	0	0.930488	0	0	1.2168	0	0	2.10757	3.25092	0
PF3D7_0219800	2.02367	0	6.0398	0	1.13375	7.6041	0	0	0	6.02676	5.82085	7.03899	0	7.23599	10.064	0	8.28784	0	0.712102	8.44924	0	1.20852	6.01691	0	0	0	0	4.617	5.25629	0	7.47274	6.70887	7.84401	0	0	0	7.59977	0	0	0	0	0	0.914093	9.58031	2.68294	0
PF3D7_0219900	0	0	0	0	0	0	0	0	0	0	0	0	0	0	0	0	1.28625	0	0	0	0	5.02078	0	0	8.01943	0	0	0	0	0	0	0	0	0	0	0	0	0	0	0	0	0	0	0	1.34995	0
PF3D7_0220000	0	0	9.26443	8.38726	6.69638	7.99695	0	5.5158	7.03779	0	8.98717	9.08952	0	0	0	9.51253	10.9687	0	9.5512	5.40907	1.25772	12.7648	9.93783	5.76227	0	3.92926	1.4631	0	9.02635	0	0	3.1236	4.65084	0	9.71928	11.5195	0	6.04933	7.51538	4.2854	0	0	11.7495	0	8.96964	4.98891
PF3D7_0220100	4.48949	9.96106	0	10.6406	11.6823	0.626409	1.45515	0	8.1229	0	5.20539	11.1264	0	0	0	0	0	0	8.14831	0	4.02706	0	0	0.715361	10.5814	0	8.37207	0	7.35974	0	1.63355	0	0	8.55898	0	0	5.43251	0	0	0	10.0084	5.29144	0	1.40861	11.4891	9.19524
PF3D7_0220200	0	0	0	0	0	4.92414	0	0	0	1.16	7.2414	0	0	0	0	8.46069	0	0	0.712102	6.00148	0	0	0	6.27399	0	0	0	0	0	0	0	0	0	0	0	0	9.31806	0	0	0	0	0	8.36628	0	0	0
PF3D7_0220300	0	0	0.683038	0	0	0	0	0	0	0	0	8.86565	0	0	0	0	0.781958	0	0	1.41122	0	0	0	0	0	0	0	0	7.96458	0	0	7.84714	0	0	0	0	1.48294	0	0	0	0	0	0	0	6.19042	0.890877
PF3D7_0220400	0	0	2.21198	0	0	5.76246	0	1.26216	0	0	0	0	0	0	0	0	5.34236	0	0	0	0	0	0	0	0	0	0	0	1.20539	0	0	0	0	0	0	1.00192	2.86455	0	5.15821	0	0	0	0	0	0	0
PF3D7_0220500	0	0	0	0	0	0	0	0	0	0	0	0	0	0	0	0	0	0	0	0	0	0	0	0	0	0	0	0	7.26492	0	0	0	0	0	0	8.14849	7.33689	0.930488	5.28037	0	0	0	8.36241	0	6.06251	0
PF3D7_0220600	0	0	3.71263	8.99467	0	7.49961	0	0	8.83164	0	0	0	0	0	0	4.83637	1.28625	0	0	6.65216	0	0	2.59294	0.715361	0	0	0	0	7.91079	6.7745	0	0	4.77903	0	0	2.58816	2.1986	0	0	0	0	0	0	0	0	0
PF3D7_0220700	0	4.53801	0	0	0	0	0	0	0	0	0	0	0.992559	0	0	0	0	0	0	7.42577	0	0	0	0	0	0	0	0	4.49498	0	0	0	0	2.78184	0	0	0	0	0	0	0	0	0	0	0	2.39822
PF3D7_0220800	11.3338	0	7.18103	0	0	0	0	0	0	10.7917	1.69755	0	0	9.59997	13.8435	0.838091	0	0	0	0	8.65482	0	0	3.01093	0	2.28751	12.3453	10.2946	0	1.05244	12.1373	9.35936	0	4.05942	0	2.58816	0	0	0	1.55943	0	0	0	5.79725	7.73094	9.09062
PF3D7_0223500	0	0	0.683038	1.08166	0	0	1.45515	0	0	0	8.98398	0	0	1.09971	0	0	0	0	0	0	0	0	0	0	0	4.04688	0	0	0	0	0	0	0	0	0	0	0	0	0	1.55943	0	0	0	0	0	0
PF3D7_0300100	0	0	0	0	0	0	0	5.86641	0	0	0	0	0	0	0	0	0	0	0	0	0	0	0	0	0	0	0	0	0	0	0	0	0	0	0	0	0	0	0	0	0	0	0	0	0	2.96983
PF3D7_0301100	0	0	0	0	0	0	0	0	1.87947	0	0	0	0	0	0	0	0	0	0	0	0	0	0	0	0	0	0	0	0	0	0	0	0	0.985171	0	0	0	0	0	0	7.64129	0	0	0	1.34995	0
PF3D7_0301200	0	0	5.41889	0	0	0	0	0	3.02593	0	0	0	0	0	0	0	0	0	1.18674	0	0	1.20852	0	0	0	0	0	0	0	0	0	0	0	0	0	0	0	0	0	0	0	0	0	0	4.5522	0
PF3D7_0301400	1.3409	0	0	1.08166	2.19624	0.626409	1.45515	1.92489	0.920775	0	0	0	0	0	0	0.838091	0	0	0	0	0	0	0	0	0	0	0	0	6.16035	0	0	0	0.830343	0	0	0	0	0	0	0	0	0	0	0	0	0
PF3D7_0301700	9.26983	3.37304	8.12064	5.19877	2.80145	3.63437	2.16469	1.26216	0	10.0093	0	10.728	0	0	3.93157	0	0.781958	9.96335	11.6716	0	9.0826	11.3933	9.62487	2.27839	0	3.13163	0	10.429	6.9741	1.05244	1.63355	3.2954	3.1344	4.05942	1.0581	2.58816	0	0	0	0.980892	0	8.6553	6.68235	0	1.34995	7.9436
PF3D7_0302000	0	0	0	0	0	0	0	0	0	0	1.08525	0	0	0	0	0	0	0	0	0	0	0	0	0	0	0	0	0	0	0	0	0	0	0	0	0	0	0	0	0	0	9.21076	0	0	0	0
PF3D7_0302100	1.3409	0	0	0	0	0	1.45515	0	0	0	0	0	0	0	0	0	7.57152	0	8.97515	0	0	0	0	0	0	4.81633	0	0	5.15416	0	0	0	0	0	0	0	0	5.2872	1.03688	0	0	0	0	0	0	0
PF3D7_0302200	0	0	8.13935	0	0	0	0	0	0	0	0	0	0	0	3.19344	0	0	0	0	0	6.53633	0	0	0	0	0	1.4631	0	0	0	12.8017	0	0	0.985171	5.8668	0	0	0	0	0	0	0	0	2.10757	0	4.68789
PF3D7_0302300	0	0	0	0	0	0	0	0	0	0	0.642354	1.29282	10.4639	0	0	0.838091	0	0	0	0	0	0	0	0	0	0	0	0	0	0	0	0	0	0	0	0	0	0	0	0	0	0	0.914093	8.04503	0	0
PF3D7_0302500	11.7468	0	7.6011	0	7.54004	0	10.9612	7.96544	9.52366	11.4046	1.42364	1.29282	6.28905	13.0769	13.9738	1.74977	0.781958	8.58982	0.712102	1.41122	11.3641	1.20852	8.49201	0	1.78658	8.30718	13.9998	1.79816	3.03262	0	14.9058	11.849	0.830343	10.4591	6.24166	0	0.924165	0.930488	1.03688	0	8.358	9.18915	1.86914	13.7408	0.827428	11.6662
PF3D7_0302600	9.97102	0	6.29474	10.6627	0	0	0	7.10912	0	10.2106	4.86015	8.30887	8.57008	4.94115	0	0.838091	6.18876	0	6.77468	5.71283	10.2105	0	2.12284	0	0	1.84321	0	0	0	0	8.69781	7.71715	0	5.80361	9.18788	0	10.6427	7.15303	7.81398	0.980892	1.2168	0	1.46924	8.54432	0.827428	9.12192
PF3D7_0302700	0	0	0	0	0	0	0	0	0	0	7.36435	0	0	0	0	0	7.87102	0	0	0	3.60044	1.20852	8.39468	0	0	0	0	0	2.63784	0	0	0	0	0	9.46029	0	0	0	0	1.55943	0	6.08292	0	1.40861	6.99148	0
PF3D7_0302900	5.88892	1.73991	0	1.08166	9.2472	0	1.45515	2.99868	0	0	1.08525	0	3.98602	0	0	8.12846	6.43656	0	10.7697	0	7.29289	0	4.15198	0	0	2.28751	0	7.7168	0.725084	0	0	0	0	0	0	0	0	0	0	0	0	8.51763	0	0	5.56898	0
PF3D7_0303000	0	10.4383	5.84079	0	0	0	1.45515	0	0	0	0	11.714	0.992559	1.71643	12.2073	0	0	11.5228	0	2.11078	8.32003	0	9.02077	0	0	0	0	8.01507	0	0	1.63355	0	0	2.29813	0	0	0	0	0	0.980892	0	9.58209	0	1.40861	8.34662	0
PF3D7_0303100	3.88731	0	5.55518	0	0	0	0	0	3.43622	8.81897	0	0	0	0	0	0	0	0	0	0	9.36115	0	1.42102	0	0	0	0	5.54963	4.7956	0	0	0	0	0	8.92427	1.00192	0	0	5.20009	0	0	3.75238	3.29922	0	0	0.890877
PF3D7_0303200	11.7043	1.11774	10.1486	13.8055	8.66059	10.6102	14.082	12.9719	10.3616	11.0043	11.0883	1.96353	12.0712	12.2038	10.5934	11.8323	11.3216	10.6971	12.7525	10.7345	12.4499	10.856	13.1344	5.96859	12.457	13.5787	12.335	13.2301	10.6726	12.1546	13.6224	12.61	11.2151	11.9313	13.7738	12.371	10.4781	11.6294	12.7468	10.6117	13.4677	10.0104	9.93275	12.3735	11.8985	11.7932
PF3D7_0303300	5.45702	0	5.66256	0	0	0	0	0	2.85836	0	0	8.41687	0	3.63589	0	0	0	0	3.78281	0	4.53971	0	0	0	0	0	0	0	0	0	0	0	0	0	0	0	0	0	0	7.47744	0	0	0	0	0	0
PF3D7_0303400	2.83438	0	7.71358	0	5.41953	2.09163	1.45515	1.92489	2.85836	7.66868	9.24227	1.29282	10.6163	10.0891	0	3.15005	0	2.12553	0	0	8.58858	0	1.42102	0	0	0	5.88218	2.84688	9.46	0	6.7581	1.07192	9.18741	12.1129	9.28618	0	0.924165	0.930488	0	0.980892	1.2168	0	0	9.19674	6.34961	7.96842
PF3D7_0303500	2.02367	6.45262	4.58554	7.44338	0	0.626409	1.45515	1.92489	0	1.16	8.29962	2.7656	0	5.74371	0	7.02436	1.65919	0	0.712102	9.52073	1.91929	0	2.12284	9.52098	0	6.84393	0	0	5.83688	1.05244	0	0	0	2.56016	0	0	0	0	0	7.16147	1.2168	0.794032	1.46924	0	2.49751	0
PF3D7_0303700	0	0	3.41796	0	0	2.41947	3.9006	3.60743	3.43622	8.84244	8.42968	7.41497	3.44587	0	4.4175	0	0	0	2.27177	7.42577	2.37115	4.54146	6.6913	0.715361	7.49063	5.95	0	0	3.14339	4.18465	0	7.45246	0	0	0	6.54296	0	6.00931	5.95428	6.92762	0	1.30324	9.27423	7.88255	4.85213	3.69602
PF3D7_0303800	0	0	0	7.63384	0	0	0	0	0	0	7.04093	8.66381	0	0	0	0	0	0	5.36478	8.79481	0	0	0	0	0	0	0	0	0	4.49062	0	0	2.03999	5.52542	0	0	0	0	7.99736	8.17598	0	9.25648	0	0	4.64444	0
PF3D7_0304000	0	0	0	1.08166	0	0	0	0	0.920775	0	10.6013	0	0.992559	0	12.524	0	0	0	0	0	0	0	5.58427	0	0	0	0	0	0	0	0	0	0	0	0	0	0	0	0	8.41285	0	9.53577	0.914093	0	0	0
PF3D7_0304100	2.02367	0	0	0	0	0	0	0	0	0	0	0	0	0	3.19344	0	0	0	0	0	0	0	0	0	0	0	5.43189	0	0	0	0	0	0	0	0	0	0	0	0	0	0	0	0	9.06921	0	0
PF3D7_0304200	12.9797	7.48262	11.1062	11.8834	11.2735	6.33854	12.9604	12.0962	11.9902	11.7654	10.8032	13.2285	1.98882	13.1898	9.67206	10.3124	10.6027	8.77013	0.712102	13.7745	13.5562	10.6746	13.5712	11.0792	11.354	12.2491	12.7474	13.5611	12.2623	11.9684	11.7345	13.3473	11.3847	13.7294	13.0763	13.3721	10.5966	11.0041	12.5508	12.4936	13.6723	12.9369	2.65679	13.3218	9.61905	13.3002
PF3D7_0304300	0	0	4.7242	0	0	8.02131	0	0	0	0	0	0	0	0	0	5.54491	2.90211	4.01224	8.65713	1.41122	0	0	0	3.31998	0	5.16748	0	1.79816	0	0	0	0	0	0	3.56338	0	0	0	0	0	0	4.92394	0	0	0	0
PF3D7_0304400	0	8.70175	5.26836	2.45046	6.69638	5.83296	2.9941	2.37729	5.3003	0	4.91482	7.03899	4.30776	0	0	0	6.62712	6.03891	1.18674	0	1.25772	7.53801	7.34042	7.90173	1.15379	6.2733	0	7.86981	5.90134	7.12465	0	0	7.8094	5.82869	0	2.325	0	0	0	5.32003	5.30029	0	3.29922	0	1.34995	7.13187
PF3D7_0304500	1.3409	7.17911	0	0	0	0	0	0	0	0	0	0	0	0	0	0	0	0	0	0	0	3.34725	0	0	1.15379	0	0	0	3.94166	0	0	0	0	0	0	0	0	0	0	0	0	8.01869	0	0	0	0
PF3D7_0304600	0	3.66684	0	0	0	0	0	0	0	0	0	0	9.37742	0	1.60264	0	0	0	0	0	0	0	0	0	0	0	0	0	0	0	0	0	0	0	0	3.46292	0	0	0	0	0	0	0	0	0	0
PF3D7_0304700	0	1.11774	0	8.80243	0	0	0	1.26216	0	0	0	0	0	0	0	0.838091	0	4.15527	0	0	0	0	8.32845	4.90136	0	0	0	4.617	2.47793	0	0	7.2269	0	0	0	9.33699	0	0	0	0	0	3.29381	0	0	6.75333	0
PF3D7_0304800	0	6.50931	6.09196	0	0	5.18355	0	6.20406	0	0	6.41161	0	0	0	0	0	6.42453	0	0	0	0	10.9527	0	5.10343	0	0	0	1.16278	7.43244	0	1.63355	9.59556	0.830343	8.822	2.08629	0	0.924165	0.930488	11.1369	6.62013	8.88402	9.1032	9.26389	1.40861	9.24293	6.77474
PF3D7_0304900	4.48949	0	0	0	2.19624	1.89476	0	0	0	0	0	0	0	0	0	7.91435	7.1352	0	0	0	1.25772	0	7.27941	0	2.22495	0	1.4631	5.624	6.69377	0	0	0	1.73739	0	3.80593	0	0	0	1.03688	0	2.31409	1.67886	9.9853	0	1.34995	0
PF3D7_0305000	0	11.4661	9.24441	10.3719	11.2319	9.27681	2.16469	9.82536	10.5675	9.62777	9.19887	0	9.6751	9.907	0	10.1844	10.162	10.8088	4.50452	0	9.81998	1.20852	10.4738	6.18769	12.7226	1.84321	0	10.4912	8.1284	1.65447	0	9.3786	9.91333	11.3636	1.0581	1.00192	0	11.4878	9.27484	10.087	0	1.30324	0.914093	1.40861	11.6711	9.9492
PF3D7_0305100	2.48524	0	4.34884	1.08166	4.83129	4.7888	0	0	0	0	1.92766	0	0	0	0	2.05337	0	0	5.62943	6.44792	5.10385	1.20852	0	5.3951	0	5.3616	7.21518	1.16278	8.3145	0	0	0	0	0	0	0	0	9.75395	7.14913	1.97124	0	5.56183	7.30761	3.45008	0	0
PF3D7_0305200	10.3757	0	8.04658	0	1.13375	0	7.86211	0	0.920775	8.96155	9.12108	10.7452	0	9.8221	10.3696	0	0	0	0.712102	0	9.57096	5.51015	0	0	0	1.19789	8.92982	0	0	0	8.82366	8.67144	0	7.40499	0	0	0	4.72059	0	5.21048	0	0	6.60582	8.10695	0.827428	9.20989
PF3D7_0305300	5.35263	6.63352	7.33505	7.91314	0	7.90831	12.1246	1.26216	7.53822	11.5736	0	0	8.71643	7.66769	10.8789	0	0	9.61913	8.19619	6.03838	4.62352	3.34725	9.06211	9.21459	9.66086	7.88579	8.78793	7.30687	3.94166	9.89735	0	0	10.5697	9.20146	6.15668	0	5.05802	10.5202	1.03688	7.59108	0	8.61536	4.87284	10.1955	6.45526	4.94956
PF3D7_0305400	0	0	0	0	0	0	0	0	0	0	0	0	7.99636	5.14133	0	0	0	0	0	0	0	0	0	3.79055	0	0	0	0	0	0	0	0	0.830343	0	0	0	0	0	0	3.96396	5.85661	7.49245	0	0	0	0
PF3D7_0305500	8.69139	0	5.49834	10.6487	9.37466	7.19689	10.5565	0	0	8.26871	0	8.19925	7.62901	10.0508	11.1831	4.47686	9.35057	0	5.49298	5.92473	10.0831	2.64248	3.8502	9.23931	1.15379	4.43993	1.4631	7.50682	6.44618	3.09056	0	6.82562	8.46867	6.0999	1.66191	6.09125	9.93967	1.89443	1.03688	0.980892	6.81046	0	10.4891	4.38252	7.34074	7.80167
PF3D7_0305600	6.98542	7.13174	4.30532	0	9.72341	5.20498	7.56315	5.72099	8.5378	4.45864	7.27314	0	9.93929	8.05017	10.3359	8.07046	8.51194	0.880416	6.99279	5.56893	8.87599	0	8.39468	4.77176	8.40032	8.76322	0	8.19051	7.90294	1.05244	4.71331	5.83828	3.90746	9.8741	7.82078	2.58816	0.924165	1.89443	0	9.65332	7.00149	6.53511	0	4.38252	7.35446	9.54294
PF3D7_0305700	0	0	5.17473	0	0	0	0	0	7.30553	7.46197	0	3.95426	0.992559	5.31708	0	8.84371	7.71674	0	1.18674	0	1.25772	0	5.24453	0	0	4.88112	0	0	1.20539	0	0	5.38482	0	5.90142	0	2.00288	0	9.24139	1.63393	0.980892	5.7183	0	0	0	0	0
PF3D7_0305800	0	0	2.68922	5.85649	0	0	0	9.71205	0	0	0	0	3.57129	6.29887	0	0	6.82319	0	0	0	0	0	1.42102	0	0	0	0	0	7.5477	0	0	0	0	0	0	0	0.924165	0	0	0	0	0	0	0	4.89031	0
PF3D7_0305900	0	2.1732	4.99464	2.45046	2.53035	0	1.45515	0	0	1.79459	0.642354	0	3.57129	2.74751	5.75386	0	2.75611	2.12553	0	0	3.22451	0	1.42102	0	0	0	1.4631	0	1.20539	1.05244	0	1.68008	0	0	0	0	0	0	0	0	0	0	1.86914	2.10757	0.827428	0
PF3D7_0306000	1.3409	1.11774	0	0	0	0	0	0	0	0	1.08525	0	0	5.94451	0	0	0	0	0	0	1.25772	0	1.42102	0	0	5.82384	0	1.16278	0	3.09056	0	0	0	0.985171	4.63273	0	0	0	0	0	0	0	0	0	0	6.54326
PF3D7_0306100	2.48524	0	0	0	2.80145	0	0	0	0	0	2.45601	0	0	4.43136	0	6.69208	0	0	0	0	0	0	0	6.74029	0	0	0	9.22733	0	7.20036	0	0	0	0	0	0	0	0	0	0.980892	1.2168	8.94248	0	0	1.34995	0
PF3D7_0306400	0	0	0	0	0	0	0	0	4.97115	0	2.72437	0	3.98602	0	0	0	0.781958	0	0	0	1.91929	2.30247	0	2.6171	1.15379	1.19789	0	0	7.5776	0	0	1.07192	8.88665	8.78404	0	0	0	0	0	0.980892	0	0	0	0	3.36376	0
PF3D7_0306600	0	0	0	0	0	0.626409	0	0	0	0	0	0	4.37811	0	0	0	0.781958	0	0	0	0	0	0	2.07364	0	1.19789	0	0	0.725084	0	0	0	0	0	0	0	0	0	0	0	0	2.92699	4.00311	0	0	0
PF3D7_0306700	1.3409	1.11774	0.683038	3.84776	0	5.45791	2.6382	1.26216	0	0	1.08525	0	0	1.09971	2.83004	0	0.781958	0.880416	0.712102	7.3397	0	0	0	1.54877	0	1.84321	3.00504	1.16278	1.20539	0	3.23435	0	0.830343	0	0	1.00192	0	0	1.03688	0	0	0	0.914093	1.40861	0.827428	0
PF3D7_0306800	7.29806	0	7.46928	2.12082	0	11.0334	0	1.92489	0	0	8.86234	12.3787	1.57503	2.47831	0	11.2811	1.65919	0.880416	2.61011	13.1423	0	14.7424	11.1102	10.2118	11.3755	1.84321	1.4631	0	10.7397	13.8468	1.63355	1.07192	0.830343	0.985171	1.0581	11.8587	0	1.49152	0	0	1.2168	3.39792	12.702	2.10757	0.827428	6.94445
PF3D7_0306900	1.3409	7.86941	5.04843	7.42476	1.76067	7.9406	0	8.18931	0	0	2.84189	2.4196	6.69947	0	0	8.52071	8.22678	1.42321	3.56672	2.93329	0	1.20852	6.73739	8.96692	0	7.38056	0	3.44772	3.81352	0	0	0	4.35422	0	1.0581	1.58752	0	9.16375	5.53066	5.7436	5.39415	0	4.5846	0	7.57559	0
PF3D7_0307200	0	0	5.04843	4.61152	6.31872	3.91998	0	8.37093	8.4186	0	7.70018	10.0824	5.37775	0	0	8.37771	8.21635	8.19374	6.1145	10.683	4.70272	11.2019	5.24453	8.83929	3.58794	0	0	4.75578	7.07536	7.05644	0	8.57883	5.52764	9.30339	0	9.44263	0	10.3292	6.89239	5.8929	8.34042	0	10.6205	0	6.65697	8.17443
PF3D7_0307400	7.55487	3.37304	7.08779	9.79175	5.05509	7.72767	8.27289	8.64235	5.86197	10.3454	8.28931	5.77222	1.57503	8.82914	0	10.9002	9.68409	8.29764	8.47764	9.44717	9.44416	6.84621	9.72837	9.62902	0	9.43466	8.28535	8.90824	8.75263	10.4022	0	8.11143	6.03525	9.01737	7.36115	8.93161	0.924165	7.08727	11.005	9.24468	8.79219	9.26339	8.76271	0	8.78693	8.22061
PF3D7_0307500	0	0	1.14472	0	0	0	0	0	8.88167	8.3419	7.89293	0	0	0	0	0	0.781958	0	3.31247	8.17879	0	0	0	0	0	0	0	8.31359	8.17152	0	1.63355	0	8.69681	0	1.0581	9.35035	0	0	0	9.23539	0	9.52575	4.00311	0	0.827428	0
PF3D7_0307600	1.3409	9.47181	9.15988	1.08166	0	0	3.27936	7.53611	0	0	5.04307	0	2.57254	0	1.60264	0	3.80223	0	0	0	6.05279	0	0	0	0	0	0	0	2.47793	0	1.63355	0	6.95351	1.9777	8.32303	1.00192	0	4.76933	1.03688	0	0	0	3.64351	0	0	6.99364
PF3D7_0307700	4.83772	1.11774	7.95449	1.69285	0	0	0	0	10.5944	4.81562	0.642354	0	7.93934	9.8384	0	0.838091	0	0	1.18674	2.57987	6.19655	0	7.67248	0	0	10.544	6.35442	11.289	5.04426	0	10.5711	1.07192	9.99591	9.45807	8.9146	6.77199	0	0	1.63393	0.980892	4.07823	0	9.5678	2.92965	0.827428	6.78595
PF3D7_0307800	0	0	2.93747	3.95551	0	0.626409	2.9941	0	5.36426	0	0	0	0	6.25636	0	0	0	0	0	6.03838	5.41736	0	0	0	0	4.67732	1.4631	1.16278	0	0	0	1.07192	0	3.77969	0	1.00192	0	0	0	0	0	0	5.63346	0	0	0
PF3D7_0307900	1.3409	10.818	0.683038	0	0	5.95178	1.45515	1.92489	1.47833	0	0	0	0.992559	0	1.60264	11.7921	6.74793	0	0	8.54209	9.35503	10.3445	2.59294	1.19143	1.15379	10.9137	0	0	0.725084	11.5929	1.63355	9.87836	0	0	0	1.00192	2.1986	0.930488	1.63393	1.55943	0	1.67886	0	0	7.52189	0.890877
PF3D7_0308000	10.29	0	8.93204	0	10.469	0	10.0428	1.26216	0	12.367	4.99313	0	10.3205	12.458	0	0.838091	4.99715	0	0	0	0	0	10.2214	0	11.4116	1.19789	0	0	0	10.9687	9.50054	9.80381	0	0.985171	0	0	0.924165	0	0	0	0	0.794032	0	9.42574	0	0
PF3D7_0308100	8.12147	1.11774	9.55312	1.08166	0	0	1.45515	9.33478	6.8156	7.61518	4.47982	1.29282	0	10.2138	0	1.36478	0	0	0	0	5.2691	0	7.38455	0	0	7.33504	0	9.78641	3.74491	0	10.5162	10.8347	0	8.47012	2.08629	0	0	0	0	2.55297	1.2168	5.11936	0	10.8632	0	9.31618
PF3D7_0308200	1.3409	0	0	0	0	9.49797	0	0	0	0	0.642354	0	0	0	2.34311	0	0	0	0	0	0	0	0	0	0	10.78	0	0	8.30857	9.52917	0	0	0.830343	0	0	0	8.42198	0	0	0	0	0	0	0	0.827428	0
PF3D7_0308300	0	0	0	0	0	9.01247	0	1.26216	0	9.3203	0	0	0	1.09971	12.3974	10.1697	0	0	0	0	0	0	0	0.715361	0	1.19789	10.4399	0	7.40491	0	11.3053	9.64008	0	0.985171	1.66191	1.00192	12.8061	0.930488	2.05497	8.04382	0	7.38887	0	8.75239	0	0
PF3D7_0308500	0	0	0	0	0	8.41288	0	1.26216	0	1.16	5.50173	10.2447	0	0	1.60264	10.4681	6.03896	0.880416	0	5.22927	2.37115	9.59711	0	9.88059	3.25925	5.95	0	0	2.47793	5.56022	0	9.69291	0	2.97395	6.22088	1.00192	5.99618	3.19429	10.0924	4.66347	3.16121	0	4.41554	0	5.6153	0
PF3D7_0308600	0	0	0	0	0	0	0	0	0	0	0	0	0	0	0	0	6.64797	0	0	0	0	0	0	5.59992	0	0	0	4.19727	0	0	0	0	0	0	0	0	0	0	0	0	0	0	0	0	0	0
PF3D7_0308700	0	9.71816	0	1.69285	0	0	12.6038	0	0	8.12299	8.16795	0	0	9.78706	13.6961	0.838091	0	0	0	0	7.50663	0	0	0	9.97192	1.19789	13.3096	0	0.725084	7.64167	11.9158	10.4338	0	0	0	0	0	0	0	0	1.2168	8.10966	0	13.4028	8.58351	10.041
PF3D7_0308800	2.02367	0	0	0	6.0593	0	0	0	0	0	0	0	0	2.47831	0	0	0	0	0	0	0	0	0	0	0	0	3.91227	0	0	5.8826	0	0	2.68857	0	0	1.00192	0	0	0	0	0	0	0	1.40861	0	0
PF3D7_0308900	0	0	7.26862	6.44242	0	6.9528	12.793	0	0	5.65487	0.642354	0	0	11.9706	0	0	0	0	0	0	0	0	0	0	0	1.19789	13.9892	0	0.725084	8.42467	0	9.55173	0	0	0	0	0	0.930488	0	1.97124	0	7.69509	3.16341	0	0	8.72751
PF3D7_0309000	2.48524	0	0	0	0	0	1.45515	0	0	0	0	0	0	1.09971	0	1.36478	2.20079	0	0	4.59901	0	0	0	0.715361	0	0	0	0	4.05935	0	0	0	0	0	0	0	0	0	0	0	0	0	1.46924	2.10757	0.827428	0
PF3D7_0309100	7.88932	0	3.95721	2.12082	0	3.10636	1.45515	0	0	1.16	6.50366	0	0.992559	7.51377	3.72485	2.30405	0	5.39932	0	5.71283	0	0	8.92443	0	4.18188	2.28751	6.60933	0	6.35705	8.76458	0	1.68008	0	0	1.0581	1.58752	0	0.930488	0	5.93943	1.2168	0.794032	0	1.40861	0.827428	0
PF3D7_0309200	11.216	1.11774	10.3481	10.8135	5.80573	9.50985	11.7726	12.0631	8.4186	12.1995	5.60509	9.29331	10.4749	8.36727	0	11.9371	9.8235	6.71798	10.6527	12.097	11.3526	0	11.5664	6.93449	12.1665	11.4284	3.00504	11.3499	9.42617	5.95932	5.68555	9.85451	9.40007	9.45606	12.0257	3.70399	0	0.930488	0	9.80863	6.44426	5.46926	11.0713	0	11.3466	5.27013
PF3D7_0309500	0	1.11774	0	0	10.5122	0	1.45515	0	0	6.20634	0	5.95194	0	0	0	0	0	0	7.76385	0	0	1.20852	0	0	1.15379	0	0	0	1.5651	0	0	0	0.830343	0	0	0	0	0	0	0	2.93007	2.92699	0.914093	0	0.827428	0
PF3D7_0309600	6.93208	7.68484	5.69665	5.40291	9.46031	8.72611	0	8.49914	8.57206	0	5.33132	10.441	7.55501	1.09971	0	7.60563	5.76129	7.11799	8.58943	8.77854	8.9909	8.39497	8.34344	8.91415	8.37393	4.25675	7.76229	7.86215	7.82615	9.38366	1.63355	4.30289	6.51192	7.4702	1.0581	7.79173	0	8.05764	7.7936	6.24743	8.08298	6.95765	9.27423	0	8.64341	7.18366
PF3D7_0309700	0	0	5.7785	0	1.13375	0	9.62899	0	0	0	0	0	7.57761	0	0	0	0.781958	0.880416	8.3137	0	6.19655	0	8.98778	0	0	3.13163	0	1.79816	4.36386	7.70987	0	0	7.89206	3.14346	0	7.3167	0	9.769	0	5.28443	8.9041	0	4.5846	0	0	5.47798
PF3D7_0309800	1.3409	0	0	0	0	0	0	0	0	0	0	0	0	0	0	0	1.28625	0	0	0	0	0	0	0.715361	0	0	0	0	0	0	0	0	0	0	0	0	0	8.97667	1.03688	0	0	0	2.84613	0	0	0
PF3D7_0309900	3.35029	4.8028	9.14453	9.2672	6.34015	7.94697	7.71439	7.2876	5.90561	6.34426	8.26584	7.96816	5.47727	4.43136	0	8.71711	6.69882	6.75215	7.30955	11.0456	7.86621	5.70402	9.3671	8.7731	0	1.19789	5.74712	4.88237	2.91264	6.34967	7.85986	8.73253	9.98265	5.72563	5.50365	10.8399	6.0362	7.89695	0	9.31914	11.2607	9.23731	4.78301	5.46026	0	4.53679
PF3D7_0310000	0	6.50931	5.72995	1.08166	8.45501	0	0	8.04398	0	0	7.99795	0	5.89222	0	0	9.71269	6.42453	0	0	1.41122	2.71473	7.78095	1.42102	8.72795	0	0	1.4631	0	0.725084	0	2.38004	4.77891	1.35401	10.2671	0	0	0.924165	0	0	9.1088	10.2875	3.49503	8.94462	0	9.15746	8.56128
PF3D7_0310100	0	0	0	0	1.13375	0	0	1.26216	0	0	0	0	0	0	0	0	0	0	0	0	0	0	0	0	0	0	1.4631	0	0	0	0	0	0	11.1155	1.0581	0	0	0	1.03688	0.980892	0	0	0	0	0	0
PF3D7_0310200	2.83438	2.50597	7.7667	4.05577	0	7.52964	0	1.92489	4.16748	3.44316	3.05161	10.2412	2.98695	0	5.38334	8.95551	0.781958	2.37977	6.42424	5.92473	2.99202	8.86139	8.08278	4.1448	7.08479	9.63109	6.19056	9.45321	9.23147	8.28262	4.31649	3.58764	2.68857	6.67092	1.0581	11.8228	4.24426	5.18313	4.82509	3.4245	5.6051	1.9766	9.01782	5.46026	5.33987	3.95635
PF3D7_0310300	0	0	6.46262	0	0	0	0	1.26216	0	0	0	0	0.992559	0	0	0	0	0	0	0	6.49242	0	0	4.55252	0	4.15563	0	0	3.14339	0	0	0	0.830343	0	0	0	0.924165	0	4.46177	8.23778	0	0.794032	9.32882	0	0	0
PF3D7_0310400	10.9769	13.7208	12.8433	13.1392	13.3361	10.7291	14.1333	14.8963	14.4037	4.19252	12.4867	13.297	15.0233	2.74751	4.4175	12.0248	14.1322	14.1528	12.6647	3.45388	13.9657	10.0855	14.1588	7.98815	13.3456	13.5308	4.67796	14.2774	12.4811	1.65447	4.31649	14.0984	14.6239	13.6148	15.3988	13.4264	2.1986	13.7072	12.7384	13.7722	15.1804	13.0678	9.3795	2.92965	14.7968	13.2056
PF3D7_0310500	0	1.11774	6.92479	7.49787	1.13375	7.18615	0	1.26216	7.15995	0	1.08525	0	0	0	0	0	2.20079	0	0	0	1.25772	0	0	1.83494	3.43294	7.27604	0	1.16278	9.3873	0	0	0	0	1.56516	0	0	0	0	0	0.980892	1.86734	0	12.045	0	0	0
PF3D7_0310700	2.02367	0	3.41796	0	6.55695	5.1618	0	0	3.65658	0	2.30045	0	0	0	0	0	2.75611	0	1.18674	0	0	1.85679	6.61926	0.715361	0	0	0	0	0	0	0	4.38129	0	0	0	1.00192	0	0	0	0	0	0	3.16341	0	0	1.43755
PF3D7_0310900	0	0	4.78883	0	0	0	2.16469	0	0	0	0	0	0	0	0	0	4.71046	0	0	0	0	0	0	0	0	0	0	0	0	0	0	0	7.77905	0.985171	0	1.00192	0	0	0	0.980892	5.6051	0	0	0	4.10977	0
PF3D7_0311100	1.3409	0	3.95721	0	0	8.46709	0	4.54699	0	0	5.44713	9.57419	0	1.09971	0	9.62905	0	0	6.73201	0	0	4.27457	0	5.30428	1.15379	10.1997	0	0	3.51702	2.07797	0	0	8.47814	0	0	0	0	0	0	0	0	2.78059	1.46924	0	3.97415	0.890877
PF3D7_0311200	0	0	4.39109	0	5.45923	7.04479	1.45515	9.11588	0	1.16	6.93249	10.7144	0	1.09971	0	0.838091	0	0.880416	7.8056	0	8.3511	4.45786	0	9.38493	0	0	1.4631	6.03171	9.49828	10.6681	0	0	4.11605	0	1.0581	0	0	10.9516	3.65187	8.28808	0	3.39792	0	0	6.64585	4.03364
PF3D7_0311300	8.84839	0	8.93561	7.91981	1.76067	6.32881	1.45515	1.92489	0.920775	10.9296	7.05317	1.96353	6.77963	4.50584	1.60264	0.838091	9.16955	5.18261	8.36766	4.1372	10.6129	0	2.59294	1.19143	11.8054	2.90115	9.16877	9.31132	7.89108	1.05244	10.9648	6.34806	10.5571	1.56516	1.0581	1.00192	0.924165	0.930488	1.03688	0	2.31409	6.09845	0.914093	3.65349	1.34995	5.61002
PF3D7_0311400	1.3409	0	7.91522	1.08166	0	0	0	0	0	0	0	1.29282	0	0	0	0	0	0	0	0	1.25772	0	4.51164	0	1.78658	0	0	0	0	0	0	10.0351	0	0	0	0	1.48294	0	1.03688	0	1.2168	0	0.914093	0	9.5787	0
PF3D7_0311500	0	0	0	0	4.04663	0	0	0	0	0	0	0	0	0	0	0	0	0	0	0	0	0	0	0	0	0	0	0	0	1.05244	0	0	0	0	0	0	5.33963	0	0	0	0	0	0	0	0	0
PF3D7_0311600	0	0	0.683038	1.08166	1.13375	0	0	0	0	0	0	1.29282	0	0	0	0.838091	0	10.0264	0	0	0	0	1.42102	0	0	0	0	0	0	0	2.38004	1.68008	0	0	0	0	0	0	0	0	0	0	0	1.40861	0	0
PF3D7_0311700	3.55233	1.11774	4.75688	2.94464	2.80145	0	8.95328	3.23131	1.87947	3.07167	0	3.27805	1.98882	1.09971	0	3.92394	0.781958	1.42321	2.06728	0	0	0	4.7993	1.19143	0	2.90115	0	0	0	0	3.97446	4.52635	0	1.56516	0	0	0	0.930488	0	0	0	0	3.64351	3.65349	1.34995	0
PF3D7_0311800	9.86591	10.9814	5.10028	0	9.9441	0.626409	1.45515	0	0	8.30858	0	1.96353	9.08839	1.09971	1.60264	3.49056	0	0	0.712102	0	6.46996	0	2.59294	0.715361	0	0	2.17441	0	4.05935	8.31703	2.86953	0	2.28999	0.985171	1.0581	7.16369	0	0	1.03688	0	2.31409	0.794032	0.914093	1.40861	0	2.6149
PF3D7_0311900	8.62011	5.54328	8.14861	6.78678	0	0	0	8.16139	7.65789	0	0.642354	0	0	0	0	0	8.99746	0	1.18674	0	0	0	0	0	0	0	0	0	0.725084	0	0	0	0	1.56516	9.79329	4.81106	0	0	0	0.980892	0	0	3.64351	0	6.5537	0
PF3D7_0312000	0	8.56134	1.77487	0	0	0	0	0	0	0	0	0	0	0	0	0	0	0	0	8.14535	1.25772	8.37801	8.08278	5.30428	0	0	0	0	0	10.3014	0	0	0	0	0	5.3613	0	0	0	0.980892	0	0	0	0	8.12439	0
PF3D7_0312100	9.19255	0	8.49214	0	1.13375	0	0	0	0	9.0347	7.52234	0	0	7.43971	0	6.98902	9.41737	0	2.06728	0	7.08687	0	0	0	0	0	0	0	0.725084	0	0	7.28922	8.87235	0.985171	0	0	0	0	0	7.58378	0	3.39792	0	8.7689	10.1464	4.73493
PF3D7_0312200	10.6928	8.29191	7.86739	8.09497	0	0	0	1.26216	1.47833	7.63323	6.67182	0	1.57503	7.4012	8.69525	8.89474	7.78422	0	10.6308	2.11078	9.36115	10.7611	7.98107	1.19143	0	7.23944	0	10.6958	4.40891	0	0	9.14297	0	7.5628	1.0581	6.71805	0	0	0	0	1.2168	6.93187	11.0949	8.47221	10.4023	2.14314
PF3D7_0312300	6.58573	7.94671	3.14921	8.75475	4.2414	7.13684	0	7.98149	0	8.74618	7.53112	7.65184	0	7.23599	0	0	7.57696	0.880416	0.712102	0	7.95786	10.4564	1.42102	0	0	8.30127	0	2.23777	6.77344	5.30981	0	8.6319	5.59886	1.56516	9.30358	0	0	7.22469	0	7.52398	1.2168	5.80848	0.914093	9.53918	6.30791	5.55865
PF3D7_0312400	6.06442	7.34403	7.46434	4.14951	5.24879	0.626409	6.8135	11.1745	6.58003	9.63451	3.90899	11.4886	0	7.08627	2.34311	0.838091	1.28625	9.80826	10.6681	3.45388	7.75911	10.6513	3.67178	6.56554	6.33313	5.75637	9.96684	8.81608	7.98704	1.05244	9.62869	2.10658	9.09806	7.90105	8.13033	1.58752	8.0096	1.49152	4.65484	8.8953	10.7493	10.8893	1.46924	4.38252	0.827428	7.05053
PF3D7_0312500	0	0	0	0	0	4.2844	0	1.26216	0	0	0	0	0	0	0	9.26167	0	0	0	5.40907	0	0	0	0	0	0	0	0	0	0	0	0	0	0	0	0	0	0	0	0	0	0	0	0	0	0
PF3D7_0312800	0	5.95056	6.40193	5.58171	4.49166	6.61949	0	0	7.36145	0	5.2486	2.4196	4.98555	0	0	0.838091	6.83233	7.09155	3.00362	6.62816	0	4.69539	6.59443	6.54586	7.14845	5.05966	0	3.74296	7.13019	3.79582	0	5.97096	7.03281	5.80361	7.15751	3.17334	0	7.64604	0	4.71786	3.83218	1.67886	7.88415	0	7.59306	0
PF3D7_0312900	0	0	0	0	1.13375	6.32881	0	0	0	0	0	0	0	0	0	0	4.19118	0	0	10.9508	4.25439	1.20852	1.42102	0	0	0	1.4631	2.23777	5.50474	3.26188	0	0	0	5.46271	0	0	0	0	0	0	0	0.794032	11.3227	0	8.37719	0
PF3D7_0313000	0	1.11774	7.4742	0	7.02217	0.626409	8.7229	0	6.48253	4.93687	2.72437	0	4.2338	0	3.93157	3.2727	0	0	2.06728	0	9.14774	4.54146	0	0	1.78658	7.01246	9.20358	0	7.13019	4.00329	0	0	0	0.985171	0	3.81092	0	8.44656	0	8.31479	10.0414	3.75238	1.86914	2.92965	8.62372	5.96601
PF3D7_0313100	6.16031	0	1.14472	0	0	1.06173	0	0	5.3003	7.15964	6.88536	0	0	0	0	0	4.07281	6.97102	0	9.60308	0	7.0311	0	7.93617	9.46473	0	1.4631	2.57423	6.10668	0	0	0	4.17938	10.7209	0	8.2084	0.924165	6.21683	0	6.8445	0	4.16028	3.01348	0	6.80421	0
PF3D7_0313200	0	0	0	0	0	0	0	0	0	0	0	0	0	0	0	0	5.36772	0	0	0	0	0	6.8254	0	0	0	0	0	3.74491	0	0	1.07192	0	0	0	0	0	0	0	0	0	0	0	0	0	0
PF3D7_0313400	1.3409	1.11774	6.17893	1.69285	0	1.06173	2.6382	1.92489	1.47833	0	1.08525	1.29282	0	1.09971	0	1.74977	1.28625	1.81669	1.82894	0	0	1.20852	2.12284	1.54877	1.15379	1.84321	1.4631	0	0	2.07797	0	1.68008	0.830343	1.56516	0	1.00192	0	0	1.63393	0.980892	0	1.30324	9.11537	0	0.827428	0.890877
PF3D7_0313600	1.3409	0	0	0	0	0	0	0	0	4.75094	0	0	0	0	0	0	0	0	8.25463	2.57987	0	7.27041	0	0	0	0	0	0	0	0	0	0	0	7.73851	7.69833	1.00192	0	0	0	3.77167	0	0	0	0	0	5.96601
PF3D7_0313700	0	0	0	1.69285	5.95206	8.51933	0	1.26216	2.85836	0	7.69628	8.87013	0	0	0	0.838091	5.92399	8.44416	9.93379	0	0	0	2.59294	8.32202	0	3.50491	0	6.59088	8.81671	0	0	6.18279	5.26112	10.473	7.12432	7.91072	0	6.92466	0	8.29257	10.0666	0	6.26785	0	7.34762	9.53133
PF3D7_0313800	0	0	3.33382	9.409	8.9801	7.47337	0	8.17542	3.17603	0	0.642354	4.597	0	0	0	7.71243	0	0	6.84845	2.93329	0	10.3092	0	0	10.8888	0	0	0	6.84893	11.0008	0	8.46643	0.830343	0	0	2.58816	0	11.3108	7.759	8.54283	4.78062	0	6.96363	0	9.79413	6.02398
PF3D7_0313900	8.41509	0	8.17907	0	7.98295	2.55911	0	8.43646	5.5407	8.37982	0	9.53525	0	0	0	7.04172	0	5.18261	7.36086	3.99427	0	1.20852	0	3.79055	5.90205	8.60441	0	0	5.90134	5.65552	0	1.68008	0	0	0	5.04812	0	9.1198	0	4.21151	6.89315	0	3.29922	0	8.73542	4.8675
PF3D7_0314000	9.39994	0	6.65693	0	9.03039	7.39631	1.45515	8.06674	4.70087	8.7911	4.4431	0	8.76647	8.5718	0	8.96008	3.64517	7.1267	4.42103	0	8.91393	0	8.4302	5.74511	9.48213	8.86683	0	9.01919	7.39375	2.07797	10.1043	8.50634	9.30388	6.61435	9.66262	2.58816	0.924165	0.930488	0	7.9951	7.04555	9.74025	6.31669	0	7.50968	7.28196
PF3D7_0314100	0	0	0	0	0	0	1.45515	0	2.19299	1.79459	0	0	0	0	0	3.76585	0	0	0	0	0	0	0	0	0	0	0	0	4.05935	0	0	0	0	0	0	0	0	0	0	0	0	3.49503	0	0	0	3.25445
PF3D7_0314200	1.3409	10.0192	8.74517	9.14449	10.1092	9.0155	1.45515	0	4.48769	1.16	8.88476	8.61662	7.24256	0	0	11.0374	0	0	0.712102	6.55365	0	3.14829	7.13189	8.66089	6.99065	0	2.17441	9.24217	8.71501	6.21013	0	2.43534	9.96479	0	6.1784	6.27058	0	7.94016	9.4014	9.43326	0	6.73719	7.66905	0	10.7512	7.41068
PF3D7_0314300	0	0	0	1.69285	1.13375	1.06173	0	0	0.920775	0	1.69755	0	0	0	0	0	0	0	2.45084	0	0	0	1.42102	1.54877	0	0	0	0	0	0	0	0	3.90746	0	0	0	0	0.930488	0	3.66496	0	0	3.53762	0	2.03495	0
PF3D7_0314500	0	0	0	6.26529	0	0	0	0	0	0	2.84189	0	0	0	0	0	0	0	0	0	0	0	0	0	0	0	0	3.44772	0	0	0	0	0	0	0	0	0	0	0	0	0	0	0	0	0	0
PF3D7_0314600	0	1.11774	6.38112	1.08166	0	2.80341	0	1.92489	1.47833	0	1.42364	0	0	1.09971	2.34311	0	6.75756	0.880416	1.18674	0	1.25772	1.85679	1.42102	0	0	0	1.4631	1.16278	0.725084	0	0	1.07192	0.830343	1.56516	1.0581	0	0	8.16171	1.03688	1.55943	0	0.794032	0	0	0.827428	0
PF3D7_0314800	6.73854	7.00605	7.06839	0	3.69408	0	0	0	8.65111	7.81822	3.3971	1.29282	0	7.08627	0	0.838091	7.36665	10.8047	0	0	9.63799	1.20852	0	0	1.15379	9.29305	0	9.84395	4.89394	1.05244	8.76908	6.90738	9.49957	10.1313	8.53147	0	0.924165	1.49152	0	4.3557	9.41857	6.90562	0	0	0	7.97333
PF3D7_0314900	9.68428	0	5.64521	0	0	0	0	0	0	6.38745	5.53701	3.81256	0	0	0	0	0	0	0.712102	0	0	0	0	4.90136	0	0	0	0	1.5651	0	0	5.94538	0	9.09953	1.0581	0	0	0	0	0	0	0	5.82569	2.10757	1.34995	2.39822
PF3D7_0315000	0	3.20015	5.29085	5.36433	1.13375	5.84666	0	0	4.36799	1.16	1.42364	0	8.30705	0	0	6.4793	3.46891	0	0	0	1.25772	0	0	0.715361	10.5687	0	0	6.53415	3.14339	0	0	1.07192	0.830343	0	0	6.55839	0.924165	0	0	0.980892	0	0	0	0	2.49751	2.39822
PF3D7_0315100	1.3409	0	0	10.7882	0	1.06173	0	0	0.920775	0	4.4431	0	0	0	0	0	0	0	0.712102	0	0	1.85679	0	0	0	0	0	0	0	0	0	0	3.36979	0	0	0	0	0	0	0.980892	0	0	0	0	0	0
PF3D7_0315200	2.02367	0	6.21466	0	0	0	0	0	0	0	0	0	0	0	0	0	0	0	0.712102	0	0	0	0	0	0	0	0	0	0	0	0	0	0	0	0	0	2.45626	0	0	9.91576	0	0	0	0	0	0
PF3D7_0315300	0	0	0	1.69285	0	8.32755	1.45515	3.43159	1.87947	0	2.84189	0	0	0	0	0	0.781958	0	0	0	1.25772	0	1.42102	0	0	0	0	0	5.41926	0	0	0	1.35401	1.56516	1.0581	0	0	0	0	8.20483	2.65471	1.30324	5.89165	8.79063	0	3.87468
PF3D7_0315400	0	8.32913	0	5.32469	0	4.3241	0	6.25778	3.17603	0	5.80647	0	7.78605	0	0	0	6.29833	6.97102	3.00362	0	0	0	6.01691	0	0	0	0	2.84688	4.7956	7.95437	0	0	3.47449	1.56516	7.35162	2.325	0	0	0	1.55943	1.86734	4.42959	0	0	4.89031	0
PF3D7_0315600	0	0	0	0	0	0.626409	0	0	0	0	0.642354	0	0	0	0	0	0.781958	4.2854	0	0	0	0	1.42102	0	0	0	0	0	6.9741	0	0	0	0	0	0	0	0	0.930488	10.5445	0	0	0	0	0	7.03473	0
PF3D7_0315700	6.49055	7.56516	0	0	0	0	0	7.7851	0	0	2.12606	3.04446	6.5702	0	0	4.66779	0	7.38075	0	1.41122	0	7.10166	0	0	0	1.84321	0	1.16278	0	0	0	6.85339	0	0	8.0735	0	0	0	0	4.13362	0	0	6.83543	0	4.17308	4.03364
PF3D7_0315800	0	0	0	0	0	0	0	0	0	0	0	9.40553	0	0	0	0	0	0	5.62943	0	0	0	0	0	0	0	0	0	0	0	0	0	0	0	0	0	0	0	0	1.97124	0	0	0	0	0	0
PF3D7_0315900	0	0	0	0	0	0	0	0	3.93453	0	0	0	3.68667	0	0	1.74977	0	5.0424	0	0	0	0	0	0	0	0	0	0	0.725084	0	0	2.10658	0	0	0	0	0	0	0	0	0	2.78059	0	0	5.6153	0
PF3D7_0316000	0	0	0	0	5.74277	0	0	0	7.55201	0	0	0	0	0	0	0	0	0	8.20245	0	0	0	0	7.32364	0	4.35125	0	0	0	0	0	0	0	0.985171	0	0	8.12542	0	0	3.87102	0	4.85243	0	0	0	0
PF3D7_0316100	3.55233	4.9737	3.64441	4.54408	0	0	4.05975	5.27652	2.4504	0	0	0	5.37775	1.09971	0	0	0	2.12553	0	0	0	0	0	4.29388	0	1.84321	0	1.16278	1.20539	6.85702	0	0	0	7.87721	0	4.95791	0	0	0	2.55297	0	0	0	0	0	0
PF3D7_0316200	9.7551	10.2051	8.64835	8.65038	2.80145	1.3957	6.5169	10.1804	8.44102	5.34009	7.76113	8.20635	10.347	6.94618	0	8.16851	6.60597	2.94995	10.4688	1.41122	7.14475	9.79318	3.23093	7.67128	0	5.85643	7.2489	5.47122	6.93614	8.20072	1.63355	2.70291	4.77903	6.98165	6.41634	8.04822	5.95503	6.91386	8.27717	0	5.78911	2.61763	4.08057	7.47626	7.89952	8.02156
PF3D7_0316300	8.8956	8.99099	9.28977	0	8.26646	9.54283	13.0478	10.1236	8.23406	10.4624	9.00933	11.788	10.7836	9.91556	0	9.18174	9.11631	9.9	0.712102	7.58389	12.0658	10.1045	11.077	9.33705	3.85547	10.9157	9.34672	10.8295	9.75968	6.5938	11.4906	9.77143	9.11435	11.4168	8.79667	7.66203	0.924165	11.1037	9.08951	7.58378	11.4925	11.5982	10.1267	7.77766	8.63501	11.1381
PF3D7_0316400	0	0	4.91001	0	0	5.65759	0	0	0	0	2.12606	0	7.61451	0	0	0	1.28625	0	0	6.30382	0	7.2457	0	1.19143	10.2069	0	8.19309	3.44772	6.9741	8.86769	0	1.07192	0	0	0	0	0	0	0	3.54974	0	0	0.914093	0	6.01146	9.49421
PF3D7_0316500	0	0	0	0	0	0	0	0	0	0	0	0	0	0	0	8.79848	0	0	0	0	6.73782	3.81865	7.6843	0	0	0	0	0	0	0	0	1.07192	0	0	0	0	0	0	0	0	0	7.29759	1.86914	0	0	3.37814
PF3D7_0316600	1.3409	1.73991	1.14472	1.69285	1.76067	5.74794	2.6382	1.26216	1.87947	1.16	7.53549	11.8797	0	1.09971	1.60264	2.30405	0	0.880416	1.18674	2.11078	1.91929	0	0	0	1.78658	1.19789	1.4631	2.23777	0.725084	1.05244	1.63355	0	2.28999	0	2.08629	0	1.48294	1.49152	0	9.74947	2.31409	10.5853	5.47037	0	0.827428	1.43755
PF3D7_0316700	0	0	6.10471	1.08166	0	0	0	1.26216	0	1.79459	0.642354	0	2.98695	0	0	4.62237	0	0	7.36645	3.45388	2.37115	0	0	0	1.15379	1.19789	0	0	6.05093	0	0	0	1.73739	1.56516	0	1.00192	0	0	0	0	1.2168	0.794032	0	8.88959	0.827428	0
PF3D7_0316800	0	7.54722	1.49393	0	4.32973	6.43235	0	0	0	2.23381	0	0	4.50929	0	0	0	0	9.37607	7.81381	10.2299	0	0	0	8.71919	0	0	0	9.5398	3.24625	0	0	2.70291	7.57636	0	0	5.81113	0	4.81648	1.03688	0	0	0	0.914093	0	6.92867	0
PF3D7_0316900	1.3409	0	0	0	1.13375	5.20498	1.45515	0	0	0	0.642354	0	0	0	0	0	0	0	3.71431	0	0	5.13283	0	0	8.2342	1.19789	0	8.89328	0.725084	0	0	0	0	0	0	1.58752	0	0	0	3.77167	0	2.78059	8.41942	0	0	0
PF3D7_0317000	0	0	0	0	0	0	0	6.83645	7.54513	0	0	0	0	0	0	0.838091	0	0	2.45084	0	8.16084	0	0	0	0	0	0	1.79816	0	0	1.63355	0	0	2.56016	1.0581	0	0	0	0	0	0	0	0	0	0	0
PF3D7_0317100	10.4567	0	0.683038	0	0	3.27791	0	2.72119	0	0	0	0	0	4.43136	0	0	12.1105	0.880416	0	2.11078	1.25772	9.76085	8.48527	0.715361	1.15379	11.0782	0	0	9.26554	1.65447	0	1.07192	0	0	0	0	0	0	0	0	1.2168	0	0	1.40861	11.1726	9.0563
PF3D7_0317200	9.80045	8.41571	9.56816	11.5175	7.74669	9.93137	5.01584	3.90548	12.0607	10.5624	9.98575	1.29282	6.37757	10.9561	6.2549	6.21441	6.99577	8.37276	11.29	4.49666	11.4383	11.6313	11.1363	0.715361	11.4775	9.25993	4.57538	11.7368	9.88353	10.7904	12.5314	7.03411	10.4384	11.6611	12.1787	3.58848	3.44274	0.930488	12.0924	7.00622	13.1527	9.71527	7.8347	11.0277	8.39057	11.0041
PF3D7_0317300	0	8.05223	5.90051	7.13503	9.51314	0.626409	11.4369	3.76414	10.4646	7.51162	9.61054	0	10.8061	7.90635	2.34311	7.82696	0	9.11237	9.47949	3.45388	7.41552	1.85679	8.73292	7.43486	1.15379	6.68971	1.4631	7.937	8.79142	8.1795	0	1.07192	8.42688	4.61525	10.0297	10.2145	0.924165	10.5247	10.7319	8.94174	9.45168	0.794032	0.914093	3.65349	1.73273	6.43346
PF3D7_0317400	1.3409	10.7944	7.96851	2.12082	6.98184	1.06173	10.2976	8.7864	9.86363	9.25183	0	10.359	5.343	8.98372	0	9.99026	0	9.15556	3.11408	0	8.57812	1.20852	0	9.81322	0	11.0119	0	0	8.35822	0	1.63355	0	0	0	7.86832	1.00192	0	8.69699	11.523	7.77548	12.0018	9.5931	9.64791	9.77816	2.03495	9.48907
PF3D7_0317500	9.41945	10.0859	8.39946	10.6627	7.04844	2.26484	1.45515	0	0	8.41155	10.2066	7.69286	0	6.97268	4.78035	10.5568	0	0.880416	0	0	10.4646	5.90678	9.50007	3.01093	0	9.8891	1.4631	7.62018	6.35705	6.31116	0	8.97618	10.0646	4.72619	0	6.88645	0	0	3.87511	4.21151	0	0.794032	0.914093	10.8189	1.34995	8.77048
PF3D7_0317600	0	4.11944	2.81868	8.21366	6.15911	1.06173	2.16469	0	1.47833	0	6.46754	0	0	1.09971	0	0	7.17884	0	0	0	0	0	0	0	0	1.19789	0	3.60288	5.8203	0	0	0	0	2.97395	1.0581	7.81118	0	0.930488	0	7.87458	5.52438	0	0	0	4.34788	2.96983
PF3D7_0317700	3.11527	8.16238	3.24447	9.00724	6.15911	9.00333	0	0	4.70087	0	3.54307	1.29282	0	5.18731	1.60264	0.838091	0.781958	1.42321	8.64568	4.86857	4.1452	0	9.12416	10.7807	4.18188	6.0936	0	7.88502	7.96458	5.00662	2.38004	0	1.73739	0	0	11.1943	0.924165	0	0	9.53333	0	0	6.28432	0	6.48051	6.2674
PF3D7_0317800	6.98542	6.97955	5.15034	2.12082	9.61113	0	0	1.26216	0.920775	0	8.56616	7.43928	0	1.09971	0	6.01797	0	2.78374	7.0906	0	0	0	1.42102	6.60413	0	1.19789	0	0	7.38814	0	0	1.07192	7.92014	3.87909	1.66191	0	0	1.49152	0	0	0	0.794032	4.29072	5.9595	8.83421	0
PF3D7_0317900	0	0	0	0	0	0	0	7.4807	0	0	4.01289	1.29282	0	0	0	4.06641	0.781958	0	1.54328	0	0	0	0	1.19143	0	0	0	0	0	0	0	0	0	0	0	0	0	0	0	0	1.2168	0	0	0	0	9.41878
PF3D7_0318000	0	0	0	0	0	3.50216	0	0	0	8.00314	0	1.96353	0	0	0	0	0	0	0	0	0	0	0	0	0	0	0	0	6.92842	0	0	0	0	0	1.0581	0	0	0	0	0	0	0	0	0	0	0
PF3D7_0318100	0	0	0	0	0	8.15115	0	0	8.1862	0	3.05161	1.29282	0	0	0	0	0	0	9.09111	0	0	2.64248	0	10.5799	0	0	1.4631	0	6.46763	5.65552	0	0	0	0	0	6.49565	0	0	10.9722	1.55943	0	0	10.9176	0	0	0
PF3D7_0318200	8.9458	0	5.7785	0	0	0	0	8.90057	10.0575	1.79459	0	0	2.79457	0	0	0	0	7.36612	9.2613	4.3865	9.68508	0	0	9.35837	8.57268	10.8311	0	3.74296	5.76939	0	0	0	9.9893	0	8.46675	10.1974	0	0.930488	1.03688	1.55943	0	0	2.4388	0	7.02619	9.28491
PF3D7_0318300	3.11527	5.71379	6.84345	7.44338	7.1245	3.50216	0	8.86639	3.84769	0	7.50017	8.75863	5.62924	5.47373	0	3.99693	5.97439	0	3.71431	0	7.78664	1.20852	0	0	10.2173	0	0	0	6.69377	6.12389	0	6.67814	5.77319	0	8.42194	4.32558	0	0	2.05497	9.92591	6.74071	3.75238	1.46924	0	7.58726	0
PF3D7_0318500	0	1.11774	0.683038	3.84776	1.13375	0	0	0	0	1.16	0	0	0	5.58098	12.7886	0.838091	0	1.42321	0	1.41122	10.4199	0	0	10.0021	1.78658	0	7.23214	0	1.20539	0	0	7.42496	1.73739	2.29813	0	0	10.2747	0.930488	0	1.55943	11.3679	0	1.46924	12.0971	0.827428	6.75205
PF3D7_0318600	0	0	0	0	0	0	0	0	0	1.16	0	0	0	0	0	0	0	0	5.73692	12.1793	0	8.3318	1.42102	7.78061	0	3.92926	0	11.2776	0	0	0	1.07192	0	0	0	1.58752	0	0	0	0	0	0	1.46924	1.40861	0.827428	0.890877
PF3D7_0318700	1.3409	0	0	0	4.56628	0	4.453	0	0	1.16	0	0	0	0	1.60264	4.47686	0	0	8.87084	3.99427	0	0	0	0	0	0	0	0	0	0	0	0	2.503	0	2.08629	0	4.02316	0	0	0	0	0	0	2.57639	0	0
PF3D7_0318800	0	6.65043	0	0	3.02957	4.87151	3.51741	4.26161	0	0	0	0	0	0	1.60264	3.49056	4.86092	0	4.92394	2.57987	0	0	0	0	0	0	4.77374	0	0.725084	0	0	0	1.35401	0	1.0581	0	1.8847	0	0	0	0	0	0	0	0	0
PF3D7_0318900	0	9.96445	0	1.69285	0	4.60762	0	0	0	0	1.92766	0	6.74011	0	0	6.54162	1.28625	0.880416	3.48685	0	0	7.86448	2.59294	0	0	0	0	0	4.05935	0	0	0	0.830343	0	0	4.09108	0	0	0	0	1.2168	0	1.46924	0	6.68981	0.890877
PF3D7_0319000	7.8225	0	7.27427	4.32049	0	0	0	0	11.6786	1.79459	8.8466	6.97391	5.47727	11.1565	7.8905	1.74977	0	2.37977	1.82894	10.175	0	1.20852	9.66419	10.2812	10.4574	10.3097	9.01067	11.7066	7.84676	5.05403	0	2.10658	10.8428	0.985171	12.1675	5.64762	0.924165	0	0	10.0753	6.01271	9.5696	4.5846	10.416	1.73273	10.3757
PF3D7_0319200	1.3409	0	0	0	0	2.26484	0	0	0	0	0	1.29282	0	7.77699	0	0	0	0	0	0	0	0	0	0	6.62933	8.37623	0	0	8.15509	0	0	0	0	0	0	10.2446	1.48294	0	1.03688	0	0	0	0	0	0	0
PF3D7_0319400	1.3409	7.53816	0.683038	8.831	7.464	10.2123	1.45515	2.37729	8.37269	3.26934	0	0	5.02993	0	0	9.71675	0.781958	0.880416	8.54575	0	8.79697	7.71946	4.28209	5.28065	0	1.19789	0	6.89111	7.30121	11.6899	1.63355	3.71419	8.2937	0	2.68053	1.00192	0.924165	0	8.65386	9.26537	0	1.30324	9.55429	1.40861	0	4.73493
PF3D7_0319500	0	0	0	0	0	0	0	0	0	0	2.30045	0	0	0	0	0	0.781958	7.35134	0.712102	9.89476	9.00269	0	0	4.1448	0	0	1.4631	0	6.98901	0	1.63355	1.68008	0	0	1.0581	0	0	0	9.63308	0	0	0	0	0	0	0
PF3D7_0319700	0	0	0	0	0	7.60006	0	0	0	0	0	0	6.15521	0	0	0	0	4.61738	0	2.57987	0	0	0	0	0	8.71517	0	3.87064	0	0	0	8.44378	3.83064	2.97395	0	0	2.45626	3.7743	0	4.54811	0	4.2741	0	2.57639	1.34995	1.43755
PF3D7_0319800	7.88932	1.11774	5.2223	0	0	6.90778	0	1.26216	3.7553	5.24935	0	7.31341	7.77956	9.05677	8.15046	0	9.07264	0	0	0	1.91929	0	0	7.75512	0	0	0	8.91566	3.59705	0	0	7.45246	0	4.49506	0	0	0.924165	0	0	5.63472	0	2.43389	6.65729	5.83955	0	7.85055
PF3D7_0319900	0	0	0	9.28796	0	4.89807	0	0	0	0	0	0	0	8.08095	11.0383	0	0	0	0	4.1372	0	0	0	0.715361	0	0	0	0	1.20539	0	0	7.45246	0	0	0	0	0	0	0	0	6.92495	0	0	0	0	7.29772
PF3D7_0320000	0	5.07733	7.33505	0	1.13375	5.51048	7.9255	10.3692	6.04873	0	6.05793	5.52206	8.53201	0	0	7.61725	8.244	0	7.95036	0	5.50836	8.3493	6.01691	5.04853	6.78166	10.3659	0	9.64177	8.48458	4.26744	1.63355	5.69216	5.17052	4.61525	9.63343	8.68683	0	8.39314	6.57985	8.55782	9.06613	4.85243	6.01515	0	10.0432	4.17681
PF3D7_0320100	4.67409	0	2.00992	3.14001	0	0	5.68688	0	4.65045	0	2.12606	0	0	0	0	0	1.28625	5.00511	0	0	0	1.85679	3.23093	7.8384	6.28861	4.04688	0	3.74296	0.725084	0	0	0	3.83064	3.67294	2.08629	1.00192	0	0	0	2.55297	1.86734	5.51629	0	0	5.86578	6.20194
PF3D7_0320200	0	0	0	0	0	0	0	0	0	0	0	0	0	0	0	0	5.36772	0	0	0	0	0	0	0	0	0	0	0	0	0	0	0	0	0	0	0	0	0	0	0	0	0	0	0	0	0
PF3D7_0320400	0	0	0.683038	0	0	6.31902	0	0	0	0	0.642354	0	0	0	0	0	0	0	0	0	0	0	0	0	0	0	0	0	0	0	1.63355	0	0	0	0	8.34368	0	2.20904	0	0	0	0	0	0	0	0
PF3D7_0320500	0	0	0.683038	0	0	1.89476	0	0	0	0	0.642354	0	0	0	0	0	0	0	0	0	1.25772	0	4.15198	0.715361	0	1.19789	9.22068	0	2.91264	0	0	0	6.41	0.985171	1.0581	0	0	0.930488	0	0.980892	0	0	0	4.94424	0	6.55641
PF3D7_0320600	0	0	0.683038	0	1.13375	1.6667	0	0	4.01643	2.23381	2.30045	0	0	4.50584	1.60264	0.838091	0.781958	0.880416	0	1.41122	1.91929	1.20852	0	2.27839	0	2.28751	0	1.16278	0	0	0	3.93819	7.90148	2.56016	0	0	0.924165	0	1.03688	0	0	1.9766	1.46924	0	0.827428	5.53226
PF3D7_0320700	9.78047	10.1288	8.52808	8.45768	9.85389	8.02131	9.22929	0	9.66844	10.8313	8.57892	9.87528	6.77963	9.34493	12.6437	9.37211	8.54567	2.59585	0	8.81089	9.01049	9.29083	11.4767	0	8.68429	10.2859	12.5353	9.33918	10.704	1.05244	10.4243	11.1418	9.80079	9.34961	9.90335	6.15353	10.3431	10.9996	6.54778	8.17598	8.35217	9.05226	0.914093	10.7773	10.6936	9.54789
PF3D7_0320800	5.29745	4.67647	2.54699	1.69285	1.13375	1.06173	12.5288	6.68781	10.3955	1.16	7.9724	0	9.66985	9.34493	1.60264	0.838091	11.6799	5.42778	0	1.41122	10.4801	0	2.12284	2.07364	3.58794	0	1.4631	4.29155	5.07253	1.05244	0	11.5386	7.1481	11.1613	3.27164	7.81761	9.00931	2.46718	2.64592	1.55943	2.65471	0	0.914093	11.7446	10.6337	2.39822
PF3D7_0320900	8.63131	10.7944	9.54496	8.77327	7.96927	9.41192	5.78129	10.71	10.1374	11.2566	7.72334	6.81577	10.4919	10.79	10.7637	9.99472	8.50339	10.1765	6.67909	4.49666	10.3056	10.8712	10.4839	8.57608	8.43648	9.21979	10.4848	10.2036	7.49645	9.8941	7.2517	10.4768	9.19892	10.211	7.64473	6.02615	7.61966	2.68606	1.03688	9.29026	10.2768	9.47755	10.3207	10.9222	9.2225	10.1621
PF3D7_0321000	1.3409	0	4.43213	1.08166	4.70486	4.84447	1.45515	0	1.47833	2.57006	1.42364	10.2378	0	8.81456	0	0	3.26807	6.59788	0	0	0	0	1.42102	0	1.15379	1.84321	0	4.99875	6.81586	5.22949	8.07763	1.68008	9.3092	6.23737	0	0	1.48294	0	0	0	9.49734	3.58601	0.914093	0	7.52795	0
PF3D7_0321100	9.80045	8.44021	6.69958	9.64859	0	2.09163	9.39894	9.16591	8.96138	7.67741	2.30045	0	7.7467	9.93927	10.3107	6.75656	10.5826	8.00358	0	7.46696	8.61953	5.55106	7.97146	3.49445	7.80701	7.17631	1.4631	8.68325	7.69135	7.74641	10.686	8.23796	3.00054	8.61412	2.08629	8.42589	10.7092	3.04393	8.45633	2.96639	5.14697	9.89838	7.36292	10.0789	7.15722	8.45641
PF3D7_0321200	5.50651	3.79398	0	1.08166	2.19624	0	7.70238	0	0	2.23381	0	0	7.06201	0	0	1.74977	0.781958	0.880416	1.18674	0	2.71473	0	3.46813	0	0	1.84321	0	2.23777	0	5.09994	0	0	3.00054	5.69868	0	0	0	0.930488	0	0	5.64383	5.93501	0	4.94424	1.34995	5.98559
PF3D7_0321300	7.85152	0	1.77487	8.05918	1.13375	0	0	0	0	9.29217	6.31329	0	0	0	6.79437	0	0	10.6668	0	0	1.25772	0	4.61403	5.50114	0	4.60245	3.00504	0	0.725084	0	7.10517	9.03799	0.830343	8.51716	9.45807	0	0	0	0	0.980892	1.2168	0	0	2.10757	0	6.729
PF3D7_0321400	11.5813	3.37304	7.5367	0	0	0	0	0	0	12.6697	0.642354	0	0	10.7484	14.6226	0	0	10.4975	0	0	11.5695	1.20852	3.67178	0.715361	1.78658	11.9109	13.8081	11.1762	0.725084	10.9718	13.4341	13.4234	8.86273	0.985171	12.1682	0	0	0.930488	0	5.42185	10.4737	10.3581	1.86914	13.9833	0	11.6688
PF3D7_0321500	10.6508	11.9283	9.06194	11.149	11.1831	6.68956	0	1.26216	4.59821	10.3965	7.28356	0	0	9.485	0	0	8.37796	0.880416	0	0	3.89838	2.30247	9.47987	6.49543	11.5179	9.25383	6.93349	11.2263	8.63434	1.65447	8.77602	0	3.83064	8.50165	9.4402	1.58752	0	7.65903	0	6.93912	1.2168	7.75022	1.46924	11.8749	6.95592	10.0825
PF3D7_0321600	0	0	6.10471	4.47333	0	4.20155	0	0	5.74671	6.49009	0	0	0	1.09971	0	0.838091	0.781958	0	0	8.2355	0	1.85679	0	0	0	0	10.4883	0	0	1.65447	0	0	0	2.97395	0	0	0.924165	0	0	5.42185	9.42136	10.2819	2.84613	0	1.73273	0.890877
PF3D7_0321700	9.70828	0	6.47249	8.97239	1.76067	5.79108	1.45515	0	1.87947	4.87752	7.19245	0	6.5702	1.09971	0	8.72519	8.92884	2.12553	8.44631	6.392	6.05279	1.20852	2.94692	0.715361	7.79114	0	0	9.67276	2.78177	0	0	8.5194	9.46027	3.67294	7.38002	7.02618	1.48294	1.49152	0	5.8929	0	5.60598	0	0	0.827428	8.43164
PF3D7_0321800	5.05289	0	1.49393	1.08166	3.69408	1.3957	0	7.3132	0.920775	0	8.50511	0	2.31	0	0	0	0	4.51498	10.4778	0	1.25772	7.01657	8.25112	0	9.28942	1.19789	3.73325	0	7.28318	8.19015	0	2.10658	1.35401	0	0	0	10.1377	0	2.05497	0.980892	2.31409	0	9.28039	4.78016	7.49736	6.33002
PF3D7_0321900	9.86116	0	8.44529	7.95917	10.0241	2.68643	9.20394	0	0.920775	0	0	11.1985	0	0	11.8285	1.74977	6.64797	3.09898	6.4974	2.11078	7.69275	8.77767	5.85906	8.3104	0	8.20333	0	8.95581	6.54028	7.29219	0	5.459	9.29498	8.07882	0	2.58816	0	0	0	9.64457	7.52163	9.78893	5.95472	0	1.34995	0
PF3D7_0322000	0	0	5.90051	0	7.82476	1.6667	1.45515	0	0	8.85404	1.08525	0	0	0	2.83004	2.51755	6.70878	0	5.7878	11.1249	2.37115	9.22281	9.05758	8.29869	7.72585	6.12068	1.4631	9.05323	7.82615	9.3389	1.63355	8.26406	1.35401	0.985171	10.8961	1.00192	0.924165	0	11.2509	0	8.75729	1.67886	9.46503	0	9.78276	0
PF3D7_0322100	1.3409	0	0	0	0	0	0	0	0	0	8.215	0	0	0	0	0	0	0	0	0	1.25772	9.44802	0	1.54877	0	2.28751	0	0	0	0	0	0	0	0	1.0581	0	0	0	0	0	0	0	5.41163	0	0	0.890877
PF3D7_0322200	5.05289	3.66684	3.41796	4.85359	0	0.626409	0	0	0	4.53745	2.72437	0	8.8462	0	0	0	8.83876	0	0	0	0	0	1.42102	0.715361	0	9.34277	0	6.34922	2.91264	0	0	0	0	0	0	0	0	0	0	0.980892	0	0	0	0	0	0.890877
PF3D7_0322300	1.3409	2.1732	1.77487	3.14001	5.24879	3.8672	2.9941	2.37729	5.23337	2.23381	9.52855	2.4196	9.60348	3.17021	3.48348	3.38573	2.75611	3.23405	2.27177	2.11078	2.99202	2.30247	9.72265	1.19143	1.78658	8.25313	3.00504	2.57423	7.51201	1.65447	2.86953	2.92853	1.35401	2.56016	10.4835	2.00288	3.76194	0.930488	2.64592	1.97124	2.31409	2.22329	3.16341	1.40861	1.73273	3.25445
PF3D7_0322400	5.45702	0	0	0	9.18343	7.73873	0	1.92489	0	7.7118	0	9.46594	0	0	0	0	5.44123	6.2449	0	10.8737	1.91929	0	7.74197	9.62668	0	0	0	0	7.70496	10.0499	0	0	4.35422	0	0	0	0	0	8.06125	9.31032	0	0	8.56128	0	0	8.54157
PF3D7_0322500	0	0	4.91001	0	0	0	0	0	0	6.08039	0	0	0	1.71643	0	0.838091	0	0	7.1822	0	0	0	0	0	0	0	0	0	0	0	0	0	0	0	0	0	0	0	0	0	0	3.0599	0	6.8269	0	0
PF3D7_0322600	1.3409	0	7.12581	1.08166	0	0	0	0	8.8117	0	8.18195	0	0	0	1.60264	0	7.89738	0	0	0	0	1.20852	0	0	0	0	0	0	7.88312	0	0	0	0.830343	0	0	0	0	0	0	7.0171	0	0	0	0	0	0
PF3D7_0322700	1.3409	0	4.26044	0	3.69408	8.34454	0	0	8.21251	1.16	10.3548	9.50678	0	1.09971	0	0.838091	10.6318	0.880416	0	10.6975	9.28598	1.20852	8.99254	9.71637	0	9.54374	1.4631	0	9.5989	4.26744	0	1.68008	0	10.846	1.0581	6.92267	0	0.930488	9.93695	1.97124	3.16121	9.48643	10.0649	0	10.6889	10.2355
PF3D7_0322800	0	0	2.54699	0	0	1.89476	1.45515	0	0.920775	1.79459	0	0	0.992559	0	0	0	0	0	2.27177	1.41122	0	0	3.23093	3.85597	0	0	0	0	0.725084	1.05244	0	0	3.47449	0	3.27164	0	0	2.46718	0	0	0	0	2.18191	0	0	0
PF3D7_0322900	1.3409	0	5.07459	9.82232	8.81394	8.52998	0	9.68044	5.05106	0	8.57043	12.0233	7.02959	0	0	10.1598	0.781958	8.95749	9.11952	10.7788	6.51454	11.8095	11.1828	9.79457	10.5081	6.32078	2.17441	9.15706	8.84362	10.857	1.63355	8.23269	6.82079	0.985171	8.57306	10.303	0	12.2546	10.9277	9.40038	6.68609	5.23633	10.7017	0	5.94046	6.69371
PF3D7_0323000	0	0	2.68922	1.08166	0	3.97089	7.36399	5.55924	0.920775	1.79459	0	7.00682	3.15667	0	0	0.838091	3.72584	5.53633	6.3807	7.60863	3.60044	2.30247	3.23093	1.19143	0	5.16748	0	1.16278	2.47793	0	0	0	1.35401	5.52542	5.99473	0	0	0	5.28037	3.54974	6.52946	3.82888	3.53762	0	0	0
PF3D7_0323100	6.77938	0	7.00859	9.97256	3.2265	2.26484	8.13667	0	10.3811	7.92468	7.32956	5.73342	6.65765	0	0	8.46713	0	10.189	1.54328	10.2962	6.25027	0	1.42102	5.74511	11.8995	4.35125	1.4631	7.18933	8.00181	0	1.63355	9.84934	0.830343	0.985171	9.4625	6.77199	0.924165	8.94254	9.46505	6.48551	1.2168	3.75238	3.16341	0	6.29374	8.43164
PF3D7_0323200	7.49482	2.77618	7.96502	10.8817	6.50097	9.24226	12.8493	10.7999	10.0514	7.02935	7.63654	9.05454	4.37811	1.09971	11.6062	8.50828	0.781958	3.57674	9.90431	11.4144	9.72831	0	0	8.85538	7.88384	9.45342	8.46825	11.1001	8.56638	0	9.10281	10.8083	3.47449	10.5608	11.188	8.94635	7.33689	9.71404	8.71652	10.1151	6.79333	7.53874	0	8.87949	7.49116	10.0221
PF3D7_0323300	7.13454	0	4.39109	10.9196	9.87239	0	2.16469	0	0	0	0	0	0	0	0	0	0	0	0	0	0	0	0	0	0	0	1.4631	0	0	0	1.63355	11.4634	0	0	1.0581	8.41322	0	11.3698	0	6.90436	0	0	0	0	0	8.7011
PF3D7_0323400	0	0	4.11678	0	0	0	1.45515	0	0	0	0	0	0	0	0	0	0	0	0	0	0	0	0	0	0	0	0	0	0	0	0	5.83828	0	0	1.0581	0	2.1986	0	0	8.19048	0	0	0	0	0	0
PF3D7_0323500	0	9.52776	7.27991	0	0	0	0	0	0	0	4.24397	9.00246	0	0	0	0	0	0	0	0	7.60269	1.20852	0	0	6.04273	0	0	6.00413	4.36386	0	0	0	10.1746	0	0	0	9.8287	5.64154	0	0	1.2168	3.67159	1.86914	0	8.78186	8.60625
PF3D7_0323600	0	0	0	0	0	0	0	0	0	5.10155	0	0	0	0	0	0	0	0	0	0	0	0	0	5.89269	0	0	0	0	0	0	0	0	0	0	0	3.17334	4.55088	0	0	0	0	1.30324	0	0	0	0
PF3D7_0323700	0	0	0	0	0	0	0	8.47666	0	0	2.72437	0	6.2332	1.09971	0	0	0	0	4.98336	0	0	0	0	0	0	8.25924	0	1.79816	0	0	0	1.07192	8.28293	2.97395	0	0	9.32615	5.03154	0	4.60694	1.2168	0	0	1.40861	5.99404	0
PF3D7_0323800	0	0	5.69665	0	4.1473	0.626409	0	1.92489	0	0	0	0	8.55877	0	0	2.30405	0.781958	0	0	0	0	0	0	8.23557	0	0	0	0	5.75202	0	0	0	0	0.985171	1.0581	0	0	0	0	3.4245	0	1.30324	0	0	0.827428	0
PF3D7_0323900	0	0	0	0	0	0	0	0	0	0	9.23692	0	0	0	0	0	0	8.97206	0	0	0	0	1.42102	0	0	0	0	0	0	0	0	0	0	0	0	0	0	0	0	0	0	0	0	0	0	0
PF3D7_0324600	0	0	0	0	0	0	0	0	0	0	0	0	0	0	0	0	0	0	0	0	0	0	0	0	0	0	0	0	0	0	0	0	0	0	0	9.35698	0	0	0	0	0	0	0	0	0	0
PF3D7_0324900	0	0	0	0	0	0	1.45515	0	0	0	0	0	0	1.71643	0	0	0	0	0	0	9.35503	0	0	0	0	0	0	0	0	0	0	0	0	0	0	0	0	0	0	0.980892	0	0	0	0	0	5.94616
PF3D7_0400100	5.40577	0	1.49393	0	0	0	0	1.26216	0	9.37765	1.08525	0	0	9.2933	0	0	2.20079	0	0	0	2.37115	0	0	0	0	0	0	0	1.20539	0	1.63355	0	8.48756	0	10.6276	0	8.7663	0	0	6.24743	0	0	0	0	0	4.8675
PF3D7_0400200	0	0	5.6797	0	0	0	0	6.02973	0	2.23381	0.642354	0	0	1.09971	0	0	7.80293	0	0	8.13687	7.2004	0	2.12284	0.715361	0	6.2242	0	0	4.00171	0	0	0	0	0	0	0	0	0	0	8.57265	6.59021	0.794032	0.914093	8.94876	0	7.62563
PF3D7_0400900	0	0	0	0	0	0	0	0	0	0	0	0	0	0	0	0	0	0	0	0	0	0	0	0	0	0	0	0	0	0	0	0	0	0	0	0	0	0	0	0	0	0.794032	0	9.77272	0	0
PF3D7_0401600	6.83855	0	3.71263	7.18016	7.464	9.42909	2.6382	0	0	0	0	1.29282	7.02959	10.3789	0	11.2365	0	0.880416	0	11.6978	0	2.30247	7.46894	7.23421	0	8.04976	0	0	5.56568	10.2167	0	7.2584	4.85857	0	0	0	0	11.8055	1.03688	0.980892	0	0	0	0	0	10.0421
PF3D7_0401700	0	0	0	0	0	0	0	0	0.920775	1.79459	0	0	0	0	0	0	0	0	0	0	8.61442	0	0	0	0	0	0	0	0	0	0	0	0	0	0	0	0	0	0	0	0	0	0	0	0	0
PF3D7_0401800	11.1139	0	0	0	0	0	0	0	1.47833	1.16	0	0	9.82587	8.63124	0	0	0	0.880416	0	0	9.52539	0	4.40143	0.715361	0	1.19789	11.0945	1.16278	0	0	0	8.85091	0	0	0	1.00192	0.924165	0	0	0	1.86734	0.794032	0	3.65349	10.3672	9.2489
PF3D7_0402000	0	0	0	0	0	8.70934	0	1.92489	0	0	0	1.96353	0	0	0	0	0	0	6.54747	8.42157	0	0	0	1.19143	0	4.43993	0	0	0	0	0	0	0	0	0	0	0	9.108	0	0	0	0	4.63682	0	0	0
PF3D7_0402100	0	0	0.683038	0	0	0	0	0	0	0	0	1.29282	0	0	0	5.27831	0	0	0	0	1.25772	0	0	0	0	0	0	0	0	0	0	0	0	0	0	0	9.18422	0.930488	0	8.39209	0	0	0.914093	0	0	8.74772
PF3D7_0402200	0	8.15648	1.14472	1.08166	7.36296	0.626409	8.14557	5.72099	0	9.18914	0.642354	0	0	0	0	0.838091	0	0	6.41348	0	1.25772	0	0	0	0	1.19789	2.17441	8.04921	7.54265	0	0	0	0	1.56516	1.0581	0	10.9389	7.9241	0	0.980892	6.042	0	2.18191	7.51594	0.827428	7.85055
PF3D7_0402300	0	0	2.00992	7.40588	0	0	0	0	0	0	0	0	0	0	0	0	7.28913	0	0	0	0	0	0	0	0	0	0	0	0	0	0	0	0	0	0	0	11.1667	0	0	0.980892	1.2168	0	0	8.74127	0	0
PF3D7_0403100	0	0	6.85103	0	9.75167	0	0	0	0	8.49784	9.04806	0	0	0	0	0	2.90211	0	0	4.26723	8.96302	8.6796	0	7.63447	0	0	1.4631	0	9.00817	0	0	0	0	0	0	7.85557	0	0	0	0	0	0	1.46924	0	0	0
PF3D7_0403200	0	5.50662	0	0	0	0	0	3.60743	0	0	5.09134	8.8476	0	0	0	7.32294	5.70271	0	0	5.35159	4.62352	1.20852	0	2.76066	0	0	0	0	6.22475	2.67134	0	1.07192	0.830343	0	0	4.39598	0	5.94712	1.03688	5.60616	0	0	2.4388	0	0.827428	0
PF3D7_0403300	0	0	2.81868	0	6.18302	0	0	6.30958	0	0	0	0	4.79297	0	0	6.35986	0	0	5.73692	2.93329	0	0	0	6.66927	0	6.066	0	0	2.47793	2.89613	0	0	0	0	0	5.78513	0	0	3.87511	2.77444	0	0	0	0	0	0
PF3D7_0403400	7.53115	3.37304	6.85858	3.60463	3.93841	1.89476	8.27289	3.43159	8.61213	2.57006	2.95056	6.87044	9.99772	4.35282	3.48348	1.74977	10.0713	11.7017	2.27177	3.21694	8.83262	2.64248	2.94692	2.07364	3.25925	7.80461	4.07151	1.79816	8.44997	2.07797	4.31649	4.13203	3.90746	2.78184	3.10018	2.00288	3.44274	2.20904	2.38049	4.91698	3.16121	0.794032	4.87284	3.21321	7.33383	2.96983
PF3D7_0403500	0	0	0	0	0	0	0	0	4.92948	0	0	0	0	0	0	0	0	0	0	0	0	0	6.0898	0	0	0	0	0	0	0	1.63355	0	0	0	0	8.82082	0	3.86679	0	0	0	0	0	0	0	3.37814
PF3D7_0403600	1.3409	7.24735	4.51088	1.69285	1.76067	0	0	1.26216	1.47833	8.88827	8.26584	0	1.57503	5.14133	0	0	5.34236	3.35755	7.10405	1.41122	1.25772	0	0	0	11.9229	0	1.4631	8.51267	3.43228	0	1.63355	0	4.81935	7.46221	3.80593	4.9106	0.924165	1.49152	0	6.17151	1.2168	1.30324	0	0	1.34995	2.14314
PF3D7_0403700	2.02367	7.60038	7.42929	11.852	3.93841	8.19196	0	1.26216	0.920775	1.16	6.34349	11.7969	8.15506	1.09971	0	0	0.781958	11.2539	9.87813	1.41122	4.62352	8.8695	10.3806	10.9003	13.0012	0	0	11.2014	7.06836	11.7559	0	10.9176	9.85877	0	2.68053	10.4907	0.924165	11.0541	0	10.8556	9.88855	8.10966	11.0636	0	0	0.890877
PF3D7_0403800	8.9368	6.17741	4.39109	4.32049	0	0	0	0	7.01805	0	0	0	0	5.31708	0	0	0	0	0	0	8.75112	0	5.81675	0	0	6.74297	0	0	3.03262	0	6.61068	0	1.73739	0	0	1.58752	6.36947	0	1.63393	8.44948	0	6.24525	0.914093	0	4.85213	9.54294
PF3D7_0403900	0	7.46362	5.49834	1.08166	10.7951	7.19153	1.45515	9.86268	0	0	0.642354	0	0	9.64392	1.60264	1.36478	0	0	0	8.86324	1.25772	0	6.84658	2.6171	0	0	6.08249	7.12676	7.84266	0	7.01422	0	1.35401	0.985171	5.53766	10.3381	2.45626	11.2853	6.65706	0	1.2168	10.27	2.65679	10.4351	8.92206	9.84853
PF3D7_0404000	0	4.86204	5.04843	0	0	5.49317	7.67804	1.92489	0	6.49009	0	0	0	2.74751	9.67565	3.01599	0	2.37977	2.75354	2.93329	7.63334	0	5.53292	2.27839	1.15379	6.6344	11.5685	0	1.5651	4.79966	9.57004	9.712	0	7.80952	4.56839	0	10.4339	0	0	0.980892	7.10227	0	6.20005	9.77816	0	0.890877
PF3D7_0404100	0	7.63476	3.41796	2.12082	1.13375	2.26484	2.16469	0	0	2.23381	5.79194	0	0	2.14709	9.29551	3.01599	0	1.81669	1.18674	3.99427	7.56078	1.20852	0	1.54877	0	0	3.91227	0	2.63784	4.09682	5.68555	0	0	0.985171	0	1.00192	0.924165	0.930488	0	0	6.84411	0	0	0	0	6.99364
PF3D7_0404300	7.40633	8.16238	5.55518	3.31205	0	3.27791	0	0	6.63292	6.10647	3.67563	7.70294	7.83689	6.47605	0	8.57237	6.86831	0	5.5333	0	8.3511	7.22056	8.59575	1.54877	0	5.00256	0	8.90078	1.20539	0	0	5.97096	7.65644	3.43236	3.42487	7.14337	0	3.56938	0	8.71316	3.53536	7.10337	6.84656	0	6.63465	4.63926
PF3D7_0404400	0	0	0	0	8.74734	0	0	0	0	0	0	0	0	0	0	0	0	0	0.712102	0	0	0	0	0	0	0	0	6.73207	0	0	0	0	2.85297	7.79687	0	0	0	0	0	0	1.2168	0	0	0	5.94046	0
PF3D7_0404500	4.75822	0	5.71339	0	1.13375	7.08579	0	0	0	0	0	0	0	5.14133	0	0	0	0	0	0	0	0	4.61403	0	3.7279	6.19901	7.93795	1.16278	0.725084	0	0	0	2.85297	7.97593	0	0	0	0	0	0	6.25711	0	0	0	0	0
PF3D7_0404600	11.6281	11.5479	7.32419	11.1561	1.76067	9.84531	1.45515	0	7.22168	7.49197	7.25206	0	0.992559	8.92046	0	9.89322	0	10.1122	0.712102	0	5.55179	7.14239	10.3003	0	1.78658	10.6489	2.17441	1.79816	9.44791	0	9.95638	2.10658	10.8838	8.69477	1.66191	7.97537	7.93219	9.52475	10.1616	4.60694	10.3779	4.52465	10.4172	4.13325	9.5417	9.84451
PF3D7_0404700	12.8628	9.9779	9.73531	2.12082	1.76067	9.1207	12.4252	1.26216	6.16103	13.6317	2.59642	1.29282	0	13.2597	15.5211	10.8738	0	8.06376	1.82894	0	12.2202	1.85679	12.6469	1.54877	1.15379	12.2333	15.2314	3.27385	4.00171	2.67134	13.6894	13.2525	1.73739	10.4111	11.5992	4.4631	12.8984	1.89443	2.64592	3.4245	2.93007	12.5342	2.4388	15.4061	4.64444	12.4676
PF3D7_0404800	7.87996	0	5.19871	4.23753	0	6.3482	8.47003	0	0	8.03744	5.11488	0	6.89209	9.5033	1.60264	0	6.05466	8.79219	5.73692	0	4.77781	0	7.34042	0	0	9.9451	0	9.31413	0	0	3.52529	6.34806	7.20246	8.17486	8.78256	0	9.9423	0	0	6.81984	1.2168	7.88174	0	3.83173	5.82694	8.83398
PF3D7_0404900	9.29469	0	9.93235	1.08166	1.13375	7.95014	11.9834	1.26216	10.3419	10.935	8.3073	0	10.1538	12.0443	2.34311	9.98579	0	11.192	5.94551	1.41122	6.46996	4.54146	12.8461	0	0	10.4064	12.0082	11.7104	7.72736	2.07797	10.1689	9.28993	0.830343	9.60504	1.66191	5.17366	12.3865	1.49152	1.63393	10.9693	10.5948	10.4305	1.86914	12.2495	10.701	10.0162
PF3D7_0405000	11.2427	1.11774	3.89984	0	7.63844	11.5242	2.6382	6.06029	3.7553	1.16	0	0	4.62954	10.0304	12.1847	11.5998	9.73126	11.1016	5.40879	6.392	6.11203	6.95692	2.12284	0	0	1.19789	4.94809	0	4.40891	0	9.17806	7.33918	7.22515	0	6.24166	0	0	1.49152	1.03688	6.19087	4.47176	1.9766	12.5344	10.0364	0.827428	4.03364
PF3D7_0405100	0	0	4.26044	0	0	1.6667	0	0	0	0	0.642354	0	0	2.14709	0	0	0	0	0	2.11078	0	0	0	0	0	0	1.4631	0	0.725084	0	0	0	0	0	0	0	0	0	0	0	0	0	0	0	0	0.890877
PF3D7_0405200	7.63494	8.75351	8.14553	0	6.76135	6.04976	0	11.0325	0	5.34009	7.00358	0	9.13485	3.87945	9.65757	0	9.90588	0	6.95618	0	4.98212	7.182	2.94692	0	1.15379	0	1.4631	0	4.92528	0	12.2038	6.70887	6.34243	10.0577	0	6.9107	0	0	1.03688	8.22375	0	0	0	10.7814	0.827428	8.26536
PF3D7_0405300	7.91704	3.37304	6.60403	3.14001	1.13375	1.3957	3.51741	3.76414	9.19915	10.2867	6.57329	1.96353	0	7.46793	10.4537	10.517	5.94099	2.78374	4.72942	2.93329	8.12534	10.2137	8.29802	3.49445	1.15379	6.65307	10.2655	3.27385	7.61652	2.07797	9.87795	8.50634	4.04982	8.81888	5.53766	1.00192	0.924165	1.49152	1.63393	7.51632	10.2122	4.32781	2.65679	8.9916	1.73273	9.1504
PF3D7_0405400	6.53893	1.11774	9.12432	10.2582	11.3827	10.2857	0	10.9705	9.18151	0	11.0502	0	2.31	8.53226	0	10.9749	12.1301	0	10.0642	1.41122	9.42677	11.7215	10.5024	9.62785	11.3261	10.6124	1.4631	10.4837	5.91702	10.9144	2.38004	7.47944	11.5978	7.52494	1.0581	11.2547	0	9.26707	1.03688	7.7099	10.8133	5.26415	10.7668	8.74684	0	9.3392
PF3D7_0405500	0	0	0.683038	0	0	0	0	0	0	0	0	0	0	0	0	0	7.26909	7.15251	0	0	0	3.34725	0	9.07904	0	0	0	0	7.16343	8.11947	0	0	0	0	0	0	0	0	0	0.980892	0	0	0	0	4.17308	0
PF3D7_0405600	0	0	4.91001	0	0	0	0	0	0	0	0	0	0	0	0	0	0	4.2218	0	0	0	0	0	4.47135	0	0	0	0	0	0	0	0	5.87234	0	0	0	0	0	0	0	7.05994	0	2.65679	0	0.827428	5.39254
PF3D7_0405700	7.26967	0	0	0	0	0	0	0	0	0	0	0	0	0	0	0	0.781958	0	0	0	0	9.43442	1.42102	0	0	1.19789	0	0	6.4134	0	0	0	2.503	0	0	0	0	8.4315	4.52904	0	0	0	0	0	0	0
PF3D7_0405800	0	0	6.51131	0	5.24879	0	0	0	0	0	0	0	0	0	0	0	0	0	0.712102	9.52398	0	0	6.05381	0	0	0	0	5.1574	6.13376	0	0	0	0	0	0	0	0	0	0	0	0	0	0	0	0	0
PF3D7_0405900	1.3409	0	5.79433	0	0	7.79632	3.27936	0	0	9.49831	1.69755	0	0	9.78892	12.606	1.36478	1.65919	0	1.18674	1.41122	9.55237	0	0	0	0	0	12.7566	0	0.725084	0	9.51305	9.65987	0.830343	0	0	0	0	0	0	0	2.31409	0	0.914093	9.41878	0	5.8639
PF3D7_0406000	9.85162	0	2.00992	0	0	1.3957	11.5833	0	0	8.41155	9.13554	5.04008	0	9.00955	9.16849	0	0	0	7.86999	3.65734	10.6633	7.71946	0	0	0	9.94699	11.0558	0	6.34551	0	10.6749	7.30942	0	0	0	0	0	0	0	0	0	6.80505	0	12.2113	0	8.11343
PF3D7_0406100	11.7799	6.08096	9.10541	0	11.8564	10.7484	2.16469	12.8472	6.52512	12.6974	6.1633	13.3755	11.6799	4.08777	3.93157	12.2677	3.80223	8.68721	7.68998	13.2274	2.99202	1.20852	3.23093	13.9487	4.6724	4.35125	12.8649	9.70095	11.4345	2.67134	12.5493	10.4768	11.7032	12.1059	12.1706	13.4011	1.8847	5.69297	2.87001	13.315	8.29856	10.323	8.62083	7.21217	13.1288	11.9531
PF3D7_0406200	5.50651	3.20015	2.21198	1.69285	5.71023	4.76014	1.45515	2.37729	2.66875	4.61218	1.42364	4.597	0	8.99346	4.11235	0	4.8962	0	2.27177	4.3865	2.71473	1.85679	1.42102	1.54877	0	9.78079	3.00504	2.23777	0	3.90328	0	0	2.68857	0.985171	0	2.325	3.55717	0	1.63393	0.980892	1.2168	2.92699	1.46924	4.86453	8.75883	3.95635
PF3D7_0406400	3.11527	0	0	0	4.49166	0	0	0	0	0	0	0	0	0	1.60264	0	0	0	0	0	0	2.91744	0	0	0	0	3.52882	0	0	0	0	9.3905	0	0	0	1.00192	0	0	0	0	2.65471	0	0	7.1796	0	0
PF3D7_0406500	8.0565	10.5917	6.91034	10.0627	8.2152	10.0837	0	1.26216	7.30553	9.85248	7.68059	3.04446	5.74024	8.41637	10.1875	0.838091	2.75611	1.81669	4.58345	0	7.45036	9.26646	9.32243	9.22546	8.41593	2.28751	10.8321	4.75578	6.98157	1.65447	9.49214	7.28922	6.68555	3.43236	7.72071	3.17334	0	6.75353	11.8214	8.17111	9.15595	7.09565	8.8004	6.69486	6.64585	8.70406
PF3D7_0406600	0	0	0	0	0	0	0	0	0	0	0	0	0	0	0	0	0	0	0	0	0	0	4.51164	4.24588	0	0	0	0	1.85279	0	0	0	0	0	7.22167	0	0	0	0	0	0	0	0	0	0.827428	0
PF3D7_0406700	1.3409	0	10.0573	0	11.0025	7.87194	1.45515	8.35253	9.77523	0	8.5768	0	0	0	0	6.69208	6.17446	0	10.5625	12.9221	9.69722	10.8963	8.59575	0.715361	0	9.07153	0	10.5697	6.87324	7.2521	0	10.7733	8.93561	6.03673	11.3801	3.17334	7.67139	6.69166	11.7063	10.2319	11.3679	0.794032	10.2439	2.10757	10.0013	4.98891
PF3D7_0406800	1.3409	0	4.62148	0	4.2414	1.3957	0	0	9.31697	0	8.68496	0	0	1.09971	1.60264	1.36478	0.781958	0	0	10.9103	0	1.20852	0	0	0	0	0	1.79816	0	0	0	0	6.11839	0	0	0	7.67773	5.8598	9.72021	4.60694	0	2.43389	0	0	0	0
PF3D7_0406900	0	0	0	1.08166	0	7.5838	1.45515	0	0	0	0	0	0	0	0	0.838091	0	0	0	0	0	0	0	0	0	0	0	0	0	0	0	0	0	0	1.0581	0	0	0	0	2.55297	0	0	0	0	0	0
PF3D7_0407100	0	5.61392	0	0	0	0	0	3.43159	0	0	0	0	0	0	0	0.838091	0	0	0	0	0	0	0	0	3.06176	0	0	0	0	0	0	0	0	0	0	0	0	1.49152	0	0	0	0	1.46924	0	0	0
PF3D7_0407200	0	10.1467	5.41889	1.08166	5.97962	5.04786	0	5.60141	0	0	0	1.29282	0	0	0	9.92162	0	0	0	0	0	10.052	0	5.10343	2.22495	0	0	0	6.27427	9.87937	0	0	7.46004	0	0	0	0	10.1244	8.80399	0.980892	0	0	9.78438	0	7.24822	4.48269
PF3D7_0407300	0	0	0	0	0	0	0	0	0	0	0	0	0	0	0	4.71182	0	0	0	3.21694	0	0	0	0	0	0	0	0	0	6.1015	0	0	0	0	0	0	0	4.11325	0	0	0	0	0	0	0	0
PF3D7_0407400	0	0	0	0	0	0	0	0	0	0	0	1.29282	0	0	0	0	0	0	0	2.11078	0	0	0	0	0	5.21851	0	0	3.43228	0	0	0	0	0	0	0	0	0	0	0.980892	0	0	0	0	0	0
PF3D7_0407600	1.3409	0	3.41796	9.49187	0	0	0	0	9.88968	0	0	0	0	0	0	0	4.82475	0	0	0	7.02657	1.20852	1.42102	0	1.15379	0	0	9.62828	0	0	1.63355	1.07192	0	6.55547	0	0	0	0	1.03688	0	1.2168	0	0	0	0	0
PF3D7_0407700	7.65703	3.37304	6.06612	6.51466	3.39975	8.54476	1.45515	1.92489	0.920775	4.45864	6.69543	0	6.42819	9.12924	0	3.15005	6.92065	11.5228	9.56949	1.41122	5.50836	3.52206	3.46813	1.54877	1.15379	9.68425	8.3644	2.57423	6.46763	0	11.2639	10.6609	8.5637	3.87909	0	8.73854	9.43305	9.25214	1.03688	8.37103	4.70938	9.93345	1.86914	10.6788	9.0873	7.5553
PF3D7_0407800	11.0663	2.1732	4.69076	9.84702	10.0174	0	1.45515	1.26216	6.02913	10.6099	0	1.29282	6.80539	10.9326	8.94822	0	0	10.2451	1.82894	0	3.89838	1.20852	9.62794	0	6.5561	2.90115	9.82873	8.8552	5.44111	0	4.31649	10.1219	9.43454	6.54036	8.59745	6.58876	11.0998	0	1.63393	0	8.80506	0.794032	1.46924	12.189	5.42035	6.36034
PF3D7_0407900	0	0	0	0	0	3.63437	0	0	0	0	1.42364	6.97391	0	0	0	6.37363	0	6.80735	6.82428	5.02383	0	4.69539	0	0	0	0	0	0	4.53617	0	0	0	0	0	0	0	5.57514	0	0	0	0	1.9766	0	0	3.12849	6.1851
PF3D7_0408000	0	0	0	0	0	0	0	0	0	0	0	0	0	0	0	0	0	0	0	0	0	0	0	0	0	1.19789	0	0	1.85279	0	0	0	0	0	0	0	4.9781	0	0	0	0	0	0	0	0	3.59764
PF3D7_0408100	0	0	5.57364	2.71861	0	0	0	0	7.96685	0	6.82241	0	0	0	0	0	0	0	0	0	8.18172	0	0	0	8.08598	0	0	4.68805	1.20539	1.05244	3.52529	0	0	0	0	1.00192	5.33963	0	0	4.48678	0	0	0	0	1.73273	8.09552
PF3D7_0408200	0	0	6.57684	0	0	0	0	0	0	0	0	0	0	4.50584	0	0	0	5.73162	1.82894	0	1.25772	0	0	0	0	2.62671	0	0	0	3.26188	0	1.07192	0	0	0	0	5.09637	0	0	0	0	0	0	0	0	0.890877
PF3D7_0408300	0	0	0.683038	0	0	0	0	0	0	0	1.69755	1.29282	0	0	1.60264	0	0	0	0	0	0	0	1.42102	0	0	0	4.07151	0	0	1.05244	0	0	0	0	0	1.00192	9.88867	0	0	0	0	0	0	0	0	2.6149
PF3D7_0408400	0	8.43535	6.9673	0	0	0	0	0	0	0	8.15382	0	0	0	0	0.838091	0.781958	9.07912	0	0	0	0	0	0	0	0	0	1.16278	8.02007	4.55795	0	0	0	0	1.0581	0	0	0	0	0	0	0	0	0	0.827428	0
PF3D7_0408500	0	0	5.88581	0	0	4.43705	0	8.72574	0.920775	0	8.75405	0	0	0	1.60264	8.7225	8.13746	0	2.61011	2.57987	0	0	7.66057	2.6171	7.47084	1.19789	2.17441	10.8759	2.47793	0	0	0	1.73739	5.14095	1.0581	7.61853	0	0	0	0	4.18713	3.49503	0	0	9.7979	8.45992
PF3D7_0408600	1.3409	0	2.54699	0	7.35246	0	0	0	1.47833	0	0	0	0	0	0	0	0	0	0	0	0	0	0	0	0	0	0	0	0	0	0	0	0	0	0	0	0	0	0	0	0	0	0	0	0	0
PF3D7_0408700	1.3409	1.11774	2.38919	3.31205	4.49166	0	6.1071	11.0554	0	2.57006	0	4.50786	1.57503	1.71643	4.4175	2.30405	0	0.880416	4.08362	0	1.91929	0	0	0	4.08106	1.19789	2.6487	1.16278	0	0	4.46124	0	0	0	1.0581	0	0	4.25689	0	0	4.18713	0	1.86914	1.40861	0	1.43755
PF3D7_0408900	0	0	1.14472	0	9.36685	7.79632	0	1.92489	7.50313	0	7.14178	1.29282	8.88296	9.62525	1.60264	0.838091	5.15114	0	0	0	0	0	6.49058	2.6171	0	0	0	0	3.51702	0	0	6.94658	7.60547	7.46221	0	0	0	0	0	0	9.92831	0	0.914093	0	1.34995	3.49206
PF3D7_0409000	1.3409	0	1.14472	6.22279	0	4.92414	0	0	0	1.16	0.642354	0	0	0	0	0.838091	0	0	7.45832	0	1.25772	0	3.67178	1.19143	5.41445	0	0	1.16278	0	0	1.63355	9.48894	0.830343	0	7.58093	0	0	0	0	6.28394	1.2168	0	0	1.40861	0	3.11914
PF3D7_0409100	0	0	0	0	0	8.90366	0	0	0	0	0	5.42801	0	0	0	0	0	0	0	0	1.25772	11.5605	0	9.6614	0	0	0	0	6.59003	5.527	0	1.07192	5.04012	7.75169	1.0581	0	0	0	10.9593	10.041	2.31409	0	4.08057	0	0	9.41518
PF3D7_0409200	1.3409	4.21343	0.683038	0	0	8.98487	1.45515	9.88632	0.920775	0	1.08525	11.9506	0.992559	4.08777	2.34311	12.1348	0.781958	0	8.76688	1.41122	4.70272	12.2903	1.42102	3.97852	11.513	7.59851	5.88218	0	2.09254	8.25245	0	0	0.830343	10.6541	1.66191	8.9725	0	11.7599	12.0375	0	2.31409	0.794032	1.46924	0	5.19487	9.10412
PF3D7_0409300	0	0	1.49393	0	0	0	1.45515	0	0	0	0	0	0	0	0	8.50202	0	0	0	0	0	0	0	7.13886	0	0	1.4631	0	4.82913	0	0	0	1.35401	0	0	0	0	0	0	0	0	0	0	0	0	0
PF3D7_0409400	0	0	0	0	0	0	0	0	0	0	0	0	0	0	0	5.52036	0	0	0	0	0	0	0	0	0	6.99792	0	0	2.91264	0	0	0	0	0	0	0	0	0	0	0	0	0	8.25792	0	0	0
PF3D7_0409500	2.48524	1.73991	5.97184	5.40291	5.106	0.626409	0	1.26216	0	0	8.51841	10.4649	0.992559	1.09971	8.27901	10.2353	0.781958	7.50617	0	7.49377	6.97964	0	6.49058	0	1.78658	5.44967	8.3644	6.86067	5.58544	8.21121	0	0	0	0	0	2.325	0	6.42889	2.64592	4.13362	9.11519	7.38887	5.60753	2.10757	7.33383	8.96306
PF3D7_0409600	6.63107	0	0.683038	0	0	3.10636	0	0	0	0	1.08525	1.96353	0	0	12.6335	0.838091	0	0	0	0	0	0	1.42102	0	1.15379	1.19789	11.7212	0	1.5651	0	1.63355	0	0	0	0	1.00192	0	0	0	0.980892	10.8197	0	0	2.10757	0	0
PF3D7_0409700	3.72952	1.73991	2.68922	6.2442	0	0	0	0	5.92695	5.15252	2.59642	5.3274	0	6.74563	9.4379	0	0	0	0	0	0	2.64248	3.46813	0	3.85547	5.2678	2.6487	2.23777	3.51702	4.42	0	5.22394	1.35401	0	4.35609	2.58816	1.48294	2.68606	0	4.13362	1.2168	3.90153	4.29072	1.40861	0	0
PF3D7_0409800	0	0	4.30532	0	0	4.84447	0	0	0	0	0	0	0	1.09971	3.72485	0	0	0	0	1.41122	0	0	0	8.94642	0	0	10.8069	0	0.725084	0	0	4.65815	0	0	0	0	0	0	0	0	1.2168	0.794032	0	9.33992	0	0
PF3D7_0409900	0	0	0	0	0	5.59405	0	0	0	1.16	0	0	0	1.71643	0	0	0	0	0	0	0	0	0	0	0	0	0	0	0	0	0	0	0	0	0	0	0	0	0	4.21151	0	0	0	8.29352	0	0
PF3D7_0410000	2.02367	0	6.44267	11.7509	0	0.626409	1.45515	11.9	0	0	0	0	0	0	5.31116	0	0	0	0	0	0	0	0	0	0	0	0	0	0	0	0	10.0666	0.830343	2.29813	1.0581	2.00288	14.4693	1.49152	2.64592	4.05128	1.86734	0	0	11.2	0	10.6753
PF3D7_0410300	0	0	0	1.08166	1.13375	0	2.6382	1.26216	0	0	0	0	0	7.20279	0	1.36478	0	0	0.712102	0	1.25772	0	0	0	0	1.84321	1.4631	1.16278	0.725084	12.3183	0	1.07192	0	0	6.97098	0	0	0.930488	0	10.0556	0	8.10966	0.914093	0	0	0
PF3D7_0410500	0	0	0.683038	0	0	0	0	0	0	0	0	0	0	0	0	0	0	0	0	0	0	0	0	0	0	0	0	0	0	0	0	0	0	0	0	0	7.61306	0	0	0	0	0	0	0	0	0
PF3D7_0410600	1.3409	0	6.51131	8.66236	1.13375	0.626409	1.45515	0	0	0	7.54851	0	0	0	11.7742	0	0	0	0.712102	0	1.91929	0	0	7.17776	0	0	0	0	1.20539	1.05244	13.1338	0	0	0	1.0581	0	12.2289	0	1.03688	2.55297	0	0	0	9.93272	0.827428	0
PF3D7_0410700	7.48251	0	9.06194	10.5295	2.19624	0	8.48413	7.37528	7.37703	9.67647	4.20062	10.9345	6.42819	5.58098	1.60264	9.50317	1.28625	10.1712	9.88106	2.11078	10.3416	11.3271	8.74425	4.09148	0	9.94699	8.5036	0	7.75815	0	11.0228	7.57427	7.57046	10.1161	7.90135	7.99818	10.321	9.46683	8.11697	8.92161	9.57454	7.27042	0.914093	9.61116	5.49658	9.73596
PF3D7_0410800	10.9867	0	9.85994	4.47333	8.37942	10.1983	11.8379	11.3166	9.90991	11.5017	1.42364	0	11.8886	5.39753	12.971	1.36478	9.58351	0.880416	3.21668	0	11.5636	0	7.70764	0	1.15379	11.3504	11.9023	10.849	6.67546	11.4462	2.38004	10.4589	9.5839	8.29671	9.23528	1.00192	9.7691	7.97174	0	1.55943	8.70331	8.37183	0	10.1138	6.5773	10.6609
PF3D7_0410900	2.83438	0	7.04212	5.82842	10.8771	9.76103	1.45515	1.92489	0	3.59827	2.72437	0	0	2.47831	3.48348	0	0	0	3.71431	11.1292	1.25772	9.76085	7.46894	3.40985	12.1573	1.19789	0	1.16278	6.62862	1.05244	0	7.36835	0.830343	7.64982	2.41379	1.00192	0.924165	3.45485	11.6245	7.85651	10.0558	0	0	1.40861	9.24846	5.70758
PF3D7_0411000	8.95027	0	4.69076	3.46575	10.1658	0.626409	1.45515	1.26216	4.65045	0	0	0	4.6861	4.64417	0	0.838091	3.03468	7.10923	10.3776	10.1936	4.02706	1.20852	2.12284	3.12147	2.83287	2.62671	1.4631	2.57423	7.7318	0	2.38004	3.58764	2.85297	0	1.66191	5.09119	0	0.930488	0	1.55943	3.69139	0	3.42334	1.40861	1.34995	0.890877
PF3D7_0411200	0	0	0.683038	0	0	0	0	1.26216	0	0	0	0	0.992559	0	0	0	0	0	0	0	0	0	0	0	0	0	0	0	5.80353	7.46	2.38004	0	0	10.457	0	0	0	0	10.6912	0	0	0	0	0	0	0
PF3D7_0411300	2.02367	0	0	0	0	0	0	0	0	0	0	0	0	0	0	0	8.63714	0	0	0	9.25346	0	1.42102	0	0	10.4119	0	0	0.725084	1.05244	0	9.12315	0	0	0	0	0	0	0	0	0	0	0	0	0	0
PF3D7_0411400	2.02367	0	0	0	0	0	1.45515	0	0	1.16	0.642354	0	0	1.09971	0	9.8679	1.28625	0.880416	8.98245	0	0	6.74405	0	0	0	0	0	0	0	0	0	0	0.830343	0	0	0	0	0	0	0	0	2.22329	6.53879	0	1.34995	0
PF3D7_0411800	0	0	6.84345	0	0	0	0	0	4.70087	0	8.26584	0	0.992559	0	0	1.36478	1.65919	0	5.64791	0	0	0	0	0	0	4.88112	0	1.16278	5.10026	0	0	1.07192	0	1.9777	0	7.36137	0	0	0	5.60616	3.53536	0	0	0	4.5522	0
PF3D7_0411900	7.73177	5.7456	9.10382	4.23753	4.49166	7.75697	9.67275	6.54386	3.43622	1.16	9.00303	8.43512	5.9626	0	0	4.71182	6.86831	8.76456	9.44292	1.41122	9.62534	8.27187	4.15198	0.715361	2.83287	4.94312	0	5.25424	6.23729	3.26188	0	9.89348	7.52243	8.45409	10.6157	10.9419	0	9.61918	1.03688	3.4245	3.16121	8.30644	4.78301	1.40861	9.49756	9.74604
PF3D7_0412000	0	2.1732	1.14472	0	0	0	1.45515	1.26216	6.60671	1.16	0	7.57712	6.05139	0	0	0	5.9908	0	0	0	0	0	1.42102	8.42531	0	0	0	1.79816	8.95411	0	0	0	0	0	6.48766	0	0	0	0	0	7.83781	1.67886	5.75657	0	0	7.877
PF3D7_0412100	0	0	0	0	0	0	0	0	0	0	0	0	0	0	0	0	0	0	0	0	0	0	0	0	0	0	0	0	0	0	0	0	0	0	0	0	0	0	0	0	0	0	5.91298	0	0	0
PF3D7_0412200	0	0	0	4.39893	0	0	0	0	0	0	0	0	0	0	0	0	0	0	0	0	0	0	5.85906	0	0	0	0	0	0	0	0	0	0	0	0	0	0	0	0	0	0	0	0	0	0	0
PF3D7_0412300	0	0	2.00992	0	0	0	0	0	0	0	0	0	0	0	0	0	0	0	0	0	0	0	0	0	0	5.57245	0	0	0	0	0	0	0	0	4.96814	0	0	0	0	0	0	1.67886	0	0	0	0
PF3D7_0413400	0	0	0	0	0	0	0	0	0	0	0	0	0	0	0	0	0	0	0	0	0	0	0	0	0	0	4.07151	0	0	0	0	0	0	0	0	0	0	0	0	0	0	5.95221	0	0	0	0
PF3D7_0413500	0	1.11774	5.45916	3.95551	0	0	0	6.92213	4.23746	2.23381	5.79194	0	0	0	0	1.36478	6.36281	2.37977	5.2485	0	4.25439	0	7.39896	0	1.78658	7.38056	0	2.23777	4.00171	0	0	4.77891	4.93396	1.56516	5.15501	6.79822	0	3.45485	0	0	1.2168	0	0	2.57639	6.15949	0.890877
PF3D7_0413600	1.3409	3.91082	7.11325	1.08166	1.76067	3.56978	5.47723	5.16846	7.80342	8.66074	7.04093	3.27805	9.24955	0	5.80731	0	8.21286	6.30751	5.51328	3.65734	8.95495	11.7102	7.97146	5.61889	8.17428	7.96264	9.94387	7.15211	7.98332	1.05244	6.30016	2.70291	4.77903	1.56516	6.01901	2.00288	0	2.46718	2.64592	9.2	5.68154	10.4876	3.42334	5.40499	8.12439	4.24339
PF3D7_0413700	2.02367	5.61392	7.94389	10.0168	8.57281	7.74239	9.44293	6.92213	9.6621	8.87316	8.3124	9.40553	8.87385	1.09971	0	11.0668	7.69687	9.16404	9.45609	0	9.64803	8.32592	8.68079	8.42261	8.60934	9.25688	1.4631	9.25392	9.20458	0	0	9.45988	9.59411	8.45005	10.1152	8.19858	0	8.83217	7.8407	8.95878	7.92687	8.99115	8.43794	1.40861	9.83385	6.75205
PF3D7_0413900	10.1875	10.2571	8.63303	10.6736	5.53551	8.65784	0	6.88847	1.47833	5.3834	8.71992	13.0341	0.992559	4.08777	1.60264	0	10.5267	2.12553	2.45084	10.3244	11.3905	1.20852	9.03469	10.7292	1.15379	9.59292	0	2.23777	9.05674	1.05244	1.63355	1.07192	1.35401	9.76139	11.688	9.96529	0	1.49152	1.03688	10.7355	11.7654	11.0497	1.46924	2.10757	11.2411	5.96601
PF3D7_0414000	0	7.21363	8.32786	10.4864	7.14898	8.60845	0	4.15238	0	6.90111	5.37096	2.7656	11.0798	1.71643	1.60264	0.838091	0	7.95062	9.50886	5.96362	7.02657	9.91181	7.13189	9.5235	8.28607	6.67151	2.17441	9.55889	8.5158	10.6324	2.86953	1.07192	6.87917	7.05787	8.45345	8.05911	5.20568	5.66748	10.8185	5.0071	4.63444	5.80848	9.94833	3.65349	9.15942	7.79058
PF3D7_0414100	0	0	0	0	0	0	0	0	0	0	0	0	0	0	0	10.4233	0	0	0	0	0	0	0	0	0	0	0	0	0	0	0	0	0	0	0	0	0	0	0	0	0	0	0.914093	0	0	3.59764
PF3D7_0414300	0	0	0	0	8.14389	0	0	0	0	0	4.71366	7.85525	0	0	0	0	6.16002	0	0	0	4.1452	7.39925	0	0	0	0	0	0	5.23143	5.14443	0	0	0	0	0	0	0	0	8.80399	2.29123	6.20626	3.67159	0	0	0	0
PF3D7_0414400	0	0	0	0	0	0	0	0	0	0	7.21441	8.23441	0	0	0	0	0	0	0	0	0	0	0	0	0	0	0	0	0	0	0	0	0	0	0	0	0	0	0	4.54811	0	0	0	0	0	0
PF3D7_0414500	0	0	0	0	0	0	0	0	0.920775	0	0	0	0	0	0	0	0	0	0	0	0	0	0	0	0	0	0	0	0	0	1.63355	9.03192	0	0	0	0	5.17016	0.930488	0	0	0	0	0	0	0	0
PF3D7_0414600	3.35029	0	2.68922	0	0	2.26484	0	0	1.47833	0	0	2.4196	0	0	0	0	0	0	0	0	1.25772	0	3.8502	0	0	2.62671	1.4631	0	0	0	0	1.07192	0	1.9777	4.10708	0	2.45626	0	0	0	0	3.9707	0	1.40861	1.34995	0
PF3D7_0414700	1.3409	0	0	0	0	0	0	0	0	7.02935	0	0	8.44455	0	0	0	0	0	0	0	0	0	0	9.40283	0	0	0	8.32478	3.14339	0	0	0	0	0.985171	0	0	11.7896	1.49152	1.03688	3.66496	0	0	5.14938	0	0	0
PF3D7_0414900	0	0	1.49393	0	0	1.3957	0	0	0	0	0	0	1.57503	0	0	0	0	0	0	0	0	0	0	0	0	0	1.4631	0	0	1.05244	0	0	0	0	0	0	6.4308	0	0	2.96639	1.2168	0	0	4.49266	0	0
PF3D7_0415000	0	0	0	0	8.58633	0	0	0	0	0	0	0	0	0	0	0.838091	4.74957	4.61738	2.75354	0	0	0	0	0	3.06176	0	0	0	0	7.78907	0	0	0	0	0	6.17371	0.924165	0	0	0	0	10.9131	0.914093	0	0	0
PF3D7_0415100	0	0	6.05302	1.08166	8.22098	0	0	9.33165	2.19299	1.16	7.82675	4.2017	0	0	0	10.4208	4.00977	0	3.56672	9.26847	7.77752	9.58238	0	9.2439	10.5393	0	1.4631	5.94733	3.67287	9.39291	0	8.14552	7.65644	8.60689	1.0581	0	9.60253	10.5238	0	7.17124	3.16121	0	6.49702	0	9.42788	1.43755
PF3D7_0415200	0	7.37487	6.1423	7.89971	0	3.97089	0	1.26216	8.82028	1.16	6.21867	0	7.59987	0	0	0	7.30891	0	9.64388	0	8.24263	5.55106	0	2.76066	4.36455	1.19789	0	9.65735	5.44111	8.50364	0	0	7.57636	6.71194	1.0581	2.58816	5.60205	5.21866	0	6.4377	0	0	3.64351	0	8.03775	0.890877
PF3D7_0415300	0	0	5.45916	0	1.13375	0.626409	0	0	8.50979	0	9.98256	1.29282	1.57503	0	0	6.94358	0.781958	0	0.712102	1.41122	1.25772	1.20852	1.42102	0	0	0	0	1.16278	6.92842	7.91639	1.63355	5.81022	9.12445	0.985171	0	0	0	11.761	0	0.980892	10.3576	0	6.49702	0	5.52112	0
PF3D7_0415400	0	0	0	0	0	0	0	0	0	8.53193	0.642354	0	0	0	1.60264	0	0	0	0	0	7.99766	0	0	0	0	0	9.11493	0	4.45259	0	0	0	8.22408	2.56016	0	0	0	0	0	4.96275	0	0	3.16341	5.51349	5.54525	6.00491
PF3D7_0415700	0	1.73991	5.2223	6.88545	6.82352	5.5612	2.6382	0	2.85836	0	5.2486	6.22793	6.37757	0	0	4.57548	6.78605	5.84149	1.54328	0	5.89311	0	7.2157	6.53591	4.98297	1.19789	1.4631	4.29155	0.725084	9.08013	0	1.68008	7.73758	0	5.60336	1.00192	6.53222	0.930488	1.63393	7.38802	0	5.58408	7.66905	0	4.89031	5.84258
PF3D7_0415800	0	0	0	0	0	0.626409	0	0	1.87947	0	0	0	0	0	0	8.04487	0	0	0	0	1.25772	0	0	0	0	5.3616	0	0	0	9.45604	0	0	4.65084	0	0	0	9.0828	0	0	2.29123	0	4.81531	0.914093	0	0	6.43346
PF3D7_0415900	0	0	9.07981	1.08166	11.286	8.59634	1.45515	7.42309	9.52366	1.79459	8.21773	0	9.60532	5.74371	1.60264	0	6.83233	8.04091	9.82735	10.1288	1.25772	0	3.8502	4.55252	0	0	0	1.16278	8.07351	7.37853	0	1.07192	8.25012	8.3626	0	0	0	0	0	8.63405	9.92045	2.92699	10.1471	2.10757	6.30791	0.890877
PF3D7_0416000	9.29821	7.01913	9.51303	6.68087	8.31054	2.55911	12.3957	8.80907	10.0083	8.59316	5.22715	6.19974	9.86315	8.59331	10.6161	8.82629	7.1278	11.2455	8.02649	6.10946	9.54433	8.66103	9.30723	5.25663	8.18038	9.45609	10.2758	10.5919	9.05143	7.70245	12.4057	10.0695	10.5384	9.69814	10.333	6.27058	0	11.0492	10.0414	9.66721	10.5016	10.0717	9.80592	10.4975	9.32885	10.0607
PF3D7_0416100	11.2982	1.73991	9.29256	7.50675	10.1999	10.0292	11.9264	11.103	9.33304	9.10754	10.6489	5.81	10.2043	10.2413	7.52613	4.75454	9.9838	3.57674	6.48717	7.99392	10.7729	8.20934	11.9349	7.85449	11.6573	7.25174	4.2149	7.11391	3.14339	5.27021	8.85676	4.99378	8.73419	5.32848	7.58906	1.58752	6.09421	5.35264	1.03688	5.05014	8.79219	7.84997	5.3504	11.203	9.99911	9.11971
PF3D7_0416200	8.33516	0	6.52086	0	6.50097	5.65759	0	9.84743	6.84951	1.16	3.14604	0	2.79457	0	0	9.73153	3.37198	1.81669	8.49561	10.7596	8.64482	2.64248	2.12284	0	7.42015	0	0	7.61106	4.53617	6.54485	9.94411	9.23557	7.47904	0.985171	5.94491	8.00383	0.924165	0.930488	0	4.91698	0	9.19458	5.80302	4.59499	0.827428	6.34526
PF3D7_0416300	1.3409	5.54328	8.48484	7.32783	7.75469	0.626409	1.45515	0	2.4504	3.98322	7.42211	0	5.19494	1.09971	7.66292	5.68403	0	0	4.18833	0	7.8489	8.57437	0	0.715361	4.52667	6.12068	0	6.18697	2.47793	4.09682	0	4.38129	8.619	8.61772	4.27777	9.93753	0	0	0	1.55943	4.28837	5.93501	0	2.57639	2.49751	7.69864
PF3D7_0416400	10.7219	10.7093	8.52808	2.45046	10.0024	0	6.57076	6.28391	9.65092	7.23251	10.197	1.29282	9.08314	9.62942	8.62999	11.5319	4.82475	11.9762	6.00407	8.52269	10.4857	1.20852	5.24453	4.1448	6.62933	9.77654	6.11942	7.2493	6.64754	1.65447	7.75142	7.93423	6.64125	9.15759	10.5589	8.96673	0.924165	0	10.4215	7.30162	9.16597	6.25914	8.88649	4.94424	10.4942	5.98559
PF3D7_0416500	6.19091	1.73991	8.51858	1.08166	8.36381	3.63437	11.5093	7.61026	9.40703	9.41466	6.91248	0	8.92175	10.0693	0	9.55696	5.31654	10.1089	9.22021	2.11078	10.0418	0	5.94015	3.79055	10.5105	9.98801	8.7531	11.4253	9.69863	1.05244	11.3559	9.03496	8.7732	8.72848	8.51022	6.54296	0.924165	0	4.87766	8.91289	11.424	9.32247	3.29922	8.40336	9.22624	9.47529
PF3D7_0416600	0	0	7.15062	7.45261	3.39975	0	0	1.26216	7.20431	0	3.14604	1.29282	6.77963	0	0	3.76585	1.28625	0	0	0	4.70272	0	4.15198	0	6.78166	0	0	0	0	6.2514	0	0	5.64446	4.49506	0	3.70399	0	0	4.06839	3.54974	8.29248	3.39792	0	0	3.36376	0
PF3D7_0416700	1.3409	0	0	0	0	0	0	0	0	0	0	0	0	1.09971	0	3.38573	0	0.880416	0	0	0	0	0	0	0	0	0	0	0	0	0	0	0.830343	0	0	0	0	0	0	0	7.71589	0	0	0	0.827428	0
PF3D7_0416800	0	0	5.26836	0	7.13679	0.626409	1.45515	0	6.16103	0	5.74744	0	9.55685	0	0	0	0.781958	2.59585	0	0	8.7788	1.20852	0	0	1.15379	7.01246	0	8.80812	3.87901	1.65447	0	9.13734	7.95674	0	0	0	0	5.41523	0	0.980892	1.2168	1.9766	1.86914	0	6.41655	0.890877
PF3D7_0416900	2.02367	0	6.70796	0	0	0	0	0	0	0	6.36329	0	6.0297	0	0	8.79848	4.19118	4.80266	10.1917	0	0	0	0	6.64171	1.78658	4.7485	0	0	0.725084	7.69499	0	0	7.51631	8.74833	0	0	0	0.930488	9.72739	0	0	0	6.39458	1.40861	7.84711	0
PF3D7_0417000	0	0	0	0	0	0	0	0	0	0	0	0	0	0	0	0	0	1.42321	8.59658	0	0	0	0	0	0	0	0	0	0	0	0	0	0	0	0	0	0	0	0	0	0	0	0	0	0	0
PF3D7_0417200	0	2.1732	0.683038	2.45046	5.86605	1.3957	0	1.92489	0.920775	0	1.08525	3.04446	6.39465	0	0	0	1.65919	2.59585	0	0	1.25772	0	2.59294	2.07364	0	0	0	1.79816	0.725084	0	0	1.07192	0.830343	0.985171	0	5.49561	0	0.930488	0	0.980892	0	0.794032	2.4388	0	0	0
PF3D7_0417300	2.02367	4.21343	8.86991	7.42476	10.2657	3.19468	1.45515	8.04398	8.8513	0	5.31108	3.65542	7.3071	0	0	5.85083	0	0	8.8147	10.9676	8.32003	8.76468	5.6818	8.87129	10.2143	9.5759	1.4631	9.08649	7.24021	9.93741	1.63355	2.70291	10.9764	8.4049	0	7.1331	0	9.56499	7.1167	8.78498	9.55689	5.60598	10.3445	1.40861	9.6062	5.30172
PF3D7_0417400	10.4535	0	9.724	5.51282	10.5239	8.14285	8.2233	11.1011	10.3468	9.82132	9.70178	1.96353	9.59612	8.98698	3.93157	11.2252	0	8.83001	11.2017	6.69901	8.92636	4.62048	1.42102	9.24084	9.11235	8.87082	9.91001	7.91495	8.63434	11.2502	12.3527	8.85435	8.71027	8.70835	8.79667	8.69732	0.924165	8.50169	10.1335	9.98809	9.18579	3.90153	8.71796	10.0921	7.21852	10.4966
PF3D7_0417500	10.0996	1.73991	6.67414	0	0	0	0	1.26216	6.31462	0	0	10.6125	5.53999	0	0	0.838091	0	0	0	0	4.77781	2.30247	1.42102	8.11382	0	9.33122	0	8.12159	1.20539	2.40495	0	0	1.73739	8.38391	11.1376	10.151	1.48294	0	0	2.96639	0	6.17372	0	0	0	0
PF3D7_0417600	0	1.11774	1.49393	0	0	0	0	0	0	0	7.60364	0	0	0	0	7.50287	2.20079	0	0	0	1.25772	0	0	0	0	0	0	4.19727	0	0	0	0	0	0	0	0	0	0	0	1.97124	0	6.89676	0	0	0	0
PF3D7_0417700	0	0	0	0	0	0	6.94168	0	0.920775	0	5.70153	0	7.19463	0	0	4.42491	3.46891	0	0	0	9.29878	0	0	5.3951	0	4.15563	0	0	7.68679	0	0	5.09029	6.03525	0	9.32321	0	0	0	0	0	0	0	0	0	0	0
PF3D7_0417800	0	0	5.59187	0	0	7.19153	0	10.8521	0	0	8.49169	0	7.41143	0	0	11.1901	0	0	7.69443	0	0	10.0305	0	0	10.8433	1.19789	1.4631	0	6.39112	0	2.38004	9.11743	0	0	1.0581	0	0	0	0	0	0	0	3.01348	0	6.36325	0
PF3D7_0417900	0	0	8.22942	0	0	0	0	0	0	0	0	0	0	0	0	0	0	0	0	3.45388	0	0	0	0	0	0	0	0	0.725084	4.42	0	0	0	0	0	0	0	0	0	3.77167	0	0	0	1.40861	0	0.890877
PF3D7_0418000	9.91485	1.11774	5.99941	0	0	0.626409	9.02738	5.42479	0	0	0	0	0	8.18094	0	0	0	0	0	1.41122	3.89838	1.20852	3.23093	0	0	1.19789	7.75057	0	6.53013	0	1.63355	9.43253	0	6.41348	1.0581	1.00192	0	0	0	7.36264	9.75342	10.3484	1.46924	4.59499	1.34995	7.96349
PF3D7_0418100	5.11802	1.11774	0	0	0	6.2382	0	1.26216	0	0	1.08525	1.29282	0	6.54832	0	0	8.75715	0	0	0	0	0	5.58427	0	0	0	0	0	0	0	0	0	7.28395	0	0	0	0	0	0	0	0	0	4.08057	0	7.77751	0
PF3D7_0418200	0	0	5.04843	0	8.50329	0	0	1.26216	0	0	0	0	9.55495	0	10.0474	0	1.65919	0	0	0	0	0	0	1.54877	0	0	0	8.27948	6.89715	0	0	7.85403	3.36979	8.64974	1.0581	0	0	0	1.03688	7.15162	0	0	0	0	8.06721	0
PF3D7_0418300	11.6239	4.0189	10.3326	5.28392	9.62429	9.81602	2.9941	12.6339	10.559	8.91803	10.9842	9.3457	11.7358	10.5316	6.29288	7.85668	11.4684	8.95749	1.18674	1.41122	10.0942	2.91744	10.101	7.24646	11.5412	10.7048	9.44455	11.7791	8.18453	12.4283	7.34795	10.5476	9.97821	10.1674	12.1587	9.86182	8.52048	6.14478	10.0854	8.96723	12.1491	1.67886	8.98798	11.7959	10.5668	9.77165
PF3D7_0418500	1.3409	7.61767	6.741	0	0	3.8672	0	0	0	0	1.42364	0	0	1.09971	0	0	0	5.79854	0	0	0	0	0	9.62081	0	10.7137	0	0	8.34379	0	0	0	6.28601	0	1.0581	4.64754	11.0718	9.9635	0	8.26543	0	0	0	8.75791	0	0
PF3D7_0418600	0	0	0	0	0	0	0	0	0	0	0	0	0	0	1.60264	0	0	0	0	0	1.25772	0	0	0	0	0	0	0	6.26205	0	1.63355	9.78411	0.830343	0.985171	1.0581	1.00192	12.1255	0	1.63393	2.29123	0	0	5.03729	0	0	0
PF3D7_0418700	0	11.4868	1.14472	8.50278	0	0.626409	0	0	0	0	0	0	0	0	0	0	6.66853	0	0	9.94664	1.25772	1.20852	0	7.12566	0	0	0	0	4.82913	0	0	0	0.830343	4.72619	1.0581	0	10.2333	0	0	1.97124	1.2168	0	1.86914	0	0	0
PF3D7_0418800	2.48524	6.00414	0.683038	1.69285	1.13375	0	4.05975	0	0	0	0	0	0	0	0	0	4.71046	0	0	0	0	0	0	0	1.15379	0	0	0	0	0	0	0	0	0	0	0	8.16205	0	0	0	0	0.794032	0.914093	0	0	0
PF3D7_0418900	0	7.65165	0	0	0	0	0	1.26216	0	0	0	0	0	0	0	0	0	0	0	0	0	0	0	0	0	0	0	0	0	0	0	0	0	0	0	0	0	0	0	0	0	0	0	2.10757	0	0
PF3D7_0419000	0	0	1.49393	0	0	3.81242	0	1.26216	1.87947	6.58591	0	0	0	1.09971	0	0	0	0	0.712102	0	1.25772	0	0	0	0	0	0	0	0	0	0	0	0	0	0	0	0.924165	0	0	0	0	0	0	0	0	0
PF3D7_0419100	0	0	0	0	1.13375	1.89476	0	0	0	0	0	0	0	0	0	1.36478	0	0	0	7.09897	0	0	0	8.35351	0	0	0	1.16278	0	0	0	0	0	0	0	0	0	2.20904	0	0	0	0	10.4367	0	0	1.83305
PF3D7_0419300	5.73132	0	4.65654	10.0821	3.02957	3.50216	11.1828	7.67093	6.7691	4.19252	5.77726	8.46503	7.77305	0	0	0	9.12377	3.09898	0	7.06361	8.94277	6.74405	8.63281	4.99145	6.28861	8.95223	4.46493	8.58427	8.04526	0	3.97446	9.6058	0	9.17481	7.11309	5.04812	0	7.05815	6.84037	3.4245	8.97415	4.56994	0	6.67163	8.042	8.57427
PF3D7_0419400	10.463	2.77618	9.10541	6.63299	10.3839	8.86381	11.7646	2.37729	10.9969	9.57737	9.07831	0	11.0233	9.80561	0	8.88275	8.09253	9.52017	0	5.92473	11.6189	0	12.1841	0.715361	9.02005	11.6444	10.2385	11.3533	7.72291	0	9.86824	10.2824	10.5556	10.9186	11.3154	1.00192	0.924165	0.930488	4.65484	6.56184	10.2875	11.2272	5.65894	7.12933	9.04138	11.2552
PF3D7_0419500	5.9617	0	3.8401	7.68952	0	0	0	0	0.920775	0	0	0	4.62954	3.17021	0	0	0	9.20162	0	0	8.40538	0	8.69837	0	0	0	0	7.59266	0	0	0	0	0	4.97113	3.10018	0	0	0	0	0	0	0	0	0	1.73273	4.24339
PF3D7_0419600	9.53426	12.2465	8.9726	10.6121	11.2369	10.2339	10.839	11.882	10.8129	10.8264	9.13122	8.0012	9.28202	11.3765	0	11.258	11.242	11.7334	9.79144	10.9015	11.338	7.19497	10.1845	7.09889	11.1223	12.5561	9.88342	12.0326	9.70542	13.3946	0	9.06199	11.7276	10.1187	11.1307	11.3002	0	10.0816	12.1966	10.2936	10.6706	9.99907	6.91159	2.10757	10.8801	11.4013
PF3D7_0419700	9.22618	9.86115	0	4.90825	0	0	10.6811	1.26216	0	10.4057	0	0	5.7927	9.18697	8.98927	0.838091	0.781958	0	0	0	7.61298	0	0	0.715361	0	0	10.7224	1.16278	0	0	4.71331	10.9044	0	0	0	0	0	0	0	0	1.2168	9.09548	0	10.6788	3.36376	4.368
PF3D7_0419800	6.53893	0	4.47204	0	0	0	0	0	0	9.1583	0	0	0	6.58313	0	0	0	0	0	0	0	0	0	0	0	0	5.24401	0	0	0	5.74332	3.93819	4.73756	0	0	0	0	0	0	0.980892	5.75414	0	0	7.22818	0.827428	0
PF3D7_0419900	12.5882	10.843	10.4745	11.4506	7.92741	9.26666	1.45515	11.8397	11.5923	11.1088	8.77268	9.98876	9.74498	10.6075	10.7225	10.4315	10.5351	10.6058	7.64469	7.86634	10.4037	12.5317	10.6558	9.13282	8.76775	10.2123	10.623	10.1289	9.95266	10.4428	11.5626	10.4384	9.66358	10.3022	8.47555	9.97682	0	11.4859	8.67628	10.9998	7.49009	9.71401	10.3117	10.4142	5.92215	8.81768
PF3D7_0420000	8.07302	0	5.313	10.9702	0	8.2159	2.16469	1.26216	0.920775	0	0	0	11.365	7.96032	1.60264	1.74977	1.65919	0	0.712102	11.1817	3.22451	0	6.92835	10.9056	0	8.69729	0	6.49505	7.66374	9.3001	0	0	10.1151	9.40902	8.66054	1.00192	0	6.47369	0	7.15162	0	8.91203	5.4413	0	0	1.43755
PF3D7_0420100	0	0	0	0	0	0	0	0	0	0	0	0	0	0	0	0	0	0	7.47394	0	0	0	0	0	0	0	0	1.16278	0	0	0	2.10658	0	0	0	0	0	0	0	0	0	0	0	0	7.72567	4.63926
PF3D7_0420300	1.3409	10.8029	7.49372	2.12082	0	7.82081	1.45515	7.36307	10.2675	0	0	0	7.92178	1.71643	1.60264	4.37101	6.31146	11.9738	5.71955	3.21694	6.94748	0	9.15421	5.77924	1.15379	8.33057	0	1.16278	4.98599	0	0	11.1606	0	5.52542	10.357	2.81065	11.5028	10.8806	3.5258	2.29123	0	6.59109	11.4864	0	3.82444	7.43937
PF3D7_0420400	0	0	4.51088	0	0	0	0	0	7.36926	6.47013	7.72716	0	0	0	0	0.838091	0	6.81814	0	2.57987	1.25772	0	0	0	0	0	0	0	7.08927	0	0	0	1.73739	0	0	0	0	0	0	5.05014	0	0	0	0	0	0
PF3D7_0420500	6.4405	0	0	5.85649	0	0	0	0	0	0	0	0	1.57503	2.97429	4.66924	0	0	7.7623	0.712102	0	0	0	0	0	0	0	0	3.0761	0	0	0	0	0	0	0	0	0	0	0	0	0	0	0	0	2.68294	0.890877
PF3D7_0420600	6.49055	8.68544	8.983	8.5679	10.8067	9.7123	11.8206	10.1891	10.239	9.58898	8.67113	10.0591	8.70621	7.55819	1.60264	6.61302	6.29833	0	10.3146	9.40894	9.36115	6.13921	8.37294	11.0706	9.73117	10.6593	7.94825	11.0427	8.85587	1.05244	9.23455	8.97302	8.97407	10.0866	10.9781	9.15865	1.48294	0	9.94621	9.69459	11.0453	10.6533	0.914093	8.76342	9.08935	10.1382
PF3D7_0420700	0	0	0	0	0	0	7.23648	0	0	0	0	0	0	0	0	0	0	0	0	0	0	0	0	0	0	0	0	0	0	0	0	0	0	0	0	0	0	0	0	4.54811	0	0	0	0	0	0
PF3D7_0421500	0	0	0	0	0	0	0	0	0	0	0	0	0	0	0	0	0	0	0	0	8.80147	0	1.42102	0	0	0	0	0	0	0	0	0	0	0	0	0	0	0	0	0	0	0	0	0	0	0
PF3D7_0421700	0	1.11774	0	0	0	0	0	0	0	0	0.642354	0	0	0	0	0	0	0	0	0	0	0	0	0.715361	0	0	0	0	0	0	0	1.07192	0	0	0	0	0	0.930488	0	8.39209	0	0	0	1.40861	0	0
PF3D7_0422000	0	5.30788	0	0	0	7.98771	0	3.76414	0	0	0	0	0	0	0	0	0	0	0	0	0	0	0	0	0	0	0	0	2.63784	0	0	0	0	0	0	0	0	0	0	0	0	0	0	0	0	0
PF3D7_0422100	0	0	0	0	4.1473	0	0	0	0	0	0	8.74406	0	0	0	0	0	0	0	0	6.77494	0	0	0	5.71285	0	0	0	0.725084	1.05244	0	0	0	0	0	0	0	0	0	0	0	0	0	0	2.9947	0
PF3D7_0422200	7.96209	1.11774	6.28356	2.71861	1.76067	0.626409	1.45515	1.26216	2.4504	1.16	1.08525	1.29282	2.79457	9.86517	7.22592	1.74977	9.64184	7.15251	0.712102	2.11078	2.37115	2.91744	6.40748	0.715361	1.78658	2.90115	1.4631	3.0761	9.16738	0	7.5557	1.07192	0.830343	1.56516	3.27164	1.00192	2.45626	10.9229	2.05497	8.14654	0	1.67886	3.01348	2.92965	8.14822	6.59517
PF3D7_0422400	1.3409	10.9086	4.11678	8.88311	7.36296	8.98641	1.45515	7.09443	9.06605	0	7.90648	1.96353	5.62924	0	0	9.13399	10.0703	0	9.95713	5.02383	7.8047	10.5553	7.98107	9.69307	8.41075	5.61116	0	7.37306	5.8203	9.97331	0	3.44891	9.13646	6.92463	8.77545	7.5352	0	8.11533	9.7256	1.97124	0	0	8.76271	0	8.14822	7.82903
PF3D7_0422500	2.02367	0	5.60987	4.90825	0	6.83407	0	0	7.38476	0	7.15887	5.77222	6.17511	0	0	6.42744	6.63759	3.85345	8.87477	0	0	7.14239	0	9.04263	3.06176	7.44627	0	1.79816	7.76249	2.40495	0	1.68008	6.16607	5.58551	9.85022	5.55835	5.09637	6.69166	0	5.82018	2.31409	1.30324	10.1516	3.83173	11.1123	6.20194
PF3D7_0422600	0	0	0	0	0	0	0	9.22105	0	0	0	0	0	0	0	0	0	0	0	0	0	1.20852	0	0	0	0	0	0	4.65311	0	0	0	0.830343	0	0	0	0	0	0	7.20971	0	0	0	0	0	0
PF3D7_0422700	1.3409	0	0	0	0	0	0	0	0	0	0	0	0	0	0	0	0	0	0	0	0	0	0	0	0	0	0	0	6.13376	0	0	0	0	0	0	0	0	0	0	0	0	0	0	0	0	0
PF3D7_0422800	0	0	0	0	0	0	2.6382	0	0	0	0	0	0	0	5.07003	0	4.07281	1.81669	0	0	0	0	0	0	0	0	0	0	5.6986	0	0	1.07192	0	0	0	2.325	0	0	0	0	1.2168	1.30324	0	0	8.44929	0
PF3D7_0422900	0	0	0	0	0	0	0	0	6.23132	0	0	1.29282	0	1.71643	0	0	0	8.89516	0.712102	0	7.04189	0	0	0	0	0	0	0	6.47824	0	0	0	0.830343	0	0	0	0	0.930488	0	0	0	0	0.914093	0	0	1.43755
PF3D7_0423000	0	9.64625	7.98929	10.0791	0	8.47813	0	7.00301	6.82699	8.20374	8.26847	0	0	5.77416	0	0	0	0	0	0	0	4.54146	0	8.40359	0	8.89455	0	10.0536	6.66621	10.8562	0	4.94299	10.0025	8.28317	7.24244	8.17375	0	3.33044	0	7.78825	8.16515	4.92394	6.36393	8.27822	9.16527	8.07738
PF3D7_0423100	0	9.56613	6.28356	0	2.19624	4.36274	6.54408	1.26216	1.47833	7.25601	0	0	0	6.27777	0	0	4.82475	0	0.712102	0	8.11089	0	3.46813	0	0	0	0	1.16278	0	0	0	8.22739	3.90746	6.99279	6.69776	0	0	0	0	0	1.86734	0	0	0	7.06008	4.78049
PF3D7_0423200	6.38865	0	3.8401	1.69285	6.27489	1.3957	0	3.43159	0	6.8088	6.24024	0	0	7.21395	5.75386	0	6.85043	7.52605	0	0	0	0	0	0	6.33313	0	0	1.16278	4.65311	0	8.61512	0	0	7.5402	0	0	0	9.26707	8.12786	4.82085	0	1.30324	0	6.64802	4.73114	7.12306
PF3D7_0423300	8.92774	0	4.93877	0	0	0	0	0	0	8.63856	5.09134	0	5.81823	9.12037	12.0581	0	0	0	0	1.41122	8.39945	0	7.09696	0	0	0	11.7189	0	0	1.05244	9.39184	4.7198	0.830343	0	6.77107	0	7.49599	0	0	0	0	0	0.914093	9.92537	0	7.97822
PF3D7_0423400	0	0	1.14472	0	0	0	0	0	0	0	0	0	0	6.21255	8.26952	0	0	0	0	1.41122	4.84918	0	0	0	0	0	2.17441	0	0	0	1.63355	3.71419	0	0	0	0	0	0	0	0.980892	0	0	0	6.90865	0	0.890877
PF3D7_0423500	12.2705	2.1732	8.72879	2.94464	1.13375	4.94974	12.6934	1.26216	10.15	9.80548	0	1.96353	11.0706	12.0195	13.0549	1.74977	0.781958	2.78374	0.712102	0	11.1441	0	3.67178	0	11.9473	2.90115	14.075	1.79816	8.18129	1.05244	13.4762	9.65001	3.47449	1.9777	2.90556	2.00288	0	2.20904	6.64195	8.41697	3.16121	9.2754	0	12.3887	2.28469	11.0721
PF3D7_0423600	4.38751	0	6.22638	0	1.13375	5.07138	0	0	1.47833	0	2.30045	0	8.0075	7.59278	1.60264	0	6.68879	9.30113	0.712102	0	0	1.20852	1.42102	9.5134	5.5337	9.571	0	0	4.40891	1.05244	2.38004	1.07192	0	0.985171	6.81333	1.00192	0	0.930488	0	3.54974	0	0	1.46924	1.40861	6.14378	3.37814
PF3D7_0423700	7.25527	6.39361	6.62188	7.66592	3.93841	1.06173	11.0855	9.39296	6.82699	8.55579	0.642354	0	7.40302	8.66819	8.3795	5.05723	3.26807	6.62271	0.712102	3.21694	9.44992	7.36524	7.27941	0.715361	3.85547	7.54953	4.07151	8.17822	4.89394	1.05244	9.69241	8.59125	5.75252	7.79687	9.05036	7.81761	6.01633	0.930488	1.03688	6.73007	8.89208	8.76645	2.4388	6.76239	5.9036	7.9486
PF3D7_0423800	6.19091	0	8.20299	1.08166	9.28911	0	11.8379	1.26216	0	8.9508	0.642354	0	8.4568	6.38032	10.2076	0	0	0	9.39038	0	10.8269	0	9.65521	8.95204	10.4971	8.75027	7.31407	0	5.35166	1.05244	0	1.07192	0	0	1.0581	0	12.0657	1.49152	10.6071	1.97124	1.2168	6.47686	0	0	8.28705	8.74772
PF3D7_0423900	0	0	0.683038	1.69285	1.13375	0	0	0	0	2.84256	0.642354	0	0	0	2.34311	0	0	0	3.56672	1.41122	0	0	0	1.19143	0	1.84321	0	1.16278	3.24625	0	0	1.07192	0	0.985171	0	1.00192	6.53222	0	1.63393	0.980892	2.31409	0.794032	0	0	0.827428	1.43755
PF3D7_0424000	2.48524	0	1.14472	0	0	5.57772	0	0	0	0	0	0	0	0	0	0	0	0	0	8.77308	0	0	0	0	0	0	0	0	6.00766	0	0	0	0	0	0	0	9.16631	0	0	0.980892	0	5.1495	7.33158	0	0	5.47798
PF3D7_0424100	5.24009	0	0	0	0	0	0	0	0	0	0	0	0	0	7.60372	0	0	0	0	0	0	0	7.97146	0	0	0	0	2.84688	0.725084	0	0	0	0.830343	0	1.0581	0	10.148	0	0	0	0	6.06721	0	0	0	4.48269
PF3D7_0424200	1.3409	0	0	0	0	0	0	0	0	0	0	0	0	0	0	0	0	10.5743	0.712102	0	0	0	0	0	0	0	0	0	0	0	0	0	0	0.985171	1.66191	0	13.0061	0	0	2.55297	0	0	0	0	3.25092	0
PF3D7_0424400	0	0	5.90051	0	0	0	0	0	0	0	0	0	0	0	1.60264	0	0	0	0	0	0	0	0	0	0	0	0	0	0	0	0	0	0	0	0	0	0	0	0	0	0	5.34452	0	0	0	0
PF3D7_0424500	0	5.68126	8.04327	8.05918	1.13375	6.16357	0	10.5921	6.33072	0	0	0	3.30851	0	0	0	0	0	0	0	0	0	0	0	0	0	0	0	0	0	7.0375	0	0	0	0	6.81116	0	0	3.65187	0	1.2168	0	0	0	0	3.49206
PF3D7_0424600	0	0	9.4644	0	0	0.626409	0	0	0	0	0	0	0	0	0	11.4318	0	0	10.3067	0	0	0	0	9.28308	0	0	0	0	0	0	0	0	0	0	0	0	0	0	0	0	0	0	0	0	0	0
PF3D7_0424700	0	0	0	0	0	0	0	0	0	0	0	0	0	0	0	0	0	0	0	1.41122	0	12.0988	0	0	0	0	0	0	0	0	0	0	0	0	0	0	0	0	0	0	0	0	0	0	0	0
PF3D7_0425100	0	0	5.43916	0	0	0	0	0	0	0	0	0	0	0	0	0	0	0	0	0	0	0	0	0	0	0	0	0	0	0	0	0	0	0	0	0	0	0	0	0	0	0	0	0	0	0
PF3D7_0425900	0	0	5.57364	0	0	0	0	0	0	1.16	0	0	0	0	0	0	0	0	0	0	0	0	0	0	0	0	0	0	0	0	1.63355	0	0	0	0	0	0	0	0	0	0	0	0	0	0	0
PF3D7_0500100	0	0	0	0	0	0	0	0	0	0	0	0	0	0	0	0	0	0	0	0	0	0	0	0	0	0	0	0	0	0	0	0	0	0	0	0	0	0.930488	0	0	0	0	0	0	0	7.83983
PF3D7_0500600	0	0	6.61298	0	0	0	0	0	0	0	0	0	0	0	0	0	0	0	0	0	0	0	0	0	0	0	3.73325	0	0	0	0	0	0	0	0	0	0	0	1.03688	0	0	0	0	0	0	0
PF3D7_0500800	1.3409	13.2962	10.7744	12.2064	8.14389	11.6227	2.16469	12.0776	10.6192	0	11.8235	14.0908	5.81823	1.09971	2.83004	7.0068	11.858	7.32887	11.7613	13.7547	10.5581	13.7941	6.92835	11.4782	8.37393	10.0562	5.24401	0	11.3131	13.2314	1.63355	0	10.3982	0.985171	1.0581	12.7159	2.45626	11.5009	13.1256	2.29123	4.70938	1.67886	12.5176	0	12.3334	10.7337
PF3D7_0500900	0	0	0	0	0	8.9248	1.45515	1.26216	0	9.80548	0	1.29282	0	11.5841	12.0698	0	0	0	0.712102	0	0	0	6.25737	0	0	0	13.5111	0	7.42698	1.05244	10.8948	10.8066	0	0	9.75946	0	0	0	0	0	1.2168	0.794032	0	13.4859	8.89415	9.68147
PF3D7_0501000	1.3409	13.0398	2.00992	10.094	1.13375	10.5398	8.14557	0	4.74958	0	9.78577	9.00654	8.66107	9.66845	9.32331	10.8811	9.18211	0	7.98711	8.40047	0	7.07385	1.42102	10.52	0	8.87082	8.55168	0	9.81824	12.9142	1.63355	3.2954	10.2251	0	10.3049	9.69558	0.924165	9.13847	5.24079	4.13362	0	1.30324	7.15483	10.1853	8.58642	6.07971
PF3D7_0501100	0	0	0.683038	0	0	0	0	0	5.94797	0	0	0	0	0	0	0	0	0	0	9.00513	0	0	0	0	0	0	0	0	0	0	0	0	5.40053	0	5.83979	0	0	0	0	0	1.86734	0	0	0	0	0
PF3D7_0501200	0	8.80348	3.04723	6.64913	0	5.83296	0	0	8.97424	0	4.61804	7.3265	0	1.09971	0	0	2.59365	0	5.4515	8.0492	0	4.27457	1.42102	6.28591	1.15379	0	0	9.59169	3.87901	9.10848	0	0	2.28999	0.985171	0	9.11758	0	6.04933	7.37617	0.980892	0	0	8.67178	0	5.6153	3.69602
PF3D7_0501400	8.35556	9.15395	10.2554	1.69285	10.5677	8.43572	0	0	0	0	0.642354	0	7.214	10.7918	12.2079	0	0.781958	7.07365	0	0	11.802	0	10.9432	0	0	1.19789	2.17441	0	11.4504	0	7.10517	8.75479	6.61858	8.87112	0	0	2.86455	0.930488	13.1694	0	11.3373	0	0.914093	8.36767	1.34995	11.6955
PF3D7_0501500	10.0935	0	3.95721	0	0	0	0	0	0	10.1476	0	0	0	11.5734	11.4751	0	0.781958	0	0	0	10.8521	1.20852	0	0	0	1.84321	9.83429	0	0	0	11.0911	4.38129	7.55264	0	9.01156	0	0	0.930488	0	0	0	1.30324	0	11.9014	0.827428	9.39335
PF3D7_0501600	11.8183	0	9.5391	0	0	0.626409	12.7219	6.30958	5.90561	11.8162	0.642354	0	0	12.8368	14.9138	6.27436	0.781958	8.35063	0	0	12.0216	0	1.42102	0.715361	1.15379	10.4866	13.9486	8.66575	0.725084	2.07797	13.1543	9.90015	8.25012	10.7597	6.72753	0	7.96883	0	0	0	7.12981	7.77943	0.914093	14.2559	4.99913	12.0455
PF3D7_0501700	2.02367	0	0	0	0	2.41947	2.9941	0	8.92738	8.32533	0	0	0	0	3.48348	0	0	0	6.67007	0	0	1.20852	0	0	0	0	7.03362	0	0	0	10.6392	0	0	0	0	0	0	0	0	0	0	2.78059	0	8.04503	0	7.8236
PF3D7_0501800	6.65321	2.1732	5.43916	0	1.76067	1.06173	0	10.2079	0	0	8.87446	0	6.30719	0	0	0	1.95526	0	0	0	0	0	0	0	5.57135	0	0	8.59817	7.05426	0	0	0	9.31626	0.985171	9.77202	6.13307	0	0	0	9.20952	7.18337	0	0.914093	0	2.84723	6.90386
PF3D7_0501900	0	0	4.85069	5.19877	0	0	0	0	0	0	0	0	4.37811	0	0	0	0	0	0	0	0	0	0	0	0	3.33031	0	0	2.47793	0	0	0	0	0	0	0	0	0	1.03688	0	1.2168	0	0	0	0	0
PF3D7_0502000	6.41481	0	6.75724	0	0	6.8063	0	6.98719	3.65658	7.02935	0	6.43553	5.93952	5.58098	0	0.838091	0	0	6.07407	0	5.32023	9.52449	1.42102	6.83255	0	4.67732	7.23214	0	3.24625	0	0	0	6.68555	7.7905	1.0581	0	0	0	5.85291	0	8.40948	5.08857	0	3.45008	6.12788	4.368
PF3D7_0502100	6.36201	0	3.14921	0	0	1.6667	3.27936	0	2.66875	4.45864	0	6.69982	5.57035	5.54611	0	4.42491	5.7803	0	0	0	4.02706	0	0	4.99145	5.5337	0	5.3094	1.16278	0	2.07797	0	4.21999	6.21222	2.97395	2.68053	0	0	0	0	1.55943	0	5.64882	0	4.13325	1.73273	3.37814
PF3D7_0502200	0	8.18576	6.32774	1.08166	0	6.57904	7.9255	0	0	0	0	8.1705	6.11458	0	0	0	0	0	4.72942	11.1152	2.71473	0	1.42102	7.66673	0	1.84321	6.75725	0	7.25262	7.78204	0	7.89469	5.26112	6.94771	0	0	10.2051	0	1.03688	7.3368	1.2168	0	0	0	0	7.67471
PF3D7_0502600	0	0	5.24552	0	0	6.84093	1.45515	0	0	0	0	8.98606	0.992559	0	0	4.83637	0	0	7.69443	2.11078	0	0	1.42102	9.63602	0	0	0	6.55331	0	0	0	0	0	0	0	0	8.86681	0	5.95428	6.62013	0	0	2.18191	0	7.84224	0
PF3D7_0502700	0	0	7.01536	1.08166	0	9.11081	0	1.92489	0	0	0	9.74238	0	0	0	0	0	0	8.57743	0	0	7.01657	0	0	0	0	0	0	0	0	0	0	0	0	0	0	9.2769	0	0	8.41285	0	0	0	0	9.3096	0
PF3D7_0502800	0	0	0.683038	3.31205	0	0	2.9941	0	0	0	0	0	0	3.17021	1.60264	0	3.80223	0	1.18674	3.65734	2.71473	0	0	0	2.22495	1.84321	1.4631	1.16278	0.725084	4.55795	0	0	0	3.14346	0	0	0.924165	5.10932	0	2.77444	0	0	0	0	2.84723	0
PF3D7_0502900	3.35029	4.11944	1.14472	3.84776	1.13375	1.06173	4.05975	1.92489	4.36799	2.23381	2.95056	2.7656	0	2.14709	2.83004	5.90872	4.40224	6.75215	0.712102	3.21694	2.71473	0	0	5.82896	3.58794	3.33031	2.17441	0	0.725084	3.79582	0	0	0.830343	4.05942	4.27777	0	4.37482	0	0	3.13578	0	0	0.914093	0	3.25092	4.82465
PF3D7_0503000	8.79462	8.21446	4.47204	0	8.74332	0	1.45515	10.2582	9.71057	9.54436	8.37711	10.6624	9.57756	0	0	9.61753	0.781958	0	10.8881	7.24817	9.74478	10.3819	9.85661	7.92478	8.64509	1.19789	0	9.93257	6.50959	10.1391	0	5.86581	9.7219	7.7905	8.53147	10.6656	9.43679	6.38265	11.5662	10.1807	11.3708	10.4081	8.41569	1.40861	10.7362	9.23465
PF3D7_0503100	0	0	0	0	4.56628	0	0	0	0	0	4.20062	0	3.15667	0	0	6.75656	0	0	0	0	0	7.89659	0	0	0	0	0	0	0	0	0	1.07192	2.03999	0	1.0581	0	0.924165	0	0	0	0	0	0	0	8.22118	0
PF3D7_0503200	0	0	0	0	0	0	0	0	0	0	2.95056	0	0.992559	1.09971	0	0	3.15609	0	0	0	2.99202	1.20852	0	0	0	0	0	0	7.5223	0	0	0	0	0	6.15668	0	1.48294	0	1.03688	0	9.32931	0	0.914093	0	5.56898	0
PF3D7_0503300	0	0	3.14921	0	0	6.48585	0	0	0.920775	7.9751	0	7.63088	0.992559	3.34268	0	0	2.90211	0	0	1.41122	0	0	0	0.715361	0	5.82384	0	0	4.00171	0	0	1.68008	0.830343	0.985171	1.0581	3.81092	0	0	1.03688	0	1.86734	0	2.18191	0	1.34995	0
PF3D7_0503400	11.2527	11.3839	10.7488	10.3474	12.4512	11.2113	13.2569	11.6865	12.0271	12.2176	11.6414	9.98876	11.9861	12.3996	13.1789	11.6733	11.5262	11.9804	9.31577	11.6344	12.5587	12.3682	12.1219	10.7637	12.0843	12.7485	13.4868	13.3262	11.4174	11.4732	13.4344	12.3274	11.6258	10.2026	11.0833	10.9419	13.0057	10.5821	11.6866	11.194	13.2761	10.8376	6.91159	11.7571	11.8357	11.9945
PF3D7_0503500	0	0	0	0	0	0	0	0	0	0	0	0	0	0	0	0	0	0	0	0	0	0	0	0	0	7.77082	1.4631	0	0	0	0	4.89034	0	0	0	0	0	0	0	0	0	0	0	0	0	0
PF3D7_0503600	0	0	5.49834	0	0	0	0	1.26216	0	0	0	0	0	0	0	0	0	0	0	0	0	0	0	0	0	0	0	0	0	0	0	0	0.830343	0	0	0	10.7875	0	1.03688	0.980892	0	0	0	0	0	0
PF3D7_0503800	4.15898	8.58791	3.24447	0	0	3.97089	8.08207	6.35958	1.47833	1.16	1.69755	1.96353	7.22358	0	0	0	0	0	5.4303	7.78182	6.49242	4.27457	6.22537	7.65759	1.15379	4.04688	2.17441	0	6.23729	6.21013	0	1.68008	2.28999	6.8893	0	3.91048	0	0	0	0	0	5.34452	3.16341	0	0	0
PF3D7_0503900	0	0	0	0	0	0	0	0	0	1.79459	6.67182	0	0	0	0	0	0	0	0	0	0	0	0	3.12147	0	0	0	0	0	0	0	0	0	0	0	0	0	0	0	0	0	7.13385	0	0	0	0
PF3D7_0504000	0	9.85387	7.82179	8.94651	9.29186	10.4074	0	1.26216	9.54451	1.16	7.4867	7.57712	4.89247	0	0	12.1722	9.42946	0	5.09533	4.69457	0	1.85679	2.59294	7.38032	6.87496	0	1.4631	0	5.93253	7.71725	0	0	10.3213	8.60689	0	9.91223	0.924165	4.50729	2.05497	1.55943	1.2168	0	10.8228	0	7.72567	3.59764
PF3D7_0504100	0	1.11774	0	0	0	0.626409	0	0	4.09393	0	0	0	0	0	0	0	0	0	0	0	0	0	0	5.20735	0	0	0	0	0	2.89613	0	0	0	0	0	0	4.65734	0	0	0	0	0	0	1.40861	0	3.69602
PF3D7_0504200	0	0	0	0	0	0	0	0	0	0	0	0	0	0	0	0	0	0	0	0	0	0	0	0	0	0	0	0	0	0	0	0	0	0	0	0	0	0	0	0	1.2168	0	0	0	5.99404	6.76344
PF3D7_0504300	0	0	0.683038	0	0	0	0	0	0	0	0	0	0	0	0	0	0	0	0	0	0	6.8947	0	0	0	0	0	0	0	0	0	0	0	0	0	0	0	0	0	0	3.16121	0	0	0	0	0
PF3D7_0504400	1.3409	0	10.2774	13.3497	7.02217	10.0027	1.45515	1.92489	8.57544	0	8.04773	8.23441	6.58515	2.47831	0	7.61725	0.781958	12.1784	7.54468	4.78419	5.32023	8.52901	11.5576	7.39139	8.98909	0	0	11.6637	9.49698	9.45604	1.63355	8.4392	11.746	11.8436	12.2535	11.8723	11.6575	7.62633	11.8709	8.4852	7.04555	0.794032	9.77713	2.10757	11.3843	3.37814
PF3D7_0504600	9.28763	0	2.93747	0	1.13375	0	6.87901	0	0	1.79459	1.42364	0	0	7.46793	0	0	0	0	0	0	1.25772	2.30247	1.42102	6.79968	0	0	1.4631	0	0.725084	4.74292	0	0	0	6.64291	2.90556	1.00192	0	0	0	1.55943	0	7.48656	0	2.57639	2.03495	1.83305
PF3D7_0504700	8.06478	0	2.81868	6.53217	2.19624	7.44213	8.8964	0	6.17893	0	1.08525	7.2734	0.992559	1.09971	0	3.01599	7.72658	10.9559	0	4.69457	1.25772	0	3.46813	1.19143	5.4553	4.52348	0	1.16278	1.5651	3.09056	0	0	1.35401	0.985171	1.0581	0	0	0	7.49869	0	0	8.34277	6.48282	1.40861	0	1.83305
PF3D7_0504800	11.9154	11.0546	10.2533	12.6357	11.2268	10.5751	10.6811	10.7539	13.0788	11.6123	11.3864	12.5749	13.6001	11.8127	2.83004	11.4712	11.9254	9.88469	9.2613	9.2171	11.2802	10.7123	10.1142	9.35978	11.5154	12.8971	0	12.9973	10.1245	9.31477	1.63355	1.68008	11.6536	12.5178	11.7323	12.3448	2.45626	12.2393	12.8788	10.9777	11.2003	12.2295	8.30305	2.10757	12.0315	11.6846
PF3D7_0504900	11.0095	11.1311	9.77374	7.6093	8.69425	8.30293	13.7945	10.863	10.6019	13.1937	8.76897	11.2612	12.1755	10.19	3.19344	12.3505	10.1538	10.8807	9.25679	10.3649	12.1375	10.2836	11.4604	11.1979	11.0674	13.082	3.00504	12.9889	10.6381	6.05564	2.38004	12.5279	12.0207	11.9446	12.7236	11.4164	2.1986	12.4342	2.38049	9.82576	13.5127	10.2264	8.57138	2.10757	10.9725	12.0092
PF3D7_0505000	2.83438	0	8.85301	10.5703	0	0	1.45515	0	0	9.88298	6.82954	0	4.93976	0	1.60264	3.58827	0	0	0.712102	0	1.25772	0	0	0	0	0	0	0	0	1.05244	0	0	0	7.41331	0	6.36135	0	0	0	0	0	9.5556	0.914093	1.40861	0	0
PF3D7_0505100	9.07034	2.1732	8.35212	0	0	0	0	0	9.96767	9.51057	7.89293	0	0.992559	5.99709	2.34311	0	0	6.3966	4.92394	10.354	7.68302	0	0	2.6171	0	4.67732	0	5.69472	8.46871	1.65447	0	6.53114	0	0.985171	10.3981	0	0.924165	0	0	5.57703	10.0432	0	6.12891	0	0	10.2324
PF3D7_0505400	6.71767	9.46705	7.5367	1.08166	8.29964	1.06173	7.88355	8.57517	10.7212	6.15727	7.97562	11.4307	4.57067	1.09971	0	0.838091	8.05008	0	9.28953	9.26069	9.11191	0	10.4111	1.19143	0	6.066	0	11.9968	0.725084	1.05244	0	1.07192	0	9.6724	10.3354	10.7737	0	0	0	0.980892	0	9.27881	0	8.89461	0	9.19944
PF3D7_0505500	3.35029	10.6684	10.9163	11.6407	12.6057	11.2741	1.45515	11.1419	11.6516	2.57006	10.2524	12.183	12.2533	0	1.60264	10.5492	9.36481	0.880416	10.6256	10.2712	10.7275	6.05637	10.031	10.3755	10.5345	11.7587	1.4631	12.2812	10.7347	0	1.63355	9.832	11.0945	12.131	13.2348	8.9725	5.37126	7.38965	11.4587	7.7166	11.9816	8.61806	10.5457	1.40861	11.4145	10.0791
PF3D7_0505600	0	0	0	0	7.59454	0	0	0	4.23746	0	3.96187	5.42801	0	0	0	1.36478	0	0	0	0	0	0	0	2.76066	0	6.12068	0	0	0.725084	0	0	0	4.93396	0	0	0	0	0	0	5.66272	0	3.0599	0	0	0	5.47798
PF3D7_0505700	0	0	4.30532	0	8.2382	4.89807	0	2.99868	0	0	6.29279	0	0	0	1.60264	0	0	6.12834	7.51981	0	0	0	8.85817	1.19143	2.22495	1.84321	2.17441	7.74206	4.45259	0	0	0	8.09043	7.8283	0	0	0	0	0	6.96183	0	9.81503	3.16341	0	7.96806	0
PF3D7_0505800	0	0	0	0	0	1.06173	0	0	0.920775	0	1.08525	0	0	0	0	2.05337	1.28625	0	0	0	0	0	1.42102	0.715361	0	0	0	0	0	6.31116	0	0	0	0	0	0	0	0	0	0	0	0	0	0	0	0.890877
PF3D7_0505900	0	0	0	0	0	0	0	0	3.84769	0	0	0	0	0	0	0	0	0	6.7914	1.41122	0	0	0	0	0	0	0	0	0	0	0	0	0	0	0	0	0	0	0	0	0	0	0	0	0.827428	0
PF3D7_0506000	0	0	5.80998	0	0	0	0	0	0	0	5.01832	1.29282	0	0	0	0	0	0	0	0	5.99102	8.00364	0	6.30945	6.24267	0	0	0	5.01542	0	0	6.95941	0	0	0	1.00192	0	6.12619	0	0	1.2168	0	0	0	5.03366	0
PF3D7_0506300	0	7.09517	5.6797	0	0	8.55314	1.45515	0	0	0	0	0	0	0	0	8.42145	0	1.42321	7.19483	1.41122	0	0	0	0	0	0	0	0	1.20539	0	0	0	0	4.49506	0	6.54296	0	9.56154	0	0.980892	0	0	10.9521	0	0	0
PF3D7_0506400	0	0	0	0	0	0	0	0	0	5.78977	0	0	0	5.09382	0	0	0	0	0	0	0	0	0	0	0	0	4.77374	0	0	0	0	0	0	0	0	0	0	0	0	0	0	0	0	0	0	0.890877
PF3D7_0506500	2.02367	0	9.03721	5.71033	8.44516	5.59405	1.45515	9.51931	9.91259	8.92904	0	1.29282	9.88596	1.71643	0	9.94947	1.28625	9.78094	8.56289	2.11078	1.91929	5.55106	0	9.91169	1.15379	6.47565	6.60933	9.97581	8.47402	10.3533	0	9.16807	8.36012	0.985171	0	1.58752	0	8.93722	11.0889	1.55943	8.28024	0	4.00311	1.40861	11.6711	9.77868
PF3D7_0506600	0	0	4.54869	0	0	1.06173	5.47723	1.92489	0	0	1.92766	0	6.09382	0	0	0	0.781958	0	0	0	0	0	0	2.6171	0	0	0	0	0	0	0	0	3.36979	0	1.0581	0	0	0	0	0	0	5.84578	0	0	2.03495	0
PF3D7_0506700	1.3409	0	5.84079	0	1.76067	0	0	2.37729	0	0	10.0566	0	0	0	1.60264	0	0	0	0	0	0	0	0	0	0	0	0	0	6.00766	1.05244	0	10.1176	0	0	2.08629	2.325	0	0	0	0	0	0	0.914093	0	0	0.890877
PF3D7_0506800	0	5.57903	7.04873	9.40663	2.19624	10.1425	6.67281	8.63729	0	7.41056	7.21441	10.2447	5.84332	5.18731	5.07003	6.2447	5.15114	6.45308	7.03552	0	10.9608	5.59085	8.7555	8.49113	6.68192	8.7196	3.29057	8.8121	8.44458	4.68386	4.59277	7.67108	11.2095	10.482	11.537	8.8272	1.48294	3.56938	9.8688	3.28735	7.71589	8.39088	9.61412	7.1796	9.07285	10.1284
PF3D7_0506900	10.6328	9.75184	10.7769	12.4201	11.4944	9.28815	11.425	6.54386	9.43894	8.25128	7.72334	0	8.654	9.88624	10.9159	8.47991	4.74957	10.251	7.39955	6.20991	11.1181	0	7.7755	7.65759	9.89047	9.87724	9.83983	5.624	8.90779	5.62445	11.9712	8.55788	8.43338	11.7532	8.22729	6.09125	0	3.95371	1.63393	5.48594	10.695	7.48656	2.18191	12.1569	11.41	9.62014
PF3D7_0507000	0	0	0	1.69285	0	2.26484	0	3.60743	5.26722	3.07167	0	2.4196	0	3.7628	0	7.28701	0	6.70641	0.712102	0	1.25772	0	0	0	0	0	0	0	2.91264	0	1.63355	6.04508	2.03999	0	3.56338	1.00192	0	0	0	0.980892	2.93007	0	0	0	0	4.63926
PF3D7_0507100	4.48949	8.89497	9.14761	10.2739	6.88312	9.84871	9.50304	6.87133	8.79729	0	9.53511	3.04446	6.69947	6.79102	1.60264	8.24166	9.8961	8.3837	7.92785	6.27319	8.1748	3.34725	7.41323	9.68296	6.04273	9.30195	1.4631	9.27427	9.14426	11.3039	2.38004	6.86708	9.85271	4.14179	11.3006	4.70413	0	0.930488	6.99112	8.81336	0	1.9766	10.9346	3.99035	6.32194	5.65963
PF3D7_0507200	10.4103	3.91082	8.29208	8.45768	9.9033	0	10.0452	8.93396	11.2453	10.6314	8.66117	0	12.2814	10.6584	11.302	2.30405	7.70186	8.96236	5.22407	11.194	11.1181	0	8.87888	0.715361	10.3599	12.0804	12.525	9.39334	9.05497	8.03338	11.2378	11.0681	8.07802	12.0813	11.6217	0	11.564	3.7743	1.63393	9.47728	11.1986	11.7377	1.86914	13.0079	8.44929	11.0756
PF3D7_0507300	0	0	0	0	0	0	0	0	0	6.7271	0	0	0	0	0	0	0	0	8.94183	0	0	0	0	0	0	0	0	0	0	0	0	0	0	0	0	0	7.65221	0	0	0	0	0	0	0	0	0
PF3D7_0507400	0	3.66684	3.71263	0	0	0	7.02122	6.4079	0	0	1.08525	0	0	0	0	0	0	6.78552	0	0	0	0	0	0	0	0	0	0	2.78177	0	0	0	0	0	0	0	8.5927	0	0	5.82018	0	3.90153	0	1.40861	0	0
PF3D7_0507500	0	0	2.38919	0	0	1.6667	0	0	0	0	0	0	0.992559	0	0	0	0	0.880416	0	0	0	1.20852	0	0	0	0	0	3.27385	0	0	0	0	0	1.56516	1.0581	0	13.4547	1.89443	2.05497	3.87102	0	0	0	0	0	0
PF3D7_0507600	7.78288	0	9.85334	8.71697	11.2901	7.40559	12.0232	0	0.920775	1.16	9.8686	0	0.992559	0	1.60264	10.7916	0	0	6.27766	1.41122	5.55179	0	8.4717	7.93617	0	0	0	10.1385	10.4529	8.63416	2.86953	4.52635	7.3054	0	4.50103	1.00192	10.4571	7.66548	2.87001	9.70809	6.46604	9.21433	5.47037	12.3513	9.47261	9.54953
PF3D7_0507700	0	0	2.93747	0	0	0	0	0	0	0	6.00851	0	0	0	0	0	0	0	0	0	4.70272	0	0	0	0	0	0	0	6.07907	0	0	6.54824	5.77319	0	0	6.06987	0	0	0	5.8929	0	0.794032	0	0	0	5.77666
PF3D7_0507800	0	0	4.93877	0	0	8.39668	0	0	0	9.62552	0.642354	0	0	1.09971	0	0	0	0	9.98919	0	1.25772	1.85679	9.77055	0	0	1.19789	0	8.50285	2.47793	7.46	0	8.44378	6.42314	0.985171	0	0	8.01962	0	1.03688	0	9.6502	9.58209	0	5.99736	0	9.91259
PF3D7_0507900	0	0	0	0	0	0	0	0	0	0	0	0	6.77963	0	0	0	0	0	0	0	0	0	0	0	0	0	0	0	0	0	0	0	3.25689	0	0	0	0	0	0	0	0	0	0	0	0.827428	0
PF3D7_0508000	0	0	4.16627	0	0	0	0	0	0	0	4.40541	0	0	0	0	0	0	0	0	0	1.25772	0	0	0	0	1.84321	0	0	2.29807	0	0	0	0	0	1.0581	0	0	0	0	0	0	0	0	0	0.827428	0
PF3D7_0508100	13.515	10.5495	10.0945	11.8757	11.0159	2.26484	15.0225	10.801	13.0041	12.5385	8.91358	1.96353	13.1489	12.8955	14.8827	11.5514	2.20079	13.6895	11.3491	9.79318	14.8276	7.53801	13.8957	2.45766	12.5209	14.7159	10.7579	13.1228	10.9666	2.07797	14.4468	12.9177	12.5745	14.678	14.4094	8.16873	9.11585	9.26282	12.267	11.4148	13.3597	12.1518	9.50597	13.4277	8.94718	13.6625
PF3D7_0508200	2.02367	0	0	0	0	0	2.16469	0	0	1.16	0	0	0	0	0	2.05337	0	2.12553	0	0	0	0	0	0	0	0	0	0	5.58544	0	0	0	0.830343	0	0	0	0	0	0	0	0	0	0	0	0	2.14314
PF3D7_0508300	0	0	0	0	0	0	0	0	0	0	0	0	0	0	0	0	0	0	0	0	0	0	9.09789	0	0	0	0	1.79816	0	1.65447	0	0	0	0	0	0	0	0	1.03688	0	0	0	0	0	0	0
PF3D7_0508500	6.91386	10.638	8.34945	5.67923	0	8.18389	0	0	5.4255	0	0.642354	0	0	9.35504	0	0	9.30371	9.87309	0	0	9.00659	1.20852	10.0287	0.715361	0	0	7.81952	0	5.60492	0	10.1873	3.83053	0	0	0	0	0	0	0	0	0	8.32637	0	9.51655	0	0.890877
PF3D7_0508600	7.87054	0	6.34933	0	0	7.20754	8.57918	0	0	8.37446	0	0	0	9.40698	9.17867	0	7.1499	0	0	0	7.29289	1.85679	0	6.50566	0	5.40631	6.15543	6.05877	0.725084	3.79582	7.08296	4.03836	0	5.14095	0	0	0	9.60582	2.64592	0.980892	0	7.65887	5.91298	8.67273	6.45526	8.09552
PF3D7_0508700	5.8511	11.2023	7.36715	0	1.13375	0.626409	0	1.26216	0	9.49585	7.787	0	0	9.20384	7.8401	0.838091	0	1.42321	0	0	7.2004	2.30247	8.92443	2.6171	1.15379	4.7485	0	0	5.04426	6.62553	8.82366	9.03192	5.55177	6.68472	1.0581	6.89863	0.924165	8.41244	8.22234	6.60577	0	0	7.11857	3.65349	7.27733	3.59764
PF3D7_0508900	12.8418	1.11774	10.7888	9.30843	5.97962	7.38227	11.1708	1.26216	11.0069	12.8288	1.08525	10.6245	9.72993	12.0439	9.76618	7.83196	10.3598	10.9113	1.82894	7.0814	11.8386	7.89659	10.174	1.19143	5.14157	11.1823	11.7509	10.2051	4.76128	9.06285	11.0184	10.4188	7.38143	10.0078	10.2367	6.47953	0	7.94016	0	8.76897	11.7343	9.4716	10.0601	6.47095	9.67753	11.356
PF3D7_0509000	1.3409	6.28956	5.10028	0	0	0	2.16469	0	0	0	0	1.29282	0	5.6808	0	0	0	2.37977	0	0	0	1.85679	1.42102	0.715361	0	0	0	0	0	0	0	0	3.66353	0	1.0581	8.19858	0	0	1.03688	2.29123	0	0.794032	0	0	0	1.83305
PF3D7_0509100	0	5.68126	8.42001	1.69285	1.13375	4.3241	0	0	8.96396	0	8.62678	0	3.7935	8.30606	1.60264	0.838091	0	2.59585	9.63464	1.41122	7.1305	4.69539	10.1719	0.715361	0	4.81633	1.4631	9.41707	8.45803	8.30238	0	5.72259	0	3.55766	2.68053	8.16873	0	6.95658	5.74387	9.73471	1.2168	9.22498	11.0767	1.40861	0	7.60679
PF3D7_0509200	0	0	0	0	0	1.3957	0	0	0	0	4.9675	0	0	0	0	0	0	0	0	0	0	0	0	0	0	0	0	0	0	0	0	0	0	0	0	6.63316	0	0	0	0.980892	7.52163	0	0	0	0	6.74057
PF3D7_0509400	0	0	0	0	0	4.11366	0	0	0	0	0.642354	0	0	0	0	0	0.781958	0	0	0	0	0	0	2.76066	1.15379	6.99792	0	0	7.81782	1.65447	5.74332	0	0	0.985171	0	0	11.7878	0.930488	0	4.05128	1.2168	0	4.41554	0	0	0
PF3D7_0509500	0	0	5.41889	0	7.69773	0	0	0	7.06692	6.8088	0	0	0	0	0	0	0	7.07365	0	0	5.89311	0	0	8.98165	7.16086	0	0	8.69623	2.09254	0	2.38004	3.93819	3.00054	6.69839	6.32191	0	5.84669	0	0	0	7.03101	6.69694	8.96519	0	0	0.890877
PF3D7_0509600	1.3409	0	5.84079	0	4.70486	7.51256	1.45515	0	0	0	4.99313	4.76029	7.04047	0	0	0.838091	0	0	0	0	0	8.70701	0	1.19143	0	0	0	0	0	0	0	0	2.03999	10.2899	0	0	0	0	0	9.14647	0	0	5.14938	0	0	0
PF3D7_0509800	1.3409	7.95353	7.40888	2.12082	1.13375	9.46837	1.45515	11.2022	0	0	10.4277	0	1.57503	0	0	10.8426	0	0	9.76099	4.1372	7.93343	10.1045	0	9.42321	0	1.19789	10.8894	7.42598	7.83855	9.64981	0	9.13734	9.29498	0	10.478	8.75203	10.4681	3.95371	1.03688	11.0343	0	9.41533	9.55429	0	2.03495	7.88223
PF3D7_0509900	0	9.20918	4.01238	1.08166	0	7.52539	0	8.92982	0	1.16	6.59856	0	0	0	0	8.45422	0.781958	0	9.31722	0	8.33875	9.44802	1.42102	0.715361	0	0	0	0	4.11478	0	0	0	0	0	8.86858	9.53522	8.36027	0.930488	0	7.53159	0	0	0	0	0	2.80325
PF3D7_0510000	6.67502	1.11774	3.14921	0	0	1.3957	1.45515	0	0	0	0	0	5.62924	0	2.34311	7.52154	0	1.81669	0.712102	0	1.91929	5.33379	0	0.715361	3.85547	0	0	0	5.35166	0	2.38004	7.42496	6.54836	0.985171	3.10018	0	0.924165	0	1.03688	0	8.98927	0.794032	4.41554	1.40861	0	2.14314
PF3D7_0510100	11.5462	7.31252	11.0758	6.96496	9.49892	10.638	10.2916	12.6525	8.68907	12.218	9.21938	9.81849	11.6039	12.6915	13.3592	11.3632	9.13489	11.389	8.80237	12.9816	12.1601	11.8021	10.5693	0.715361	13.3747	12.9819	11.566	10.4303	10.1228	7.57822	13.1576	11.6287	12.571	12.471	12.4665	11.7424	1.8847	6.74137	12.8416	11.6796	13.4143	7.74035	12.2295	13.8322	11.1842	13.1146
PF3D7_0510200	0	0	0	0	0	5.83296	0	0	0	0	0	1.29282	0	2.14709	0	0	0	0.880416	0	0	0	0	0	0	6.6646	0	0	7.52635	0	0	0	0	0	4.29362	0	0	0	0	0	2.29123	0	0	5.11298	0	0	0
PF3D7_0510300	0	0	0	0	0	0	0	0	0	0	0	0	0	0	0	0	0	0	0	0	0	0	0	0	0	0	0	0	0	0	0	0	0	0	0	0	0	0	0	6.64841	0	0	0	0	0	0
PF3D7_0510500	5.50651	0	8.50422	9.19758	6.08491	6.52896	7.90468	7.97349	8.68907	8.71261	6.80804	10.5525	9.80368	0	0	7.53386	5.79907	10.7697	7.57879	7.93643	6.44713	7.182	10.7488	7.63447	11.1912	9.23226	0	10.5256	9.52921	9.17968	3.76729	7.35869	11.6172	8.48597	10.3642	9.51361	0.924165	5.5882	5.65632	8.89235	10.7064	9.07796	7.45305	1.40861	9.39507	8.38447
PF3D7_0510800	0	7.64323	0	0	0	6.82025	0	1.92489	0	0	5.51947	0	0	0	0	0	7.09021	0	0	0	3.22451	0	0	0	0	0	0	0	1.20539	0	0	0	0	5.72563	0	0	0	0	0	2.96639	0	0	0	0	6.64585	0
PF3D7_0511000	7.44492	8.74567	6.53034	8.47136	8.79078	7.80687	0	8.35253	7.10485	8.06431	5.79194	0	9.04039	7.20279	0	9.85814	9.92094	5.07875	0.712102	9.7549	7.46179	0	7.48254	9.067	9.36908	9.11931	0	7.37306	7.36547	0	1.63355	2.92853	9.92146	0	9.76486	1.00192	0	0	6.15926	8.52768	8.83047	8.91642	7.70006	0	9.35468	7.82903
PF3D7_0511100	0	0	0.683038	0	0	6.09637	1.45515	0	0	0	0	0	0	0	0	0	0.781958	0.880416	0	0	0	0	0	0	0	1.19789	0	0	0	0	0	1.07192	0.830343	0	0	0	0	0	0	0	1.86734	0	0	1.40861	0.827428	0
PF3D7_0511200	6.41481	0	7.35653	1.08166	10.0935	9.37459	8.93799	0	8.64469	2.23381	7.04093	0	8.65045	7.92683	0	9.88723	9.29713	6.88125	2.06728	8.52918	7.08687	0	5.24453	0	7.25642	0	0	6.68073	3.14339	1.65447	0	9.10594	8.43338	5.29287	10.8895	2.58816	0.924165	10.0936	7.97341	9.23539	10.6481	0	1.46924	7.16304	8.35005	7.34397
PF3D7_0511300	1.3409	11.4014	0	0	0	5.43996	1.45515	1.26216	7.57922	0	0	0	0	1.09971	0	0	5.79907	0	0	0	0	0	0	7.19682	0	1.19789	0	0	2.91264	0	0	0	5.89137	0	0	5.32567	0	10.0486	0	0.980892	1.2168	0.794032	0	0	0	0
PF3D7_0511500	10.6563	8.20305	10.9226	12.8648	10.5309	10.1522	11.1968	11.6587	10.7992	1.16	10.0383	10.5427	9.79406	1.71643	12.3127	10.5053	11.2796	9.81501	10.5311	12.1751	11.7211	11.2375	8.26692	11.2832	11.4232	10.9519	6.3231	11.4453	10.4016	13.2334	11.0081	10.8494	12.1234	11.3917	10.3806	10.4643	0	13.1462	10.397	7.53159	10.8582	10.3829	11.515	10.1416	11.076	10.9441
PF3D7_0511600	0	0	0	1.69285	0	0	0	0	0	0	0	0	0	0	0	0	0	1.81669	0.712102	0	3.42469	0	0	0	0	0	0	0	6.61907	0	0	7.00964	0	0	0	0	0	0	0	0	0	0	0	1.40861	0	2.14314
PF3D7_0511700	8.26499	5.95056	2.38919	0	0	0	4.93599	0	5.4255	0	0.642354	0	0	7.16881	0	8.46713	0	0	0	0	0	0	0	3.97852	0	0	0	0	0	7.14669	3.76729	0	0	7.37125	0	0	0	0	0	0	0	0	0.914093	0	0	4.17681
PF3D7_0511800	10.9857	9.41359	10.5287	11.5372	13.4692	11.1081	11.6614	9.58383	8.72909	12.3225	11.544	11.117	12.0478	10.9191	9.87032	10.8189	8.11142	11.7807	11.8337	12.5316	12.5227	14.1156	12.5456	11.7021	11.8201	8.62347	10.5283	10.7652	10.3244	10.0802	13.0668	12.1291	11.7236	11.9849	12.9519	12.3306	1.8847	9.4218	10.6398	8.70981	14.1003	12.1406	8.76564	12.251	11.7069	11.9118
PF3D7_0511900	1.3409	0	0	0	0	0.626409	0	0	0	0	0	0	0	0	0	0	0	0	0	0	1.25772	0	0	8.36198	0	1.19789	0	0	0	0	0	0	0	0	0	0	0	0	0	0	0	0	0	0	0	5.98559
PF3D7_0512000	0	10.357	0	0	1.13375	0.626409	0	0	0	0	0	0	0	0	0	0	8.36542	0.880416	8.47247	0	0	1.20852	8.96374	9.1262	5.93131	6.79433	0	0	7.2277	9.06575	0	5.26588	0	0	5.91934	0	0	0	4.87766	0	7.64129	2.43389	0	0	5.95854	7.80167
PF3D7_0512100	0	5.50662	0	0	1.13375	3.01227	0	0	0.920775	0	5.46556	0	0	0	0	6.34596	5.06073	0	0	0	0	0	0	0	0	0	0	0	3.03262	4.26744	0	0	0.830343	0	2.41379	0	0	0	0	0	0	0.794032	6.61886	0	1.73273	3.49206
PF3D7_0512300	0	0	0	0	0	0	0	7.41128	0	0	0	0	0	0	0	0.838091	0	0	0	0	0	0	0	0	0	3.92926	0	0	0	0	0	0	0	0	0	0	0	0	0	0	0	0	0	0	0	0
PF3D7_0512400	0	5.61392	6.40193	0	0	6.67428	0	0	0	0	0	0	0	0	0	0	0	0	0	0	0	0	0	0	0	0	0	0	0	0	0	0	0	0	0	0	0	0	0	0	0	0	0	0	0	0
PF3D7_0512500	7.53115	0	5.72995	0	0	0	0	0	6.16103	1.16	8.52282	1.29282	0	0	5.07003	0	0	0.880416	2.75354	2.11078	0	0	0	0	0	1.19789	8.99088	0	7.83029	0	0	0	0	10.74	0	0	0	9.18187	4.52904	0	0	0	2.18191	0	0	5.47798
PF3D7_0512600	3.72952	5.923	7.42422	4.67595	7.81714	8.34454	11.1266	6.52207	8.19502	9.61193	7.15887	3.27805	8.52815	7.4956	5.5177	1.36478	2.75611	0.880416	0.712102	0	8.50266	10.125	9.54936	0.715361	5.67875	9.9451	10.597	11.1715	7.96081	1.05244	10.0652	1.07192	10.0058	5.82869	3.10018	1.00192	0	10.8125	1.63393	9.31473	10.0666	7.33086	4.95741	11.5159	4.64444	5.42159
PF3D7_0512800	0	1.11774	0	1.08166	0	4.70105	0	0	0	1.79459	8.72567	11.911	0	0	2.34311	0	0	0.880416	0	0	0	0	0	4.0361	0	0	0	0	0	0	0	0	0	0	0	0	0	0	0	0	0	0	0.914093	1.40861	0	0
PF3D7_0512900	0	0	0	0	0	3.10636	0	0	0	0	0	0	0	0	0	0	0	0	5.19922	8.77308	0	0	0	0	0	0	0	7.70828	2.63784	0	0	0	0	0	0	7.14337	0	1.49152	0	6.28394	0	0	0	0	0	5.06452
PF3D7_0513000	1.3409	0	0	0	0	3.43121	0	0	0	0	0	0	0	0	0	0	0	0	1.82894	0	0	0	0	0	1.15379	3.92926	0	0	0	0	0	0	4.11605	0	0	0	0	0	0	0	0	0	0	0	0.827428	0
PF3D7_0513100	8.39552	1.73991	4.06553	6.11071	8.16205	8.46265	8.56598	8.70171	1.47833	9.54197	8.3073	0	5.07298	7.68382	8.65207	0	5.97439	6.42512	7.29203	1.41122	9.0451	4.54146	0	5.76227	0	8.0141	9.11035	8.42699	6.00766	0	9.05798	9.71389	6.38335	4.2197	8.0083	6.47953	0	0	1.03688	1.97124	5.25098	10.4104	0.914093	9.79707	1.34995	6.02398
PF3D7_0513200	7.3259	7.56516	7.12581	9.08938	7.83988	7.28503	0	0	3.17603	9.20129	6.86468	7.23225	3.44587	6.14425	2.34311	0	0	8.25459	5.73692	6.87251	2.99202	7.65524	0	6.39996	5.93131	4.25675	0	0	8.20702	4.55795	2.38004	5.34625	0.830343	0	0	0	0	0.930488	1.03688	9.33445	0	7.93463	9.29874	4.38252	8.58351	3.11914
PF3D7_0513300	0	0	0	1.08166	0	5.13972	0	0	0.920775	0	0	7.57712	0	0	0	0	0	0	2.61011	3.45388	0	1.20852	0	1.54877	0	0	0	0	0	5.62445	0	0	0	0	0	0	0	0	0	0	0	2.22329	0.914093	0	0.827428	0
PF3D7_0513400	0	10.1182	0	0	0	0	0	0	0	0	0	0	0	0	0	0	3.55973	0.880416	2.27177	0	0	0	0	0	0	0	0	0	0	0	0	0	0	0	0	3.46292	0	0	0	0	0	0	0	0	0	0
PF3D7_0513600	7.60117	1.11774	9.28977	6.84399	9.75367	7.89519	9.78809	1.26216	9.80001	1.16	4.47982	9.44808	0.992559	1.09971	1.60264	8.67325	8.5289	6.48051	4.65828	9.13856	7.30563	8.92891	8.16097	9.99209	11.6146	11.4539	3.00504	10.8567	9.20936	1.65447	1.63355	1.07192	9.02882	9.7824	5.32043	4.9106	0	8.23728	10.1308	10.5717	1.2168	10.3155	11.1782	0	9.27034	9.86183
PF3D7_0513700	2.48524	0	9.59665	0	0	0	0	4.63082	0.920775	5.65487	0	0	0	1.09971	0	0	10.9821	0.880416	0.712102	0	1.25772	1.20852	0	0	7.12332	0	0	1.16278	5.96305	5.68594	1.63355	0	0.830343	0.985171	0	0	0	1.49152	0	0	0	0	7.10936	0	0	10.9787
PF3D7_0513800	8.64242	8.73382	9.65849	8.43459	3.69408	6.51187	2.16469	11.0563	9.96767	1.16	9.08429	12.6311	9.86927	1.09971	1.60264	11.3176	10.0962	10.9529	8.68871	10.1812	0	12.351	9.91795	10.0828	10.0917	10.346	0	11.0041	9.88353	12.1478	1.63355	11.6024	6.08571	8.5776	9.92439	9.15865	0	12.6036	11.5142	10.4014	2.31409	9.0159	11.3276	4.59499	9.6458	8.6251
PF3D7_0513900	0	0	0	0	0	0	0	0	0	0	0	0	0	0	0	0	0	0	0	0	0	0	0	0	0	0	0	0	0	0	0	0	5.79357	0	0	0	0	0	0	0	0	0	0	0	0	0
PF3D7_0514000	1.3409	0	0	1.08166	1.76067	0	3.72169	0	0	0	1.69755	0	0	0	0	0	0	0.880416	2.75354	1.41122	1.91929	1.85679	0	0	0	0	0	0	1.5651	0	0	6.79731	0.830343	0	0	0	0	0.930488	0	0	0	0.794032	0	1.40861	2.49751	0.890877
PF3D7_0514100	0	0	0.683038	1.08166	11.2297	0.626409	10.5498	1.26216	7.65149	1.16	9.31649	0	11.1227	0	9.77627	7.72323	10.0742	10.6495	11.5039	11.7886	7.74981	1.85679	2.12284	11.339	1.15379	0	1.4631	9.03971	8.14846	4.79966	9.82207	9.72709	9.61716	0.985171	11.3019	4.70413	0	7.7036	7.41225	10.5559	10.1035	10.0288	3.16341	5.15992	10.1552	10.5625
PF3D7_0514200	0	0	8.81084	0	0	0	0	0	0	0	8.15097	0	0	0	1.60264	0.838091	0	9.16193	5.97509	0	9.07517	0	9.83822	8.78784	9.42157	0	10.5539	1.16278	0.725084	0	1.63355	3.58764	0	1.56516	0	2.58816	0	10.0828	0	7.37115	1.2168	7.14137	0	10.2217	0	2.14314
PF3D7_0514300	9.11888	0	8.4251	0	6.11007	9.91765	1.45515	1.26216	0	0	0.642354	0	4.50929	1.09971	0	0	3.87478	0	0	0	4.1452	0	3.23093	7.0226	0	0	1.4631	1.79816	7.354	0	10.5016	7.08185	0	0.985171	0	0	0	7.2334	1.03688	3.4245	7.80402	0	1.46924	0	5.70372	0
PF3D7_0514500	1.3409	0	0.683038	0	0	5.86023	0	0	0	0	0	0	0	0	0	0	0	0	0	0	0	1.20852	0	0	0	0	0	0	0	1.05244	0	0	0	0	1.0581	1.00192	0	0	4.92837	0.980892	0	0	0	1.40861	1.34995	0
PF3D7_0514700	1.3409	0	0.683038	0	0	0	0	0	0	0	1.92766	2.7656	0.992559	0	0	2.05337	1.95526	2.78374	0	0	2.71473	1.20852	0	2.27839	0	1.19789	0	0	0	1.65447	0	2.10658	2.03999	0.985171	2.41379	1.00192	0	0.930488	1.03688	0	0	0	7.29142	0	0	0.890877
PF3D7_0514800	3.72952	0	7.34583	0	0	0	0	0	0	1.16	0	0	0	0	0	0.838091	6.32447	0	0	0	0	0	0	1.54877	0	0	0	0	0	0	0	0	1.73739	0.985171	0	1.00192	0	0	0	1.97124	0	0	0	0	0	0
PF3D7_0514900	0	0	0	0	0	0	0	0	0	0	4.55059	0	0	0	0	0	0	0	0	0	0	3.14829	0	0	0	0	0	8.41132	5.56568	0	1.63355	0	3.36979	0	0	0	0	0	1.63393	0	0	0	0.914093	0	0	0
PF3D7_0515000	0	0	4.58554	0	0	1.89476	0	0	0	0	9.0828	0	0	0	0	0	0	0	1.18674	0	0	0	0	0	0	0	0	0	0	0	0	0	4.24005	0	0	0	0	0	0	0	0	0	0.914093	0	0	0.890877
PF3D7_0515100	0	0	5.64521	0	0	2.91162	0	0	0	0	2.45601	0	0	0	0	0	0	6.16261	0	0	2.71473	0	4.61403	0	1.15379	0	0	0	5.96305	0	1.63355	2.92853	6.5603	0	0	0	0	0	5.24079	5.0071	1.2168	1.67886	0	0	0	0
PF3D7_0515200	0	0	0	4.90825	2.19624	4.63944	0	0	0	0	5.39038	0	0	1.09971	0	0	0	6.65918	0	0	0	1.20852	6.0898	0	0	0	0	0	5.46263	0	0	0	0	0	0	0	0	8.55131	0	0	0	4.9584	0	0	0	3.87468
PF3D7_0515300	0	1.11774	6.06612	0	7.90602	0	0	0	8.4521	10.2867	10.1132	4.68096	7.89803	2.74751	2.83004	7.50287	0.781958	0	0.712102	0	3.89838	1.20852	2.94692	0	0	0	1.4631	7.08787	8.43372	0	1.63355	2.92853	7.38143	0	0	9.88953	0.924165	0	2.38049	8.88345	0	0	7.44575	0	7.55197	4.42648
PF3D7_0515400	3.35029	4.11944	0.683038	1.08166	1.76067	0.626409	6.72124	0	4.3042	9.17996	0	0	1.57503	8.20349	14.444	7.73927	0	5.84149	0.712102	0	5.99102	1.20852	1.42102	0	0	1.84321	13.9127	1.79816	0.725084	3.09056	13.0823	11.1018	0	1.56516	6.04288	1.58752	13.772	0.930488	2.38049	4.21151	1.2168	3.49503	0.914093	13.3718	1.34995	9.71851
PF3D7_0515500	1.3409	1.11774	0	0	0	0	0	7.16642	6.37796	8.84244	4.71366	0	0.992559	0	0	5.46997	0	8.06376	0	0	0	0	0	0	1.15379	0	0	0	3.51702	0	6.22103	0	6.6746	0	0	0	0.924165	0	0	8.17111	0	3.29381	0	5.75366	1.34995	1.83305
PF3D7_0515600	1.3409	0	5.59187	0	6.31872	0	11.0867	0	0	0	8.40124	1.29282	6.64344	0	8.35278	0	0	11.6135	0	0	0	3.67797	9.15845	1.54877	0	0	0	0	0	0	9.69241	0	0	0.985171	0	0	0	0.930488	0	9.53143	0	7.11105	0	0	0	0
PF3D7_0515700	12.8893	9.45747	9.17053	10.4897	2.19624	7.62809	12.7973	5.55924	11.1218	11.1462	7.86196	0	11.9638	12.6923	13.338	3.15005	11.4024	11.8185	0	2.57987	11.5689	1.20852	8.81582	3.22414	7.29069	9.66598	12.423	11.0878	5.68035	1.05244	11.9952	12.0242	9.63985	9.79518	2.90556	10.5813	1.48294	0	2.05497	9.24236	10.1845	10.7081	5.58112	12.8718	9.57578	10.5739
PF3D7_0515900	1.3409	0	0	1.08166	2.53035	0	0	0	0	0	4.77405	0	0	7.26844	0	0	0	0	0	1.41122	0	1.20852	0	0	0	7.01246	0	0	3.87901	1.05244	10.0162	0	0	0	0	0	0	0	0	0.980892	1.86734	0.794032	4.5846	9.28358	0	0
PF3D7_0516000	8.81931	0	2.00992	0	0	0	0	0	0	0	0	0	0	0	0	0	0.781958	0	2.45084	0	6.73782	0	0	0	0	0	0	0	0	3.55341	0	0	0	0	0	0	0	0	0	7.69642	0	0	0	0	0	0
PF3D7_0516100	0	0	3.95721	0	0	0	0	1.92489	0.920775	0	0.642354	0	0	9.78706	0	1.36478	0	0	0	2.11078	0	4.83447	1.42102	0.715361	0	0	0	0	0	0	0	0	0	0	0	1.00192	0	0	0	10.8242	1.2168	5.77019	6.66987	0	7.86159	0
PF3D7_0516200	0	1.11774	0	1.08166	1.13375	0.626409	0	0	0	0	0	2.4196	0	0	0	2.86819	0	0	0	0	0	0	0	1.54877	0	0	0	0	0.725084	9.7999	0	0	0	0	0	0	0	0	0	0	0	0	0	0	0	0
PF3D7_0516300	0	0	0	0	0	0	0	0	0	0	8.95493	0	0	0	0	0	0	0	6.78307	0	2.71473	0	0	0	0	0	0	0	1.20539	2.07797	0	0	0	0	0	1.58752	0	0	0	0	4.28837	8.9532	0	0	0	0.890877
PF3D7_0516400	0	0	2.21198	0	0	0	0	0	2.4504	0	0.642354	0	0	0	0	8.35706	0	3.85345	0	0	0	1.20852	0	0	0	0	0	0	0	1.05244	0	0	0	0	0	0	1.48294	0	0	0.980892	0	0.794032	0	1.40861	0	0.890877
PF3D7_0516500	3.35029	0	0	0	1.13375	0.626409	2.16469	0	0	1.79459	1.08525	1.29282	0	0	0	1.36478	0	0	0	0	0	0	2.12284	0	0	0	0	0	0	0	0	0	5.10679	1.56516	0	0	2.1986	0	0	0	2.65471	0	0	2.10757	0	1.83305
PF3D7_0516600	10.6258	0	7.9116	0	0	0	0	1.26216	8.8117	2.23381	9.80941	0	0	4.43136	0	9.79814	0	0	4.58345	0	0	6.87872	0	1.19143	0	5.64885	0	0	7.96835	0	1.63355	10.8286	10.4704	5.77808	5.81227	8.47144	0	6.10735	7.58815	4.3557	10.3605	0	4.91574	0	8.25449	4.24339
PF3D7_0516700	3.35029	1.11774	8.29486	0	0	0	0	0	0.920775	0	2.12606	0	10.8746	7.22501	0	1.36478	0.781958	0	0	0	0	0	0	0	0	0	2.17441	4.75578	6.77344	0	9.15164	7.39693	0	0.985171	0	0	8.02956	0.930488	0	0.980892	0	7.76976	0.914093	0	0.827428	9.84719
PF3D7_0516800	9.83719	10.6527	9.67568	11.8619	10.8019	9.48817	9.79941	11.0507	10.7854	1.16	9.78393	5.4758	11.6773	9.53699	0	10.8308	11.4952	12.6338	8.46206	8.67104	10.3008	11.8304	12.5228	10.043	9.76812	12.0255	1.4631	12.0517	8.89992	2.07797	1.63355	11.1806	6.05227	11.7129	11.7916	12.0227	0	10.935	7.02646	1.55943	10.4737	4.9584	4.22402	1.40861	10.4973	10.7842
PF3D7_0516900	3.35029	13.6738	12.2809	14.2773	13.503	12.8317	2.16469	13.2473	13.0232	3.44316	11.817	13.3841	13.6474	10.3208	3.93157	13.0256	12.4004	8.25459	12.9524	13.242	12.6471	13.9013	12.2826	14.5173	14.6419	12.4392	3.73325	13.1137	13.2247	11.628	4.31649	12.5319	12.6849	11.5794	12.0531	13.3992	2.6748	13.556	14.6253	12.5799	12.1398	9.40756	14.7595	3.45008	13.6673	12.1889
PF3D7_0517000	0	0	0	0	0	4.47281	0	0	0	0	0.642354	0	3.98602	0	0	6.2447	0.781958	0	0.712102	0	0	1.20852	0	0	0	0	0	0	0.725084	2.07797	0	0	0	0	0	0	0	0	1.03688	0	0	0	0	0	0	0
PF3D7_0517100	1.3409	10.4347	7.95801	6.53217	1.76067	8.07466	1.45515	5.86641	1.47833	0	5.40955	7.02299	0	2.47831	3.48348	2.30405	0	1.42321	7.13057	2.11078	4.3559	5.23681	10.1719	1.19143	1.78658	1.84321	3.00504	1.16278	8.79567	10.2654	2.86953	10.006	2.28999	0	7.90135	1.00192	1.8847	4.03568	2.38049	8.73969	2.65471	1.9766	8.82593	3.65349	1.34995	4.53679
PF3D7_0517200	0	0	6.75724	1.69285	6.0593	3.27791	0	1.26216	0	0	0	0	3.7935	0	0	0	0	0	0	2.11078	1.25772	0	1.42102	0	3.58794	0	0	2.57423	1.5651	0	0	0	2.503	0.985171	3.27164	0	0	0	1.03688	6.19087	0	0	2.18191	0	3.566	2.96983
PF3D7_0517300	0	2.50597	4.62148	5.24198	0	0	0	0	0	0	0	3.95426	4.37811	0	0	0	0	0	0.712102	0	0	0	2.94692	3.97852	0	6.68971	0	0	1.20539	4.55795	0	0	0	6.93621	0	0	0	5.10932	0	2.29123	3.36038	0	1.46924	0	8.34318	0
PF3D7_0517400	9.86116	12.6669	11.6196	13.9956	13.2293	11.8035	12.2092	13.7247	13.0511	3.07167	11.8489	13.865	12.8608	3.34268	4.4175	11.8867	11.6089	13.5713	12.1809	11.9413	11.8127	12.9706	13.7584	12.4214	13.6762	13.0644	3.52882	13.5218	12.2193	14.2333	4.15559	13.4816	13.4364	12.0067	13.3305	12.9482	3.18242	13.126	12.6949	11.4944	12.8156	9.76114	12.9234	1.40861	13.6901	13.0382
PF3D7_0517500	1.3409	0	6.97426	1.08166	6.34015	1.06173	9.31068	0	9.80146	0	0	0	7.3339	6.73018	2.34311	8.22277	8.48032	6.94171	0	0	4.1452	0	1.42102	0	8.66265	10.1724	6.75725	9.26849	5.93253	1.05244	7.40276	0	0	8.98147	2.08629	1.00192	7.93219	0	0	7.53916	0	0	11.9485	0	0.827428	0
PF3D7_0517600	0	1.73991	0	0	1.76067	0	2.16469	0	0	0	0	0	0.992559	1.09971	0	0.838091	0	0	1.54328	0	0	0	0	0	0	1.19789	0	0	0.725084	0	1.63355	6.34806	0	0.985171	1.0581	0	1.48294	0	0	0.980892	0	0	0	0	0	0.890877
PF3D7_0517700	1.3409	0	0	0	0	0.626409	0	0	0.920775	0	7.82675	2.4196	0.992559	0	0	0	0	0	0	0	0	0	0	7.11902	0	0	0	0	5.64313	2.89613	0	0	0.830343	0	0	1.00192	0	1.49152	1.03688	0	0	6.09845	6.59266	0	4.5522	0
PF3D7_0517900	10.8968	1.11774	7.92604	1.08166	10.879	0.626409	13.9399	9.69511	10.9337	12.1904	10.14	1.29282	11.203	11.8067	9.97331	2.7035	0.781958	1.42321	0.712102	2.93329	12.618	1.20852	11.2014	1.19143	1.78658	13.6622	11.3284	0	7.59719	2.07797	12.3493	11.4707	10.5623	10.8344	10.0622	11.8583	0.924165	0.930488	0	10.9295	3.96045	10.764	0.914093	11.954	11.9229	11.9679
PF3D7_0518000	1.3409	0	6.34933	0	8.20939	0	1.45515	0	5.59503	6.18201	0	0	0	7.23599	0	5.02269	0	0	2.61011	10.6037	7.82255	2.91744	4.15198	4.42899	0	1.19789	1.4631	0	1.85279	0	0	8.01021	0.830343	0	4.69433	0	0	0.930488	1.03688	0	0	0	9.26181	7.78849	2.49751	0
PF3D7_0518100	0	0	0	0	0	1.89476	0	0	0	0	1.42364	3.04446	0	0	0	0	0	0.880416	0	0	0	1.20852	0	9.78411	1.78658	0	0	1.16278	7.77545	0	0	0	5.34637	0	0	0	0	0	5.02474	8.78816	0	0	0	0	1.34995	0
PF3D7_0518200	0	1.11774	0	1.08166	0	2.55911	2.16469	5.99852	0	0	0	0	0	0	0	0	0.781958	0	0	0	6.97964	3.94683	0	0	0	0	0	3.98793	3.51702	0	0	3.44891	0	4.61525	0	0	0	0	0	0.980892	0	0	1.86914	0	5.76664	6.84074
PF3D7_0518300	7.29806	1.11774	1.49393	1.69285	0	0	3.9006	3.43159	0.920775	5.42545	0	1.29282	3.98602	8.02507	0	1.74977	1.95526	0	3.40229	1.41122	3.60044	0	1.42102	5.796	0	0	1.4631	0	4.98599	0	0	0	3.25689	0	0	0	0	0	0	0.980892	0	5.89998	2.18191	0	1.34995	1.43755
PF3D7_0518500	8.34199	9.06219	8.38647	0	10.4967	8.87889	1.45515	1.26216	11.4916	1.79459	8.72948	11.3392	0	1.09971	0	10.8314	0	0	0	9.8745	11.2607	6.82968	9.45939	7.86247	10.4282	10.3402	0	10.4458	8.3725	9.27531	0	2.10658	9.50885	8.20869	1.0581	7.54298	0	0	8.16534	7.54669	5.92109	8.532	11.2253	2.10757	5.22506	6.09782
PF3D7_0518600	10.1136	0	1.49393	0	6.1348	9.31179	0	0	1.87947	0	1.42364	0	5.81823	0	0	8.28603	10.47	0	0	2.57987	6.30206	4.27457	1.42102	0.715361	0	9.16881	0	7.13949	10.1118	0	0	7.6154	10.2233	0	0	1.00192	0	0	0	5.96214	0	0	10.0862	0	3.65739	0.890877
PF3D7_0519200	12.0214	12.4539	11.2866	12.2397	13.2058	11.288	14.2125	12.073	12.7822	12.8429	11.1315	11.1047	12.2997	11.9934	13.0621	12.2299	10.7261	12.2387	10.655	12.332	12.6829	7.83165	12.5062	11.2987	12.6925	13.2259	11.648	12.2787	11.6742	11.7191	13.1708	11.0614	12.2401	11.9233	12.186	11.2939	12.5159	10.2849	10.0079	11.2897	13.0802	12.2155	11.298	11.5441	12.7694	12.5171
PF3D7_0519300	0	6.26781	0	1.08166	1.13375	0.626409	0	0	1.47833	0	0.642354	0	0	0	0	1.74977	6.40016	0	0	0	2.37115	0	0	0	0	0	0	0	2.63784	1.65447	0	0	2.28999	0	0	0	0.924165	0	0	0	2.31409	0	1.46924	0	1.34995	0
PF3D7_0519400	0	5.89491	0.683038	0	2.19624	5.04786	1.45515	1.26216	0	0	4.20062	0	0.992559	0	0	0	2.59365	2.12553	0	0	2.37115	1.20852	0	0	0	4.25675	0	0	0	1.65447	0	0	0	1.56516	0	1.58752	0	5.88213	6.3387	0	0	0	6.16492	0	0	0
PF3D7_0519500	8.90485	0	0	1.08166	3.02957	5.09452	0	0	0	7.05637	3.54307	7.03899	0.992559	0	0	6.99794	3.80223	0.880416	5.91532	8.39337	1.25772	11.2186	3.23093	0	0	1.19789	1.4631	0	3.43228	9.01274	9.43631	0	9.20464	0	1.0581	5.46319	0	10.8	0	5.5473	0	0	0.914093	7.89263	7.63863	2.6149
PF3D7_0519700	0	6.05581	3.89984	4.23753	0	0	4.33344	6.87133	5.4255	5.97106	3.90899	0	3.7935	2.14709	6.13458	0.838091	4.40224	1.42321	0	0	4.1452	0	2.12284	6.28591	4.80475	0	0	2.84688	2.78177	3.90328	2.38004	3.44891	1.73739	0.985171	3.10018	0	0	6.82444	1.03688	6.51653	1.2168	2.61763	3.29922	5.75366	0	4.17681
PF3D7_0519800	0	9.52548	5.90051	0	1.13375	7.64386	0	9.50827	0	0	0	5.42801	0	0	0	0.838091	0	0	0.712102	0	2.71473	1.20852	0	9.70532	0	0	0	0	4.89394	0	0	0	6.05227	0	0	0	0	0	0	7.16147	0	0	6.56597	0	8.96741	6.56945
PF3D7_0519900	0	1.11774	0	0	0	0	0	0	0	0	0	0	5.19494	0	0	0	1.65919	0	0	0	0	0	2.59294	0	0	1.84321	0	0	0	0	0	0	5.62184	0	1.0581	0	1.48294	8.36566	0	0	0	0	0.914093	0	2.9947	0
PF3D7_0520000	0	8.22013	5.6797	5.82842	6.92626	8.61646	0	4.45799	8.03229	3.98322	5.86317	6.85244	6.4771	0	0	6.22963	0	0.880416	0.712102	8.31283	3.42469	1.20852	5.7282	7.64376	7.62203	7.35798	0	1.79816	6.79056	3.55341	1.63355	0	6.10214	2.56016	0	6.32572	0.924165	4.18686	5.56311	5.93943	1.2168	4.73806	4.68721	0	4.96376	2.39822
PF3D7_0520100	0	0	2.00992	0	0	0	0	0	0	0	0	0	0	0	0	0	0	0.880416	1.54328	1.41122	0	8.78626	0	6.94204	0	1.84321	0	1.16278	2.47793	0	0	0	8.53675	0	0	0	0	8.99727	0	6.20997	0	0	0	0	0.827428	0
PF3D7_0520300	1.3409	0	0	0	1.76067	0.626409	0	0	0	0	2.84189	1.96353	0	0	0	0.838091	0	0	0.712102	0	0	0	1.42102	2.6171	1.15379	2.28751	0	0	5.71663	0	0	1.07192	0	0	1.66191	5.78513	0	0	9.33951	1.97124	0	0	0.914093	0	8.19853	0
PF3D7_0520500	0	0	0	0	0	8.19464	0	0	0	0	0	0	0	0	0	0	0	0	0	0	0	0	8.55128	0	0	1.19789	0	0	0	10.466	0	0	0	0	0	0	0	0	0	3.54974	0	0	0	0	0	0
PF3D7_0520600	0	0	2.21198	0	0	0	0	0	0	0	0	0	0	0	0	0	0	8.37276	0	4.1372	0	0	0	0	1.78658	0	0	0	0	1.05244	0	2.43534	0	0	0	9.83514	0	0	0	0	0	8.46466	5.97515	0	0.827428	0.890877
PF3D7_0520700	0	0	0	0	0	0	0	0	0	0	5.62162	0	0	0	0	0	0	0	0	0	0	0	0	0	0	5.21851	0	0	4.57621	0	0	6.32841	0	0	0	6.11231	0	0	0	0	0	5.66977	0	0	0	0
PF3D7_0520800	0	1.11774	8.30318	0	10.4715	10.3223	0	1.26216	9.98048	1.16	9.51755	12.4304	9.66985	1.09971	0	0	11.645	11.3542	8.7218	1.41122	0	11.2632	10.3364	10.8955	11.6855	9.87127	1.4631	12.0055	9.64316	10.6392	0	9.9444	10.6928	7.55531	1.66191	10.7504	0	8.56862	9.36505	7.05984	10.3807	1.30324	9.80877	0	10.9495	8.16157
PF3D7_0520900	4.27776	1.11774	8.21773	6.54947	3.69408	4.92414	1.45515	1.92489	4.84233	3.73832	8.22044	1.29282	5.343	2.47831	0	9.30543	12.1703	11.283	5.68417	6.99018	1.91929	8.81594	7.63644	11.5157	3.43294	2.28751	1.4631	4.38005	6.8242	11.6748	1.63355	1.68008	2.68857	9.71674	2.08629	1.58752	0.924165	9.26069	1.63393	5.24793	3.16121	2.43389	4.53042	0	2.28469	4.73493
PF3D7_0521000	0	0	0	0	0	5.73327	0	0	0	0	1.08525	0	0	0	0	0	7.24876	0	0	0	1.25772	0	0	0	0	0	0	1.16278	0	0	0	0	0	0	0	0	0	0	0	0	0	0	3.92126	0	7.35446	0
PF3D7_0521100	0	0	0	0	0	0	0	0	0	0	1.08525	0	0	0	0	9.28371	0	0	0	0	0	0	0	0	0	0	0	0	0	0	0	0	0	5.49441	0	0	0	0	0	2.29123	0	0	0	0	0	0
PF3D7_0521200	0	0	0	0	0	3.19468	3.9006	0	0	0	0	0	0	0	0	2.86819	0	0	1.82894	0	0	0	0	0	0	0	0	3.87064	0	0	0	2.92853	0	0	0	0	4.37482	0	0	0	4.47176	0	0	0	0	0.890877
PF3D7_0521300	2.02367	1.73991	1.49393	2.94464	0	0.626409	2.16469	8.77262	0.920775	2.23381	5.70153	9.07408	4.74052	2.14709	3.48348	2.51755	1.95526	5.07875	1.82894	7.09897	2.37115	2.30247	8.94912	2.07364	1.15379	2.28751	2.17441	8.77586	1.5651	8.59863	2.38004	4.45564	1.35401	2.29813	2.90556	1.58752	2.1986	1.89443	2.05497	0.980892	4.9754	1.30324	3.29922	2.10757	1.73273	4.98891
PF3D7_0521400	0	0	0	0	3.93841	0	0	0	5.05106	0	2.95056	0	0	0	0	0	0	0	3.40229	0	0	0	0	0	0	0	0	9.22733	0	0	0	0	0	0	0	0	0	0.930488	0	0	0	0	5.49886	0	3.65739	0
PF3D7_0521500	0	0	6.15462	0	0	0	0	0	9.4647	0	7.57846	0	0	0	2.34311	0	0	0	0	0	0	5.84231	0	3.49445	0	0	0	0	0	1.05244	0	0	0	0	0	0	0	0	0	0	0	0	0	0	7.11753	0
PF3D7_0521700	0	0	0.683038	0	4.49166	10.4016	0	1.92489	0	0	8.80921	0	0	0	0	0	0	0	0	0	0	7.11536	0	0	0	0	0	0	9.23929	0	0	0	0	0	0	0	0.924165	9.02764	1.03688	0	0	0	0	0	0	0
PF3D7_0521900	0	0	2.21198	0	0	0.626409	1.45515	0	0	0	0	0	0	0	1.60264	0	0	0	0	4.3865	0	0	0	0.715361	0	0	0	0	0	0	0	0	0	0	1.0581	0	0	0	0	3.54974	0	0	0.914093	0	0	0
PF3D7_0522000	0	0	4.96698	1.08166	0	4.06762	6.17823	0	5.26722	0	0	7.66221	2.57254	0	0	0.838091	0	0	3.21668	0	4.1452	6.02767	2.94692	5.07624	6.39744	0	2.17441	3.0761	1.20539	2.89613	3.76729	0	4.77903	0	7.72071	3.81092	0	0	0	0	5.03488	0	6.01515	5.01977	1.34995	0
PF3D7_0522100	9.23722	0	8.86805	0	9.59563	7.72396	11.0878	0	0	0	8.86234	0	0	5.35787	0	0.838091	8.74026	0	0	0	2.37115	1.20852	0	0	9.86227	2.28751	0	8.66134	6.46763	0	0	0	6.72853	5.18046	8.845	0	9.09706	0	7.21189	8.70309	9.36742	0	0.914093	0	0.827428	9.20154
PF3D7_0522200	1.3409	1.73991	3.41796	0	3.69408	4.7888	8.65595	8.1112	4.23746	1.16	6.05793	0	0.992559	4.43136	0	0.838091	0	0	1.18674	0	4.02706	2.30247	7.2157	2.45766	0	8.77605	2.6487	7.94427	6.57033	1.05244	9.09729	7.9146	7.97024	5.85334	5.6662	1.00192	4.17426	0.930488	1.63393	5.63472	8.50723	0.794032	1.46924	0	0	0.890877
PF3D7_0522300	0	0	0	0	0	0	0	0	0	0	0	0	0	0	0	0	0	0.880416	0	0	0	0	8.39468	0	0	0	3.00504	0	0	0	0	0	0	0	0	0	0	0	0	0	0	8.57983	0.914093	1.40861	0	0
PF3D7_0522400	12.389	1.11774	10.2067	12.0822	10.9115	8.11483	12.961	5.79553	12.2548	12.4848	1.69755	9.22504	8.47296	12.9462	12.3311	7.1336	11.075	11.2029	1.82894	7.50699	10.5818	3.14829	11.6792	1.19143	11.3129	10.7553	13.7248	11.2573	7.52742	1.65447	13.1783	11.9019	9.44102	11.9912	11.8821	10.9939	1.8847	12.273	3.23485	6.46975	10.1104	1.67886	7.82348	13.0338	11.4941	11.6467
PF3D7_0522500	0	0	0.683038	6.32678	0	0	0	5.72099	0	0	0.642354	0	0	0	0	0.838091	0	0.880416	0	7.50699	1.91929	0	0	0	0	1.19789	4.07151	0	0	0	0	2.92853	0	5.72563	0	0	0	0	0	0	4.9754	3.0599	3.29922	0	0	0
PF3D7_0522600	9.60129	5.83702	8.96563	0	10.2318	0.626409	12.4234	1.26216	1.47833	12.0403	8.53814	0	10.8329	10.6787	13.2795	1.74977	10.9509	10.2738	1.54328	0	12.6411	0	11.5743	1.19143	1.15379	11.8796	13.3786	9.84395	8.94076	0	10.0623	11.8503	11.6258	9.28991	11.3123	0	0	0.930488	1.63393	2.96639	12.1279	13.3845	1.86914	13.7217	10.4724	11.2602
PF3D7_0522700	0	0	2.00992	0	5.05509	0	0	0	0	0	0	0	0	6.23462	0	0	0	0	0	0	0	1.85679	0	0	0	8.52047	0	0	0	0	0	0	0	0	7.62904	6.63316	0	0	0	7.20971	0	0	0	0	0	0
PF3D7_0522900	0	0	0	0	0	0	0	0	1.47833	0	1.08525	0	0	1.09971	0	0.838091	0	0	0	0	0	1.20852	0	0	1.15379	0	0	0	0	0	1.63355	0	0	0.985171	0	0	0	0	0	7.2379	0	0	0	0	0	0
PF3D7_0523000	0	0	2.21198	1.08166	0	3.19468	0	0	0	0	0	1.96353	0	0	0	0	0	0	8.02649	4.49666	0	4.06454	0	7.5967	0	1.84321	1.4631	0	0	9.24753	0	0	0	0	0	0	0	0	3.5258	0	0	0	7.0624	0	0	0
PF3D7_0523100	0	2.1732	0	0	0	3.63437	0	0	0	0	0.642354	0	0	0	0	0	0	0	0	0	0	1.20852	0	3.65009	0	3.13163	0	0	7.84266	0	0	0	0	0	0	0	0	0	0	0	0	0	2.4388	0	0	0
PF3D7_0523200	7.13454	0	4.82009	0	4.94752	8.4289	8.58573	1.26216	3.7553	0	0.642354	0	0	0	0	0	0	4.71299	0.712102	5.61851	0	7.28261	0	4.55252	5.57135	6.76029	0	5.05359	5.01542	5.18758	1.63355	0	0	4.67179	3.27164	4.25157	0	0	6.35733	0	0	0	0	0	0.827428	1.43755
PF3D7_0523300	0	1.73991	6.5017	0	0	0	0	0	0.920775	0	7.07734	0	0	0	0	0	0	7.91084	0	7.57135	0	8.37801	0	0	0	0	0	0	6.74737	1.05244	9.98659	0	4.77903	5.29287	0	0	0	0	0	0	0	8.88317	0	0	0.827428	5.63504
PF3D7_0523400	8.84358	10.898	9.18561	9.56174	10.878	7.97218	1.45515	9.65062	9.43894	1.16	9.25425	12.6721	10.867	0	2.83004	10.5324	11.2846	1.42321	10.0547	0	10.4674	3.81865	11.3909	10.5775	12.0078	1.19789	9.06847	9.59631	9.47596	2.07797	1.63355	10.1046	11.346	10.3178	10.5599	11.09	11.2969	9.76601	6.80009	10.8797	7.86265	8.41899	12.3685	0	9.62472	9.42776
PF3D7_0523500	0	0	1.14472	0	0	4.06762	0	0	6.68394	0	0	0	0	0	0	0	4.78765	0	0	0	3.60044	0	0	0	0	0	0	0	4.40891	0	0	0	0	0	6.86781	1.00192	0	0	0	0.980892	0	0.794032	0	0	3.566	0
PF3D7_0523600	0	0	3.04723	0	0	0	0	0	0	0	0	0	0	0	0	0	0	0	0	0	0	0	3.46813	0	0	0	0	0	0	0	0	0	0	0	0	0	0	0	0	0	0	5.46926	0	0	0	0
PF3D7_0523700	0	0	0	0	0	0	0	0	2.19299	0	0	0	0	0	0	0	0	0	0.712102	0	0	0	0	0	9.6455	0	0	0	4.11478	1.05244	0	0	0	0	0	0	0	0	0	0	0	0	0.914093	0	0	0
PF3D7_0523800	1.3409	0	2.00992	2.45046	1.76067	0	0	0	1.87947	1.16	0	0	0	0	0	0	9.89392	0	0	2.11078	1.25772	0	0	0	1.15379	0	0	1.16278	2.09254	0	0	1.68008	0	0	11.401	0	0	0	0	0	1.86734	0	4.35448	0	1.73273	0
PF3D7_0523900	7.73177	6.28956	6.61298	4.39893	8.02325	0.626409	8.59876	2.72119	6.08714	3.07167	6.8437	0	2.57254	8.05017	1.60264	4.75454	0	5.77658	0	3.21694	8.81935	0	8.11805	0	0	8.09825	9.93612	8.79208	2.91264	6.18905	9.92239	7.21624	7.84401	5.92487	8.0735	0	2.86455	9.31094	2.05497	1.55943	0	4.65645	0	0	1.73273	3.95635
PF3D7_0524000	10.2615	6.45262	10.0833	1.08166	1.13375	4.24357	0	0	4.01643	1.16	4.65062	5.04008	8.56632	0	0	9.79686	0	2.12553	0	0	4.53971	0	7.29491	9.63135	2.22495	10.2311	1.4631	0	8.69924	0	0	0	4.40809	11.4626	1.0581	10.0052	0	7.39742	7.003	7.2379	0	0	0	0	2.9947	0
PF3D7_0524100	7.55487	0	3.89984	2.71861	1.13375	8.52998	0	0	0	7.40005	5.06741	0	3.44587	4.26977	0	0.838091	4.86092	0	0	0	5.67476	0	4.96345	7.64376	1.15379	0	3.29057	0	4.26933	0	5.68555	4.21999	0	5.0155	1.0581	3.58848	0	2.46718	5.07062	0.980892	0	4.92394	8.68113	6.57478	2.68294	0
PF3D7_0524200	2.48524	0	0	5.40291	8.52684	0	0	0	0	0	0	0	0	0	0	0	0	0	0	0	4.77781	0	3.8502	0	0	1.84321	0	0	3.81352	0	3.52529	3.58764	0	1.56516	0	0	0	0	0	0	0	0	0	0	0	0
PF3D7_0524300	1.3409	0	0	0	1.13375	0	0	0	0	0	0	0	0	0	0	0	0	0	0	0	0	0	0	0	0	0	0	0	0	0	0	0	0	0	0	7.5352	0	0	0	0	5.98281	0	0.914093	0	0	0
PF3D7_0524500	0	0	4.30532	0	0	0	0	0	0.920775	0	5.99589	0	0	0	0	0	0	0	0	0	0	0	0	0	0	0	0	0	2.09254	0	0	0	0	0	0	0	0	0	0	0	0	0	0	0	0	0
PF3D7_0524600	0	0	3.71263	0	0	2.55911	0	0	0	0	0	0	4.50929	0	0	0	0	0.880416	0	0	0	1.20852	0	1.19143	0	0	0	0	3.59705	0	0	0	0	0.985171	0	0	0	0	3.97499	0	0	0	7.74833	0	0	0
PF3D7_0524800	0	0	0	0	0	6.79928	0	0	0	0	0	0	0	0	0	0	0	0	0	0	0	0	0	0	0	0	0	0	0	0	0	0	0	0	0	0	3.55717	0	0	0	0	0	0	0	0	0
PF3D7_0524900	0	1.11774	0	1.69285	0	11.6277	1.45515	2.37729	0	0	0	0	0.992559	0	0	0	0	0	0	0	0	0	0	0	0	0	0	0	0	8.51215	0	0	0	0	1.0581	0	11.1689	0	1.63393	1.97124	0	0	10.1358	1.40861	0	0
PF3D7_0525000	1.3409	0	2.00992	0	0	0	0	0	5.1987	12.1036	0.642354	1.29282	0	0	0	0	0	0	0	0	1.91929	0	6.19265	0	1.15379	0	0	0	3.03262	0	0	0	1.35401	0.985171	8.56896	0	12.3161	1.89443	2.05497	2.55297	0	0	0	0	2.9947	0
PF3D7_0525100	0	1.73991	8.76137	1.69285	5.41953	3.10636	1.45515	1.26216	4.70087	0	7.93321	1.29282	0	0	0	0	1.28625	6.29211	0	2.57987	4.3559	1.20852	1.42102	1.54877	2.22495	2.28751	0	2.57423	0	1.65447	1.63355	0	3.1344	0.985171	11.7478	1.00192	0	0.930488	0	0.980892	2.93007	1.30324	2.65679	0	1.73273	0.890877
PF3D7_0525200	8.96805	0	7.55074	3.60463	7.76264	6.64323	3.27936	0	8.84291	6.87099	7.94311	9.37435	2.57254	8.68432	0	1.36478	4.45051	2.37977	6.81613	9.99905	4.77781	1.85679	5.36688	3.40985	0	8.32475	4.77374	6.97874	7.17652	4.68386	0	9.28739	7.55264	7.15031	6.41634	6.00378	9.82013	0	0	6.48551	9.68775	5.86407	8.61759	9.24081	8.92436	5.23783
PF3D7_0525300	0	0	0	0	0	0	0	0	0	0	0	0	0	0	0	0	0	0.880416	0.712102	0	0	0	0	0	0	0	1.4631	0	0	0	3.52529	0	0	0	0	0	7.63277	0	0	0	0	0	0.914093	0	0	0
PF3D7_0525400	6.33486	10.7233	7.09419	0	9.26411	7.0625	8.18064	11.3456	0	1.16	7.51794	0	10.1066	8.44977	0	0	0	4.40475	9.63696	0	8.97104	9.66392	10.0765	1.54877	10.4372	9.29899	7.56224	3.44772	10.235	2.89613	0	9.9444	7.62266	6.87733	1.0581	3.32539	11.7165	10.703	10.4991	9.4988	9.79487	2.92699	8.78891	0	10.3312	9.86976
PF3D7_0525500	8.26499	1.11774	4.26044	0	0	6.24855	1.45515	0	0	0	0	0	0	0	0	0	2.41055	0	0	0	0	0	2.12284	5.04853	0	1.19789	0	0	0	0	0	0	0.830343	0.985171	0	0	9.09942	0	0	0.980892	0	3.0599	0	0	0	0
PF3D7_0525600	0	0	5.26836	0	0	0	0	0	0	0	0	0	0	0	0	0	0.781958	0	0	6.30382	1.25772	0	0	0	0	0	0	8.42699	0	0	0	0	0	0	0	0	9.67085	0	0	0.980892	0	0	0	0	0	0
PF3D7_0525700	0	0	5.95785	0	0	0.626409	0	0	7.91973	1.16	0	0	0	0	7.05965	0	0	0	0	0	0	0	0	0	9.58235	10.1949	0	0	0.725084	0	0	0	0	0	0	0	8.86681	0	0	7.21917	0	0	7.49609	3.45008	7.89013	7.35906
PF3D7_0525800	0	0	0	0	1.13375	0	0	0	0	0	4.01289	0	0.992559	0	9.2236	0	0	0	0	0	0	1.85679	0	0	0	1.19789	6.11942	1.16278	0.725084	0	0	1.07192	0.830343	0.985171	0	0	11.6398	0	0	1.97124	0	0	0.914093	6.62402	1.34995	0
PF3D7_0525900	0	0	0	2.45046	0	0.626409	0	0	0	0	6.70322	0	0	0	0	0	0	0	0	0	0	0	0	0	0	0	0	0	0	0	0	1.07192	0.830343	0	0	0	9.90227	0	1.03688	6.15189	0	6.77636	0	0	0	0
PF3D7_0526000	0	0	0.683038	0	0	0	0	1.26216	0	0	0	0	0	0	1.60264	0	0.781958	0	0	0	0	0	0	5.77924	0	0	0	0	0	0	0	1.07192	1.73739	0	0	0	9.66926	0	1.63393	1.55943	0	0.794032	0	0	0	0
PF3D7_0526100	0	0	0	0	0	6.25884	0	0	0	0	0	7.86426	0	1.71643	9.4294	0	0	0	0	0	1.25772	0	0	0	0	3.8012	0	0	5.12746	0	0	8.14552	0	0	0	0	0	0	0	0	0	0	2.84613	0	2.03495	0
PF3D7_0526200	9.48573	0	8.54922	1.69285	10.8077	9.82988	1.45515	2.99868	8.67967	9.05827	9.57597	1.29282	10.4384	7.64315	11.843	4.25676	1.28625	1.81669	1.82894	12.2547	8.93048	10.188	9.8276	11.5897	7.6662	12.1187	11.4089	1.79816	9.04787	11.0144	12.3809	8.16781	10.0792	10.1674	7.28311	0	10.1941	9.03513	1.03688	7.18096	9.34409	8.0146	8.78891	12.0222	6.668	10.6858
PF3D7_0526300	0	6.26781	6.30582	3.60463	0	0	1.45515	0	0	1.79459	7.08927	9.42392	0	0	9.41225	0	0	0	0	0	0	0	0	0	0	0	8.13116	7.03434	0	11.4261	1.63355	0	0	0	0	0	0	0	0	7.3105	0	7.68997	3.29922	4.13325	0	0
PF3D7_0526500	0	11.3763	0	8.08314	0	1.3957	0	0	0	0	6.52139	0	0	0	0	0	0	0	4.92394	7.0814	0	1.20852	0	0	1.15379	0	0	0	8.70376	0	0	0	0	0.985171	0	0	0	0	0	5.51695	1.2168	0	6.53879	0	6.54176	6.15082
PF3D7_0526600	11.1485	11.0152	8.89765	2.12082	2.19624	9.06174	1.45515	10.942	11.6395	1.16	5.95734	0	7.72662	0	0	0.838091	1.95526	0	0	9.07339	0	0	1.42102	0.715361	13.0089	11.2085	2.17441	6.41353	9.19497	10.8301	1.63355	8.36879	1.35401	0	0	10.0992	0.924165	5.44554	2.05497	9.63223	1.2168	0	4.41554	1.40861	2.49751	3.59764
PF3D7_0526700	0	5.50662	0.683038	0	1.13375	0	0	0	0	0	0	0	4.2338	0	0	0	0	0	0	4.3865	1.25772	0	0	0	0	1.84321	0	0	0	0	0	0	0	0	0	0	0	1.49152	0	0.980892	1.2168	4.9584	0	0	0	2.14314
PF3D7_0526800	0	0	0	0	0	0	0	0	0.920775	0	1.42364	0	0	0	0	2.86819	0	0	0	0	1.91929	4.83447	0	0	0	0	0	0	0	0	0	0	0	0	0	0	0	0	0	2.29123	0	4.81531	1.86914	0	0	0
PF3D7_0526900	0	0	1.77487	0	9.1775	2.26484	0	0	0.920775	0	4.40541	0	0	0	0	0	3.26807	0	6.26575	0	0	9.509	6.54344	8.27795	0	0	0	1.16278	8.18129	7.12465	0	5.7816	8.05288	0	0	0	1.48294	0	0	0.980892	0	5.08857	0	0	0	0
PF3D7_0527000	8.8242	3.79398	8.94273	6.06333	3.02957	0.626409	4.85147	0	2.19299	3.07167	2.59642	3.95426	11.1958	4.35282	0	0.838091	1.65919	4.40475	2.45084	10.8178	3.42469	1.20852	8.4302	1.19143	8.54928	5.40631	3.00504	4.38005	4.8619	1.05244	4.71331	2.92853	10.1211	4.72619	5.97003	10.5832	0	1.49152	1.03688	1.97124	7.89512	4.99206	1.46924	1.40861	2.03495	4.63926
PF3D7_0527100	0	1.11774	0	0	0	0	0	0	4.92948	0	0	1.29282	0	0	0	0	0	0	0	0	0	0	0	0.715361	0	0	0	0	0	0	6.41126	0	0	0.985171	0	9.08598	0	0.930488	1.03688	0.980892	0	0	0	1.40861	4.50376	0
PF3D7_0527200	9.09481	9.65256	0	7.64996	0	0	0	0	0	1.16	0	1.29282	1.57503	8.25299	0	0	0	0	0	1.41122	7.98979	0	1.42102	0	1.78658	4.25675	0	2.23777	6.18645	1.05244	0	4.38129	7.67303	8.77116	9.52952	0	0	0	0	2.77444	0	0.794032	0.914093	0	2.49751	5.98559
PF3D7_0527300	1.3409	0	6.34933	0	0	2.26484	1.45515	0	0	0	6.2295	8.63778	0	6.68281	0	0.838091	0	2.12553	0	0	0	0	0	2.27839	4.7401	0	0	6.16222	2.47793	0	0	0	0	0	0	0	0	0	0	3.54974	9.00423	0	0.914093	0	0	3.11914
PF3D7_0527400	2.48524	9.47181	7.98585	1.08166	10.371	10.1215	1.45515	1.26216	11.0832	10.2374	5.16085	0	8.37314	0	0	0.838091	9.45335	7.77897	10.344	9.23708	6.94748	10.1148	10.5041	10.5938	11.1088	10.6278	1.4631	10.3298	10.1554	9.19033	11.5064	9.69866	10.1461	8.61412	10.7441	10.7275	0	11.4514	8.53616	7.60558	11.5129	8.69672	7.9109	9.30638	11.373	10.6579
PF3D7_0527500	0	0	0	0	4.2414	0	0	0	0	1.16	0	0	0	0	0	0	0	0.880416	8.57018	7.8141	1.91929	7.60754	1.42102	0.715361	0	2.62671	0	0	0	1.65447	0	0	0	0.985171	0	8.84618	0	0	0	0	0	0	8.86476	4.94424	0	0
PF3D7_0527600	9.4387	0	4.16627	0	0	0	1.45515	8.42476	0	2.84256	0	0	0	0	0	0	0.781958	0	3.11408	0	1.91929	0	10.4111	1.19143	1.15379	2.28751	9.23337	0	2.78177	0	0	1.07192	9.73513	0.985171	2.41379	2.00288	1.8847	0.930488	0	0	10.5043	0	0.914093	9.04229	0	0
PF3D7_0527900	0	0	0	0	2.53035	0	0	0	0	0	3.23467	3.27805	0	0	0	1.36478	0	3.67499	1.18674	0	0	0	0	4.19622	0	0	0	0	0	4.49062	2.38004	0	0	0	0	0	0	0	0	0	0	0	0	0	0	0
PF3D7_0528000	1.3409	0	2.38919	0	0	0	0	0	1.47833	0	1.69755	0	0	0	0	0	0	7.01857	1.82894	0	0	1.85679	0	1.83494	0	0	0	0	0	0	0	0	1.35401	0	0	0	0	0	1.03688	0	0	0	1.86914	0	0	0
PF3D7_0528100	7.43217	0	6.89574	0	1.13375	0	0	0	0	6.23026	7.16452	0	0	7.58421	0	0	0.781958	0	10.1791	0	1.25772	1.20852	0	5.82896	1.78658	0	0	0	4.36386	0	0	0	0.830343	0	0	0	0	0.930488	0	4.2854	0	10.4166	0	4.78016	0	0
PF3D7_0528200	0	0	0	1.08166	1.13375	0.626409	0	1.26216	0	0	0	2.4196	0	0	1.60264	0.838091	0	0	8.10215	2.11078	1.25772	0	0	0	0	0	1.4631	0	0	0	0	5.22394	0	0	0	0	0	0.930488	6.85355	0	0	0	0	9.3691	1.34995	4.53679
PF3D7_0528300	0	0	0	0	0	0	0	0	0	0	0	0	0	3.87945	0	0	0	4.01224	0	0	5.55179	0	0	0	0	0	5.3094	0	0	0	0	0	0	0	0	0	0	0	0	0	0	0	0	4.13325	0.827428	0
PF3D7_0528400	3.72952	0	3.77777	7.47993	5.3787	0	6.64796	0	4.92948	10.6767	5.2486	0	0	6.39998	9.34154	0	0	10.6004	0	0	5.63492	0	0	0	7.56717	0	12.155	1.16278	8.14846	0	12.2667	7.10513	3.1344	0.985171	0	6.34364	11.1684	0.930488	1.63393	7.66907	4.9754	8.55189	0	10.5172	6.99148	6.29905
PF3D7_0528500	0	1.73991	6.16683	3.14001	9.09483	2.09163	2.9941	3.23131	0	1.16	2.30045	3.27805	0	2.47831	0	4.37101	8.48612	0	1.54328	1.41122	6.86379	4.83447	0	3.72203	4.18188	2.28751	3.00504	9.46084	3.03262	1.05244	9.35526	1.07192	2.28999	3.67294	0	0	1.48294	0.930488	1.03688	0	2.31409	3.29381	0.914093	0	0.827428	1.83305
PF3D7_0528600	0	6.1539	5.33481	6.61667	5.97962	6.10779	4.85147	7.67093	0	0	5.20539	4.68096	0.992559	0	0	8.12846	0.781958	0	4.3324	3.83562	5.46357	7.78953	4.51164	7.00828	7.60397	3.13163	5.37195	2.57423	6.19933	0	5.0242	0	3.00054	7.5402	0	0	4.70777	4.25689	1.03688	3.66496	7.61229	5.60598	3.01348	0	5.68212	1.83305
PF3D7_0528800	0	0	0	0	0	0	0	0	0	0	0	0	0	0	0	0	0	0	0	0	0	0	1.42102	0	0	0	9.04467	0	0	0	0	0	0	0	0	0	0	0	0	0	0	0	0	0	0	0
PF3D7_0529000	0	0	5.39832	0	0	0	0	0	0	8.14203	0.642354	0	10.2342	0	0	0.838091	0	0	0	0	6.66056	0	0	0.715361	3.06176	3.33031	0	0	8.96923	0	0	0	0.830343	1.9777	0	0	2.45626	5.07095	1.63393	0	3.96045	0	2.65679	0	0	0.890877
PF3D7_0529100	0	0	0	0	0	0.626409	0	0	0	0	0	0	0	0	0	0	0	0	0	0	0	0	0	0	0	0	0	0	0	0	0	0	0	0	0	0	0	0	0	0	0	0	5.89165	0	0	0
PF3D7_0529200	0	0	2.00992	0	1.13375	0	0	1.26216	0.920775	7.52135	0	0	0	2.74751	5.75386	0	0	10.7621	4.37739	0	4.98212	1.20852	2.12284	1.83494	0	0	0	0	2.09254	0	2.38004	0	2.28999	0	0	1.00192	0	0	4.31702	0	0	1.30324	3.16341	0	4.73114	1.83305
PF3D7_0529300	0	0	0	0	0	0	0	0	0	5.58238	0	9.79278	0	0	0	0.838091	0	0	0	0	0	0	0	0	0	0	0	0	1.5651	0	0	0	0	0	0	0	0	0.930488	0	0	0	0	0	0	0	0
PF3D7_0529400	11.2573	12.145	11.4783	10.6417	5.97962	7.59601	12.6146	11.8836	11.6484	12.7596	10.1733	9.88859	10.0686	12.0451	10.6048	0.838091	9.98994	10.495	9.61482	11.5467	11.2995	2.30247	11.2549	10.6855	10.3176	11.8322	11.974	12.4119	10.7096	2.07797	13.3295	9.72145	10.9764	12.3894	11.19	11.6139	0.924165	7.88594	9.96151	6.37138	11.0543	11.8881	10.9896	13.5785	11.208	11.8899
PF3D7_0529500	0	1.73991	0	0	0	0	1.45515	0	0	1.16	0	0	0	2.14709	1.60264	1.36478	0	0	2.27177	1.41122	1.91929	6.02767	0	0	0	0	3.29057	0	0	1.05244	2.38004	0	0	0	1.0581	0	0.924165	0	0	0.980892	0	0	0	0	0	0
PF3D7_0529700	0	0	0	0	0	0	0	0	0	0	0	0	0	0	0	0	0	0	0	0	0	0	0	0	0	0	0	0	0	0	0	0	0	0	0	0	0	0	0	0	0	5.08857	0	8.47891	0	0
PF3D7_0529800	7.87054	9.0042	6.57684	8.80603	0	8.94085	0	0	0	9.3203	0	0	7.92765	10.6645	9.75942	9.52493	10.904	0	0	0	8.76041	11.0024	9.34494	1.54877	7.70906	0	0	1.16278	9.54695	0	0	9.00741	7.88732	0	8.89177	9.98112	0	0	0	9.3983	5.09202	10.7468	4.35448	1.40861	0	9.16765
PF3D7_0529900	12.0561	11.8686	9.86931	11.3732	11.6224	10.6092	13.9452	11.8512	12.2969	13.665	9.61879	11.8601	11.2872	12.0107	12.8255	11.1779	10.6154	11.3275	1.54328	1.41122	13.7237	11.8824	12.8595	10.611	12.4042	13.5954	12.6822	12.7128	11.7549	8.26257	14.2674	13.3631	12.8651	11.7784	13.0004	11.1819	11.3148	11.981	11.8298	11.3279	12.8185	5.71078	11.8692	14.0109	13.447	13.3328
PF3D7_0530000	0	0	0	0	0	0	2.6382	0	0	0	0	0	7.3071	0	0	7.77083	0	0	1.82894	0	0	0	0	0	0	0	0	6.62749	5.48384	3.55341	0	0	2.68857	0.985171	2.08629	6.58876	0	1.49152	9.68562	1.55943	1.2168	0	6.43938	0	0	0
PF3D7_0530200	1.3409	3.00368	7.75461	7.50675	10.303	0	1.45515	10.4113	10.2769	4.99388	4.01289	8.36705	7.55501	1.71643	0	7.2576	7.1352	0.880416	9.13435	0	2.71473	0	9.91293	0	10.1364	0	0	4.09639	5.88549	0	0	7.97272	10.2157	8.90394	4.50103	5.09119	0	6.65322	7.42113	6.07062	7.17017	4.21831	0.914093	0	8.36028	9.81197
PF3D7_0530300	9.1149	1.11774	8.23813	1.69285	10.7488	8.44475	10.3135	6.23117	9.64288	11.0403	8.51621	0	9.62534	10.1102	9.61698	3.76585	8.76909	10.8243	8.47764	0	9.35809	0	10.3156	0	8.38454	8.35927	10.9158	8.31919	6.18645	0	9.74639	8.83358	9.40173	9.32117	9.39222	2.00288	0	1.49152	3.06393	10.041	9.98973	8.4766	2.65679	10.7359	8.9607	9.14605
PF3D7_0530400	6.63107	0	7.43939	0	4.49166	0	8.17195	0	3.02593	9.44053	7.58268	1.29282	7.96242	7.69182	0	0	7.46392	7.71111	4.3324	0	7.35551	0	5.03902	7.40785	3.43294	8.1842	0	8.12799	6.02223	0	7.89852	8.18976	5.68866	6.79063	7.31287	6.30757	0	5.03154	0	6.09137	8.73056	0	0	4.59499	0	6.44765
PF3D7_0530500	1.3409	0	2.68922	0	1.13375	0	1.45515	1.26216	0	10.3658	0	0	0	0	0	0	0	0	0	0	0	0	0	0	0	0	0	0	0.725084	0	1.63355	9.47784	0	0	0	0	0.924165	0	0	0.980892	0	0	0	0	0	0
PF3D7_0530700	7.45756	5.07733	5.88581	3.46575	3.02957	0	0	6.854	1.87947	7.80235	0	0	0	4.18163	0	0.838091	8.05008	8.06828	0	0	0	4.96131	1.42102	0	0	6.32078	0	0	0	0	0	0	8.53372	0	4.19495	0	0	0	1.03688	3.13578	8.04008	0	0	0	5.63792	7.36655
PF3D7_0530800	5.55436	0	1.14472	0	0	0	0	0	0	2.84256	0	0	0	0	0	0	6.48372	0	0.712102	0	0	0	0	0	0	0	1.4631	0	0	0	0	1.07192	0	0.985171	3.42487	0	0	0	0	0	2.31409	0.794032	0.914093	5.28765	0	0.890877
PF3D7_0530900	9.36346	0	5.17473	0	0	0	0	0	11.7341	11.656	0	0	9.35361	10.2908	0	0.838091	8.38419	0	0.712102	1.41122	10.1179	2.30247	10.6885	0	10.169	10.9387	1.4631	7.57402	8.38664	1.65447	0	9.26946	0	8.97587	9.61364	2.00288	0	0	0	9.77214	11.4447	4.56994	0	1.40861	0.827428	10.9701
PF3D7_0531000	2.02367	5.17402	1.14472	0	8.0495	4.87151	0	8.54307	4.42908	2.23381	3.67563	0	0	5.58098	0	8.30052	7.44021	1.42321	1.18674	0	7.63334	3.14829	8.01889	0.715361	6.74918	8.33057	1.4631	8.80413	2.78177	0	9.73219	2.92853	5.85304	0	4.19495	8.26592	0	0	1.03688	0	0	0	0	0	5.84649	6.00491
PF3D7_0531100	1.3409	0	3.49746	7.64192	0	0	9.5969	0	0	1.16	6.21867	0	0.992559	8.97719	0	0	0	0	9.06899	0	0	0	0	0.715361	0	1.19789	0	0	5.83688	0	10.2583	1.07192	0	0	0	0	0	0	0	5.32003	1.86734	7.36979	1.46924	9.41878	0	1.43755
PF3D7_0531200	0	0	0	0	0	0	0	0	0	0	0	0	0	0	0	0	0	0	0	0	0	0	0	0	0	0	0	0	0	0	0	0	0	0	0	2.81065	0	0	0	0	0	0	0	6.92839	0	0
PF3D7_0531300	0	0	0	0	0	0	0	0	0	0	0	0	0	0	0	0	0	0	0	0	0	0	0	0	0	0	0	0	0	0	7.92372	0	0	0	0	0	0	0	0	0	1.2168	0	0	0	0	0
PF3D7_0531400	0	0	0	0	0	0	0	0	4.09393	0	2.45601	0	0	0	0	0	0	0	0	0	0	0	0	0	0	2.62671	0	0	4.36386	0	0	0	0	0	0	0	0	6.84732	0	0	0	0.794032	0	0	0	0
PF3D7_0532100	0	8.05223	6.40193	7.75808	4.49166	8.5129	0	1.26216	7.10485	0	5.9703	9.37435	0	0	0	0	3.46891	0.880416	8.42236	9.76043	1.25772	1.20852	1.42102	9.54845	7.17315	1.84321	0	1.16278	7.83443	5.527	0	0	1.35401	0	0	4.64754	0	0	9.65395	0	1.2168	0	6.69472	0	0	0
PF3D7_0532200	0	0	7.87486	1.08166	9.51078	0	10.6454	9.9752	8.97168	1.16	0	0	0	8.23668	0	0	0.781958	0	0.712102	0	10.1797	0	0	0	0	10.118	0	0	7.82199	0	0	8.35429	0	2.97395	9.31097	9.4322	0.924165	0.930488	10.0342	0	0	5.17903	0	0	8.96294	8.89479
PF3D7_0532300	0	0	0.683038	1.08166	0	7.52112	0	0	0	0	0	1.96353	0	0	0	0	0	0	0	0	6.93112	0	0	0	0	0	0	0	0	0	0	0	0	0	0	0	0	0	1.03688	0	0	0	0	0	0	2.39822
PF3D7_0532400	0	1.11774	0	0	0	10.3894	0	10.6771	0	0	1.92766	1.96353	3.57129	0	0	0	0	0	9.02548	0	0	0	1.42102	0	0	6.74297	0	0	0	1.05244	0	0	0	0	0	4.4631	0.924165	0	10.3834	0	0	6.46493	3.83448	0	0	0
PF3D7_0532500	0	0	2.38919	0	1.13375	7.22337	1.45515	0	6.40862	0	0	0	0	0	0	0	0	0	0	0	0	0	0	0	7.64869	0	0	0	4.82913	10.6236	0	0	0	0	0	0	0	0	0	0	0	2.22329	2.84613	0	0.827428	0
PF3D7_0532700	0	0	6.238	0	6.66277	0	8.56598	0	0	0	0	0	0	7.37163	0	0	0	0	0	0	5.92649	0	0	0	0	0	7.21518	0	3.14339	0	0	0	5.91016	5.67121	0	0	5.72955	0	0	6.2658	8.29248	9.3584	0	0	0	0.890877
PF3D7_0532800	0	0	0	0	0	0	0	0	0	0	0	0	0	0	0	0	0	0	0	0	0	0	0	0	0	0	5.10363	0	0	0	0	0	0	0	0	0	0	0	0	0	0	7.04042	0	0	0	0
PF3D7_0533100	1.3409	0	0	0	0	0	0	0	0	0	0	0	0	0	0	0	0	0	0	9.71841	11.9453	2.30247	0	1.19143	0	0	0	0	5.15416	0	0	0	0	0	0	0	0	0	0	0.980892	0	9.9204	0.914093	0	0	5.8639
PF3D7_0600600	0	0	0	0	0	0	0	0	0	0	0	0	5.91606	0	0	0	0	0	0	0	0	0	0	0	0	0	0	0	0	0	0	0	0	0	0	0	0	0	0	0	0	0	0	0	0	0
PF3D7_0601700	0	0	3.14921	9.27242	8.19182	0	2.16469	0	9.73346	0	0	0	7.23311	0	4.4175	0	0	0	1.54328	0	8.37548	0	0	0	0	0	0	3.87064	3.59705	0	0	0	0	0	0	0	1.8847	0	0	5.17203	0	0	0	0	0	9.03531
PF3D7_0601900	0	0	0	0	0	6.11912	0	0	0	0	0.642354	0	0	0	0	0	6.07019	5.66145	0	1.41122	0	0	0	0	0	0	0	0	0	0	0	0	0	3.87909	4.19495	0	0	0	0	0	0	0	0	0	3.46842	0
PF3D7_0602000	1.3409	0	8.10168	8.35811	0	0	0	2.99868	0	0	0	0	0	0	0	0	0	0	10.5373	0	1.25772	0	0	0	0	1.19789	0	0	0	0	0	10.1847	9.691	0	0	1.00192	0	0	0	0	0	0	2.84613	7.64081	0	0
PF3D7_0602100	0	0	0	0	0	0	0	0	6.24837	0	0	0	0	0	0	1.36478	0.781958	0	0	5.80136	0	0	0	10.9348	0	0	0	0	8.79567	5.45817	0	0	0	0	0	0	0.924165	0	0	0	0	0	0	0	0	0
PF3D7_0602400	0	10.3125	8.27244	7.77289	7.5856	4.54179	0	0	4.65045	0	9.2153	9.20745	9.91287	1.09971	0	2.51755	11.2738	10.4129	8.03353	11.3239	0	7.98136	1.42102	2.89121	2.22495	0	1.4631	0	7.6959	11.358	0	1.07192	7.21762	0	0	7.41321	0.924165	0	8.53616	0.980892	0	8.41279	0.914093	0	9.57285	0
PF3D7_0602600	0	0	0.683038	0	0	0	0	0	5.08941	0	7.5911	0	0	0	0	0	0	0	4.58345	0	0	1.20852	0	0	0	0	1.4631	5.5873	6.10668	0	0	8.72127	3.00054	0	0	0	0	0	0	0	0	0	0	0	6.42957	0
PF3D7_0602700	0	1.11774	0	0	0	4.63944	0	0	0	0	0	0	0	0	0	0	2.20079	0	0	0	0	0	0	0	0	0	0	0	0	0	0	0	0	0	0	0	0	0	0	4.96275	0	1.30324	0	0	0	0
PF3D7_0602800	0	1.73991	0	0	0	0	5.16337	3.90548	4.01643	4.81562	0	0	1.98882	3.34268	3.48348	4.52702	0	0	0.712102	1.41122	0	0	0	0	1.78658	0	0	2.23777	0	0	0	1.68008	0	1.56516	0	0	0	0	4.92837	0	0	2.92699	0	3.21321	0.827428	0
PF3D7_0602900	6.63107	8.05857	7.59208	0	7.18495	0.626409	9.95689	0	7.56568	9.97964	9.12253	0	7.67165	9.21221	10.8378	4.37101	0	0	7.52981	8.94324	9.12635	0	8.90436	8.99078	0	8.23466	9.39269	6.87597	5.99294	0	11.4004	6.56513	7.45365	7.97031	1.0581	9.40044	0.924165	3.67547	0	0	0	7.48656	0.914093	10.3388	8.55705	9.44731
PF3D7_0603000	1.3409	9.81129	0.683038	1.69285	0	0	1.45515	0	0	0	4.58471	0	5.74024	4.77038	2.83004	0.838091	9.01362	2.12553	0.712102	0	0	1.85679	0	2.07364	1.15379	1.84321	0	5.25424	0.725084	0	3.52529	1.07192	0.830343	0.985171	1.0581	1.00192	0	0	0	5.35477	1.86734	1.67886	0	0	2.49751	0
PF3D7_0603100	1.3409	11.4219	7.42422	0	0	8.48471	0	11.1675	0	0	10.7346	10.8131	9.76973	7.12222	0	11.3977	0.781958	0	1.18674	11.8411	9.76798	5.37994	10.2336	8.09362	10.3259	10.8844	0	0	10.6812	0	0	10.8242	0.830343	0	10.5338	10.7301	0	0	7.74492	10.8886	0	10.8719	10.4739	0	9.48045	10.0573
PF3D7_0603200	0	0	1.77487	4.23753	0	0	0	0	0	0	0	0	0	0	0	0	0	0	0	0	0	0	0	0	1.15379	0	1.4631	0	8.72172	0	0	1.07192	0	0	0	1.00192	0	0	1.03688	0	0	0	0	0	0	0
PF3D7_0603400	0	0	6.85858	0	0	7.91157	1.45515	9.93454	0	1.16	6.89219	0	8.97379	1.09971	0	0	0	0	6.06034	0	0	0	0	2.6171	10.9579	0	0	1.16278	5.23143	4.90685	0	2.10658	0	2.29813	8.85515	6.64766	0	0	0	8.58001	1.2168	6.47686	3.01348	0	7.95911	8.7563
PF3D7_0603500	0	0	0	0	1.76067	1.06173	0	0	0.920775	0	0	0	0	0	0	6.68104	0	0	0	0	0	0	0	0.715361	0	0	0	0	0.725084	0	0	0	0	0	0	0	0	0	0	0	10.2783	0	0	0	0	0
PF3D7_0603600	1.3409	0	4.78883	0	0	0	0	1.26216	0	0	6.36329	0	0	0	0	0	0	0	0	7.36897	0	0	0	0	0	0	0	0	0	0	0	0	0	0	0	0	0	0.930488	0	9.14647	0	10.9499	0.914093	1.40861	0	0
PF3D7_0603700	6.96786	1.11774	5.37746	4.39893	0	0	0	0	0	8.80709	0	0	0	0	0	0	0	0	4.82996	0	2.71473	0	0	0	0	3.50491	8.5982	7.44662	0.725084	1.65447	0	0	0	3.29513	2.41379	1.00192	0	0	10.6783	3.28735	0	5.60598	6.31669	0	0	1.43755
PF3D7_0603800	10.8472	4.0189	8.16392	12.5799	0	6.06156	11.4112	0	0	2.23381	8.47131	0	11.7714	4.08777	1.60264	1.74977	0.781958	5.0424	10.3468	0	11.4619	1.85679	10.4235	1.19143	1.15379	13.517	12.4007	12.0159	8.64614	1.05244	9.96854	1.68008	3.83064	11.558	12.496	6.6903	0	4.81648	1.63393	8.99778	1.2168	9.96558	2.4388	11.9383	3.36376	10.899
PF3D7_0603900	0	0	0	0	0	0	0	0	0	0	0	0	0	0	0	0	0	0.880416	0	0	0	0	0	0	0	0	0	0	0	0	0	0	0	0	0	0	0	0	0	0	0	0	0	0	5.6153	0
PF3D7_0604000	0	0	0	0	0	0	0	0	0	0	7.53984	0	0	5.35787	0	8.36742	0	0	0	0	0	0	2.12284	0	0	8.70178	0	0	2.29807	0	0	0	0	0.985171	0	0	0	0	0	7.64822	7.56263	9.90943	0.914093	1.40861	7.9858	0
PF3D7_0604100	15.7284	1.11774	13.2561	12.6415	1.76067	10.1625	15.9973	13.693	12.9024	15.8405	9.46012	2.4196	13.7909	15.2001	15.4425	13.7997	11.8813	12.032	3.31247	3.45388	15.8784	3.14829	11.9168	3.65009	3.25925	15.9703	15.5233	14.6337	12.9199	3.90328	15.2366	14.1993	13.2381	14.8339	15.1704	3.46292	2.45626	3.04393	2.64592	12.9119	13.8168	15.1425	2.84613	14.8949	12.8683	14.7091
PF3D7_0604300	7.49482	11.5513	4.51088	1.69285	1.13375	0	0	1.26216	6.80411	5.97106	0	9.29997	6.2332	1.09971	0	7.74987	0	0.880416	0	0	7.43884	8.76468	1.42102	7.64839	0	10.8575	4.57538	9.4583	4.00171	0	3.52529	1.07192	0.830343	2.29813	0	1.00192	0	0	3.38765	7.72326	7.83781	0	7.47473	1.40861	0	8.4028
PF3D7_0604400	4.75822	0	3.89984	0	0	0	2.6382	0	4.42908	7.38947	0	5.27433	1.57503	6.16738	6.2549	4.06641	0	3.35755	0	3.21694	4.77781	0	4.28209	5.84516	0	6.82758	5.17553	0	4.16815	0	4.92783	8.07061	0	4.36394	5.11051	0	0	0	0	0	0	3.39792	2.65679	0	0	5.13636
PF3D7_0604500	9.47334	0	9.05374	1.69285	11.1054	8.32755	10.8293	11.4631	10.7364	10.0418	5.2486	11.2389	8.42807	8.76992	0	4.37101	10.1141	11.9586	9.56463	7.43963	11.3098	6.74405	9.97678	10.733	4.08106	4.15563	0	7.2493	9.11057	7.83729	12.0838	6.88064	9.34762	11.9995	6.26215	10.5623	0	8.72506	4.31702	10.6498	6.28187	0.794032	5.3504	2.10757	7.61032	8.95564
PF3D7_0604600	0	1.11774	5.98569	0	0	8.00002	0	0	6.46805	0	4.28605	0	0	0	0	7.01561	7.93604	0	0	0	0	7.65524	0	0	0	0	0	0	9.17392	0	0	1.07192	0	0	0	6.93455	0	0	0	0	0	9.07403	2.4388	1.40861	0	0
PF3D7_0604700	0	0	6.32774	0	0	0	0	10.4493	0	0	3.31817	0	0	0	0	0	6.1158	0	0	0	0	0	0	0	0	0	0	0	0	0	4.82455	0	0	10.3933	0	0	0	0	4.52904	4.54811	0	0	1.46924	1.40861	0	0
PF3D7_0604900	0	0	0	0	0	1.89476	5.29721	0	0	0	4.61804	0	0	0	0	0	0	0	0	0	0	0	0	0	0	0	0	0	4.65311	0	0	0	0	0	0	0	0	2.68606	0	0	0	4.99206	6.96363	0	0	0
PF3D7_0605000	0	0	0	0	0	2.26484	6.982	1.26216	0	0	7.32452	0	0	0	0	0	0	0	0	0	0	0	0	0	0	0	0	0	0	1.05244	0	0	0	0	0	0	0	0	0	0	0	8.43438	0	0	0	0
PF3D7_0605100	8.23594	0	3.24447	0	0	0	5.41968	0	0.920775	10.2196	1.92766	0	9.20911	5.31708	10.8805	0	1.65919	0	0	0	9.53354	0	1.42102	1.54877	1.15379	1.19789	10.1408	0	1.20539	7.49478	3.23435	0	0.830343	2.97395	8.58124	0	0	0	0	0	0	0.794032	0.914093	3.21321	0.827428	5.50537
PF3D7_0605200	7.33962	1.11774	2.00992	4.61152	1.13375	8.20797	0	0	0	0	2.30045	0	0	2.14709	0	0	0	2.78374	0	5.02383	0	1.85679	1.42102	0	1.78658	0	1.4631	0	0	1.65447	0	0	0	0	0	0	0	0	0	0.980892	0	0	0	0	0	0.890877
PF3D7_0605300	1.3409	0	1.14472	0	2.80145	1.3957	0	0	0	0	2.72437	0	1.57503	0	0	0	0	2.59585	0	1.41122	1.25772	0	0	0.715361	0	0	0	0	1.85279	0	0	0	0	0	1.0581	0	0	0	0	3.77167	0	1.67886	5.21955	0	0	0.890877
PF3D7_0605400	0	0	1.77487	7.52436	2.53035	0	0	0	0	0	1.92766	0	0	0	0	0	0	0	0	0	0	0	0	0	0	1.19789	0	0	0	0	0	0	0	0	0	0	0	0	0	0.980892	1.2168	0	0	0	0	0
PF3D7_0605500	5.81227	10.0497	5.79433	1.69285	11.4452	7.78924	11.241	11.0238	0	9.31472	8.66914	0	8.93639	0	0	9.99695	0	11.5944	0	0	9.39433	3.14829	6.43572	11.1305	0	10.3912	0	9.61695	9.2517	0	0	9.34476	0	10.2797	10.8612	0	0	0	1.03688	10.4434	10.8291	0	1.46924	8.03596	11.1408	10.0018
PF3D7_0605600	8.29347	0	0	0	1.13375	9.51736	0	0	0	9.43796	0	0	0.992559	10.9586	0	11.0145	0	0	8.75628	0	0	0	0	0	0	0	10.2131	0	0	0	6.44647	10.3177	0	0.985171	0	0	0	0	0	9.77214	1.2168	1.67886	0	0	0	8.96059
PF3D7_0605700	0	0	0	0	0	0	0	0	0	0	0	0	0	9.49874	0	0	0	0	0	0	0	0	1.42102	0	0	0	2.17441	0	0	0	0	0	0	0	0	0	0	0	0	0	0	0	0	1.40861	0	0
PF3D7_0605800	10.1799	1.11774	8.82053	1.08166	4.32973	3.75548	1.45515	8.61688	0.920775	0	10.6101	0	8.37314	0	0	0	10.3375	0.880416	5.82075	3.83562	8.95495	3.94683	10.3987	10.0526	2.22495	5.57245	0	0	6.71186	0	0	10.5219	1.73739	3.29513	8.32303	1.58752	0	7.50206	0	1.97124	6.79333	0	5.60753	1.40861	3.36376	2.6149
PF3D7_0605900	9.09481	0	0	1.08166	0	0	1.45515	0	0	1.16	0.642354	0	0	1.09971	0	0	0	0	1.18674	5.40907	5.16106	0	0	0.715361	0	1.19789	0	1.16278	0	0	1.63355	5.42239	0	2.97395	6.45244	0	0	0	0	6.00651	0	0	0	3.45008	0	2.39822
PF3D7_0606000	9.26983	0	0.683038	10.2141	0	0	7.0594	1.26216	9.25505	0	0	0	0	6.73018	0	0.838091	0.781958	0	0	0	6.94748	0	9.03006	0	1.78658	6.67151	4.34533	0	6.57033	0	0	9.64008	8.48129	0.985171	1.0581	0	0	0	0	6.67614	10.4231	0	3.74215	9.54878	6.81418	0
PF3D7_0606100	0	0	5.07459	0	0	9.00638	0	1.92489	0	0	5.57145	0	9.20427	0	0	0.838091	0	0	0	0	0	5.8749	0	0	0	1.19789	0	0	8.47137	0	2.86953	1.07192	6.46186	0	1.0581	9.45711	0	8.74042	0	0.980892	1.2168	8.00639	4.9979	1.40861	5.99404	6.39004
PF3D7_0606200	7.22602	1.11774	6.59502	0	7.75469	5.91325	7.37916	0	7.23029	8.19769	4.74417	5.69356	4.98555	6.19014	9.89831	0.838091	6.64797	5.2795	9.14739	0	6.2764	0	5.58427	0	7.95679	7.20189	8.48956	8.05594	0	0	1.63355	5.30662	6.44907	9.3775	5.35898	1.00192	0	0	0	0.980892	0	3.39792	0	8.77436	4.99913	6.56945
PF3D7_0606400	0	5.07733	0	0	0	0	0	0	6.36238	2.84256	0	0	0	0	0	0	0	0	0	0	0	0	0	0	0	0	0	0	0	0	0	2.10658	0	0	0	0	0	0	0	0	3.16121	0	0	0	0	0
PF3D7_0606600	1.3409	0	8.22359	0	0	7.91157	0	0	0	9.45329	1.42364	0	0	1.09971	0	0	7.82599	1.42321	0.712102	3.21694	1.91929	7.00189	1.42102	9.9184	4.36455	1.19789	0	1.16278	5.52534	9.11408	0	0	0	0	11.5543	9.56034	0.924165	0	0	0.980892	0	8.19885	8.64653	0	10.1853	0
PF3D7_0606700	12.9601	4.21343	12.7324	12.9257	13.7002	11.9672	12.3161	13.86	12.7422	13.7855	8.62268	9.62806	13.0692	10.7465	3.72485	3.38573	13.8351	12.6644	11.5638	6.14373	13.4868	9.76302	14.0751	7.11902	13.9283	13.3683	12.0229	14.2812	11.5382	11.6034	13.4439	13.2279	12.7799	13.6925	13.0937	13.9473	3.66319	12.6765	12.7207	12.6226	13.987	12.8253	13.7248	14.114	13.6988	13.4099
PF3D7_0606800	8.70736	0	8.28929	6.56657	6.29697	1.89476	6.17823	0	1.47833	6.38745	5.50173	8.44115	9.98368	4.64417	1.60264	5.12393	0	7.35134	7.95778	6.87251	7.22743	1.20852	3.46813	0	0	8.10505	7.26547	9.23329	5.23143	0	1.63355	5.66107	7.91084	3.87909	7.58093	0	7.03507	0	1.03688	3.54974	6.07071	9.51276	0.914093	5.46026	1.34995	6.80812
PF3D7_0607000	7.38001	1.11774	4.99464	5.88403	1.13375	4.02007	0	2.99868	6.45342	0	5.26973	0	0	0	0	6.57776	0	0	0	8.56123	7.17284	5.70402	0	10.012	0	3.50491	8.19309	1.16278	6.10668	1.65447	0	0	2.503	6.42996	0	4.0036	0	0	6.74457	9.98393	0	6.87888	9.7916	0	6.14378	0.890877
PF3D7_0607100	1.3409	3.66684	0	0	1.13375	6.64323	0	0	0.920775	1.16	0	0	0	0	0	0	0	7.7567	4.95396	0	0	0	0	0	0	0	0	0	1.20539	0	0	0	0	0	0	0	0	0	0	0	5.34798	0	0	0	0	0
PF3D7_0607200	0	7.8549	0.683038	0	0	0	1.45515	0	0	0	7.57846	0	0	0	0	0	0	7.10042	0	1.41122	0	0	0	9.28456	1.15379	0	0	0	0	2.40495	0	0	2.28999	1.56516	0	9.66739	0.924165	1.49152	0	0	1.2168	0	0	0	0.827428	0
PF3D7_0607300	0	0	0.683038	0	0	0	0	0	0	0	0	0	0	0	0	0	2.20079	3.67499	0	0	0	0	0	0	0	0	0	0	0	0	0	2.92853	0	0	0	0	0	0	0	8.10122	0	8.40031	9.12454	0	0	0
PF3D7_0607400	10.7594	8.99099	8.61085	9.23013	7.5214	6.77083	0	7.94101	10.1097	8.55105	9.52086	9.59868	7.73334	6.63383	2.34311	8.95093	9.72392	9.08359	0.712102	1.41122	11.0582	8.88158	9.81691	8.42531	12.1101	10.8645	0	10.3936	7.58743	0	9.67767	6.72399	12.4525	10.9317	9.69876	8.71464	0	8.80613	8.70202	9.59275	9.74453	9.45962	9.06385	0	10.8416	10.8782
PF3D7_0607500	0	0	0	0	4.89058	0	0	0	0	0	0	0	8.2659	5.7126	0	0	0	0	0.712102	0	0	0	2.59294	0	0	0	0	0	0	0	0	0	0	9.99951	0	0	0	0	0	0.980892	0	0	0	0	0	0
PF3D7_0607600	7.11871	0	4.96698	0	2.53035	6.90778	0	0	8.49558	2.84256	0	0	6.64344	0	0	7.25016	0	0	0	1.41122	4.1452	0	5.77315	1.54877	0	0	0	0	2.29807	2.40495	9.68506	0	0	6.37993	2.08629	0	0	2.46718	0	8.85339	7.80402	5.29144	4.73591	0	6.99148	5.92603
PF3D7_0607700	11.7621	0	7.84097	6.60016	6.27489	0	10.6688	9.23451	10.6476	9.00033	6.78621	0	8.94801	10.7693	8.56164	5.831	8.32067	6.5207	7.93539	2.57987	12.0017	0	8.602	1.83494	4.6724	9.90866	10.4865	8.84357	8.98046	0	11.6206	5.81022	7.79935	11.0098	10.3209	9.4301	0	1.49152	1.03688	1.55943	10.7042	7.55572	1.46924	7.50283	11.0022	11.6421
PF3D7_0607800	5.68907	0	3.41796	0	0	0	4.85147	0	0	6.29973	4.55059	0	0	5.88993	6.84638	7.42565	6.68879	0	0	0	5.55179	0	0	4.83802	0	0	0	0	6.28639	0	8.80343	0	6.05227	0	0	6.52736	0	0	0	4.66347	0	2.43389	0	0	5.63792	0
PF3D7_0607900	8.95919	0	8.61976	8.21908	0	0	0	0	7.84324	0	6.59019	0	0.992559	8.88253	0	10.605	9.54929	9.66169	2.75354	1.41122	7.3432	2.64248	2.12284	1.83494	0	1.84321	0	0	0	0	0	4.45564	5.57551	0.985171	0	9.1045	0	0	1.03688	5.42185	2.93007	7.80806	8.64334	0	7.04323	6.41913
PF3D7_0608000	5.18035	11.0938	6.56765	0	0	0	0	1.92489	0	1.16	6.02103	7.40266	0	1.09971	0	0.838091	0.781958	0	9.44556	1.41122	4.25439	3.34725	0	6.53591	0	7.44627	0	0	0	3.6797	0	0	5.75252	1.56516	0	2.325	0	0	0	0	0	4.9584	9.58119	0	6.7113	0
PF3D7_0608100	8.16836	1.73991	6.1423	7.87933	0	0.626409	2.6382	2.72119	0.920775	2.57006	0	2.7656	1.57503	7.30018	2.34311	2.7035	0.781958	0.880416	0.712102	2.11078	1.91929	1.85679	10.0194	8.6471	0	0	0	0	4.26933	0	2.38004	5.59681	7.38815	1.56516	0	11.4811	0	8.35373	2.87001	2.96639	8.93175	1.30324	2.65679	2.10757	8.11233	5.70758
PF3D7_0608200	0	1.73991	0	0	0	0	0	0	0	0	0	0	0	0	1.60264	0	0	0	0	0	0	0	0	0	0	0	0	0	0	0	0	0	0	0	0	0	0	0	5.79942	0	0	0	0	0	0	0
PF3D7_0608300	0	0	0	0	0	7.29505	1.45515	1.26216	0	0	2.84189	1.29282	0	0	1.60264	8.05772	5.6207	5.86249	6.92621	0	1.25772	1.20852	0	0	0	0	0	0	0	2.40495	0	0	0	0	0	1.00192	0	0	9.23511	3.28735	0	0.794032	0.914093	0	0	0
PF3D7_0608310	0	0	0	0	0	4.60762	0	0	0	0	3.23467	0	0	0	0	0	0.781958	0	0	0	0	0	1.42102	1.19143	0	0	0	0	0	1.65447	0	0	0	0	0	0	0	0	0	0	0	0	0	0	0	0
PF3D7_0608400	1.3409	0	0	0	0	6.41407	3.51741	0	0	0	5.04307	0	5.9626	0	0	0	1.65919	6.35274	0	7.50699	0	1.20852	0	0.715361	6.62933	3.50491	0	1.16278	4.05935	2.40495	0	5.38482	0	0.985171	3.80593	8.80149	0	0	2.05497	4.42273	0	4.7772	8.93422	0	1.73273	1.43755
PF3D7_0608500	0	0	0	0	9.28911	3.27791	8.37482	0	0	0	0	0	5.30738	0	0	1.74977	0	0	1.18674	6.44792	1.25772	0	0	0	7.73418	2.90115	0	0	7.56272	0	2.86953	0	1.35401	0	0	1.00192	0	0.930488	0	4.82085	0	0	2.4388	1.40861	5.78702	0
PF3D7_0608600	0	6.86836	4.39109	0	0	0	2.16469	0	0	7.34634	0	0	0	0	0	0	5.20841	0	0	8.24342	0	1.20852	0	0	0	3.13163	0	0	0	0	0	0	3.90746	0	1.0581	6.19361	0	1.49152	0	0	1.2168	0	5.80302	0	2.03495	0
PF3D7_0608700	0	0	0	0	0	0	0	0	0	0	9.12543	0	0	0	0	0	0	0	0	0	0	1.85679	0	0	0	0	0	0	0.725084	5.71573	0	0	0	0	0	0	0	0	0	0	0	0	0	0	4.23373	0
PF3D7_0608800	12.312	14.7476	13.3741	13.7492	13.5026	14.0845	3.27936	15.5074	14.768	12.0488	12.4062	15.5698	13.4287	11.1427	4.66924	12.166	14.0934	13.8509	9.51642	11.8424	13.047	16.2712	13.0996	14.4589	15.1707	12.5414	13.7278	14.9103	14.1517	12.6974	5.68555	13.6406	13.3701	12.2619	9.2635	16.1359	4.10069	14.9533	13.1974	12.7661	14.1056	11.8002	14.0946	3.45008	14.2307	12.8699
PF3D7_0608900	10.2669	5.64798	9.82473	10.0895	10.1613	9.40383	11.7632	0	0	10.4369	8.93523	0	9.34045	7.34144	0	8.7518	10.7486	11.6513	2.75354	7.29466	9.50067	2.91744	11.2978	0	1.15379	10.9224	0	10.9778	9.05674	1.65447	0	2.10658	9.97598	10.2074	6.62053	9.47551	0.924165	3.04393	0	9.15142	11.1905	9.48052	0.914093	0	9.69111	8.99482
PF3D7_0609000	11.7818	12.6755	11.253	11.9965	10.7154	10.1397	13.5158	11.2765	11.3304	3.26934	10.5027	12.4087	10.3138	11.4573	8.03195	2.05337	11.4234	10.1765	11.5231	9.71272	10.0868	12.2337	10.8414	11.9876	11.9787	10.2679	8.45386	9.63729	10.9357	12.1758	11.9244	12.0971	9.56328	10.4671	11.7903	10.9939	1.8847	12.9603	12.2295	12.5094	11.065	7.67968	9.76838	7.33554	10.6414	10.9559
PF3D7_0609100	2.83438	0	1.14472	0	0	5.51048	1.45515	6.52207	0	0	0	5.4758	0	5.61503	8.77791	0	0	0	6.67909	8.85292	5.36961	1.20852	1.42102	5.10343	0	0	8.97586	3.74296	0.725084	5.30981	0	1.07192	3.00054	0	0	6.87417	0	0	0	6.2658	0	7.21448	0.914093	6.86836	4.64444	4.17681
PF3D7_0609200	0	0	0	0	0	0	0	0	0	0	0	0	0	0	0	0	0	0	1.54328	0	0	0	0	0	0	0	0	0	0	0	9.23455	5.26588	0	0	0	0	0	0	0	0	0	0	0	0	0	0
PF3D7_0609300	7.44492	1.11774	7.5367	9.10116	8.95601	0.626409	8.63081	8.76337	7.09546	0	6.64781	0	9.06992	8.75473	9.67565	11.5292	6.14543	0.880416	8.24556	9.37689	4.62352	0	0	8.15988	10.7209	8.08456	9.45902	5.54963	0	10.24	8.47721	0	0	10.6646	8.73572	7.33473	8.13927	0	1.03688	10.6646	7.68836	9.50695	0.914093	9.29882	9.99364	8.73621
PF3D7_0609400	0	0	6.9462	0	0	0	1.45515	0	1.87947	8.81106	5.55433	0	0.992559	1.71643	11.2785	9.88363	0	0	0	0	0	0	0	0	9.35566	1.19789	0	9.0329	8.46605	11.8428	0	1.07192	0	7.91868	7.51417	0	0	2.20904	0	10.3731	1.2168	11.3867	4.91574	6.84778	2.49751	0
PF3D7_0609500	1.3409	2.1732	8.03663	2.71861	0	0	2.9941	4.78514	0.920775	0	0	0	1.57503	0	12.2483	0	0	0	0	0	0	0	1.42102	0	0	0	2.6487	1.16278	0	0	0	0	0	2.78184	0	4.17355	0	0	0	0	0	0	0	0	0	0
PF3D7_0609600	0	0	0	0	0	0	0	0	0	0	0	0	0	0	0	0	0	0	0	0	0	0	0	0	0	0	0	0	0	0	0	0	0	0	0	0	0	0	0	0	0	8.3622	0	0	8.62655	0
PF3D7_0609700	10.1156	2.1732	3.04723	6.97779	2.80145	1.3957	3.51741	2.37729	0.920775	4.45864	0.642354	2.7656	9.2472	9.99528	13.3183	2.86819	2.41055	2.37977	1.54328	6.85193	9.81553	1.20852	2.12284	1.83494	1.15379	4.81633	12.5073	4.29155	4.40891	1.65447	12.9144	5.86581	9.7072	0.985171	8.04423	6.87417	0.924165	0.930488	3.5258	2.55297	1.86734	6.61289	1.46924	12.0325	2.9947	9.4526
PF3D7_0609800	5.11802	0	0	0	0	0	1.45515	0	0	0	1.69755	0	0	0	0	0.838091	0	0	0	0	1.25772	0	0	0	0	6.99792	0	0	0	0	2.86953	0	0	0	0	0	0	0	0	0	0	0	0	0	0	6.2674
PF3D7_0609900	7.11871	0	0	4.79677	0	0	0	0	0	0	0.642354	0	0	5.47373	10.1621	0	9.91235	0	0.712102	9.76043	5.41736	0	0	0	0	0	9.1421	0	3.43228	0	5.19955	0	4.35422	0	8.1022	7.46325	0	0	0	0	0	0	0	6.57478	0	0.890877
PF3D7_0610000	0	0	0	0	0	0	0	0	0	0	1.08525	0	0	0	0	0	0	1.42321	0	0	0	6.65301	0	0	0	0	0	3.44772	0	0	0	0	0	2.78184	0	0	0	0	0	0	0	0	0	0	0	0
PF3D7_0610100	0	3.20015	0	2.71861	5.3787	0	0	0	3.5506	3.86596	6.26149	2.4196	2.57254	0	0	3.15005	8.68585	3.4713	0	0	3.42469	0	0	0	0	5.40631	1.4631	0	0	4.62228	0	0	9.34934	7.3191	0	0	0	0.930488	0	0.980892	1.2168	0	8.3931	0	7.89952	3.11914
PF3D7_0610200	2.83438	11.3564	7.63666	9.73429	6.61083	10.5864	8.43415	0	10.0244	0	6.70322	9.49233	0	2.47831	0	9.08879	9.993	10.4541	8.16765	5.80136	8.0963	9.60199	6.84658	8.59776	6.68192	10.1578	1.4631	0	7.63085	11.8147	11.1036	9.93306	2.28999	6.23737	8.45345	9.20841	0	6.26861	8.94305	4.77027	0	4.0367	9.69023	8.81734	9.17497	4.53679
PF3D7_0610400	8.52724	3.5274	8.32241	0	0	5.65759	8.28905	9.09389	7.26421	8.38516	6.51255	3.81256	5.74024	9.00314	0	6.16775	7.88865	0	2.61011	0	8.38751	5.55106	7.14905	0	0	8.61397	5.92453	7.18933	6.02223	1.05244	9.05228	7.00964	6.53631	5.97066	8.54408	0	0	7.65255	8.09494	4.21151	5.34798	6.66599	0	9.95934	4.9275	7.07816
PF3D7_0610600	1.3409	1.11774	5.10028	0	0	8.58617	0	1.26216	0	9.24598	1.92766	0	0.992559	10.3156	0	2.51755	9.65735	2.59585	0	1.41122	1.25772	0	0	0.715361	0	0	0	0	5.20613	0	0	0	0	0	0	0	0	10.7971	0	4.96275	0	0	0.914093	9.45325	0	0.890877
PF3D7_0610800	0	0	3.04723	0	0	0	0	0	0	0	0	0	0.992559	0	0	0	0	0.880416	0	3.45388	0	0	0	7.77216	0	0	0	0	1.20539	0	0	0	0	0	0	0	0	0.930488	3.76781	0	0	1.9766	1.46924	2.57639	0	0.890877
PF3D7_0610900	1.3409	0	6.09196	6.96496	0	0.626409	4.05975	0	0	11.1766	4.47982	9.4865	0	0	1.60264	0	5.74203	0.880416	0	8.99108	0	5.73986	3.67178	4.34034	0	2.28751	0	9.54938	7.2214	1.65447	0	0	3.66353	0.985171	0	6.89863	8.98652	1.89443	1.03688	3.54974	0	0	9.92358	0	6.90088	2.6149
PF3D7_0611000	0	0	0	0	0	0	0	0	0	6.13209	5.40955	0	0	0	0	0	0	0	0	0	0	0	0	0	0	0	0	0	0	0	0	0	7.4978	0	0	0	0	0	0	0	0	1.30324	0	0	0	0
PF3D7_0611100	0	0	0	0	0	0	0	0	0	0	0	0	0	0	0	0	0	0	0	0	0	0	0	0	0	0	0	1.79816	3.24625	0	0	3.2954	0	0	0	0	0	0	0	1.97124	0	0	0	0	0	5.8639
PF3D7_0611300	0	1.11774	8.32241	0	2.19624	0.626409	1.45515	0	0	0	8.59156	0	0	0	1.60264	11.0789	0	9.37241	9.77367	0	0	0	9.76778	0	11.5746	2.90115	0	6.84521	0	7.48616	1.63355	0	5.57551	0	0	0	0	0	2.87001	0.980892	0	10.9365	0.914093	0	0	0.890877
PF3D7_0611400	0	0	0	0	0	0	0	0	0	0	2.72437	0	0	0	0	0	0	0	0	0	0	0	0	1.54877	0	0	0	0	0	5.27021	0	0	0.830343	0	0	0	0	0	0	0	0	0.794032	0	0	0	0
PF3D7_0611600	9.44188	3.00368	5.60987	8.54652	9.19818	1.89476	0	4.54699	3.7553	9.23715	3.54307	0	3.98602	9.12037	10.0502	6.95278	1.65919	0.880416	0	0	9.25675	0	9.79528	0	7.87634	12.086	1.4631	3.98793	7.72291	0	6.5793	1.68008	8.36012	9.19424	4.50103	1.58752	0	2.20904	1.03688	4.71786	9.92635	5.89998	4.00311	8.50543	3.12849	9.54624
PF3D7_0611700	0	6.73209	5.17473	5.71033	6.61083	6.38621	0	0	0	5.75721	0	0	0	0	0	0	0	5.34065	0	0	3.89838	8.96721	0	5.69236	6.43877	0	0	0	1.85279	8.19544	0	0	2.85297	0	0	0	0	4.76933	0	2.29123	0	0	0	0	0	1.83305
PF3D7_0611800	6.19091	2.1732	6.28356	1.08166	2.53035	6.44141	8.80946	8.44227	9.31697	1.79459	0	8.37337	8.24252	3.49672	0	6.40078	6.25821	9.78782	1.18674	0	9.46703	0	3.23093	9.08928	4.98297	9.77014	0	4.54226	9.14092	6.88351	11.9071	4.21999	3.1344	8.58865	10.1541	11.2248	0	2.20904	2.64592	3.4245	0	3.18159	1.46924	6.94786	9.83508	7.72801
PF3D7_0611900	0	0	6.0398	6.49694	0	0	3.72169	0	0	1.79459	0	4.31113	1.57503	1.09971	0	2.86819	3.72584	2.94995	0	0	0	0	4.88371	0	0	3.13163	0	0	0	0	0	0	0	2.29813	0	0	0	0	0	0	0	0	0	0	0	0.890877
PF3D7_0612000	0	0	2.54699	0	3.02957	0	9.1911	0	5.90561	6.77667	4.15593	8.63778	6.68566	3.63589	0	0	9.3119	0	0	0	6.16893	0	0	0	0	7.64589	0	0	0.725084	0	0	0	0	5.85334	0	2.00288	0	0	0	0	6.37689	9.08187	0	0	7.14937	6.1851
PF3D7_0612100	0	10.6746	7.70941	2.12082	10.1881	8.23686	7.89416	10.5266	7.30553	0	6.40208	0	8.2043	0	0	10.4856	10.6435	0.880416	9.92813	9.51419	5.55179	8.02558	7.19932	0.715361	9.15328	2.28751	1.4631	9.74744	1.5651	1.65447	12.0341	1.07192	8.44632	7.71852	9.16902	1.00192	0	9.18412	0	7.67596	9.54926	0	10.3965	1.40861	9.35979	9.27897
PF3D7_0612200	12.095	13.2453	10.9244	11.9961	11.4758	8.80364	11.9115	11.4174	12.5315	11.2646	11.5285	0	12.4588	9.94932	9.77627	11.6743	9.99808	10.5846	11.1584	8.39337	12.2799	11.7012	12.6738	2.76066	12.9074	12.3573	3.91227	13.5519	11.5549	2.89613	13.0306	12.2694	12.5215	12.6517	13.3795	10.8509	0.924165	10.9569	11.3925	11.4624	13.6349	12.2368	10.3975	11.3318	12.1305	11.7205
PF3D7_0612300	0	0	0	0	0	0	0	0	0	0	0	0	0	0	0	0	0	0	0	0	0	0	0	0	0	0	0	0	0	6.70194	0	0	0	0	0	0	0	0	0	0	0	3.29381	0	0	0	0
PF3D7_0612400	0	0	0	0	0	0	0	0	0	9.40681	0	0	0	0	0	0	0	0	0	0	0	0	0	0	0	0	0	0	0	0	0	0	0	0	0	0	0	0	0	0	0	0	0	0	0	0
PF3D7_0612500	0	5.9776	3.57281	0	0	1.89476	3.27936	2.99868	0	3.26934	1.92766	0	0	2.14709	6.84638	0	0	0	0	0	5.55179	4.96131	0	0.715361	0	4.04688	1.4631	0	4.65311	0	0	6.18279	5.00559	0	5.91934	3.32539	7.5384	0	0	3.4245	2.93007	0	0	0	3.36376	0
PF3D7_0612600	1.3409	2.50597	2.81868	0	1.13375	0	3.51741	0	0	6.84023	0.642354	0	0	0	7.90284	0.838091	0	0	0.712102	0	0	0	0	0	0	7.21452	0	0	0	0	0	1.07192	0	0	0	0	6.40046	0	0	0	1.2168	0	0	0	0	2.39822
PF3D7_0612700	0	10.4038	8.66566	0	0	0	0	7.03413	6.63292	0	1.08525	1.29282	10.316	9.76827	12.1828	11.0837	10.86	0.880416	7.00717	8.16217	11.309	9.06226	8.25904	1.83494	6.57476	0	0	11.2761	9.01729	1.05244	10.2334	10.8468	4.73756	7.42157	8.87856	2.00288	9.3342	0	10.4059	10.3868	2.31409	6.80505	1.86914	11.8544	10.4309	9.48392
PF3D7_0612800	0	1.11774	8.3142	1.08166	1.13375	2.55911	0	0	0	0	3.90899	1.29282	0	0	0	0	0	8.54505	0.712102	0	0	11.2578	0	7.18414	0	0	0	1.79816	5.50474	0	0	0	8.64727	7.86513	0	0	6.78797	0	1.03688	7.18096	0	0.794032	7.70619	0	2.68294	0
PF3D7_0612900	0	2.50597	8.66566	0	0	1.6667	0	0	0	0	0	0	0	0	0	0	0.781958	0	3.31247	0	0	0	0	0	0	0	1.4631	0	4.53617	0	0	0	0.830343	0	0	0	0	0	0	0	0	1.30324	0.914093	2.10757	0	0
PF3D7_0613200	0	0	5.90051	0	0	6.49457	0	8.3891	0	0	0	0	0	0	7.40998	7.67955	0	0	5.57252	0	6.35206	1.20852	8.16097	0	8.1371	4.94312	4.86355	0	4.72612	0	0	2.70291	5.26112	0	8.77545	5.55835	0	0	1.03688	8.29704	5.43888	3.58601	1.46924	3.83173	4.23373	0
PF3D7_0613300	9.26983	0	0	4.14951	0	0	9.06541	0	3.02593	7.50183	0	0	0	6.27777	9.78961	0	0.781958	0	0	0	6.16893	0	0	0	0	3.66065	11.2504	0	0	0	8.24696	7.07006	0	0	0	0	2.1986	6.42889	0	0.980892	9.12891	0	0	9.57092	0	5.02721
PF3D7_0613400	10.3956	9.93198	8.2089	8.50278	9.53653	6.86131	11.2212	5.64238	9.25716	9.69593	7.60779	8.14855	6.69947	9.75115	10.977	8.37771	10.0411	7.54566	9.12118	1.41122	10.3103	8.88558	9.48663	8.62146	9.77217	9.9106	4.67796	9.40129	9.32697	10.4561	9.42752	9.7823	9.63562	10.7606	8.79667	7.10185	7.85039	8.88841	6.28133	8.65859	11.6736	8.30309	2.4388	10.1373	7.99459	9.93417
PF3D7_0613500	0	0	0	0	0	0	2.16469	0	0	0	5.39038	0	0	0	0	0	0	0	0	0	0	0	0	0.715361	0	1.19789	0	0	0	3.26188	0	0	0	0	0	0	0	0	0	0	1.2168	0	0	0	0	0
PF3D7_0613600	0	0	0.683038	0	1.13375	0	0	1.26216	0	0	2.84189	0	0.992559	0	0	0	0	6.33782	0	0	0	11.6313	0	0	3.06176	0	0	0	5.44111	0	0	0	0	0	0	0	5.6799	0	0	0.980892	0	0	0	0	0	0.890877
PF3D7_0613700	12.0925	10.6015	10.9608	9.48289	11.3652	8.18389	14.2444	11.6674	10.5928	12.892	10.699	11.7021	11.9283	12.6039	13.9617	4.57548	11.9026	11.8507	11.6569	11.2783	12.294	6.61492	12.9375	1.83494	11.5275	13.2849	12.6736	11.4981	9.9593	10.872	12.8677	11.5061	11.3627	12.4807	12.2691	12.1186	10.861	10.6133	11.866	10.6515	11.8434	11.6714	1.86914	11.4111	10.9135	12.0928
PF3D7_0613800	12.8574	9.62075	11.7374	9.51407	12.4683	6.33854	11.7711	12.0957	10.6118	11.6637	10.4602	7.86426	13.2193	13.4972	12.5175	12.2388	10.885	6.2449	9.37243	6.20991	12.6564	11.8954	12.7956	1.83494	10.3559	12.2761	13.5537	12.0441	10.5704	9.95937	11.3823	12.5322	12.2113	13.3805	11.0535	10.7562	8.86681	7.6783	8.21725	11.2521	11.5819	10.2631	9.75958	11.7817	11.4477	12.4526
PF3D7_0613900	6.77938	1.11774	7.56003	0	6.08491	6.49457	10.9216	0	5.23337	4.75094	9.00776	0	0.992559	9.68256	12.5335	6.49198	8.1846	8.33193	11.2456	0	7.1161	0	8.07382	6.20034	0	0	9.08257	9.24217	8.3725	0	0	4.21999	4.85857	1.56516	0	5.00372	13.3475	0	1.63393	6.20997	9.30536	9.13557	8.60453	10.4959	6.45526	8.26936
PF3D7_0614000	0	0	6.63072	0	0	7.40095	0	1.26216	0	0	6.3335	0	0	0	0	0	0	9.62836	3.31247	0	1.25772	10.6083	0	0.715361	0	0	0	0	5.66186	0	1.63355	3.2954	0	0	0	0	0	10.6454	3.23485	0	0	0	0	0	0	0
PF3D7_0614100	0	0	4.06553	1.08166	0	6.28924	0	0	0	0	5.18329	0	0	0	0	0	0	0	4.42103	0	1.25772	0	2.59294	0	0	9.22916	0	9.22733	0	0	8.43401	8.22208	0	2.78184	4.43038	0	5.17016	0	0	1.55943	1.2168	9.08966	0	8.95839	3.82444	0
PF3D7_0614200	10.0314	9.14801	8.69757	9.409	10.0745	7.46895	9.1341	9.51104	9.88287	10.0418	7.7118	8.14116	4.62954	6.80583	5.75386	9.15208	4.62891	10.7051	3.31247	0	4.91718	6.4731	11.243	8.02417	8.667	9.44541	0	8.30231	8.69242	3.79582	0	8.43001	7.26948	9.90538	7.99612	8.99536	0	6.10735	9.55656	10.423	9.87234	2.22329	9.3446	6.78422	8.31889	6.69371
PF3D7_0614300	11.5718	0	8.60638	0	4.2414	5.62617	12.5595	0	5.05106	3.59827	7.25736	4.31113	0	10.0585	0	0	7.20721	3.57674	10.5836	1.41122	1.25772	0	0	5.02027	0	7.55946	0	0	4.57621	11.3015	7.12703	0	9.44907	6.19941	9.87703	9.33923	0	11.2859	1.03688	0	10.6144	0.794032	8.80326	0	11.5496	10.1803
PF3D7_0614400	7.08652	8.70175	8.74517	4.67595	6.25247	7.1699	10.1856	11.0179	5.6979	6.25379	4.36671	2.7656	6.30719	5.27511	0	0.838091	6.70878	8.78671	0	7.68042	6.14076	0	1.42102	8.3676	10.4423	0	0	10.3722	6.00766	7.98527	0	7.74706	8.06131	9.98563	7.8549	5.75866	5.51977	0	0	2.55297	7.41371	7.61634	10.2365	3.83173	3.90124	5.42159
PF3D7_0614500	3.55233	9.40863	5.33481	0	7.35246	9.15826	4.453	0	2.19299	0	4.32695	0	1.98882	0	0	1.74977	8.60285	4.46092	4.23797	0	2.71473	2.64248	5.97904	8.00267	0	1.19789	0	5.69472	3.59705	8.84428	0	3.1236	1.73739	0	9.68745	7.33473	0	1.89443	2.87001	4.2854	5.14697	1.67886	9.29265	0	7.88541	2.80325
PF3D7_0614600	0	0	0	0	0	0	0	0	0	1.16	0	0	0	0	0	0	0	0	0	0	0	0	0	3.65009	0	0	9.65096	0	0	1.05244	10.0932	4.8357	0	0	0	0	0	0	0	0	0	0	0.914093	7.83105	0	0
PF3D7_0614700	0	0	0	0	0	0	0	0	0	0	0	0	0	6.14425	3.19344	0	0	0	0	0	0	0	0	0	0	0	8.08523	0	0	0	1.63355	0	0	0	0	0	0	0	0	0	0	2.22329	0	9.15547	0	2.6149
PF3D7_0614800	0	0	0	0	0	0	0	0	0	0	0	0	0	0	0	0.838091	0	0	0	0	0	2.64248	0	0	0	2.62671	0	0	0	0	0	0	0	0	0	7.66916	0	0	0	0	0	0	5.55422	0	0	1.43755
PF3D7_0614900	9.86116	2.50597	7.65844	10.5893	9.47975	7.15347	10.4563	9.14111	7.37703	9.86208	8.70836	0	9.3294	9.02862	0	1.74977	9.98687	9.73043	4.28596	8.84253	9.77258	8.1965	6.61926	6.01229	9.21405	9.58322	0	9.9829	10.0086	0	11.056	9.3905	8.47183	8.64974	12.6642	10.1687	0	10.3554	6.24178	10.8219	11.3723	8.57983	1.46924	8.93907	9.43436	9.01163
PF3D7_0615000	0	1.11774	5.24552	0	0	0	0	0	0	0	0	0	0	0	0	7.15768	0	0	0	0	0	0	0	0.715361	0	0	0	0	0	0	0	0	0	0	0	0	0	0	0	0	0	0	0	0	0	0
PF3D7_0615200	0	3.66684	2.93747	1.08166	0	2.26484	0	0	5.77051	0	5.7323	0	0	4.50584	0	8.80612	7.57696	5.0424	6.96358	7.23234	0	4.54146	2.94692	4.19622	2.22495	2.62671	0	4.88237	4.89394	0	1.63355	7.08185	6.82079	1.56516	4.43038	6.74527	0	0.930488	0	2.55297	5.09202	1.30324	4.9979	0	5.56898	0.890877
PF3D7_0615300	0	10.6735	9.08786	10.237	0	7.86185	0	1.26216	8.24684	0	9.4015	8.98606	0	5.23188	2.83004	9.89202	10.0401	8.45111	9.47044	9.28776	1.25772	1.20852	11.12	8.59776	6.78166	9.98433	0	9.59169	8.36109	8.31217	0	11.1593	10.8169	8.42971	0	10.4374	0	8.51604	0	8.67243	9.52353	8.51763	8.42314	0	9.33578	7.95854
PF3D7_0615400	10.0037	2.77618	10.4934	1.69285	8.96638	6.26904	2.16469	8.11848	8.8513	1.79459	8.95166	12.2639	10.0897	7.70768	2.34311	2.86819	10.8975	7.35134	11.3645	8.93348	8.95495	2.30247	6.19265	8.33068	10.8152	11.58	2.17441	11.1154	8.21655	7.12465	5.62537	10.4846	11.0284	8.88613	2.41379	6.02615	0	11.4382	3.5258	9.96157	6.54999	7.55009	9.43401	2.10757	8.77167	8.30876
PF3D7_0615500	0	11.6512	8.72879	5.40291	5.33668	7.54232	2.6382	0	8.11827	0	8.42733	1.29282	10.371	1.71643	1.60264	1.36478	0	2.37977	0.712102	0	7.69275	11.5365	8.55128	5.86118	2.22495	7.50911	0	12.012	8.19743	1.65447	1.63355	7.67886	6.34243	8.4256	10.9656	3.46292	0.924165	1.89443	10.3663	1.55943	1.86734	9.26339	1.46924	1.40861	7.47869	6.75205
PF3D7_0615600	1.3409	2.1732	8.22359	3.31205	9.19818	5.20498	9.96445	9.37484	0	10.7785	8.11348	10.2988	0	5.39753	2.34311	8.01881	5.55599	0	6.93376	12.3109	4.62352	1.20852	8.0001	1.19143	4.18188	6.87607	0	6.51473	5.97807	7.3408	9.28405	4.21999	4.65084	4.49506	8.05601	4.86169	8.28754	0	0	8.10632	0	9.42152	10.1175	0	5.2836	0
PF3D7_0615800	1.3409	0	9.13834	9.89855	2.19624	6.92725	0	1.26216	10.211	0	4.61804	9.67488	1.57503	0	0	6.79799	0	8.42311	7.95036	9.93446	0	9.11438	0	9.12951	1.78658	1.19789	9.18628	8.62105	9.7189	9.69911	1.63355	0	9.46663	0	11.1307	0	0	6.88098	0	1.55943	4.70938	9.04225	3.53762	0	7.85195	6.85146
PF3D7_0615900	1.3409	0	5.7625	0	0	8.35656	0	1.26216	7.41528	0	8.64711	0	0	5.35787	6.13458	8.70355	0	0.880416	0	5.75777	0	11.3926	9.4033	8.01346	0	1.19789	1.4631	6.86067	5.04426	0	0	4.13203	7.66199	8.48597	0	1.00192	3.31844	8.21547	5.07062	4.91698	1.86734	5.39572	2.4388	9.53597	2.03495	4.78049
PF3D7_0616000	0	0	0	1.08166	0	0	1.45515	0	0	0	0	9.51252	0	0	0	0	0	0	0	1.41122	0	0	0	0	0	0	0	0	0	0	0	0	0	0	0	0	0	0	0	0	0	0	0	0	0	5.39254
PF3D7_0616100	0	0	0	0	0	0	0	0	0	0	6.82954	0	0	0	0	0	0	0	0	0	0	0	0	0	0	0	0	0	0	0	0	0	0	0	0	8.24223	0	0	0	0	0	0	0	0	0	0
PF3D7_0616200	10.9648	11.428	10.3306	10.1086	11.3214	8.85706	2.6382	11.3724	10.8504	11.0729	10.7226	0	7.13493	11.1332	11.6571	1.36478	10.6298	1.42321	12.0714	2.11078	12.1241	11.3374	10.6085	12.3485	10.017	11.1815	11.3489	11.5961	10.7496	11.0396	13.9169	5.09029	8.75253	11.3673	11.6857	5.83666	0	11.744	11.6022	9.57996	12.0589	10.4935	11.0071	12.9617	11.6965	12.4637
PF3D7_0616300	0	0	4.21413	0	0	0	0	0	0	0	0	1.29282	0	5.83321	1.60264	0	0	0	1.18674	0	0	0	0	0	0	0	0	0	0	1.05244	0	4.03836	0	0	0	0	0	0	0	0	0	0	0	0	0	3.95635
PF3D7_0616400	0	0	0	5.61495	9.91406	0.626409	1.45515	0	0	0	1.92766	1.29282	0.992559	0	0	0	6.02308	0	0	7.57135	0	0	0	2.27839	0	0	1.4631	0	5.54565	0	0	7.50593	0	1.56516	0	0	0	0	0	0	0	0	0	0	0	5.70758
PF3D7_0616500	0	1.11774	0	0	0	1.06173	12.6888	1.26216	0.920775	0	0	0	0	0	0	0	0	0	0	0	0	0	0	1.19143	0	0	0	0	0	0	0	0	0	0.985171	0	1.00192	0	0	1.03688	0	0	10.803	1.46924	0	1.34995	7.48824
PF3D7_0616600	0	0	7.25152	1.08166	10.0935	7.8517	5.23184	5.68222	0.920775	1.16	2.30045	9.7642	0	0	1.60264	0	0	0	6.97093	2.57987	8.30742	0	0	7.39139	6.59318	8.47398	0	3.74296	5.73443	9.13077	1.63355	8.09988	7.1481	3.55766	8.82449	4.32558	4.75649	0	0	9.06489	7.61229	9.33236	7.53789	0	7.211	1.43755
PF3D7_0616700	1.3409	0	5.53648	0	8.17403	8.15666	0	0	8.4373	0	0	0	0	0	0	9.41769	0	0	0	0	0	1.85679	8.90436	0	11.7825	0	0	7.12676	0.725084	9.99473	0	2.43534	1.35401	0	7.10176	0	0	8.33766	0	6.56184	0	0	8.63695	0	8.33628	0
PF3D7_0616800	0	0	0	0	0	0	0	0	0.920775	6.38745	8.74277	5.3274	0	0	0	0	2.41055	0	7.29789	0	0	0	0	8.28984	0	1.84321	0	0	0	0	0	0	0	0	0	0	0	0	1.03688	3.28735	0	0	0	0	0	0
PF3D7_0616900	4.27776	0	5.17473	0	0	8.90857	1.45515	0	6.34664	0	0	0	9.62353	0	0	8.68434	8.77858	4.75852	8.39253	0	1.25772	3.94683	0	0.715361	7.6835	8.97837	6.84806	2.23777	7.354	9.50804	0	0	0.830343	0	6.84083	0	0	8.58573	0	2.55297	9.7512	0	3.01348	0	0	5.61002
PF3D7_0617000	0	0	0	0	0	0	0	0	0	0	0	0	0	0	0	0	4.62891	0	0	0	0	2.30247	0	7.67582	2.22495	0	0	0	0	0	0	0	0	0	0	0	0	0	0	0	0	0	0	0	0	0
PF3D7_0617100	1.3409	0	4.16627	2.12082	0	3.50216	0	1.26216	9.95084	7.45184	7.74613	0	0	0	1.60264	0	5.48823	0	0	0	0	0	0	0	0	0	0	0	0	5.93419	8.51087	0	1.35401	0	0	0	0	0	0	8.68272	1.2168	9.26511	4.00311	8.84356	0.827428	3.59764
PF3D7_0617200	6.79937	0	6.52086	6.97779	0	7.48655	1.45515	1.26216	0	5.97106	6.10571	10.2009	8.04042	0	0	9.85937	0.781958	0	9.41082	4.1372	8.01328	6.5758	5.6818	8.30748	1.15379	6.79433	0	9.44298	8.10464	5.22949	2.38004	5.81022	0.830343	2.78184	1.0581	7.97537	0	8.65545	8.18111	7.34547	5.14697	8.06291	4.53042	0	0	4.42648
PF3D7_0617400	0	0	0	0	0	0	0	0	0	0	0	0	0	0	0	0	0	0	0	1.41122	0	0	0	0	0	0	8.10377	0	3.74491	0	0	0	0	0	0	0	0	0	1.03688	7.34547	0	0	0	0	0	0
PF3D7_0617700	0	13.3208	0.683038	0	0	8.93926	1.45515	1.26216	0	0	0	0	0	0	0	0	0.781958	10.3048	0	1.41122	1.25772	1.85679	0	0.715361	0	0	0	0	5.35166	0	0	0	0	0	0	0	0	0	0	0	1.2168	4.52465	0	7.99911	0	0
PF3D7_0617800	12.6951	13.3069	12.1898	12.7171	13.2197	11.6922	14.6857	12.6798	12.2918	13.3199	11.8741	11.8841	13.1864	13.6209	14.7268	13.2984	12.5052	12.3425	11.6642	12.4822	13.4831	12.1172	12.6036	11.0788	12.8581	13.2273	14.4946	13.2373	11.9273	11.5151	14.2049	12.7422	13.051	13.06	13.8675	12.013	11.8508	10.6249	12.6139	10.11	13.3559	12.5775	11.426	14.1737	12.3043	13.0756
PF3D7_0617900	12.0409	11.9743	10.5114	10.0806	9.70289	10.254	13.5805	12.8724	11.5973	12.7184	10.0978	12.8656	11.578	12.3954	12.7262	12.0322	11.9238	11.3667	11.6173	11.7893	12.3562	10.8662	11.6902	10.4542	12.5101	12.6725	13.2565	12.4942	11.9859	11.6138	13.986	12.6204	11.914	11.6541	12.3621	12.5084	12.3848	11.9266	13.4264	10.7825	13.3147	11.4927	11.114	12.9018	10.9686	11.4181
PF3D7_0618000	8.92774	0	3.8401	0	0	0	0	0	4.97115	0	0	0	0	2.74751	11.0522	6.34596	0	6.32274	0	0	7.42723	0	0	0	1.15379	1.19789	10.5024	5.3883	0	0	10.107	9.27973	0	0	0	8.9522	0	0.930488	0	0	1.2168	0	0	9.71991	0	0
PF3D7_0618100	0	1.11774	0	4.23753	0	0	0	0	1.47833	0	6.19678	1.29282	0	6.91918	2.83004	0	0	0	0	0	7.07203	0	1.42102	0	0	0	1.4631	0	0	0	0	1.68008	0	0	1.0581	0	0	0	1.03688	0	0	0.794032	0	1.40861	0	7.25801
PF3D7_0618200	0	0	5.59187	0	0	7.06836	0	0	0	0	0	0	6.62909	0	0	8.78309	0.781958	8.0773	3.56672	0	0	1.20852	0	6.76604	1.15379	0	9.52588	2.57423	0	7.15758	0	7.02193	3.5721	0	0	0	0	0	0	0	0	8.84684	0	0	5.03366	2.96983
PF3D7_0618300	0	0	6.43259	0	0	7.98152	0	5.11124	2.19299	0	6.3335	0	0	0	0	6.58961	0	0	0	3.45388	0	4.54146	4.7993	0	0	1.19789	0	1.16278	3.34226	1.05244	0	0	7.23263	0	0	4.95791	0	0	7.24227	0.980892	0	0	3.42334	0	5.2836	4.107
PF3D7_0618400	0	0	0	0	0	2.09163	0	0	0	0	0	0	0	7.94032	0	0	0	0	0	0	0	0	0	0	0	0	0	0	0	0	0	0	0	0.985171	0	6.66201	0	0	9.53012	0	0	0	0	0	0	3.78812
PF3D7_0618500	2.02367	1.73991	0	1.08166	2.19624	1.6667	2.16469	0	0	9.65675	5.39038	0	0	10.0616	0	0	0	0	7.23816	0	2.37115	0	2.94692	0	1.78658	2.28751	0	5.34498	5.18038	0	2.38004	0	0	1.56516	3.10018	1.00192	0	0	1.03688	0.980892	0	1.30324	6.97382	0	1.34995	1.43755
PF3D7_0618600	1.3409	0	0	0	2.19624	0	0	0	7.92504	0	0	0	0	0	0	0	2.20079	0	6.1145	0	0	1.85679	0	1.54877	8.83894	0	0	0	5.20613	0	0	0	0	5.21891	0	1.00192	0	0.930488	0	6.88071	0	4.61384	2.84613	0	9.40004	0
PF3D7_0618700	0	1.11774	1.77487	6.06333	4.83129	4.70105	0	1.26216	5.33263	0	4.86015	8.03349	0	0	0	3.15005	2.20079	9.97666	2.45084	3.65734	1.25772	2.30247	2.12284	3.79055	7.38886	1.19789	0	6.11142	6.05093	0	0	1.07192	6.65246	6.14053	6.36043	4.0036	0	7.6719	0	0.980892	3.53536	0	2.4388	0	4.9275	2.39822
PF3D7_0618800	0	0	6.19094	0	4.1473	0	0	0	6.16103	0	7.69628	1.29282	0	0	0	0	0	2.78374	0.712102	0	3.89838	0	3.8502	6.90389	0	0	0	0	2.47793	0	0	0	4.35422	2.29813	0	0	0	0	0	8.13659	2.65471	0	9.42104	0	2.49751	0
PF3D7_0618900	0	7.53816	8.17	7.73559	7.04844	0.626409	10.9862	9.53843	7.53822	5.78977	0	0	7.27058	6.89167	0	5.59279	7.36035	5.18261	7.70329	0	8.96302	0	5.97904	9.2801	0	9.16881	8.47539	4.68805	5.52534	0	8.58384	0	7.96126	6.18005	11.3006	6.17371	0	0	0	10.3678	6.74071	8.70435	10.3813	0	10.2278	8.94066
PF3D7_0619000	2.48524	1.11774	9.68738	11.6472	11.5269	8.75907	0	11.5579	10.2315	0	9.16121	0	0.992559	0	1.60264	0	11.7189	0.880416	10.4811	9.35511	9.46135	12.7531	9.22063	9.30374	10.8404	12.077	0	3.44772	9.42342	5.34836	11.7844	10.7724	11.0138	10.662	11.3877	3.46292	1.48294	13.0332	0	10.4664	9.52353	9.75012	10.5744	0	9.47261	9.81608
PF3D7_0619100	0	0	0	0	0	0	0	6.93867	8.08069	0	0.642354	1.29282	0	6.27777	1.60264	0	0	0	0	0	0	0	0	0	0	0	0	8.87436	0	0	0	0	0	0	0	0	0	0	0	0	0	6.90562	0	0	0	7.5355
PF3D7_0619200	9.32605	0	2.21198	0	0	3.56978	0	0	4.65045	1.16	8.85012	0	0	0	0	0	0	0	0	0	0	0	0	0	0	0	0	10.5097	0	1.65447	1.63355	0	0	0	1.0581	0	0	0	0	0	0	0	0	0	0	0
PF3D7_0619300	5.8511	11.3775	6.74915	0	1.13375	3.10636	0	1.26216	7.85998	0	9.46127	4.68096	0	0	1.60264	1.74977	9.01763	9.73328	3.31247	0	5.99102	0	2.12284	0	0	0	0	10.3614	6.59977	0	11.0037	8.85091	0	0	1.0581	1.00192	0.924165	0	8.29177	8.80082	1.86734	7.94756	2.18191	7.79925	8.18324	7.56834
PF3D7_0619400	6.38865	3.66684	9.23429	2.12082	8.35857	8.0659	9.39894	0	8.15941	7.31312	9.84855	0	8.97379	8.01872	2.83004	0	7.29575	10.0755	0	5.71283	8.9909	1.20852	6.15918	1.19143	6.5561	6.68971	9.41143	8.81608	1.20539	0	2.86953	1.07192	9.39674	9.98563	8.92105	2.58816	0	6.48833	7.58815	6.80736	9.94391	7.00788	8.69351	7.57972	7.24086	8.83127
PF3D7_0619500	0	0	0	0	0	0	0	0	0	0	6.15196	0	0	0	0	0	0	0	10.3982	0	0	2.91744	0	0	0	0	0	6.05877	0	0	0	0	0	0	1.0581	0	0	0	2.87001	0	8.7792	0	10.1037	0	2.84723	0.890877
PF3D7_0619600	0	0	1.77487	0	2.19624	2.91162	4.5634	4.92454	0	4.28679	0	1.96353	0	2.97429	0	0.838091	4.78765	0.880416	8.42236	0	2.37115	0	3.23093	8.38985	3.25925	3.92926	0	2.57423	2.09254	0	3.52529	4.30289	3.00054	4.29362	3.68975	0	0	0	0	9.10625	6.09886	1.9766	6.1826	1.40861	2.03495	1.43755
PF3D7_0619700	6.8767	0	6.85103	6.26529	0	2.68643	0	0	0	0	0.642354	0	0	4.82958	0	0	0	8.03629	4.50452	0	4.84918	0	1.42102	0	0	4.04688	8.37207	7.44662	2.09254	0	8.89549	0	1.35401	6.37993	7.82078	1.58752	0	0	0	6.59128	4.91335	5.95221	2.65679	0	0	5.58456
PF3D7_0619800	0	8.4008	3.8401	0	5.71023	0.626409	0	0	2.4504	0	1.92766	1.29282	8.02953	0	0	5.27831	0	0	10.009	7.65689	0	6.26751	1.42102	3.31998	1.15379	9.06806	0	0	0.725084	3.415	0	0	0	0	0	4.95791	0	6.97748	0	8.23778	4.91335	0	2.65679	0	0	8.50132
PF3D7_0620200	0	0	0	0	0	0	0	0	1.87947	0	0	0	0	0	7.32088	0	0	0	0	0	0	0	0	0	0	0	0	0	0	0	0	0	0	0.985171	0	0	0.924165	0	0	0	0	0	6.2512	5.09155	0	0
PF3D7_0620300	0	0	0	1.08166	0	0	0	0	0	0	0	0	0	0	0	0	0	0	0	0	0	0	0	0	0	0	9.34282	0	0	0	0	0	0	0	0	0	0	0	0	0	0	0	0	0	0	0
PF3D7_0620400	0	8.18576	1.77487	0	0	0	7.04044	1.26216	4.88656	0	0	0	4.2338	0	6.94508	0	0	0	2.75354	7.64497	5.85893	0	0	0	0	0	11.1413	0	0	6.14594	6.09356	6.02079	4.73756	3.14346	3.91345	0	8.73928	2.20904	0	5.42185	0	0	0	7.35025	3.97415	3.37814
PF3D7_0620500	7.61251	0	0	0	0	0	0	0	0	10.135	0	10.1484	0	0	1.60264	0	9.98585	0	0	0	0	1.20852	10.778	0	10.8102	1.19789	0	0	0	2.07797	6.94204	0	0	0	0	0	0	0	0	0	0	0	0	0	8.88945	0
PF3D7_0620600	8.12147	0	3.71263	3.60463	0	0	5.58586	5.37704	0	8.82291	4.20062	0	0	5.80399	7.99787	1.36478	0	0	0	0	4.45073	0	4.61403	0	0	1.84321	0	0	7.33078	0	0	8.26406	0	0.985171	5.24009	0	5.09637	0	0	2.77444	2.93007	0	0	5.28765	7.24822	4.98891
PF3D7_0620700	0	0	0	0	0	0	1.45515	0	3.43622	3.07167	6.91248	0	0	3.63589	4.54885	0	2.90211	0	5.14821	0	0	0	0	0	0	0	1.4631	0	4.69007	0	5.74332	0	0	0	0	0	3.55717	0	0	0.980892	0	0	0	8.4587	0.827428	0.890877
PF3D7_0621000	7.76265	0	3.64441	0	6.22969	0	0	0	2.19299	2.84256	1.08525	0	0	7.28968	8.12962	0	0	1.81669	5.85297	0	5.16106	6.63409	0	0.715361	0	0	0	0	0	0	0	0	0.830343	0	0	0	5.17016	10.3323	0	0	0	5.75065	0	0	0	0
PF3D7_0621100	8.52724	3.91082	6.16683	4.73763	0	4.99964	11.5987	0	0	4.87752	0	1.29282	0	10.1499	11.8778	0	1.28625	0	0	0	2.71473	1.20852	0	0	0	0	2.17441	0	0.725084	0	0	7.34897	0	6.34559	0	0	0	3.56938	0	0	1.2168	0	0	2.57639	0	1.83305
PF3D7_0621200	0	0	0	0	0	0	0	0	0	0	0	0	0	2.74751	0	0	0	0	0	0	0	0	0	0	0	6.29723	0	0	0	0	0	0	0	0.985171	0	0	0	0	0	0	0	4.65645	0	0	0	0
PF3D7_0621300	1.3409	0	1.14472	0	0	0.626409	0	0	0.920775	0	0	1.29282	0	8.88602	11.7892	6.18347	8.06178	0	5.09533	0	0	0	6.1249	5.43846	0	0	7.16307	0	2.09254	5.82909	10.4331	9.76047	0	0	0	0	0	0	0	0.980892	0	0	0	0	0	0
PF3D7_0621400	2.48524	0	0	1.08166	0	0	0	0	0	0	0	0	0	0	0	0	8.95626	0	0	0	0	0	0	0	0	0	0	0	0	1.05244	0	0	0	0	0	0	0	0	0	0	0	0	0	7.04145	0	0
PF3D7_0621500	0	0	3.14921	0	0	0	0	0	0	0	0	0	7.43638	0	0	0	0	0	0	0	0	0	0	0	0	1.84321	0	0	2.78177	0	0	4.99378	0	6.34559	0	6.21324	0	0	0	0	0	0	0	7.43547	0	0
PF3D7_0621700	7.3259	0	0	0	7.2543	1.3957	0	0	0	0	0	0	7.56259	0	0	0.838091	0	0.880416	0	0	0	0	0	0.715361	0	1.19789	0	0	0.725084	0	0	8.47986	0	0	0	5.13301	0	8.30497	0	0	1.2168	0	0	5.79725	0	0
PF3D7_0621900	0	0	0	0	0	0	0	1.26216	3.84769	0	1.69755	9.02673	0	1.09971	0	7.84684	0	0	0	0	0	5.59085	0	7.6298	0	1.19789	0	0	0.725084	0	2.38004	0	5.73154	0	0	1.00192	0	0	7.19127	3.77167	1.2168	0	1.46924	0	0	2.14314
PF3D7_0622100	0	0	0	1.69285	0	5.09452	0	0	0	0	0	0	0	0	0	0	0	0	0	0	0	0	1.42102	0	0	0	0	2.23777	4.82913	0	0	0	0	0	0	3.70399	0	2.68606	1.63393	0	0	0	0.914093	0	0	0
PF3D7_0622200	1.3409	0	0.683038	0	0	0	1.45515	0	0	0	7.92658	0	8.87385	0	0	0	0	0	1.18674	10.5181	0	0	0	0	0	2.90115	1.4631	1.16278	8.51064	9.57662	0	0	8.87235	0	1.0581	0	0	2.20904	11.0321	8.79134	0	0	5.84801	0	9.76874	0.890877
PF3D7_0622300	0	0	0	0	0	0	0	0	0	0	0	0	0	0	0	0	0	0	5.9305	0	0	0	0	0	0	0	0	0	0	0	0	0	0	0	0	0	0	0	0	0	0	0	0	0	0	0
PF3D7_0622500	0	7.25842	0	0	0	0	0	0	0	0	0.642354	0	1.98882	0	0	0	0	0	0	0	0	0	3.23093	6.51581	0	0	0	0	0	0	0	0	5.64446	0	0	0	0	0	0	0.980892	0	0.794032	0	0	6.44247	0
PF3D7_0622700	0	0	0	0	0	0	0	0	0	0	0	0	0	0	0	2.30405	0	0	0	0	0	0	0	1.83494	2.22495	0	0	0	0	0	2.38004	0	0	1.56516	1.66191	0	0	0	0	0	5.43888	0	1.86914	0	0	5.30172
PF3D7_0622800	9.87536	1.11774	10.0961	11.506	11.3937	8.69238	8.86441	1.26216	12.2177	0	11.1451	11.2672	5.81823	1.71643	1.60264	1.74977	8.41188	12.0306	10.7231	11.828	8.53006	12.6128	11.1491	12.9018	11.3506	11.171	0	11.2976	11.407	2.40495	3.23435	12.1262	11.8239	9.44596	2.68053	12.2464	3.18242	7.38965	9.6708	10.9252	9.70388	3.39792	7.0237	1.40861	11.3345	11.8121
PF3D7_0622900	9.61264	1.11774	9.70424	11.3456	5.53551	7.43308	13.0824	8.3891	10.2067	11.1088	8.70642	0	10.0171	10.7252	11.9962	10.8088	11.75	7.4167	1.82894	1.41122	10.3245	8.95963	11.4097	0	8.99603	9.12266	1.4631	10.6587	7.28922	0	7.5557	10.267	9.84784	9.8498	9.51679	2.58816	13.2912	8.25878	11.0993	9.45344	7.75179	0	7.39359	0	8.91976	8.94567
PF3D7_0623000	1.3409	0	6.12988	10.0353	9.67786	7.52964	1.45515	0	6.91504	0	0	0	6.42819	0	0	2.30405	4.45051	1.42321	9.61247	10.1605	7.88331	3.81865	10.4924	10.3643	0	11.8225	0	8.74703	10.0607	9.51017	2.38004	9.92163	7.87781	10.2393	1.0581	10.1124	0.924165	11.9493	0	8.55034	0	9.53148	0.914093	0	9.80291	9.07013
PF3D7_0623100	4.75822	1.73991	6.54912	4.67595	1.76067	8.77349	5.91224	4.03421	8.91941	0	5.89071	9.03872	3.15667	0	2.34311	2.51755	0	5.39932	1.54328	2.57987	2.99202	4.89928	6.40748	0.715361	1.15379	4.35125	1.4631	0	9.34737	2.67134	0	10.0076	1.35401	0	9.08814	9.16874	1.8847	4.72059	2.87001	5.05014	0	5.20796	4.78301	2.92965	1.73273	6.75205
PF3D7_0623300	0	0	0	0	0	4.15828	0	0	0	0	3.05161	1.29282	0	0	0	0	0	7.77343	0	0	0	0	1.42102	0	0	0	9.02534	0	0	0	0	3.2954	0	0	0	0	0	0	0	0	1.2168	0	0	2.10757	2.03495	5.23783
PF3D7_0623400	0	0	8.05317	0	0	8.67329	0	9.23785	6.80411	0	0	0	9.9552	0	0	0	2.90211	0	0	0	0	0	10.0675	0	0	0	0	7.60189	0	0	0	0	0	0	0	0	0	8.2286	2.87001	0	0	0.794032	0.914093	0	8.81201	8.87393
PF3D7_0623500	0	0	0	7.2131	1.13375	0	0	0	0	0	0	4.68096	0	0	0	0	0	0	0	0	0	0	0	0.715361	0	1.19789	0	0	0	7.29219	0	0	0	0	0	0	0	0.930488	0	0.980892	0	0	0	1.40861	0	0
PF3D7_0623600	0	0	0	6.77212	0	2.09163	5.53256	0	0	0	0	0	0	4.08777	0	0	5.59945	0	0	5.51759	0	0	0	0	0	0	0	0	6.43534	1.05244	0	1.07192	0	0	1.0581	1.00192	0	0	0	5.42185	0	0	0	0	0	0
PF3D7_0623700	9.46397	12.5038	9.98761	2.12082	3.02957	9.15413	8.73474	12.6475	3.02593	0	9.79673	9.60943	5.93952	1.09971	0	0	1.28625	0	4.37739	1.41122	0	0	0	0	1.15379	10.2434	0	3.60288	10.9011	12.4843	1.63355	7.58259	10.2298	0.985171	5.43313	9.83989	1.8847	11.8926	0	10.8849	3.69139	0.794032	11.4059	3.65349	11.1736	8.93564
PF3D7_0623800	0	0	5.02179	0	0	5.5612	0	0	0	0	0	0	0	7.24689	0	0	0	0	0	0	0	0	0	0	0	1.19789	0	0	6.67546	0	0	0	8.76806	7.32792	6.98337	10.1485	1.48294	8.99215	9.94004	3.13578	1.2168	0	0	0	9.7979	4.24339
PF3D7_0623900	3.35029	11.3577	9.81215	11.712	4.83129	10.2908	6.96198	12.0427	9.4918	4.68323	10.389	1.96353	3.15667	6.83502	4.11235	10.3864	2.75611	10.3877	10.3982	11.8134	7.95786	11.8551	9.06211	11.0175	9.77419	9.05408	3.52882	2.23777	8.89795	5.42249	8.64574	10.7688	8.24273	3.14346	10.6364	10.542	5.54772	5.69297	10.3088	9.52954	11.016	1.9766	10.1106	3.45008	5.22506	2.80325
PF3D7_0624000	0	0	0	2.12082	1.13375	0.626409	1.45515	1.26216	0.920775	1.79459	1.08525	0	4.98555	0	0	0.838091	1.95526	0	0	0	1.91929	1.20852	0	2.27839	0	0	0	0	7.24021	0	0	0	0	1.56516	0	0	0	0.930488	0	0	0	0	1.46924	0	0	6.70557
PF3D7_0624100	3.88731	0	0.683038	0	6.88312	0	0	0	0	5.29543	2.95056	0	0	6.19014	0	0	0	6.74085	0.712102	1.41122	0	0	0	0	0	0	0	3.44772	0	1.65447	0	1.07192	0	0	3.91345	7.25174	0	0	0	3.4245	1.86734	0.794032	0	0	0	3.11914
PF3D7_0624200	9.75254	10.6123	7.67135	2.12082	10.3993	0	0	0	7.90368	9.63227	0	3.04446	0	9.36007	0	8.98272	9.21392	9.92892	7.95036	1.41122	4.62352	8.17703	9.2043	0.715361	10.1014	9.62873	9.45902	6.89111	8.48195	10.2841	0	7.53194	2.503	9.12506	10.9107	11.244	5.40221	0.930488	5.11508	9.42511	5.25098	4.88863	0.914093	7.74464	7.48494	10.0018
PF3D7_0624300	4.15898	2.1732	5.55518	3.73131	3.02957	2.91162	7.80707	5.60141	0	2.84256	0	7.99301	0	5.04471	4.54885	8.10801	4.93064	0	6.74923	5.09561	2.99202	0	0	0	3.06176	4.60245	5.10363	0	2.63784	0	9.15696	0	0	0	2.90556	5.3613	6.0558	7.25922	0	6.45381	5.78911	0.794032	0.914093	4.69054	8.18708	4.78049
PF3D7_0624400	11.0497	10.5741	10.1001	9.55747	8.6733	9.92089	11.842	12.4027	11.6241	12.1225	10.532	12.192	10.7746	11.0524	12.4088	11.2792	8.60285	12.1776	9.13271	1.41122	9.71881	11.8423	12.058	10.5714	11.8318	12.0705	12.8615	10.4329	9.73778	12.2304	12.9954	11.6556	10.3585	7.30129	12.3206	10.9346	10.1885	10.4951	10.2895	9.66201	10.8634	9.04626	10.7484	11.739	10.7914	11.2456
PF3D7_0624500	0	0	0	0	0	0	0	1.26216	0	0	3.3971	0	0	0	0	0	0	0	0	0	3.42469	0	0	0	0	0	0	0	1.5651	0	0	0	0	0	4.10708	0	0	0	6.35733	1.97124	0	0	0	0	0	0
PF3D7_0624600	10.6521	8.58351	8.34945	4.39893	10.1232	10.3509	11.3776	11.0101	10.6258	8.97578	8.8056	12.9138	9.66105	12.5519	10.5896	6.41417	10.917	10.9663	2.61011	2.11078	9.48675	10.396	10.7204	1.19143	1.15379	10.8903	11.4439	11.1638	8.32335	5.85609	12.6654	8.0286	8.25747	10.7015	6.4345	6.77199	0	12.1134	2.38049	3.77167	9.07325	9.84066	12.1562	10.8542	6.54176	10.6348
PF3D7_0624700	1.3409	1.73991	0.683038	1.08166	1.13375	1.06173	3.27936	1.92489	2.19299	0	2.59642	6.14167	3.30851	2.14709	1.60264	2.30405	5.46492	3.4713	3.91075	0	1.91929	4.45786	0	2.45766	1.15379	0	5.92453	0	2.78177	1.05244	1.63355	3.93819	3.00054	1.56516	1.0581	2.58816	0.924165	7.24206	0	0	0	2.22329	0.914093	1.40861	3.82444	0
PF3D7_0624800	0	9.37598	6.15462	1.08166	0	0	2.6382	0	0	0	0	0	0	7.48644	5.75386	0	6.72849	0	0	0	0	0	0	0	9.4344	0	0	0	6.47824	0	9.86824	8.98875	0	0	1.66191	2.58816	5.934	0	0	0	0	0	0	0	0	0
PF3D7_0624900	1.3409	0	0.683038	1.08166	1.13375	1.06173	0	1.26216	6.21406	0	2.84189	0	1.57503	0	1.60264	1.36478	0	0.880416	0	0	0	0	0	0	0	1.19789	0	0	0	1.05244	2.38004	1.07192	6.96254	0.985171	1.66191	0	0	0	1.03688	1.55943	1.2168	0.794032	0	0	0.827428	0
PF3D7_0625100	2.02367	0	1.14472	0	0	0	0	0	0	0	0	0	0	0	0	0	0.781958	0	0	7.38338	9.35809	3.14829	0	1.19143	0	0	0	0	0.725084	0	0	1.07192	0	0	1.0581	0	0	0	0	6.59128	0	0	0	0	7.56972	0
PF3D7_0625200	0	0	1.49393	0	0	1.3957	0	0	0	0	2.84189	2.7656	0	0	0	0.838091	0.781958	0	4.02826	7.30983	0	1.20852	2.59294	0	0	0	0	2.23777	3.51702	0	0	1.07192	0	3.14346	0	0	0	0	0	0	0	5.26415	0	0	5.25463	0
PF3D7_0625300	0	0	6.10471	0	9.50368	7.03883	0	0	0	0	7.36926	0	0	0	0	0	0	7.8543	2.75354	5.66644	1.25772	0	6.3193	0	6.79764	0	0	6.13705	6.45695	4.79966	0	2.10658	0	6.0999	0	7.61115	0	0	1.03688	6.83223	0	5.51629	3.42334	0	6.09557	7.73959
PF3D7_0625400	0	0	0	0	0	0	0	0	0	0	0	0	0	0	0	0	5.7225	0	0	0	0	0	0	0	0	0	0	0	0	0	0	0	0	0	0	0	0	0	0	0	0	0	0	0	0	0
PF3D7_0625500	0	0	1.49393	0	0	0	0	0	0	1.16	0	0	0	2.97429	0	0.838091	0.781958	0.880416	0	1.41122	0	0	0	1.19143	0	1.19789	0	0	3.34226	0	0	2.43534	0	6.58521	0	4.17355	0	7.07763	0	0.980892	0	0	2.4388	0	0	0
PF3D7_0625600	0	0	2.81868	0	0	0	0	0	0.920775	0	0	0	0	0	0	0	1.65919	0	0	0	0	0	0	0	6.78166	1.84321	0	0	0	3.6797	0	0	0	0	0	1.00192	0	0	0	2.29123	0	0	1.46924	0	0	0
PF3D7_0626000	1.3409	0	1.77487	0	0	0	0	0	5.62144	0	0	0	0	0	1.60264	0	0	0	0	1.41122	0	0	0	0.715361	0	1.84321	0	0	6.44618	7.79606	0	0	0.830343	0	0	6.79822	0	7.94016	1.03688	0	0	0	5.07563	0	0.827428	0
PF3D7_0626100	0	2.50597	8.88107	2.12082	2.19624	0	2.6382	2.37729	1.47833	0	0	0	0	1.09971	1.60264	0	7.70684	2.12553	0.712102	1.41122	10.92	0	0	0.715361	1.15379	0	1.4631	0	8.23856	3.09056	1.63355	11.0245	10.008	1.56516	0	0	0	1.49152	12.121	0	0	2.92699	0	0	0	0.890877
PF3D7_0626400	1.3409	0	0.683038	0	4.56628	6.9528	2.6382	1.26216	0	0	0	0	2.57254	6.98576	0	0	9.1587	1.81669	10.3907	0	0	2.64248	0	0	0	1.19789	7.09053	7.88502	7.7318	0	0	8.67533	6.27155	3.29513	5.8668	3.00336	0	3.67547	0	2.77444	4.07823	3.49503	0	8.30866	0	0
PF3D7_0626500	0	8.39078	2.00992	1.08166	0	6.40484	9.74774	0	0	7.69471	0	0	0	0	1.60264	0	7.26909	0	0	0	0	3.67797	0	0	0	0	0	0	6.47824	0	0	5.7524	0	0	8.27847	0	0	9.92369	0	0	0	6.21706	0	0	0	7.61938
PF3D7_0626800	5.05289	11.4625	10.6801	13.3575	11.3593	11.4591	2.16469	7.64091	11.8153	2.23381	12.0081	9.73012	11.9559	10.2372	2.83004	11.7168	12.0405	7.43083	5.59174	13.3782	9.17924	3.67797	11.4475	8.62381	11.3178	10.3023	1.4631	11.0102	7.77115	8.94832	0	8.34454	11.7516	9.56455	2.68053	9.61117	0.924165	12.1019	12.2188	10.3571	8.94731	9.45056	8.07603	0	10.0035	11.3536
PF3D7_0626900	6.06442	0	3.71263	8.52918	0	7.43308	0	0	0	0	0	0	0	0	0	8.18812	8.76909	0	0	6.97122	0	0	0	5.15633	0	0	0	0	6.17346	0	1.63355	0	7.26218	0	0	0	0	0.930488	6.18034	7.26556	0	0	0	4.69054	8.95396	0
PF3D7_0627000	0	7.74902	0	0	1.13375	1.06173	3.27936	3.43159	2.19299	0	0.642354	0	0	4.26977	6.36596	0	5.51117	2.94995	5.70197	5.51759	0	0	0	0	1.78658	0	7.21518	0	0	0	0	0	0	0	1.0581	0	0.924165	0	1.03688	3.4245	0	5.08857	5.70858	0	0	0
PF3D7_0627100	7.78288	0	8.18509	3.84776	0	0.626409	0	1.26216	2.85836	11.2032	7.72716	0	10.1001	0	8.20127	11.7002	0.781958	8.89516	0	6.72187	0	1.20852	8.6267	2.27839	1.78658	0	11.0024	0	5.54565	10.6992	9.72145	11.4713	2.68857	5.80361	1.66191	10.5982	0.924165	0	12.1093	2.29123	0	0	3.64351	11.5553	11.4071	6.41913
PF3D7_0627300	12.472	9.08724	10.0458	13.2181	11.4335	10.3882	13.4964	12.7976	11.0513	12.6566	12.1405	11.9283	10.1001	11.8916	10.7586	10.3915	7.9654	12.3282	11.0614	8.0937	12.5772	11.1833	10.2771	10.739	10.2217	10.8259	10.5954	11.215	10.9524	10.0337	13.2241	10.2989	11.1544	10.0173	11.2086	11.7461	3.55717	12.9516	9.91197	10.6428	11.9844	10.873	11.6636	7.98032	12.3761	12.0435
PF3D7_0627400	0	0	0	0	0	0	0	0	0	0	1.69755	0	0	0	0	0	0	7.90579	0	0	0	0	0	0	0	0	0	0	0	0	0	0	0	0	0	0	0	0	0	0	0	0	0	0	0	0
PF3D7_0627700	10.8303	1.73991	8.68064	5.85649	7.85484	10.2699	0	6.60732	7.32976	4.81562	4.68249	4.76029	5.02993	8.43555	0	0	8.32067	6.78552	1.82894	10.7218	6.59978	1.20852	7.14905	3.49445	7.63097	6.17337	8.31749	6.11142	6.87324	0	5.49691	2.70291	7.81439	3.67294	7.8549	10.1624	0	5.35264	1.63393	9.80235	6.92495	5.95221	6.01515	0	0	6.94445
PF3D7_0627800	11.8854	1.73991	8.67638	7.38676	10.8173	9.76103	11.1073	10.8223	0.920775	1.79459	11.9499	12.4571	11.0026	11.4367	2.83004	12.6824	0.781958	3.09898	10.4002	1.41122	10.0589	11.1922	2.12284	11.994	12.7555	0	2.6487	1.16278	10.4756	10.9602	2.38004	12.1362	11.2334	10.2393	13.2139	7.28922	10.8449	12.7954	10.1253	10.0046	11.197	12.5203	11.7943	1.40861	11.3475	2.80325
PF3D7_0628100	13.1649	10.4001	10.8949	11.3762	1.76067	1.3957	11.1164	2.72119	11.5182	13.1303	8.49842	3.27805	5.2334	14.7169	16.4238	3.01599	3.94385	1.81669	1.18674	2.93329	12.3051	12.2801	10.4532	2.07364	2.5607	4.04688	15.7252	9.9234	6.4134	2.67134	16.5295	14.7569	1.35401	3.97207	2.68053	0	10.0862	1.89443	2.38049	1.97124	11.7377	2.43389	1.46924	15.9013	7.14147	11.7838
PF3D7_0628200	10.7733	10.5674	10.1089	11.056	10.8661	7.52964	4.76169	9.27741	9.86502	11.5748	9.40509	12.809	11.0949	11.3151	8.15046	9.52647	9.59564	12.4812	10.5441	10.2179	10.9927	10.0959	10.2926	10.4965	8.667	10.3898	9.77766	12.1387	8.9484	12.2158	5.85236	8.43001	10.6354	11.6439	9.00853	9.02342	1.48294	4.11325	7.55626	10.2388	10.6822	2.61763	9.56106	7.21217	11.3114	9.8658
PF3D7_0628300	8.87219	2.77618	8.3142	0	2.53035	8.91995	9.26648	12.5162	10.4248	1.16	9.16403	0	11.17	5.35787	3.19344	1.74977	1.28625	10.9106	10.2765	0	2.37115	10.3358	11.8858	10.6944	11.6785	2.62671	2.6487	1.16278	9.69409	2.67134	8.28636	10.4611	2.68857	8.14022	10.9436	0	12.8688	1.89443	1.63393	9.38994	1.2168	11.256	12.1088	5.88065	10.1205	8.55146
PF3D7_0628400	0	0	0	0	0	5.65759	0	0	0	0	0	0	0	0	0	0	0.781958	0	0	0	1.25772	0	0	0	0	0	5.5448	0	0	0	0	3.71419	0	0	1.0581	0	0	0	1.63393	4.91698	0	0	0	0	0	0.890877
PF3D7_0628600	2.02367	4.8028	0	0	8.64345	0	10.6641	9.29036	4.3042	2.84256	0	6.659	3.89297	6.02269	8.30712	7.4712	0.781958	0	7.72956	10.2942	0	7.182	7.8297	1.19143	4.6724	2.90115	0	7.69108	6.58021	0	6.48084	5.81022	7.55264	2.78184	5.24009	6.23261	6.20368	0	7.28181	7.96168	7.22228	1.30324	0	0	4.17308	4.78049
PF3D7_0628700	1.3409	0	5.71339	0	0	0.626409	1.45515	1.26216	3.65658	0	2.72437	0	0	0	0	0.838091	0	0.880416	0.712102	5.51759	0	0	1.42102	0	0	0	0	1.16278	0.725084	0	0	3.2954	0	0	0	0	1.48294	0	0	4.21151	0	0	0	2.57639	0	3.59764
PF3D7_0628800	0	0	0	0	0	0	0	0	6.61987	0	0	0	0	0	0	0	0	0	0.712102	0	0	0	2.94692	1.19143	0	0	0	0	0	0	0	0	0	0	0	0	0	0	0	0	0	0	0	0	0	0
PF3D7_0628900	0	0	0.683038	0	0	4.36274	0	0	0	0	1.42364	0	0	0	1.60264	0	0	0	0	0	0	0	0	0	1.15379	5.2678	0	0	6.31033	0	1.63355	0	0	0	0	0	0	0	0	7.10136	0	0	0	9.01487	0	0
PF3D7_0629000	0	0	6.02646	0	8.49854	5.28763	0	1.26216	0.920775	0	1.08525	9.29331	0	0	0	0	2.75611	0	0	0	0	0	0	9.1394	1.15379	0	0	0	3.03262	0	0	0	0	0	0	0	0	0	2.64592	0	0	0	0	0	6.60051	0
PF3D7_0629100	0	0	0	0	0	5.65759	2.16469	6.02973	4.01643	0	9.40389	10.96	0	1.09971	1.60264	0.838091	4.71046	0	6.03248	11.8398	1.25772	0	6.92835	0	0	0	0	0	0	0	0	0	0	0	0	6.88645	0	0	0	0	0	0	0	0	4.96376	0
PF3D7_0629200	2.48524	0	3.71263	0	0	0	0	0	3.17603	0	0	0	0	0	0	0	7.9487	0	0	0	6.79316	0	1.42102	4.09148	0	0	0	0	5.88549	0	0	0	0	3.87909	0	0	0	0	0	3.4245	0	0	0.914093	0	0	0
PF3D7_0629300	0	0	0	0	0	0	0	0	4.3042	0	0	0	0	0	0	0	0	0.880416	0	0	0	0	0	0	0	0	0	0	0	0	0	0	0	0	0	0	9.17529	0	0	0.980892	0	0	0	0	0.827428	0
PF3D7_0629400	1.3409	0	7.6799	4.39893	4.32973	0.626409	0	0	0	0	0.642354	0	0	0	0	0	0	0	0	1.41122	0	0	0	8.88114	0	0	0	0	0	0	0	0	8.61041	0	0	1.00192	0	12.3421	1.03688	0	0	0	0	0	0	1.43755
PF3D7_0629500	0	0	0	1.08166	3.82141	0	0	0	0	0	1.69755	0	0	0	0	0	0.781958	4.08553	0	10.8165	1.25772	1.20852	0	1.19143	4.52667	0	0	0	1.20539	7.38781	0	1.07192	4.93396	0	0	1.00192	1.48294	0	2.38049	0	0	0	0	0	0	0
PF3D7_0629700	10.4281	1.11774	9.96506	11.1757	8.46967	9.65605	10.76	8.01308	11.5287	6.15727	9.6157	12.0639	10.7549	1.71643	2.83004	9.15806	9.38823	9.47485	8.72398	9.57824	10.3631	9.00451	10.2275	5.32753	11.5547	9.90282	6.58313	11.6532	9.76727	5.493	3.76729	10.5708	10.9149	10.1711	10.957	9.13312	8.34442	9.89377	11.289	10.6402	10.1664	8.97019	9.32683	2.10757	11.4553	11.2339
PF3D7_0629800	0	6.83917	0	1.69285	0	0	0	0	0	0	0	7.69286	0	0	0	0	0	0	6.17946	1.41122	0	0	0	0	0	0	0	0	4.11478	0	0	0	0	0	0	0	0	0	8.63489	8.43331	0	0	4.22402	0	0	0
PF3D7_0629900	0	0	0	0	0	0	0	0	0	0	7.15887	0	0	1.09971	0	0	0	0	0	0	0	0	0	4.5125	0	0	0	0	0	2.67134	0	0	0	0.985171	0	0	0	0	0	0.980892	0	0	4.35448	0	0	0.890877
PF3D7_0630100	0	0	0	0	0	0	0	0	0	0	0	0	0	0	0	0	9.08798	0	0	0	1.25772	0	0	0	0	0	0	0	6.46763	0	0	0	0	0	0	0	0	0	0	8.65859	0	0	9.94574	0	0	8.5775
PF3D7_0630200	1.3409	0	0	0	0	0	0	0	0	0	0	0	0	0	0	0	4.8962	5.34065	0	0	0	0	0	0	0	0	0	0	0	4.74292	1.63355	0	0	0	1.0581	0	0	0	1.03688	0	0	0	0	0	0	0
PF3D7_0630300	0	8.43046	0	0	9.4652	0	1.45515	0	8.17287	0	10.1726	0	7.60721	0	0	0	0	0	8.18041	4.3865	0	2.30247	0	0	0	0	0	0	6.42441	7.50334	0	0	4.35422	0	7.77874	0	0	0	10.6255	0	3.16121	0	4.73591	0	1.73273	5.98559
PF3D7_0630400	2.02367	0	1.14472	0	0	0	0	0	0	0	0	0	0	2.14709	0	0	0	0	0	0	0	0	3.23093	0	0	0	1.4631	0	1.20539	0	0	0	0	0	0	0	0	0	0	0	0	6.09845	0	0	0	7.11419
PF3D7_0630500	8.69674	0	0	0	0	0	0	0	4.59821	8.11658	0	0	0	7.85028	0	0	8.98317	10.4549	5.9305	0	0	1.85679	0	0.715361	0	2.28751	0	0	9.53303	1.05244	0	8.59947	6.78051	0	1.0581	9.71808	0	8.44281	11.0429	4.86972	0	0	0	0	7.97696	9.04468
PF3D7_0630600	10.0357	0	10.5849	5.82842	8.50329	0	9.85745	1.92489	7.29736	2.23381	9.96404	12.0848	7.53975	10.5852	0	13.1574	0.781958	1.81669	8.62717	1.41122	2.71473	1.20852	11.5086	0	0	9.06108	0	8.50777	9.21413	12.2284	12.7906	10.5337	3.00054	10.3156	7.65251	8.7453	0	0.930488	0	11.7055	6.84411	10.9392	0	9.60197	0	9.42058
PF3D7_0630700	0	0	0	1.08166	0	4.40037	0	0	0.920775	0	1.69755	1.96353	0.992559	0	1.60264	0.838091	0	0.880416	1.18674	0	0	0	0	0.715361	1.15379	1.19789	2.6487	0	0.725084	1.05244	0	0	0	0	1.0581	0	0.924165	0.930488	0	0	0	0	0.914093	0	0	0
PF3D7_0630800	1.3409	0	1.14472	0	0	1.3957	0	0	0	1.16	0	0	0	1.09971	0	0	0.781958	0	2.27177	0	3.22451	0	7.26374	0	0	2.62671	3.91227	0	0	0	5.27983	0	0	0	0	0	0	5.53282	0	3.28735	0	0.794032	0.914093	0	0	3.11914
PF3D7_0630900	0	0	0	1.08166	0	0	0	0	0	3.73832	0	0	0	2.74751	0	0	0	0	0	0	1.25772	0	0	0	0	0	0	0	0	0	0	6.90738	0	0	0	2.81065	0	0	0	0	5.82325	0	0	0	0	0
PF3D7_0632500	1.3409	0	6.53976	0	0	0	0	3.90548	0	0	0	0	0	0	0	0	1.28625	0	0	0	0	0	0	0	0	0	0	0	0	0	0	0	0	0	0	0	0	0	0	0	0	0	0	0	0	0
PF3D7_0632600	0	0	7.53198	0	0	0	0	0	0	0	0	0	0	0	11.4853	0	6.5627	0	0	0	0	0	0	0	0	0	0	0	0	0	0	0	0	0	0	0	0	0	0	0	0	0	0	0	0	0
PF3D7_0632700	0	0	0	0	0	0	0	0	0	0	0	0	0	0	0	0	0	11.1494	0	0	0	0	0	0	0	0	0	0	0	0	0	0	0	0	0	0	0	0	0	0	0	0	0	0	0	0
PF3D7_0700800	0	6.58159	0	0	0	0	0	0	0	0	0	0	0	0	0	0	0	0	0	0	0	0	0	0	0	0	0	0	0	0	0	0	0	0	0	0	0	0	0	0	0	0	0	0	0	0
PF3D7_0701100	0	0	0	0	0	6.92725	0	0	0	0	0	0	0	0	0	0	0	0	0	0	0	0	0	0	0	0	0	0	0	0	0	0	0	0	0	0	0	0	0	0	0	0	0	0	0	0
PF3D7_0701600	0	0	0	0	0	0	0	0	0	0	0	0	0	0	0	0	0	0	0	0	0	0	0	0	0	0	7.95848	0	0	0	0	0	0	0	0	0	0	0	0	0	0	0	0	0	0	0
PF3D7_0702100	1.3409	5.39069	6.32774	4.90825	8.60415	0	0	9.77097	0	9.0347	0	0	0.992559	0	0	0	0	7.97974	4.62135	0	0	0	0	0	0	0	1.4631	0	0	0	0	0	10.1049	8.60326	8.77901	0	0.924165	0	0	0.980892	0	0	0	0	0	0
PF3D7_0702200	0	0	0	0	0	0	0	0	0	0	0	0	0	0	0	0	10.4766	11.0641	0	0	0	1.20852	1.42102	0.715361	0	0	0	0	0	0	0	0	0	0	0	0	0	0	0	0	0	0	0	0	0	0
PF3D7_0702300	0	0	0	0	0	0	0	0	0	0	0	0	0	0	0	0	0	0	0	0	0	0	0	0	0	0	0	0	8.89003	0	0	0	0	0	0	0	0	0	0	0	0	0	0	0	0	0
PF3D7_0702400	0	0	0	0	0	0	0	8.33389	0.920775	0	3.54307	0	2.31	0	0	0	0	8.03629	3.11408	0	0	0	0	0	0	1.19789	0	0	5.15416	8.5622	0	6.82562	0	6.27435	0	7.98682	0	0	0	0	0	0	5.77998	0	0	3.37814
PF3D7_0702500	0	0	0	0	0	0	0	0	3.84769	0	7.27314	0	0	0	0	0	0.781958	0	0	0	0	1.20852	0	0	0	0	0	0	0	0	0	0	0	0	0	0	0	1.49152	0	0	0	0	0	0	0	0
PF3D7_0702600	0	0	4.85069	8.41112	0	0	6.21252	0	0	0	0	0	0	0	0	8.01881	0	0.880416	0	0	0	0	0	0	0	1.84321	7.91713	0	5.48384	0	0	6.40547	0	6.3968	0	0	0	0	0	0	0	0	0	0	0	0
PF3D7_0702900	1.3409	0	0	0	0	2.26484	0	6.14826	0	0	0.642354	0	0	0	0	0	0	0	0	7.23234	0	0	2.12284	0	0	6.90751	0	0	0	0	0	5.99609	1.35401	0	0	1.00192	0	0	8.2525	0	5.7183	0	1.46924	0	4.45365	4.30704
PF3D7_0703000	0	0	0	0	0	0	11.602	1.26216	9.70286	0	8.20681	0	0	0	0	0	0	0	0	10.9447	0	1.85679	1.42102	0	1.15379	8.74593	0	10.7967	8.11147	11.471	0	0	1.35401	10.9396	10.5855	9.81441	0	10.6528	1.03688	7.61277	9.77538	1.30324	9.58783	0	0.827428	0
PF3D7_0703200	4.58474	0	9.48649	8.21908	0	0.626409	0	9.42266	6.58003	9.2401	5.18329	0	0	1.09971	0	2.05337	10.0182	0	5.01218	0	5.46357	1.20852	0	10.0708	10.372	8.30127	0	0	8.20702	4.26744	9.54182	2.43534	7.67852	0	7.73544	8.73854	0	0	10.2098	5.42185	0	2.43389	5.65894	0	5.88482	7.71633
PF3D7_0703400	7.87996	0	0	1.08166	1.13375	9.27174	0	0	0	1.16	0	0	6.61459	1.09971	0	0	0	0	0.712102	3.21694	0	0	1.42102	1.19143	1.15379	0	0	0	6.62862	0	0	0	0	0	0	8.65129	1.48294	3.56938	2.87001	0	0	0.794032	6.56597	0	3.65739	0
PF3D7_0703500	5.60068	0	8.4251	9.67838	0	5.52759	0	12.4697	8.63823	10.0145	10.0189	1.29282	10.9305	9.38495	0	6.28897	0.781958	0	8.20245	4.69457	6.32728	2.30247	8.25904	9.48525	0	1.19789	0	1.16278	9.52538	8.59061	9.06932	7.7691	6.08571	9.20625	9.16086	0	1.48294	13.1753	10.2786	0.980892	9.00423	1.67886	3.92126	0	2.49751	7.48824
PF3D7_0703600	2.02367	0	5.98569	1.69285	1.76067	2.91162	0	1.92489	0	8.92538	0	1.29282	0	1.71643	9.61324	7.12549	0.781958	0	0	6.62816	0	0	0	0	0	1.19789	3.29057	5.97601	3.81352	8.73216	7.27147	1.07192	3.66353	0	0	0	0	0	0	5.17203	0	5.64882	0	6.23777	4.10977	6.54326
PF3D7_0703700	0	0	8.8643	1.08166	0	0	8.97341	0	9.79567	9.55387	8.71415	5.73342	9.10923	0	0	1.36478	10.0499	0	0	1.41122	8.28828	1.20852	0	0.715361	0	0	0	8.98785	2.47793	0	0	0	0	0.985171	7.45312	0	0	0	0	8.46148	0	0.794032	0	5.79725	10.2592	5.55865
PF3D7_0703800	0	0	0	0	0	0	0	0	0	0	0	0	0	0	0	0	0	0	0	0	0	0	0	0	0	0	0	0	0	0	0	4.65815	0	0	0	0	0	0	0	0	0	4.65645	0	0	0	0
PF3D7_0703900	7.87054	1.11774	7.54139	8.35811	1.13375	6.7418	0	1.26216	0.920775	1.16	0	0	0.992559	8.08095	1.60264	1.36478	0.781958	0	1.18674	2.93329	1.91929	1.20852	0	6.01229	0	3.92926	1.4631	1.16278	0	0	2.38004	10.285	0	1.9777	4.27777	0	0.924165	1.49152	1.03688	7.10136	1.86734	1.30324	6.59266	6.74023	9.21876	4.42648
PF3D7_0704000	10.4708	0	8.25252	9.27502	9.79498	9.17192	9.47507	2.37729	4.48769	9.67865	9.32661	11.2003	9.8243	8.36727	1.60264	0	0.781958	0.880416	0	9.95631	3.89838	1.85679	5.58427	1.83494	2.22495	10.1997	2.17441	0	8.7999	0	11.8516	5.59681	8.54278	11.055	10.2224	10.1459	0.924165	0.930488	0	9.97279	10.4383	4.56994	3.74215	10.0545	10.1483	9.89716
PF3D7_0704100	12.0803	4.38483	9.31194	9.62226	2.53035	0	2.6382	1.26216	10.1579	10.1014	9.32534	1.29282	10.6637	11.1558	11.877	7.33706	10.3091	0.880416	1.54328	4.1372	10.1606	0	11.1745	1.19143	6.19523	7.83763	11.5525	9.36109	8.39786	2.07797	11.9576	10.3363	9.76898	8.08404	8.69108	6.34364	0	0.930488	1.63393	10.6946	8.12465	9.48052	0	10.6254	10.0046	9.85918
PF3D7_0704200	7.75243	0	0.683038	0	0	9.72162	0	8.78182	10.4818	0	0	1.29282	0	9.99851	0	0	0	0.880416	8.35084	12.1689	0	0	11.4414	0.715361	12.6301	0	1.4631	0	8.36395	7.35032	1.63355	2.10658	10.6751	10.472	3.27164	9.79663	0.924165	0.930488	3.76781	2.29123	3.16121	6.67638	5.41163	0	0	2.6149
PF3D7_0704300	11.1259	0	9.17053	0	8.88125	9.21083	1.45515	8.86639	9.76638	9.26926	10.426	0	8.70963	10.1294	1.60264	0	0	9.62836	9.97004	4.94829	9.53083	8.93279	4.28209	8.45727	6.49863	8.19698	1.4631	6.78165	8.42278	6.47689	10.1343	9.70249	9.41	8.07359	10.0782	10.2242	0	0	4.15612	8.52387	9.07679	8.49726	1.86914	3.83173	3.46842	10.8723
PF3D7_0704500	9.82504	1.11774	8.5162	11.8493	1.13375	4.15828	9.15188	8.28944	5.01166	11.4993	6.21867	0	7.92178	10.3986	0	7.55818	0	7.42378	11.0967	1.41122	8.85447	1.20852	8.97821	4.19622	6.62933	9.136	0	6.97874	8.95031	0	5.35587	2.10658	3.36979	7.60696	8.85515	1.00192	0	0	0	5.84483	4.70938	5.89998	0.914093	1.40861	0	9.77024
PF3D7_0704600	6.79937	1.11774	8.81278	6.75731	8.11932	9.62559	8.17195	8.06674	10.211	10.255	9.26612	10.5636	9.09624	9.3424	11.9817	1.36478	5.74203	1.81669	11.36	4.59901	9.59192	5.55106	9.35975	9.60543	7.43043	5.97988	8.55842	0	9.70655	11.3569	11.854	10.858	6.88867	8.31901	9.08239	9.68156	0	10.2922	11.5007	10.7047	9.51833	8.46166	8.31512	11.8454	6.76365	9.62327
PF3D7_0704700	0	6.45262	6.64825	1.08166	0	0.626409	0	0	1.47833	0	0	1.96353	2.98695	7.45858	9.40793	0	0	0	1.18674	1.41122	7.02657	0	2.94692	0	0	0	6.08249	0	4.61517	5.77352	0	8.11717	0.830343	1.9777	1.0581	5.3613	0	0	8.95227	0	3.83218	2.61763	1.46924	5.15992	0	4.82465
PF3D7_0704800	8.75421	11.1879	7.00179	8.74352	0	9.45949	1.45515	0	10.662	11.4511	9.64329	1.29282	11.1253	10.5668	14.5368	1.36478	8.07339	9.66019	8.44895	0	10.8136	0	4.51164	9.92223	1.15379	1.84321	12.3613	1.16278	5.96305	0	13.7033	12.7326	9.62855	11.7824	8.83478	0	11.4534	7.11582	9.55656	9.78015	1.2168	8.49139	0	13.626	9.00704	11.3871
PF3D7_0705000	8.55103	0	3.8401	4.05577	2.53035	0	0	0	8.6285	8.25128	0	8.76826	0	7.90635	0	8.05345	1.28625	0	5.61071	8.65331	3.89838	9.12119	6.3493	6.5259	0	2.28751	0	8.91936	4.76128	8.14707	0	1.68008	1.73739	0	1.0581	8.92865	0	0	0	5.3887	0	0.794032	0	2.92965	8.83666	1.43755
PF3D7_0705100	11.2234	1.11774	9.74247	10.4909	10.1507	0	11.6442	0	5.72251	11.0654	9.79217	0	9.47093	10.2508	0	10.74	11.4036	9.65117	3.6424	1.41122	11.481	1.20852	2.12284	1.19143	1.78658	10.0008	0	11.1449	8.89992	0	10.0848	9.90514	7.21762	11.3727	10.3233	10.3897	1.48294	0	11.2168	2.29123	11.6922	8.99945	2.18191	11.3234	10.4333	11.579
PF3D7_0705200	0	0	0	0	0	0	0	0	0	0	0	0	0	0	0	0	1.28625	0	0	0	0	0	0	0	0	1.19789	0	0	5.20613	4.00329	0	0	6.88867	0.985171	0	0	0	0	0	2.77444	7.34487	0	0	0	0	0
PF3D7_0705300	3.11527	1.11774	9.8228	0	3.2265	1.06173	12.4586	9.79388	8.66387	8.00314	8.06898	0	6.17511	9.09948	0	4.87561	10.3763	0	10.5872	1.41122	10.9283	1.85679	10.281	9.01246	0	12.2224	1.4631	11.5586	10.1471	6.29151	10.1768	11.8035	9.82945	12.0241	11.777	8.52347	1.48294	0.930488	12.0651	10.3836	11.8501	11.0296	10.0214	8.69017	10.8015	9.02352
PF3D7_0705400	4.27776	2.77618	7.20492	3.73131	0	1.06173	2.16469	1.92489	8.54472	0	9.14558	0	2.31	1.09971	0	2.30405	6.05466	0	0.712102	0	9.85291	9.85983	2.59294	3.31998	1.78658	2.28751	0	1.79816	8.69014	2.67134	2.38004	1.68008	5.04012	1.56516	8.22729	1.00192	0	2.68606	2.05497	1.97124	2.31409	1.30324	1.86914	0	0	2.80325
PF3D7_0705500	12.4735	10.5211	10.6673	9.59544	7.72242	8.24205	11.217	10.4421	11.0163	10.2594	8.23394	0	11.7362	11.9046	11.2582	8.67603	11.6043	11.457	6.20464	6.03838	10.8258	5.28611	10.4358	9.77462	8.97511	10.2709	12.3068	9.97404	7.65909	10.7378	11.6206	10.2104	8.85305	9.51905	8.49299	8.05368	1.48294	9.84771	11.2583	8.80396	10.3057	9.10705	7.40869	11.7728	10.1523	11.5089
PF3D7_0705600	0	0	0.683038	0	3.69408	0	0	0	0	0	0	9.45704	0	0	0	0	0.781958	0	0	0	0	0	0	0	0	2.28751	0	0	2.78177	0	0	0	0	0	4.27777	0	0	0	0	0	5.39415	0	0	0	0	0
PF3D7_0705700	4.02953	9.12703	5.97184	7.75062	6.77715	6.39556	6.31076	8.30228	7.65789	0	0	0	5.60009	0	0	0.838091	5.68264	7.26721	7.74681	9.31056	0	2.64248	7.85082	5.63761	7.767	0	0	9.02263	6.89715	1.65447	0	5.09029	7.15599	0	3.68975	5.43002	0	0	5.85291	5.9845	7.82101	6.90562	5.47037	0	7.67189	6.51658
PF3D7_0705800	0	0	0	0	0	6.7418	0	0	0	0	5.53701	0	0	0	0	0	0	0	0	0	0	0	0	0	5.77871	0	1.4631	0	0	0	0	2.92853	0	0	6.26215	0	0	0	0	1.97124	0	0	1.46924	0	0	0
PF3D7_0705900	0	1.73991	0	2.12082	2.19624	1.06173	0	1.26216	0	3.59827	5.22715	0	1.57503	0	0	1.36478	0	1.42321	7.51478	0	2.37115	1.20852	0	0	1.78658	0	0	1.16278	0.725084	0	0	0	0	6.64291	0	1.00192	0	0	1.03688	2.96639	1.2168	0	0	0	0	0
PF3D7_0706000	11.5072	11.5999	8.86805	11.6766	10.1568	10.1002	13.5658	11.8364	11.3992	12.0353	11.4225	9.53525	7.3339	10.9536	0	12.6474	10.2136	11.309	10.3824	1.41122	11.5503	9.40124	12.1246	11.302	13.1266	11.4959	6.9944	12.0137	11.0427	12.4672	11.5696	9.45762	11.9425	11.7593	12.0004	9.46327	5.17016	9.61585	7.03806	10.0504	9.71529	8.79534	11.5814	2.92965	11.2402	11.5084
PF3D7_0706100	1.3409	0	8.68489	0	0	0.626409	9.07009	11.1667	8.44841	6.62252	0	10.3827	8.48497	2.14709	2.34311	0.838091	9.18211	8.69309	0	1.41122	7.41552	7.98882	5.6818	0.715361	10.1659	7.91702	1.4631	9.68584	7.70044	0	2.38004	11.2638	8.11493	8.49775	5.60336	9.795	11.3455	8.41627	10.5363	10.0921	11.0906	0	6.07315	7.73347	7.38152	8.90768
PF3D7_0706300	0	0	0	0	0	3.50216	0	0	0	0	0	0	0	0	0	5.49538	1.28625	1.42321	0	4.86857	0	0	0	3.22414	0	0	0	0	0	0	0	0	0	0	0	2.325	3.76194	0	0	0.980892	0	0	0	0	2.9947	0
PF3D7_0706400	0	3.37304	2.81868	0	8.18591	6.33854	0	6.20406	4.36799	0	0.642354	1.29282	4.2338	0	0	2.51755	0	2.12553	0	2.93329	0	0	2.94692	4.09148	2.22495	6.65307	0	0	0.725084	3.09056	0	1.68008	7.46004	0.985171	4.10708	0	0	0	1.63393	0	1.2168	0	3.01348	0	5.80712	5.33263
PF3D7_0706500	6.22087	6.24574	3.89984	8.39207	0	3.19468	0	1.26216	7.36926	6.64048	4.83202	7.41497	10.3645	0	0	8.0956	3.37198	0	8.35646	4.3865	7.21398	10.5171	5.03902	11.2776	9.56846	7.01246	0	9.70738	8.60076	7.10227	0	3.83053	9.48555	8.61772	5.6662	5.58872	0	8.26304	1.03688	9.26537	0	4.69783	10.6668	7.89263	9.16721	10.8945
PF3D7_0706600	0	0	4.88065	0	0	0	0	0	0	0	0	0	0	0	0	0	0	0	0	0	0	0	0	0	0	0	0	0	0	0	0	0	0	0	1.0581	0	0	0	0	0	0	0	0	0	0	0
PF3D7_0706700	0	9.93198	8.24678	0	0	9.68683	0	0	10.2779	10.5984	0	0	0.992559	0	1.60264	11.6085	0.781958	0	0	0	0	0	0	0.715361	9.34483	0	11.6177	0	0	0	0	4.59376	0	11.5137	0	0	0	0	2.87001	9.7657	0	1.30324	0	3.21321	0	0
PF3D7_0707200	9.58986	1.11774	0	2.71861	3.5544	0	9.98691	0	0.920775	9.88863	0.642354	1.29282	8.63975	10.7426	7.14518	0	0.781958	0.880416	0	4.69457	8.13251	1.85679	4.61403	2.6171	2.22495	4.7485	0	1.16278	6.78202	1.65447	10.2207	4.38129	1.35401	7.265	6.1784	1.00192	0	0	0	0	0	0	5.95472	6.86836	1.34995	10.2598
PF3D7_0707300	12.4587	1.11774	7.44943	10.1086	0	0	9.1868	1.26216	0.920775	12.9313	1.42364	0	0.992559	13.3538	13.9891	1.36478	0	0.880416	0.712102	0	11.2802	1.20852	0	0	1.15379	9.20721	14.5155	1.16278	2.47793	1.05244	13.9946	12.3119	0	10.3668	9.51679	1.00192	7.14894	0	0	1.55943	1.86734	7.35045	0	13.9671	1.34995	11.5038
PF3D7_0707400	9.48573	0	0.683038	3.84776	0	2.68643	4.453	1.26216	0	7.79435	1.69755	0	0	9.9774	9.35955	0.838091	0	0	0	0	0	0	0	1.83494	0	10.9069	7.81952	0	3.34226	5.80158	0	1.07192	5.81367	0	0	0	0	6.7291	0	0	0	0	3.16341	8.79601	0	5.77666
PF3D7_0707700	6.96786	0	9.34321	7.4341	9.03039	8.69238	6.69723	10.0225	5.3003	10.6864	8.01994	0	5.37775	8.90678	5.45209	0	2.59365	0	0	0	7.84017	1.20852	10.4253	8.89093	10.2554	4.81633	7.26547	8.52243	3.81352	7.78907	5.95373	5.83828	7.21762	8.42149	7.41703	8.92865	5.97575	4.67015	1.03688	6.74324	2.31409	3.0599	5.38134	6.98603	8.88709	10.4213
PF3D7_0707800	0	1.73991	0	8.81321	5.33668	6.39556	1.45515	0	8.10897	1.79459	7.60779	0	7.97949	1.09971	0	0	0	0	0	1.41122	6.71889	2.64248	4.40143	0	5.4553	0	3.00504	8.14071	0	0	0	4.45564	4.11605	3.14346	0	0	8.47753	0	0	6.80736	0	2.43389	0	7.92246	6.2207	4.24339
PF3D7_0708000	0	0	0	0	0	0	0	0	0.920775	0	6.77147	0	0	0	0	0	0	0	0	9.38407	0	5.90678	0	3.31998	0	0	0	0	0.725084	1.05244	0	0	0.830343	0	0	0	0	0	0	0	0	0	0	0	0	0
PF3D7_0708200	0	8.98767	9.03055	0	0	1.3957	0	0	0	1.16	10.6719	0	0	0	0	0.838091	0	0	0	0	1.25772	0	1.42102	0	0	0	0	0	6.47824	0	0	0	0	0.985171	0	0	0	0	0	0	0	4.81531	0	0	0	0
PF3D7_0708400	0	1.11774	6.47249	3.60463	3.02957	9.49905	0	0	0	1.16	9.52196	0	1.57503	0	0	0.838091	0.781958	0	0.712102	5.09561	0	9.54742	0	3.85597	0	7.66441	1.4631	1.16278	0.725084	6.90952	0	0	0	7.86513	0	0	0	8.27996	0	0	1.2168	0	7.14585	0	6.36325	0
PF3D7_0708500	0	0	0	3.84776	0	3.10636	2.9941	0	0	0	0	0	0	0	0	0	0	0	0	1.41122	0	0	0	9.69976	0	0	0	0	7.96835	0	0	0	5.3737	0	0	0	0	0	0	0	0	1.67886	0	0	0	0
PF3D7_0708600	2.02367	1.11774	0.683038	7.22391	0	8.00614	0	0	2.19299	0	1.08525	0	0.992559	0	0	0	8.81591	0.880416	0	1.41122	7.43884	0	1.42102	0	0	0	0	0	0.725084	0	0	0	0	0	0	0	0	0	0	0	0	8.6839	0.914093	0	0	0.890877
PF3D7_0708700	0	0	0	8.76589	0	1.06173	1.45515	0	0	0	0	0	0	0	0	1.74977	1.65919	0	0	0	0	0	0	0	5.09062	0	1.4631	2.23777	0	0	0	0	1.35401	0	0	0	0.924165	0	0	0	0	0.794032	0	0	0	0
PF3D7_0708800	0	0	7.96502	11.7068	1.13375	7.56321	0	9.5055	1.47833	0	0	9.84603	6.62909	0	0	0	6.20292	11.7046	9.25378	3.45388	0	3.94683	6.46341	8.36479	9.86037	8.30718	0	10.0039	0.725084	5.27021	0	3.93819	9.51806	7.54778	5.63512	10.9854	0	1.89443	11.524	5.21048	8.15848	0	1.86914	0	3.82444	9.82562
PF3D7_0708900	0	9.89345	6.24952	11.2169	0	8.90039	0	0	6.83829	0	0	0	0.992559	0	0	0	9.27552	9.79876	0	0	0	1.20852	1.42102	0.715361	0	0	0	0	6.56039	0	1.63355	0	0.830343	0	0	10.3269	0	0	0	0.980892	0	5.49297	1.46924	1.40861	4.17308	0
PF3D7_0709000	0	1.73991	1.14472	0	0	10.4172	0	1.92489	0	0	0	0	1.57503	0	0	0	0	0.880416	0	0	0	0	0	0	0	1.19789	2.17441	10.759	6.6569	11.8596	0	0	0	0	0	0	0	0	8.59621	0	0	0	0	2.10757	0.827428	0.890877
PF3D7_0709100	0	7.96033	6.9391	8.96597	8.17998	0.626409	3.27936	2.37729	9.53238	0	7.5657	5.27433	11.3677	0	2.34311	2.51755	8.72317	7.97974	8.42236	1.41122	6.51454	2.30247	7.66057	7.98084	0	9.66598	0	5.43036	4.11478	1.65447	1.63355	6.32841	7.15599	5.90142	11.4313	3.17334	1.48294	11.9135	3.23485	4.13362	8.85955	8.97861	0	0	6.8915	6.47562
PF3D7_0709200	0	0	0	0	0	0	0	0	0	0	6.72633	0	0	0	0	7.73394	0	0	0	3.45388	0	0	0	0	0	0	0	0	0	0	0	0	0	0	0	0	0	0	0	2.55297	0	0	0	0	0.827428	1.83305
PF3D7_0709300	1.3409	1.11774	9.21237	11.2344	0	0.626409	0	0	0	0	8.215	0	0	0	0	0	9.85747	6.65918	11.0119	4.1372	1.25772	13.0615	1.42102	1.83494	0	1.19789	0	11.9163	10.6522	7.39704	2.38004	8.6359	10.3755	1.56516	0	1.00192	0	11.8026	4.92837	10.8871	2.31409	12.2889	9.83415	0	10.2213	0
PF3D7_0709400	0	11.4108	9.11016	11.5366	10.3354	8.63631	2.9941	10.3919	9.24659	11.3151	10.7501	1.29282	10.3656	2.74751	0	9.36351	2.41055	7.47922	10.8497	8.24342	8.8414	2.91744	11.4133	10.5853	8.16199	7.31173	2.17441	11.4776	10.3827	11.9316	1.63355	6.16073	7.25485	11.6567	10.0147	7.92864	7.26294	7.46555	9.96151	10.7905	9.6092	11.0372	9.88632	2.92965	10.4293	10.2242
PF3D7_0709500	0	0	0	0	0	0	0	0	0	0	0	0	0	0	0	0	0	0	0	4.3865	0	0	0	0	0	0	0	0	0	0	0	0	0	0	0	0	0	0	0	0	2.31409	5.58408	0	0	0	0
PF3D7_0709700	2.48524	6.66713	0	1.08166	6.57513	0	0	0	1.47833	1.16	3.90899	0	1.57503	1.71643	0	0.838091	0	1.42321	0	0	8.88451	0	5.17922	1.19143	0	2.62671	8.06644	8.06931	5.18038	2.89613	3.76729	10.7225	2.28999	1.9777	1.66191	0	0	0	0	6.57664	1.86734	1.67886	5.18489	2.10757	2.03495	4.94956
PF3D7_0709800	0	0	1.14472	0	0	0.626409	0	0	0	0	0	1.29282	0.992559	0	4.11235	0	0.781958	0	0	0	0	1.85679	7.11453	0	1.15379	0	0	1.16278	0	0	0	1.07192	0	7.7905	1.0581	7.69731	0.924165	0	0	0.980892	0	3.29381	0	1.40861	0	0
PF3D7_0709900	6.16031	0	0.683038	1.08166	1.13375	0.626409	0	1.26216	8.17287	0	7.46854	1.96353	0	0	1.60264	0	7.64596	0	9.86733	2.93329	1.25772	0	7.19932	0	1.15379	4.94312	6.44449	0	1.85279	6.33054	9.10832	0	0	0	6.97098	0	0	6.02946	1.63393	0.980892	0	6.86077	0.914093	10.3949	0	7.38878
PF3D7_0710000	8.21376	2.1732	7.22257	9.59752	8.84799	8.77349	5.23184	10.7817	5.90561	9.35335	8.16514	0	8.21395	1.09971	1.60264	10.553	4.8962	8.80852	9.91006	2.57987	8.20911	8.72053	9.93783	6.41089	6.62933	7.57912	1.4631	8.33034	9.68611	10.4462	0	9.62807	8.09864	7.91283	10.846	5.49561	0.924165	9.21963	1.03688	9.09088	7.82944	1.9766	3.29922	2.10757	9.42788	7.10526
PF3D7_0710100	0	1.73991	1.14472	0	4.1473	0	0	1.92489	0	0	0.642354	0	0	0	0	0	0	0	0	1.41122	1.25772	0	0	0	0	0	0	0	1.5651	1.65447	0	0	0	1.56516	1.66191	0	0	0	0	2.77444	0	2.22329	2.4388	0	0	2.80325
PF3D7_0710200	6.33486	6.63352	5.7785	8.79519	0	8.42206	0	1.92489	3.02593	1.16	9.75426	7.91714	8.95089	6.54832	0	8.32907	8.85454	5.42778	9.01484	6.62816	7.31827	9.47219	1.42102	10.2258	9.17484	8.44212	5.79356	7.15211	8.31746	7.99745	11.0884	6.16073	8.46232	9.08138	7.90786	8.68331	2.1986	3.86679	7.93052	8.20483	8.29248	9.31084	5.82569	5.01977	2.28469	8.47731
PF3D7_0710400	0	9.45266	4.34884	0	0	0	0	0	0	0	6.87161	0	0	0	0	9.28917	8.05008	0	9.10956	1.41122	0	0	0	0	0	7.20189	0	0	2.29807	0	0	0	3.74951	0	0	0	0	0	0	5.0071	0	5.73085	0	0	0	0
PF3D7_0710500	0	2.77618	0	0	0	3.10636	0	0	0	0	0.642354	0	0	0	0	0	0	0	0	1.41122	0	7.80652	0	1.19143	1.15379	0	0	0	0	0	0	0	0	0	0	0	0	0	8.3855	0	0	0	1.46924	0	3.74333	0
PF3D7_0710600	3.35029	9.85569	6.93196	1.08166	7.68104	10.0434	0	10.3383	6.23132	0	9.27137	0	5.91606	0	0	10.9602	1.65919	9.0149	5.04043	8.39337	9.03365	9.16797	10.1761	11.068	1.15379	10.9585	0	3.60288	8.866	9.78768	4.82455	9.08852	10.2233	8.4256	6.81333	8.68331	0	10.4915	1.03688	8.11141	0	9.13368	11.7561	1.40861	7.96806	7.6927
PF3D7_0710700	0	4.53801	0	0	6.64566	2.80341	0	0	3.02593	0	4.9414	0	1.98882	1.09971	0	0	0	4.56709	6.07407	7.80342	5.92649	1.20852	0	5.61889	6.81344	1.84321	0	0	1.20539	0	0	0	0	0	0	2.00288	0	0	6.73035	2.29123	3.16121	0.794032	0	0	0	5.61002
PF3D7_0710800	0	10.1303	7.85613	1.08166	7.70601	8.29545	8.84268	7.85648	6.1966	7.08289	9.08875	6.36114	0	6.56583	5.07003	7.30867	1.28625	10.7195	9.72445	5.46435	7.88331	12.2116	8.58948	7.42411	9.88113	0	5.43189	6.89111	6.86518	0	6.17978	6.72399	8.60753	0	7.01992	8.22783	0	0	7.35779	7.86858	9.48939	0	10.3087	6.23777	4.17308	7.09628
PF3D7_0710900	0	0	0	0	0	0	0	0	0	0	5.60509	0	0	0	0	0	0	0	0	0	0	0	0	0	0	0	0	0	0	5.09994	0	0	0	0	0	0	0	0	0	0.980892	0	0	0	0	0	0
PF3D7_0711000	0	3.5274	2.81868	0	8.56374	10.0995	0	1.26216	8.27207	0	2.45601	0	0	8.58475	0	3.2727	0	0	0	6.80986	0	0	0	1.83494	0	3.8012	0	0	0	6.52816	0	0	0	0.985171	0	0	0	8.98185	9.68562	9.68096	0	0	8.47427	0	8.27267	0
PF3D7_0711100	0	0	4.11678	0	3.5544	0	4.05975	0	0.920775	0	0	0	0	0	0	0	0	4.61738	4.79722	0	0	0	0	0	0	3.50491	0	0	0.725084	0	0	0	6.82079	0	0	0	0	0	0	0	0	4.9584	0	3.83173	0	0.890877
PF3D7_0711200	0	0	2.00992	0	0	0	0	0	0	0	3.61087	0	0	0	0	0	0	0	0	0	0	0	0	5.30428	0	0	0	0	7.15684	0	0	1.07192	8.88665	4.43099	0	0	0	0	0	0	0	4.65645	0	0	0	0
PF3D7_0711300	0	0	2.54699	0	0	0	0	0	0	0	0	0	0	0	0	0	0	0	0	0	0	0	0	4.93202	0	0	0	0	3.24625	2.40495	0	0	0	0	0	0	0	0	0	0	0	4.92394	0	0	0	4.24339
PF3D7_0711400	0	0	0	0	0	0	0	0	0	0	6.24024	0	0	0	0	0.838091	0	0	8.0988	0	0	2.91744	0	2.76066	0	0	0	0	3.87901	0	0	0	0	0	0	0	0	0	0	6.04956	0	0	3.16341	0	0	0
PF3D7_0711500	1.3409	1.11774	8.32514	10.971	11.077	10.1425	1.45515	2.37729	11.188	0	8.17076	0	0	0	2.34311	11.3588	0	0	4.08362	0	0	1.20852	0	0	1.15379	0	0	0	9.67347	0	2.38004	0	7.04135	1.56516	7.90786	12.7264	0	9.64226	13.1681	5.63472	1.2168	0	12.4998	1.40861	0	8.93815
PF3D7_0712300	0	0	0	1.08166	0	0	0	0	0	0	0	0	0	0	0	0	0	0	0	0	0	0	0	0	0	0	11.2742	0	1.85279	0	0	0	0	0	1.0581	0	0	0	0	0	0	0	1.46924	0	0	0
PF3D7_0712600	0	0	0	0	0	0	0	0	0	7.90252	0	0	0	0	0	0	0	0.880416	0	0	1.25772	0	0	0	0	0	0	1.16278	0.725084	0	0	0	0	10.8436	0	0	0	0	1.03688	0	0	0	0	0	0	0.890877
PF3D7_0713100	0	0	0	0	0	0	0	0	0	0	0	0	0	0	0	0	0	0	0	0	0	0	0	0	0	0	0	5.3883	6.78202	0	0	0	0	0	0	0	0	0	0	0	0	0	0	0	0	0
PF3D7_0713300	0	0	0	0	0	0	0	0	0	0	0	0	0	0	0	0	0	4.40475	0	0	0	0	0	0	0	0	0	0	8.1284	0	0	1.07192	0	0	0	0	0	0	0	0	0	0	0	0	0	0
PF3D7_0713400	5.24009	0	0	0	0	0	0	0	0	0	0	0	0	0	0	0.838091	0	0	0	0	0	0	0	0	0	0	0	5.6598	0	0	0	0	0	0.985171	1.0581	8.61854	0	0	0	8.11141	0	0	0	0	0	0
PF3D7_0713500	0	0	0	0	1.13375	7.59195	0	0	1.47833	0	5.95734	0	0	0	0	0	0	0	0	0	0	0	0	0	0	0	0	0	0	0	0	0	0	0	0	0	0	0	9.67452	0	0	0	0	0	0	0
PF3D7_0713600	0	1.73991	3.77777	0	0	0	0	5.86641	5.94797	0	0.642354	0	0	0	0	6.56582	0	5.07875	0	1.41122	0	0	0	0	0	0	0	0	0	0	0	0	0	0	0	0	0	0	0	0	0	0	0	0	0	0
PF3D7_0713700	7.26967	9.9406	4.16627	0	2.53035	0	10.1125	10.5197	8.42236	0	8.07499	0	7.79893	0	0	0	6.69882	7.84377	6.80793	0	7.24077	0	4.96345	9.47357	6.37632	5.44967	0	8.87436	7.20871	10.2271	2.38004	0	8.2937	3.43236	8.00222	3.81092	0	0	6.18034	7.75612	2.31409	10.0206	6.31669	0	9.09957	9.15257
PF3D7_0713800	7.33962	0	0	0	0	0	0	8.41888	0	0	0	0	0	0	0	0	3.37198	0	0	0	0	0	0	2.89121	0	0	3.00504	0	0.725084	0	0	0	0	0	0	0	0	0	0	4.2854	0	0	0	4.13325	0	0
PF3D7_0713900	7.99714	9.59915	9.37644	0	7.28777	0.626409	7.79581	10.1345	11.1425	10.4005	8.215	1.29282	7.61451	5.31708	0	4.06641	10.0292	11.0687	8.71305	7.0456	9.9696	9.50119	10.8675	3.01093	11.853	10.5175	2.17441	7.86215	9.74438	9.94843	1.63355	7.50593	7.57636	10.3528	10.8713	8.59629	7.58636	8.67477	9.73275	8.3192	7.56263	7.08008	9.97773	0	7.43415	8.34332
PF3D7_0714000	1.3409	3.5274	3.41796	2.12082	5.3787	1.89476	0	3.43159	0	2.57006	1.92766	1.29282	2.31	3.49672	2.34311	3.84706	2.41055	2.37977	0	4.1372	2.71473	0	1.42102	0	1.15379	4.52348	0	1.16278	1.85279	1.05244	0	1.68008	2.68857	2.97395	2.08629	0	1.48294	0.930488	0	0	2.93007	2.43389	0	2.57639	2.28469	0.890877
PF3D7_0714200	1.3409	7.385	6.72458	7.25588	5.49788	0.626409	0	0	0	0	5.11488	0	8.59245	6.56583	0	0	0	0	0	0	7.96591	0	0	0	0	0	1.4631	9.00882	5.71663	5.59269	0	1.07192	0	4.72619	0	3.32539	0	7.08727	0	5.21048	0	8.17706	5.03729	0	1.34995	5.53226
PF3D7_0714300	3.35029	1.11774	9.27716	11.1511	11.3763	0	2.16469	1.26216	0	0	8.83779	0	10.3547	0	1.60264	0.838091	10.3407	0	10.4064	10.9447	1.91929	0	0	5.54147	11.4309	1.19789	0	0	8.03092	0	0	0	10.241	9.39019	1.0581	1.58752	0.924165	11.9466	2.64592	9.07273	1.86734	1.30324	1.46924	0	3.65739	0.890877
PF3D7_0714400	0	0	0	0	0	2.41947	0	0	0	0	0	0	0	0	0	0	0	0	8.38153	0	0	0	0	0	0	0	0	0	0	0	0	0	0	0	0	0	0	0	0	0	0	0	0	0	0.827428	0
PF3D7_0714500	0	0	7.46928	6.06333	1.76067	8.33243	1.45515	7.16642	7.28914	0	10.4312	9.15704	7.56259	0	0	0	0	0	6.97093	10.9177	6.66056	7.53801	0	6.58497	10.1126	7.06916	0	7.53601	6.14712	7.99745	1.63355	8.81605	7.4978	7.30129	8.05013	5.21319	5.75375	3.95371	0	9.03306	0	0.794032	5.25339	1.40861	8.19473	8.70406
PF3D7_0714600	1.3409	0	0	0	0	0	0	0	3.84769	0	0	3.04446	3.68667	3.63589	0	0.838091	3.72584	0	5.19922	0	2.71473	0	0	3.57437	0	0	0	0	0	0	0	1.68008	0	0	0	0	0	0	0	0	0	6.4887	1.46924	0	0	0
PF3D7_0715000	0	0	0	0	0	0	0	0	0	0	0	5.10231	0	0	0	0	0	0	0	0	0	0	0	0	0	0	0	0	0	1.05244	0	0	0	0	0	0	0	6.19915	0	0	0	0	0	0	0	0
PF3D7_0715100	0	1.11774	5.19871	0	0	0	0	0	0	0	0	3.95426	0	0	0	0	0	0	0	0	0	0	0	1.19143	0	0	0	0	0	0	0	0	0	0	0	0	0	0	0	0	0	0	0	0	0	0
PF3D7_0715200	4.27776	3.5274	6.31682	2.94464	4.49166	9.03955	0	1.26216	0	0	4.74417	0	2.98695	0	1.60264	0.838091	0	7.79544	0.712102	9.76043	4.53971	1.20852	7.45521	3.57437	3.43294	0	8.53127	8.14703	2.09254	6.36854	8.45145	5.26588	4.60545	2.29813	5.8668	6.32572	0	1.49152	0	0	7.55249	2.61763	1.46924	8.47221	5.70372	6.77474
PF3D7_0715300	1.3409	0	0	3.31205	0	0	0	0	1.47833	0	3.90899	0	1.57503	0	0	0	0	0	5.14821	0	6.08271	0	4.28209	0	0	1.19789	0	0	8.71277	4.42	0	0	2.503	1.56516	2.90556	0	0	2.46718	0	2.29123	1.2168	3.39792	0	0	0	3.87468
PF3D7_0715600	2.02367	0	9.94393	1.69285	8.68172	0	0	11.1867	10.4462	0	9.67531	10.1186	3.7935	7.18023	0	0	11.2471	11.5754	7.85018	11.2764	1.25772	10.1317	1.42102	9.8737	10.6892	0	2.17441	12.2762	9.12076	11.3527	1.63355	10.5023	10.731	1.56516	2.08629	11.3778	0	9.22182	10.9524	10.5521	0	0.794032	11.3716	0	11.0087	8.16587
PF3D7_0715800	4.91306	5.71379	6.34933	8.49833	8.34274	4.60762	6.40273	5.2235	7.23029	2.23381	8.2737	5.3274	3.89297	0	0	4.95103	6.5181	5.53633	7.8179	4.3865	1.25772	5.02078	2.12284	5.30428	7.8536	6.77741	4.34533	5.10643	7.01837	9.28775	5.95373	2.10658	8.85305	3.29513	5.11051	4.9106	4.49455	4.81648	8.27717	3.77167	1.2168	2.61763	3.83448	5.61441	7.94104	3.69602
PF3D7_0715900	0	3.37304	0.683038	10.1246	2.80145	4.3241	2.16469	2.37729	9.78841	0	7.91321	0	9.46892	1.09971	0	1.36478	8.43905	11.243	10.1854	2.57987	1.91929	9.84551	9.56861	5.86118	1.15379	0	0	3.0761	1.85279	0	2.38004	9.12884	2.503	1.56516	2.90556	9.00665	0.924165	1.49152	1.03688	1.55943	0	0.794032	1.46924	1.40861	2.49751	8.45641
PF3D7_0716000	0	10.0385	6.63951	0	0	0	0	0	0	0	2.72437	0	0.992559	0	0	0	1.28625	6.02034	0	5.88477	7.53937	0	4.00897	0	3.25925	3.33031	1.4631	9.61695	5.75202	3.79582	0	0	0.830343	0.985171	0	1.58752	0	5.66748	11.6648	0	0	0	6.16492	0	7.48494	5.96601
PF3D7_0716100	0	0	0	4.96092	0	2.91162	0	0	0	0	0	0	0	0	0	0	0	0.880416	0	1.41122	0	0	4.28209	6.27399	0	0	8.70532	0	0	6.62553	0	0	0	0	0	0	0	5.1467	4.39121	0	3.96045	0	2.18191	0	0	0
PF3D7_0716200	0	0	2.21198	1.08166	2.53035	0	0	2.37729	0	0	9.94611	0	0	0	0	0	0	0	0	6.60375	0	1.20852	0	6.84871	1.78658	0	0	0	8.51064	0	0	0	0	1.56516	0	0	0	11.3353	1.03688	0	0	0	4.41554	0	0.827428	0
PF3D7_0716300	0	0	2.21198	1.69285	2.19624	7.03286	0	6.52207	1.87947	0	5.53701	0	2.57254	0	0	0.838091	5.95778	1.81669	2.75354	3.65734	6.32728	1.20852	4.15198	1.54877	1.15379	0	0	1.16278	5.15416	5.74492	0	0	5.31851	0	1.66191	1.58752	0	0.930488	1.03688	0.980892	1.86734	2.22329	1.86914	0	0.827428	0.890877
PF3D7_0716400	3.55233	0	5.45916	0	6.38206	4.67057	8.86979	0	0	0	5.33132	0	5.93952	0	0	0	0	0	0	0	0	0	0	3.22414	1.78658	0	0	0	4.00171	0	0	1.07192	1.35401	6.55547	2.08629	2.81065	0	0	2.05497	0	1.2168	0	0	0	0.827428	3.69602
PF3D7_0716500	5.55436	0	0	0	0	8.41977	10.965	9.43437	9.10167	0	6.57329	0	9.30477	0	0	0.838091	10.7051	2.12553	5.06814	0	0	6.81295	2.59294	1.19143	0	0	0	0	6.61907	3.09056	0	0	8.98297	0.985171	6.13462	4.9106	0	0	2.64592	0	0	0	2.65679	0	0.827428	0
PF3D7_0716600	8.9368	1.73991	5.72995	0	0	0	0	0	0	0	2.30045	1.29282	0	0	0	6.16775	0	0	6.67909	0	0	0	0	0	0	0	0	0	4.89394	0	0	0	0	0	4.50103	0	0	0	0	10.025	0	0	0	0	5.99404	0
PF3D7_0716700	0	6.59911	7.83715	12.3659	8.59971	10.1201	11.8597	11.178	0.920775	0	6.11742	10.6611	0	6.98576	8.18116	0	1.65919	11.8272	10.9939	2.93329	6.79316	8.46086	1.42102	1.54877	1.15379	10.8187	0	1.16278	3.59705	0	10.1899	9.56439	9.9203	9.12253	9.81598	7.63318	1.48294	9.7705	10.4747	6.60577	8.85955	8.61806	11.5237	0	10.4794	8.38816
PF3D7_0716800	0	10.9407	0.683038	12.0142	1.13375	10.2559	0	1.26216	0.920775	0	0	0	0	0	0	0	0	0	10.2389	1.41122	0	9.85371	0	7.6298	0	1.19789	0	0	9.26248	0	0	1.07192	10.1521	0.985171	1.0581	0	0	1.89443	1.03688	0.980892	0	0	10.5761	0	0	0.890877
PF3D7_0716900	4.27776	0	0	1.08166	5.24879	0	10.6233	0	6.06806	2.23381	0	0	0.992559	2.47831	0	0	4.45051	9.90127	0.712102	0	5.71352	0	9.45594	0	2.22495	8.02847	1.4631	0	0	0	0	5.22394	0	6.81594	8.22207	5.25167	0	6.86984	1.03688	2.55297	9.5105	7.34395	1.46924	0	3.82444	4.53679
PF3D7_0717000	0	0	4.30532	1.08166	9.05003	0.626409	8.49113	1.26216	6.34664	6.05382	1.08525	0	6.34281	1.09971	0	5.92752	5.87177	0	5.82075	3.21694	7.31827	0	7.31024	0.715361	7.54841	5.57245	0	6.4751	5.88549	0	3.76729	1.07192	4.17938	3.43236	3.68975	7.20349	0.924165	7.1893	0	5.71714	7.15684	0.794032	3.92126	0	8.13635	6.9243
PF3D7_0717100	0	3.91082	2.38919	0	4.89058	1.3957	0	2.99868	0.920775	0	5.8492	0	10.4959	3.49672	0	0.838091	0	0	0	0	2.71473	0	0	3.85597	0	3.50491	0	2.57423	0.725084	5.09994	2.38004	5.13623	5.85304	3.14346	7.71329	0	4.60509	4.67015	1.63393	9.025	4.78062	0	4.91574	0	3.12849	6.81908
PF3D7_0717200	2.48524	0	0.683038	6.84399	0	0	0	0	0	0	0	0	0	7.08627	0	0	0	0	0	8.25914	1.25772	1.20852	7.06115	0	0	0	1.4631	4.38005	0	0	0	6.38659	3.66353	1.9777	0	0	6.99503	0	0	8.22375	1.2168	7.36979	5.97515	9.61725	0	2.80325
PF3D7_0717300	8.78963	4.11944	6.87356	10.3828	7.5856	8.76269	11.4955	11.6914	5.3952	8.28593	3.7376	1.29282	8.61811	9.39723	8.30712	10.6043	9.38358	9.84434	10.1396	8.35732	10.1641	2.91744	6.8254	7.70718	9.65868	6.72543	11.1175	7.28412	9.02455	3.6797	12.9517	7.31941	3.9804	10.035	5.28082	10.6807	10.4506	10.4121	10.7698	7.7166	10.0341	8.03088	0.914093	9.24868	8.57474	9.24687
PF3D7_0717400	10.069	0	6.60403	8.27735	0	9.85889	2.16469	2.37729	0	0	5.82085	0	7.53975	11.8177	12.575	2.30405	7.56056	5.73162	0	0	6.35206	1.20852	4.40143	9.94119	7.38886	0	0	0	0.725084	0	10.3142	0	11.1769	0.985171	0	9.63319	10.1571	0.930488	1.03688	5.71714	0	0.794032	0	0	0	8.54487
PF3D7_0717500	11.7365	1.73991	10.503	5.82842	11.4685	11.154	0	0	8.23834	8.98986	9.89008	6.08115	3.98602	11.7194	12.4556	1.36478	9.7004	8.02702	6.42424	12.3259	10.8939	10.772	8.20265	1.54877	8.30296	10.2964	12.5918	9.29718	9.85024	11.8241	13.9122	9.15975	11.3106	11.093	10.2775	8.08064	13.8184	0.930488	4.23881	11.4174	0	9.89394	0	12.1204	10.9359	9.42238
PF3D7_0717600	11.6393	0	10.6331	10.5682	10.8531	9.54807	11.9309	10.9573	10.3488	12.3841	9.26612	10.9901	11.6985	12.4959	13.0987	0.838091	10.3669	8.42311	10.1964	3.45388	13.4915	11.6846	11.9895	10.862	0	9.07846	12.6814	10.1652	9.01	11.4567	13.1429	12.7795	10.8113	12.0527	11.6574	9.99252	0	11.647	11.982	9.25161	11.121	12.5516	3.74215	13.6741	2.49751	12.53
PF3D7_0717700	8.86271	0	4.01238	7.54175	7.28777	3.10636	0	7.06459	0.920775	0	9.4509	8.45314	6.2141	0	7.24542	2.05337	4.19118	0	3.40229	2.11078	5.92649	7.77233	4.51164	6.51581	5.19079	5.68559	0	7.89256	7.67761	9.38134	0	9.76778	7.95674	8.02558	0	4.58864	0	8.51604	5.15821	5.69018	3.36038	4.4779	2.65679	0	3.12849	0
PF3D7_0717800	0	0	0	0	0	0	0	0	0	0	0	0	0	0	0	0	6.82319	0	0	0	0	0	1.42102	0	8.87703	0	0	0	9.0532	0	0	0	0	0	0	0	0	0	0	8.56896	0	0	0	0	0	0
PF3D7_0717900	0	0	0	0	0	0	0	0	5.12677	0	0	0	0	0	0	0	0	0	0	0	0	0	0	0.715361	0	0	0	0	1.5651	0	0	0	0	0	0	0	3.94123	0	0	4.42273	0	0	0	0	0.827428	0
PF3D7_0718000	1.3409	0	0.683038	5.24198	1.13375	0.626409	3.27936	3.60743	3.02593	1.16	0	1.29282	0	0	0	1.36478	3.37198	1.42321	1.18674	0	1.25772	2.30247	2.12284	0	1.15379	0	1.4631	0	1.20539	0	0	0	0	0	0	3.70399	0	1.49152	0	0.980892	0	0	0	0	0.827428	0
PF3D7_0718100	0	0	0	0	0	4.87151	0	0	0	0	9.18504	0	0	0	1.60264	0	0	0	0.712102	0	0	0	4.40143	0	10.1827	0	0	0	1.5651	11.7094	0	0	7.43431	0.985171	0	0	0	0	0	6.99525	0	0	3.64351	0	2.03495	0
PF3D7_0718300	1.3409	1.11774	6.17893	11.2978	0	0	0	0	0	0	0	0	0	9.55464	0	0	0	0	0	0	0	0	0	0	0	0	11.1391	0	0.725084	0	0	3.44891	0	0	1.0581	0	10.6692	0	0	3.4245	0	0	0	0	0	0.890877
PF3D7_0718400	0	1.11774	0	0	0	3.69619	0	0	5.26722	0	0	0	0	0	0	2.7035	0	0	0.712102	0	0	0	0	0	0	0	1.4631	1.16278	0	4.09682	0	0	0	0	0	0	0	0	0	0	0	0	0	0	5.95854	0
PF3D7_0718500	0	0	0	0	0	0.626409	0	0	0	2.23381	0	0	2.98695	0	0	0	0	0	3.00362	0	0	0	0	0	0	1.19789	0	0	0	0	0	0	0	0	0	0	5.27421	0	0	0	5.6051	0	0	1.40861	0	0
PF3D7_0718600	0	0	3.04723	0	0	7.29505	0	0	0	9.74242	0	0	0	0	4.88351	0	0	0	0	0	0	0	0	0	0	0	0	1.16278	2.47793	1.05244	0	9.05004	0	0	0	0	0	0	0	0	0	0	0	0	0	0
PF3D7_0719100	0	0	2.38919	0	0	0.626409	1.45515	9.73591	1.47833	0	7.07133	0	8.2659	0	0	0	0	0	8.23031	0	7.98187	1.85679	0	0	0	9.27206	1.4631	9.06329	5.30476	7.18978	0	0	9.48555	0	0	0	0	0	1.03688	0.980892	0	5.44516	5.91298	1.40861	9.02217	0
PF3D7_0719200	0	0	0	0	0	0	0	0	0	0	0	0	5.02993	0	0	0	0	0	0	0	0	0	0	5.84516	0	0	0	0	0	0	0	0	0	0	0	0	0	0	0	0	0	0	0	0	3.46842	0
PF3D7_0719300	4.48949	6.41355	0	6.78678	0	3.63437	8.16321	0	0	5.15252	8.59575	0	0	0	0	0	9.70414	5.42778	5.29614	0	0	0	0	0	0	5.97988	0	8.53694	0	0	0	0	1.35401	0	0	0	0	0	1.63393	6.91604	1.2168	0	0	0	0	3.11914
PF3D7_0719400	9.29117	9.03349	8.55852	3.95551	10.8106	7.83806	9.41744	2.37729	7.93034	1.16	7.20895	9.29997	6.88002	6.07255	0	9.42597	10.4766	12.045	7.94663	7.16719	8.30742	0	9.26458	5.37293	5.28445	6.3892	0	7.13949	7.96835	8.91981	1.63355	7.78361	7.36109	10.2899	2.41379	0	0.924165	1.89443	4.06839	7.93323	6.35372	8.01869	1.86914	0	8.22865	2.14314
PF3D7_0719500	9.47022	1.11774	5.88581	3.60463	2.19624	0	0	0	0	7.48204	6.57329	5.81	7.00756	0	0	5.831	5.15114	4.51498	9.24773	0	6.84645	1.20852	9.36343	5.82896	5.87219	2.90115	1.4631	10.2321	7.35974	6.80253	1.63355	6.88064	9.13646	6.34559	10.4335	0	9.7868	0	0	0	9.96891	8.93168	2.65679	0	9.41975	7.90298
PF3D7_0719600	0	0	0	0	0	0.626409	1.45515	0	0	0	0	0	0.992559	0	0	0	0	0	2.88399	8.75102	0	1.20852	0	2.45766	0	0	0	1.79816	0.725084	0	0	0	0.830343	0	0	2.325	0	0	0	0	0	5.31822	0.914093	0	0	0
PF3D7_0719800	0	1.11774	0	9.10409	0	0	0	0	0.920775	0	0	0	0	6.41938	0	0	0	0	0	0	0	2.30247	0	0	11.2152	2.62671	0	0	0	0	0	0	0.830343	0	0	0	0	0	0	0	0	0	0	0	0	0
PF3D7_0719900	1.3409	3.20015	6.90306	9.89855	6.46242	9.04402	0	10.4392	9.09226	0	3.47193	0	7.11447	8.26376	0	0	1.28625	8.43718	0	6.3632	7.43884	3.52206	6.49058	1.83494	0	2.62671	7.53516	8.33034	8.84362	10.5166	0	11.1648	0.830343	9.67413	10.1209	7.47143	0.924165	0	0	8.65859	9.33228	5.73085	5.18489	2.10757	8.598	10.5304
PF3D7_0720200	1.3409	5.12648	0	0	0	0	0	1.26216	0	0	0	9.97635	0	0	0	3.49056	0	0	6.42424	8.05821	4.1452	3.14829	0	7.90173	0	0	0	0	2.78177	8.61453	0	3.83053	0	0	1.0581	1.00192	0	0	10.3231	0	0	0	0	0	1.34995	5.30172
PF3D7_0720300	0	0	2.00992	0	0	0	0	0	0	0	0	0	0	0	0	0	0	0	0	0	0	0	0	0	7.75068	0	5.02795	0	0	0	0	0	0	0	0	0	0	3.04393	0	0	0	0	0	0	0	0
PF3D7_0720400	0	0	0	1.08166	0	5.13972	1.45515	0	0	0	0	0	0	0	0	0	0	0	0	0	0	0	0	0	0	0	8.94018	0	0	0	0	0	0	0	0	0	0	9.46867	0	0	0	0	6.65729	0	0	0
PF3D7_0720500	0	0	0.683038	1.08166	4.83129	0.626409	0	2.72119	1.87947	0	0.642354	1.29282	1.57503	0	0	0.838091	0	0	0	2.11078	2.37115	0	0	0.715361	3.7279	3.50491	3.29057	0	0	1.05244	0	1.07192	0.830343	0	0	0	0.924165	0	3.06393	0	0	0	1.86914	0	6.34961	3.69602
PF3D7_0720600	0	0	6.33857	0	8.7149	5.86023	0	0	0	1.16	0	0	5.53999	0	0	0	0	0	0	6.57892	5.41736	0	0	0	0	0	0	0	2.09254	0	0	0	6.42314	1.56516	0	2.325	0	0	0	0	4.84851	0	7.7244	0	0	4.48269
PF3D7_0720700	11.2734	6.28956	9.88694	11.75	11.1318	0	11.5526	12.3937	11.1218	12.4607	9.23692	2.4196	11.5387	11.0907	14.7288	10.5232	9.56307	10.2738	9.2643	10.7457	11.0898	2.30247	11.4327	7.67582	10.9738	12.5314	13.6314	11.7913	10.5949	10.4484	14.3447	12.5833	9.33028	11.5011	12.6023	9.86182	9.31196	11.2211	12.9767	7.83821	10.1927	11.0512	7.86785	13.2516	12.0572	11.1022
PF3D7_0720800	0	0	1.14472	0	0	0	0	5.55924	0	0	4.28605	0	0	0	10.9697	0.838091	0	5.18261	0	0	3.42469	1.85679	5.7282	0	0	1.19789	0	5.94733	0	2.67134	1.63355	7.54051	0	8.53632	9.72667	0	0	0	0	0	0	0	0	0	0	0.890877
PF3D7_0720900	0	11.0594	9.00697	10.9798	8.86656	8.58208	2.16469	6.87133	0	6.4499	4.55059	0	7.38605	0	10.1621	10.6893	0	4.08553	8.49561	0	0	3.34725	5.53292	0.715361	11.192	2.62671	11.7084	7.86215	9.48388	9.97022	6.22103	10.9094	0	0	6.4345	10.6504	1.48294	8.99983	1.63393	7.91588	6.50862	0.794032	11.0292	6.71772	5.42035	6.23504
PF3D7_0721000	8.3005	5.89491	9.86837	10.7763	11.3847	9.18546	0	10.147	10.0007	0	9.98256	12.1735	9.07522	1.71643	4.54885	8.51451	7.1278	9.92143	9.68137	9.66632	6.19655	7.182	10.6885	11.4985	9.50663	6.61549	9.94129	12.2744	9.59159	7.88396	4.59277	9.6794	8.315	10.8823	8.14143	11.113	8.06867	8.81195	8.39003	4.3557	11.7208	10.8376	10.0625	11.0882	9.28295	8.1045
PF3D7_0721100	0	3.5274	7.31873	0	8.80626	7.46006	0	8.2369	9.692	0	8.18751	8.91849	7.47702	0	0	9.02478	8.7451	9.86661	0	9.55296	0	4.83447	8.04662	8.86733	2.22495	0	2.6487	7.15211	9.2686	9.61269	0	7.35869	5.62184	2.78184	5.11051	9.24701	0	10.6991	9.56058	8.46546	9.55689	4.52465	4.82863	0	10.2692	0.890877
PF3D7_0721200	1.3409	0	0	0	0	4.70105	0	11.8424	9.56677	0	9.73064	11.1533	0	1.09971	1.60264	1.36478	1.95526	0	7.04252	8.64735	9.56832	0	9.42106	0	0	0	0	8.8552	0	9.67277	0	9.72521	0.830343	0	9.24303	0	0	0	0	6.73007	0	0.794032	0.914093	0	9.6884	10.1717
PF3D7_0721300	1.3409	0	2.81868	0	0	0	0	9.19719	8.4521	0	0	0	8.15506	0	0	0	5.64165	7.40958	0	0	0	0	0	0	0	0	0	0	4.49498	0	0	0	8.56666	0	0	0	0	9.40262	0	8.73969	1.2168	0	0	0	0.827428	0
PF3D7_0721400	0	0	0	0	0	0.626409	0	0	0	0	7.71566	0	6.34281	0	0	0	8.77621	0	0	0	0	0	4.40143	0.715361	0	1.84321	0	0	1.20539	0	0	0	0	2.97395	0	0	0	0	0	0	0	0.794032	7.73642	0	0	0
PF3D7_0721500	0	0	7.49856	8.51604	0	0	0	0	6.39337	0	7.01614	0	0	0	0	0	3.37198	0	1.54328	0	0	9.03006	0	0	0	6.98324	0	6.2819	6.8242	0	0	2.10658	2.503	6.27435	9.49748	0	0	0.930488	5.56311	6.5469	0	4.61384	0	0	8.73017	0
PF3D7_0721600	0	0	7.16286	9.03207	0	3.69619	0	0	0	4.99388	7.78334	6.81577	6.25206	0	0	5.15616	8.77384	0	0	9.71272	0	1.20852	4.00897	7.22185	8.98909	0	3.29057	4.99875	0.725084	8.13609	1.63355	5.7816	6.85027	6.34559	0	0	0	0	0	0	0	2.61763	7.59179	0	7.70974	5.42159
PF3D7_0721800	0	0	0	1.69285	4.49166	0	0	0	0	0	6.8785	9.18965	0	1.09971	0	1.74977	0	0	0.712102	0	0	6.38532	5.90017	0	0	0	0	0	0	0	0	0	4.85857	0	0	0	0	0	0	0	6.62933	0	1.46924	0	0	0
PF3D7_0721900	1.3409	0	0	0	0	0	0	0	0	0	0	1.29282	0	0	0	1.36478	0	0.880416	0.712102	0	0	0	0	0.715361	2.22495	1.84321	0	1.79816	4.26933	0	1.63355	0	0	0	5.35898	0	6.51816	0	0	1.97124	0	1.30324	0.914093	0	3.566	1.43755
PF3D7_0722000	0	0	4.11678	3.73131	0	0	0	0	0	1.16	0	10.1812	0	0	0	0	5.06073	0	0	6.1772	4.02706	6.77891	0	2.07364	0	0	0	1.79816	2.29807	10.3744	0	1.07192	0.830343	3.55766	0	3.00336	0	0	0	0	0	0	6.66987	0	2.68294	4.53679
PF3D7_0722200	10.7349	6.88273	7.9116	7.18016	0	0	12.6026	0	1.47833	11.8387	0	0	0	11.2883	13.3488	0.838091	0	0.880416	0	0	10.1553	1.85679	0	0	1.78658	8.8748	13.662	0	0.725084	1.05244	13.0408	11.767	0	0.985171	1.0581	0	6.35372	0.930488	1.03688	0	1.2168	1.67886	1.86914	12.8442	0.827428	9.73741
PF3D7_0722300	1.3409	0	0	6.22279	0	9.26155	1.45515	0	0	9.44053	0	0	8.79247	7.03689	3.19344	0	9.37266	0	0.712102	0	0	4.62048	9.06211	2.89121	0	2.90115	0	8.82792	2.63784	9.49307	0	1.07192	9.33724	0.985171	9.63539	2.325	0	10.0035	10.9378	6.00651	0	0	8.77441	0	9.06869	3.87468
PF3D7_0722400	2.48524	0	6.38112	9.87301	4.70486	0	0	1.26216	3.7553	0	9.32912	0	0	5.39753	0	0	0	0	0	0	0	7.5278	0	10.1099	0	2.90115	0	5.10643	0	0	3.23435	0	7.97916	0	0	0	0.924165	0	9.65583	0.980892	0	0	5.41163	0	0	0.890877
PF3D7_0722500	5.99676	0	0	0	0	0	0	0	0.920775	0	7.39352	8.53437	0	0	0	0	0	0	0	1.41122	0	0	0	0	0	4.04688	0	0	0	10.4888	6.86606	0	0	0	0	0	0	0	1.03688	8.34966	0	7.14885	7.68774	0	0	0
PF3D7_0722600	9.1109	1.11774	0	0	0	5.76246	1.45515	1.26216	0	0	0	0	0	0	2.83004	0	1.28625	0.880416	0	0	0	1.20852	1.42102	1.19143	0	0	0	1.16278	6.16035	1.05244	5.0242	3.1236	0.830343	0.985171	0	0	0.924165	0	0	1.97124	0	8.66054	1.46924	7.27517	0	6.0428
PF3D7_0722800	2.02367	5.12648	0	6.72722	8.11932	0	7.66572	0	0	0	0	0	0	6.47605	6.43551	0	0	0	6.15382	0	0	0	0	0	0	0	5.17553	2.57423	0.725084	0	0	1.07192	0	5.32848	4.19495	0	6.62698	0	0	0.980892	0	7.77943	0	7.19598	0	0
PF3D7_0722900	0	2.1732	1.14472	1.08166	0	1.06173	9.35357	0	0	7.65107	0	0	0	7.18023	0	0	0	0.880416	0	0	0	0	0	0	0	0	0	0	0.725084	0	0	0	0	0	5.94491	0	0	0	0	0	0	0	0.914093	8.84356	0	5.47798
PF3D7_0723100	0	7.73324	3.89984	0	0	3.69619	0	0	0	0	0	0	0	0	7.90284	0	0	0	0	0	0	0	0	0	0	0	0	0	0	0	6.48084	0	4.60545	0	5.99473	0	1.8847	0	0	0	0	4.0367	0	6.44378	0	7.22544
PF3D7_0723300	2.48524	2.50597	5.2223	1.08166	0	0	6.31076	6.09021	5.51275	6.90111	0	10.2567	2.79457	0	8.32556	0.838091	0	0.880416	4.65828	2.11078	7.26706	0	6.28866	0	0	2.62671	12.8322	4.75578	7.86303	0	10.0103	9.01358	5.07384	8.71173	0	0	7.96365	9.07688	0	6.33704	6.89315	9.73777	1.86914	9.03321	3.65739	0
PF3D7_0723400	0	0	7.08779	1.08166	0	9.46394	0	0	0	0	6.52139	0	0	0	0	0	0	0	3.48685	0	0	1.20852	0	0.715361	4.2761	1.19789	0	0	0	7.59435	0	0	0	0	0	0	0	0.930488	9.58647	0	0	0	6.11056	0	10.1165	4.8675
PF3D7_0723700	0	0	0	0	0	0	0	0	0	0	0	0	0	0	0	0	0	0	0	0	0	0	0	0	1.15379	0	0	0	0	0	0	0	0	0	0	0	0	0	0	0	1.2168	0	5.38134	0	0	0
PF3D7_0723800	10.623	1.11774	7.47911	7.64996	7.47373	0	9.89489	1.92489	8.78566	10.9112	9.5009	11.4375	7.66463	10.9385	8.25996	11.8969	9.94536	6.42512	9.71133	6.91281	10.4829	8.80753	2.59294	8.61203	0	10.2919	5.17553	7.34034	8.94458	9.09438	11.7229	8.54517	9.56476	10.3178	10.537	6.25172	0	10.6108	1.63393	7.0171	5.43888	8.45564	8.67178	8.08074	8.14428	9.65113
PF3D7_0723900	8.06478	1.11774	1.49393	10.3225	0	0	4.20308	0	0	0	3.23467	7.8	0	0	0	6.10309	1.95526	0	8.91919	0	2.99202	9.18432	2.12284	5.98331	0	2.28751	1.4631	4.68805	5.18038	0	0	0	3.25689	3.87909	0	3.00336	0.924165	0	0	7.46159	0	3.39792	5.80302	1.40861	9.59902	4.8675
PF3D7_0724000	3.55233	8.64805	6.46262	0	8.43025	7.69018	10.0523	6.854	3.43622	9.94392	9.23154	6.63814	7.53205	0	0	4.19606	7.87545	10.2932	4.65828	10.1159	9.6948	0	9.07114	3.22414	5.3291	0	8.5982	1.16278	7.86303	10.6489	5.95373	8.57048	6.22728	0.985171	9.22227	0	0	8.50169	4.15612	5.51695	7.53199	0	0	0	6.48051	2.6149
PF3D7_0724100	7.85152	0	8.40977	8.96918	2.53035	8.57798	11.1243	10.4377	8.1862	1.16	7.83386	10.183	8.39026	1.09971	0	0	8.98727	6.41093	8.31659	7.7599	7.58189	1.20852	9.798	9.51972	10.017	8.93707	0	10.2975	6.17346	2.40495	1.63355	8.18431	9.89812	7.42157	8.81065	10.7512	0	9.36347	8.60403	2.55297	9.01535	0	11.3336	1.40861	9.75199	8.52828
PF3D7_0724200	1.3409	0	5.64521	0	0	0	0	0	0	0	0	0	0	0	0	0	0	0	0	0	0	10.4416	0	0.715361	1.15379	0	0	1.16278	6.37986	0	0	0	0	0	0	0	0	0.930488	6.02589	0	0	1.30324	3.16341	0	2.03495	0
PF3D7_0724300	0	0	0	0	0	0	0	0	0	0	0	0	0	0	0	0	0.781958	0	0	0	0	0	0	0	9.05702	0	0	0	0	0	0	0	0	0	0	0	0	0	0	0	0	0	0	0	0	0
PF3D7_0724400	0	0	2.81868	0	7.55843	4.57508	0	6.76404	0	1.16	0	8.52872	0.992559	0	0	6.60136	5.68264	7.17787	6.43492	0	0	4.54146	4.15198	6.0823	0	0	0	0	4.7956	1.05244	6.04844	0	7.04135	5.21891	5.01718	4.4631	6.55993	0	0	0	0	0	0	6.86836	7.18819	2.14314
PF3D7_0724500	0	2.1732	2.21198	0	0	5.3847	0	0	0	0	2.59642	5.42801	0	0	0	0	0.781958	0	6.74923	2.57987	0	0	0	0.715361	0	0	0	0	3.14339	0	7.63415	1.07192	5.71026	3.14346	0	0	0.924165	0	6.82707	7.10136	0	0	2.18191	9.67096	2.03495	3.78812
PF3D7_0724600	0	0	1.14472	6.20106	0	0	0	0	0	0	3.05161	0	1.57503	0	0	4.47686	0	0.880416	3.11408	0	7.43884	0	0	0	0	0	0	0	3.74491	0	0	1.68008	0.830343	1.9777	0	2.00288	2.86455	0	0	7.29269	0	0	0.914093	0	0	7.18366
PF3D7_0724700	6.49055	9.71616	8.84733	10.4909	6.1348	7.35857	8.13667	9.45464	8.71076	1.16	0	8.3607	2.31	0	8.96007	11.1631	0	2.78374	9.11455	9.67221	0	10.3017	8.24315	10.2188	6.04273	3.50491	0	1.16278	10.1496	9.05413	0	9.84243	8.55776	0	1.66191	7.75202	11.5481	10.8854	11.3953	9.23772	1.2168	10.7382	11.5237	2.57639	9.47261	8.7129
PF3D7_0724800	0	0	5.55518	1.69285	0	0	0	0	7.74456	0	0	1.96353	8.74334	0	0	11.8849	8.8478	6.93181	0.712102	0	9.67283	1.85679	10.5272	7.95867	0	0	0	10.8176	5.66186	9.23986	0	7.53194	6.3145	5.72563	1.66191	6.36135	7.67139	11.4551	2.05497	1.55943	1.86734	8.00639	12.0651	2.10757	8.23978	6.1157
PF3D7_0724900	3.72952	0	0	0	2.19624	7.67874	0	1.26216	0	0	8.85012	0	0	1.09971	0	0.838091	10.4838	0	0.712102	8.43547	1.25772	1.85679	1.42102	0	0	0	7.10901	0	0.725084	1.05244	0	0	0	2.29813	1.66191	1.58752	13.3195	2.46718	2.05497	6.33704	0	0.794032	9.28244	0	5.10032	0.890877
PF3D7_0725000	8.3075	0	9.1796	0	10.6927	0	0	2.37729	0.920775	0	6.91248	0	0	0	1.60264	3.92394	0.781958	10.5405	1.18674	7.60863	10.3307	0	10.1635	10.9932	0	2.28751	2.17441	0	9.05674	0	1.63355	10.4361	6.78051	0.985171	9.57935	1.00192	6.67845	0	9.07833	9.19041	2.31409	9.25475	10.8631	8.5507	9.26852	0
PF3D7_0725100	0	0	0	4.79677	1.13375	9.36867	0	0	0	0	0	0	0	3.34268	0	0.838091	0	0	0	0	0	0	0	0	0	0	1.4631	0	6.59977	0	0	0	0.830343	8.38391	0	0	0	0	0	6.75629	0	2.61763	8.17647	0	0	0
PF3D7_0725200	0	0	0	0	0	0	0	0	0	3.98322	0.642354	0	0	0	0	0	0	0	0	0	0	0	0	0	0	0	7.43618	0	6.58021	0	0	0	0.830343	0	0	0	3.18242	0	0	0.980892	3.69139	0	0	0	7.81769	0
PF3D7_0725300	0	0	0	0	0	0	0	0	0	0	0	0	0	0	0	0	0	4.2218	0	0	0	0	5.307	0	0	0	0	0	0	0	0	0	0	0	0	0	10.0646	0	0	1.55943	0	0	0	0	0	0
PF3D7_0725400	7.0536	0	4.96698	0	0	0.626409	9.2583	0	4.74958	6.64048	3.3971	0	5.6578	6.19014	7.81421	5.12393	5.74203	5.34065	0	0	5.41736	0	6.05381	0	6.04273	5.53267	0	4.94173	4.16815	0	1.63355	0	6.59555	6.31041	1.66191	0	9.41229	0	1.03688	2.96639	6.09886	3.9707	0	4.13325	2.68294	3.37814
PF3D7_0726100	0	11.2138	4.43213	10.3719	0	9.8715	1.45515	1.92489	0	0	0	8.19212	0	0	0	0.838091	0	1.42321	0	14.1649	1.25772	2.30247	3.23093	0.715361	10.3009	0	0	0	9.11737	1.05244	0	0	0	5.05854	0	4.64754	0.924165	0	12.0223	1.97124	0	0	4.15407	0	11.0297	0
PF3D7_0726200	1.3409	5.64798	0	4.39893	0	1.3957	0	0	0	0	0	0	0.992559	0	1.60264	0	0	0	0	0	0	0	0	0	0	0	0	0	0	0	0	7.60727	0	1.9777	0	0	0	5.18313	9.82597	0	4.9754	0	0	0	0	0
PF3D7_0726300	1.3409	13.4118	7.26294	9.15583	0	9.58122	2.16469	1.92489	0	0	8.62063	9.97011	8.54354	2.14709	0	0	9.6143	3.67499	7.7723	7.00889	10.4315	0	1.42102	0.715361	6.76551	0	0	0	8.26636	9.7341	0	2.92853	7.16384	11.3944	0	1.00192	0	4.99101	11.304	8.30594	1.86734	9.32577	0	0	11.5183	7.19211
PF3D7_0726400	8.75421	9.00091	8.45279	8.07719	11.0151	1.06173	1.45515	8.87071	10.3118	9.76101	10.1649	0	6.5244	9.53031	2.34311	10.8629	0	0.880416	8.85104	0	9.24025	5.02078	5.94015	7.83435	6.74918	7.67359	1.4631	7.81531	8.04168	10.6088	0	0	6.30032	1.9777	8.99023	4.0036	0.924165	10.6158	3.87511	9.22838	7.50068	9.02203	0.914093	0	8.10829	9.92532
PF3D7_0726500	8.70736	4.21343	8.77937	1.69285	7.86226	8.82974	8.05398	2.37729	10.3429	1.16	8.95656	0	7.7925	3.34268	2.83004	6.18347	0	0.880416	1.18674	3.21694	9.15832	3.81865	10.201	0.715361	1.15379	10.5774	0	9.396	5.30476	2.40495	6.26114	1.07192	9.91798	3.77969	9.51252	8.37452	0.924165	9.66014	0	7.20019	6.42215	8.73946	5.47037	1.40861	5.56898	9.28095
PF3D7_0726700	0	1.73991	3.33382	7.68952	0	5.97691	0	0	7.08601	3.26934	1.69755	0	0	5.7126	0	0	0	0	8.15479	6.83105	3.42469	0	8.68667	7.00107	1.15379	7.7186	0	6.71516	6.71186	8.69898	0	5.89283	8.61327	7.31022	2.41379	5.95798	0	0	8.82756	7.63414	7.79544	7.83149	0	0	0	7.22544
PF3D7_0726900	0	0	0	0	0	4.54179	0	0	0.920775	0	0	0	0.992559	0	0	0	5.23621	0	0	0	0	0	0	1.19143	0	5.85643	0	0	1.20539	0	0	0	0	0	0	0	0	6.28546	0	0	0	0	0.914093	0	0	0
PF3D7_0727000	0	0	0	0	4.2414	6.71218	0	0	0	0	0	0	0	0	0	0	0	0	0	0	0	1.20852	0	0	0	0	0	7.88502	7.25262	0	0	0	0	0	1.0581	0	0	0	0	0	0	0	8.08075	0	0	8.54487
PF3D7_0727100	0	0	5.95785	0	4.94752	4.7309	0	1.26216	9.61358	0	8.36489	0	0	0	0	7.33706	8.34322	0	7.23816	10.0061	1.25772	9.03006	0	10.9357	9.69964	0	0	8.42178	8.22287	0	1.63355	0	0	7.33669	4.75341	1.58752	0	10.6705	10.5516	8.16133	1.2168	6.46493	2.65679	0	0	6.98393
PF3D7_0727200	0	1.11774	6.57684	0	0	0	0	0	8.82028	0	8.35504	0	0	0	0	0	0	0	0	0	0	0	0	0	0	0	0	0	0	0	0	0	0	0	0	0	0	0	0	0	0	0	8.02796	0	0.827428	0
PF3D7_0727300	0	0	0	0	0	0	0	0	0	0	0	0	0	0	0	0	0	0	0	0	0	0	0	0.715361	0	0	0	0	2.09254	0	0	9.38813	0	0	0	0	0	0	0	0	0	0	0	0	0	0
PF3D7_0727400	0	5.12648	0	0	5.33668	2.09163	0	0	0	0	0	0	0	0	0	0	0	0	0	0	0	0	0	0	0	0	0	0	0	0	0	0	0	0	0	0	0	0	0	0	0	3.0599	0	0	0	0
PF3D7_0727500	0	0	0	0	0	0	0	9.14111	0	0	8.18473	0	8.53587	1.09971	0	0	4.19118	9.5002	7.36645	1.41122	0	0	3.46813	0	0	0	0	1.16278	6.9964	0	0	10.0487	0	0	1.0581	0	0	0	0	7.35408	1.2168	2.22329	8.33896	0	2.68294	0
PF3D7_0727700	2.02367	0	4.91001	0	0	1.3957	0	0	2.66875	0	1.08525	0	0	0	0	0	0	0	0.712102	0	0	0	0	0	5.67875	0	0	1.16278	0	0	0	0	0	0	0	1.00192	0	0	1.03688	0	7.14339	0	0.914093	0	0	0
PF3D7_0727800	2.02367	0	0.683038	3.95551	0	0	0	5.05165	9.41837	0	0	1.96353	10.4228	1.09971	1.60264	0	11.5915	0	0	0	0	0	8.99254	0	1.15379	0	1.4631	7.11391	8.16825	0	6.86606	0	9.45868	0	0	2.58816	0	0	0	9.5818	9.97841	0	10.7893	0	0.827428	0.890877
PF3D7_0727900	8.08121	0	0	0	3.2265	0	0	0	0	9.21933	0.642354	0	6.30719	1.09971	0	1.74977	1.65919	0	0	0	0	0	2.12284	8.93322	0	0	1.4631	0	0.725084	0	0	2.92853	0	1.9777	0	0	0	0.930488	0	0	0	0	0	0	0	0
PF3D7_0728000	0	0	0	0	0	7.50825	2.16469	1.26216	2.19299	0	0.642354	2.7656	2.31	0	0	0	0	0	1.54328	2.57987	0	0	0	1.83494	1.15379	0	0	1.16278	0	0	1.63355	8.29982	0.830343	7.05787	1.66191	1.58752	0	0.930488	2.05497	0	0	0	0.914093	0	9.78403	0
PF3D7_0728100	2.02367	0	4.21413	1.08166	10.3071	4.63944	1.45515	1.26216	1.47833	0	6.11742	0	7.64336	0	0	0.838091	1.28625	1.81669	9.11952	2.11078	0	5.8749	0	9.84478	1.15379	6.90751	0	4.75578	5.76939	10.0987	0	7.05818	5.5031	11.4725	1.66191	0	0.924165	0.930488	9.50528	6.28394	1.86734	0	5.63346	0	7.89013	0.890877
PF3D7_0728200	0	10.4791	0.683038	0	0	0	0	0	1.87947	0	0	0	0	3.98736	0	0	0.781958	0	0.712102	0	0	0	0	0	0	0	0	0	7.07536	0	1.63355	0	0	0	1.0581	7.24222	1.8847	0	0	0	0	7.83613	0	0	0	0
PF3D7_0728300	0	0	0	0	0	0	0	0	0	0	0	0	0	0	0	0	0	0	0	0	0	0	0	0	0	0	0	0	1.5651	0	0	0	0	0	0	0	0	0	0	0	0	0	0	0	0	5.90561
PF3D7_0728400	5.18035	7.83286	7.0288	8.70544	2.80145	7.06836	9.27056	8.30228	6.33072	0	4.10981	7.94288	2.57254	6.91918	0	3.49056	6.72849	0.880416	3.71431	0	6.51454	3.94683	8.76665	8.33355	0	7.38056	0	3.27385	7.13019	0	1.63355	0	3.66353	0	7.18995	7.89257	0	6.90299	6.97914	0	8.84716	0	8.39689	1.40861	8.39721	7.29772
PF3D7_0728500	0	0	4.06553	1.08166	4.76946	0	0	7.10912	6.40862	1.79459	4.20062	0	0	1.71643	0	2.7035	4.00977	0	0	0	5.67476	2.64248	7.59948	0	6.6646	7.93239	0	1.79816	6.37986	1.05244	0	0	5.73154	0.985171	5.69662	0	0	4.56365	4.06839	0	7.00149	0.794032	5.58112	0	8.13635	5.39254
PF3D7_0728600	7.90786	1.11774	8.18208	1.69285	0	0	2.16469	1.26216	6.08714	0	8.64307	0	7.52432	1.09971	0	9.12791	9.4899	0	2.27177	7.8141	8.07413	5.73986	6.71453	1.83494	10.8404	1.19789	0	9.94894	6.2121	0	1.63355	10.4326	7.75846	6.72536	9.47353	4.70413	0	0	8.54837	9.26993	9.77756	6.3657	8.18087	1.40861	10.1698	6.62045
PF3D7_0728700	0	0	0	0	0	3.43121	0	0	0	0	0	0	0	0	0	0	0	0	0	1.41122	0	0	0	0	0	0	0	0	3.24625	0	0	0	0	0	0	0	0	0	0	0	0	0	0	0	7.9902	0
PF3D7_0728800	0	1.73991	6.0791	0	1.13375	1.06173	2.16469	1.26216	0	1.79459	4.06216	6.85244	0.992559	0	0	0.838091	1.65919	1.42321	0.712102	2.11078	1.25772	0	0	1.54877	1.15379	1.19789	1.4631	0	6.59003	0	1.63355	1.07192	0	0.985171	0	1.58752	0	0.930488	2.05497	0.980892	1.86734	1.67886	3.16341	1.40861	0	1.43755
PF3D7_0728900	0	0	5.7625	1.08166	0	1.3957	0	0	0	0	0	0	0	0	0	0.838091	0	0	0	0	0	1.20852	0	0	0	0	1.4631	0	2.29807	5.00662	0	0	4.11605	8.8126	0	0	0	7.7036	1.03688	7.75612	0	0	3.53762	0	1.34995	1.43755
PF3D7_0729000	0	0	4.65654	0	0	0	0	0	0	0	4.80333	9.31974	0	1.09971	0	0	0	1.42321	0	0	0	0	0	8.65401	0	0	2.17441	0	6.31033	0	0	0	3.25689	0	0	0	0	0	3.65187	3.28735	0	6.15898	0	0	0	5.82094
PF3D7_0729100	1.3409	0	8.65703	0	8.00994	9.60055	0	7.42309	10.5288	0	7.61193	0	9.74997	9.50102	2.34311	0.838091	0	0	0	10.6816	7.04189	0	2.12284	7.13228	11.5082	10.829	0	6.78165	9.25325	10.6662	0	9.13451	6.75994	0	0	10.9361	0	7.89695	0	8.44948	8.717	1.67886	5.65894	5.2252	9.76746	10.3199
PF3D7_0729200	0	0	0	0	0	0	0	0	0	0	1.08525	0	0	0	0	0	0	4.08553	6.04648	0	0	0	0	0	0	0	0	0	4.36386	0	0	0	0	0	0	0	0	0	0	0	0	0	0	0	0	0
PF3D7_0729300	0	0	0	0	0	1.3957	0	0	0	0	0	0	0	0	0	7.57616	0	0	0	0	0	0	0	0	0	0	0	0	0	0	0	0	0	0	0	0	0	0	0	0	0	0	0	0	0	0
PF3D7_0729400	0	1.11774	0	0	0	8.83833	0	0	0	0	0	0	0	0	0	0.838091	0	0	0	11.1567	0	1.20852	0	0	0	0	0	0	9.37601	0	0	1.07192	0	9.77758	0	1.00192	0	0	0	0	0	0.794032	2.18191	0	0.827428	0
PF3D7_0729500	0	0	0	0	0	0	0	0	9.53586	1.16	0	10.2601	0	0	0	0	0	9.7974	5.9305	6.8928	0	0	0	9.33562	0	0	0	0	5.97807	0	0	0	0	0	0	6.25172	7.25448	8.94254	2.38049	0	0	0	0	0	5.13253	0
PF3D7_0729600	0	0	4.21413	0	0	2.55911	0	0	7.53822	0	0	7.89973	0	4.57666	0	0	3.64517	0	0	0	5.59395	0	5.85906	0	0	0	0	5.25424	5.46263	0	0	7.44335	4.89676	5.90142	0	0	0	5.56077	0	3.66496	0	0.794032	5.38134	0	2.03495	2.14314
PF3D7_0729700	5.45702	0	6.02646	1.08166	0	0	7.07812	7.13805	8.46674	0	0	0	0	9.4406	12.1841	5.21853	0.781958	2.37977	0	6.93254	3.75709	0	0	0	0	4.67732	4.07151	6.81378	0	0	3.23435	0	5.2901	0	0	1.58752	0	0	0	7.35408	0	0	0	9.88554	5.56898	0.890877
PF3D7_0729900	7.07016	0	0	6.20106	0	0	0	0	0	0	0	0	0	9.32964	0	0	0	0	0	0	0	0	0	0	0	0	1.4631	0	0	0	9.82542	1.07192	0.830343	0	0	0	0	0	0	0	8.4373	0	0	0	6.20564	0.890877
PF3D7_0730300	0	0	0	0	0	5.84666	1.45515	0	0	0	0	2.4196	0	0	1.60264	0	0	0	0	2.57987	0	5.51015	0	2.07364	0	1.19789	0	0	0	1.65447	0	0	0	0.985171	0	0	8.61928	10.4649	0	4.96275	0	0	6.70699	0	0	0
PF3D7_0730500	8.3005	1.11774	7.39337	1.08166	0	1.06173	0	9.5812	6.88265	8.39048	10.0475	1.29282	4.44519	8.9541	0	0	10.2651	0	0	2.57987	8.73708	9.48545	9.51999	5.18206	1.78658	9.25077	11.1658	8.7303	8.63196	9.30745	1.63355	7.95361	7.94312	9.34744	9.66839	8.16873	10.085	9.49246	1.03688	7.7099	4.07823	9.12991	3.92126	9.48691	11.6728	6.02398
PF3D7_0730800	0	1.11774	0	0	0	9.02155	0	0	0	0	1.42364	0	0	0	0	0	1.65919	0	0	0	0	0	0	0	1.15379	0	0	0	0	0	0	0	0	10.615	0	0	0	0	1.03688	1.55943	0	0	0	0	0	0
PF3D7_0730900	0	0	0	0	0	10.2731	1.45515	0	0	0	0.642354	0	0	0	0	0	0.781958	0.880416	1.18674	12.2542	0	1.20852	2.12284	0.715361	0	0	0	0	9.22046	0	0	0	0	10.3518	0	0	0.924165	0	8.09494	0	0	0	0.914093	0	0.827428	0
PF3D7_0731100	1.3409	1.73991	0	0	0	5.07138	0	0	11.3606	0	0	1.29282	6.44468	0	0	0.838091	0	7.72265	0	0	5.82393	0	1.42102	0	0	0	0	0	0	0	0	0	0	0	1.0581	0	11.0147	0	1.63393	0	0	0	7.90026	0	0	4.107
PF3D7_0731200	0	0	0	0	0	5.02395	0	0	0.920775	0	1.08525	0	0	0	0	0	0	0	0	0	0	0	0	0	1.15379	0	0	0	0	0	0	1.07192	0	0	1.0581	0	0	0	0	0	0	0	0	0	0	0
PF3D7_0731300	0	0	0	5.88403	0	1.3957	0	0	0	0	0	0	0	0	0	0	0.781958	0	0	1.41122	0	0	0	0	0	0	0	0	2.09254	0	0	0	0	0	0	4.17355	0	0	0	0	0	0	11.13	0	0	0.890877
PF3D7_0731500	0	0	0	0	0	0	0	0	0	0	9.34787	0	0	0	0	0	0	0	0.712102	0	0	0	0	2.27839	0	0	0	0	3.14339	0	0	0	0	0	0	0	0	0	0	0	0	0	0	0	0	0
PF3D7_0731600	1.3409	12.065	11.192	13.2689	11.6251	12.4487	1.45515	11.4907	13.3502	2.23381	11.6094	14.0039	10.3987	1.71643	3.72485	11.6698	11.6175	13.3091	12.7554	10.6083	10.5792	12.6688	11.0635	12.9116	11.7408	3.33031	1.4631	11.4845	11.8465	13.1711	2.38004	10.182	11.8049	9.39019	12.3376	13.4732	2.6748	11.8954	13.1165	11.634	11.772	1.67886	13.1245	2.57639	13.2715	10.7609
PF3D7_0731700	1.3409	0	5.26836	5.01173	2.53035	2.55911	0	0	6.70879	0	3.85409	1.29282	0	1.09971	0	2.05337	3.94385	2.78374	0	1.41122	0	0	0	0	0	0	0	0	1.20539	1.05244	0	0	1.35401	0	4.35609	0	0	0	0	5.7951	0	0	0	0	1.34995	0
PF3D7_0731800	2.83438	0	9.85617	0	6.66277	5.24689	6.83567	0	0.920775	0	0.642354	0	0.992559	0	11.8245	0	0	9.38336	0	0	11.3192	0	0	0.715361	0	0	0	1.16278	9.45061	0	1.63355	1.07192	0	0.985171	12.1887	10.8649	1.8847	1.89443	1.03688	1.55943	11.5656	0.794032	0.914093	0	10.707	9.97025
PF3D7_0731900	0	0	0	0	0	6.14151	0	0	0	0	0	0	1.57503	0	0	0	0	7.47241	0	0	0	0	0	0	0	0	0	0	3.34226	0	0	0	0	0	0	0	0	0	0	0	0	0	0	0	0	0
PF3D7_0732900	0	0	0	0	0	0	0	0	0	0	0	0	0	7.4012	0	0	0	0	0	0	0	0	0	0	0	0	0	0	0	0	0	0	0	0	0	0	0	0	0	0	0	0	0	0	0	0
PF3D7_0800100	0	0	1.77487	0	0	0	5.86989	2.72119	0	4.61218	0	0	0	10.3272	0	0	0	0	0	0	0	1.20852	1.42102	0	0	0	0	0	0	0	0	0	0	0	0	0	0	0	0	0.980892	5.43888	0	0	10.7936	0	4.17681
PF3D7_0800600	4.27776	0	0.683038	1.69285	1.13375	0	0	0	0	0	0	0	1.98882	0	0	0	4.67026	0	0	2.11078	0	0	0	0	0	0	0	0	3.81352	0	0	0	0	0	6.28234	0	0	0	0	0	1.86734	0	0	0	0	0.890877
PF3D7_0800700	7.00277	9.98291	6.05302	0	0	0.626409	0	9.10126	6.72105	6.05382	5.95734	0	9.32272	0	0	0.838091	9.88187	0	0	1.41122	0	0	7.8403	0	0	7.90149	0	0	7.70496	0	0	7.08185	0	10.7243	6.55563	8.28923	0.924165	0	0	0.980892	0	0	0	0	9.60477	6.00491
PF3D7_0801000	0	0	0	0	2.80145	3.69619	0	0	1.47833	0	1.42364	0	0	0	0	0	9.2209	1.42321	0	0	0	0	0	0.715361	0	0	0	0	0	0	0	0	0	2.78184	0	0	0.924165	0	0	0	0	0	0	0	0	0
PF3D7_0801300	0	0	0	0	0	0	0	0	0	0	0	0	0	0	0	0	3.46891	0	0	12.1283	0	0	2.12284	0.715361	0	0	0	1.16278	0	0	0	0	0	0	0	0	0	0	0	0	0	0	0	0	0	0
PF3D7_0801500	0	0	7.00859	0	0	9.02306	8.26475	5.68222	0	7.84171	0	0	0.992559	0	0	10.6886	0	0	0	6.20991	0	0	6.80389	7.53312	0	0	0	0	6.5199	10.1664	0	1.07192	0	0	0	0	8.95555	0	0	7.16147	0	0	0	6.8269	0	0
PF3D7_0801600	0	0	4.85069	0	0	0	1.45515	0	0	0	0	0	0	0	0	0	0	0	0	0	0	0	0	0	1.15379	0	0	0	0	7.54542	0	4.21999	6.5839	0	0	0	0	0	0	0	0	2.92699	0	0	0	0
PF3D7_0801700	2.02367	4.21343	6.77331	0	0	3.01227	0	0	0	0	8.25793	7.86426	0	1.09971	0	2.51755	0	6.09323	7.78488	0	7.90859	0	10.101	9.91361	0	0	0	0	6.79056	0	0	0	0	0	0	0	0	3.45485	0	1.55943	0	1.30324	2.18191	0	0	0
PF3D7_0801800	9.73188	3.00368	7.75461	11.2824	1.13375	2.91162	1.45515	0	6.24837	8.51255	0	1.29282	10.1079	2.14709	0	0.838091	9.29382	9.14059	1.82894	7.71502	6.11203	3.67797	1.42102	1.19143	11.2226	6.96841	1.4631	6.69805	7.94177	0	2.38004	8.09988	3.74951	4.49506	10.9695	1.00192	0	0.930488	8.82756	0	3.83218	0	7.57181	0	10.4534	8.15294
PF3D7_0801900	9.58698	1.11774	10.6791	9.35098	0	8.28292	12.5026	8.94628	11.1032	1.79459	0	0	9.65221	0	2.34311	0	10.0142	6.49403	1.18674	9.39122	11.1739	2.30247	4.96345	0.715361	1.15379	9.97137	1.4631	9.96334	7.28318	1.05244	2.38004	1.07192	8.88902	6.01504	9.20914	5.83666	0.924165	8.05764	4.82509	1.97124	10.491	0.794032	9.86458	1.40861	8.40382	8.30876
PF3D7_0802000	2.48524	1.11774	8.13002	0	0	7.30996	0	6.33479	0	9.70663	8.75967	7.46319	8.40298	5.80399	4.11235	6.11953	0	2.37977	9.61011	0	0	0	9.47987	11.1892	10.2232	8.47922	11.5818	10.1064	9.33721	10.3485	0	8.45288	1.73739	11.0071	3.10018	8.10711	0	9.73413	11.5939	9.24236	10.7325	0.794032	10.9719	6.98603	7.79271	6.56945
PF3D7_0802100	10.7555	11.5569	8.43523	11.4402	10.1984	0.626409	10.1057	5.37704	6.91504	11.3193	4.51564	0	8.41139	9.31677	10.6766	4.71182	1.28625	11.6166	1.18674	2.57987	10.5271	5.37994	8.2903	1.54877	2.5607	10.6431	9.96938	10.0966	8.04168	1.05244	13.7665	4.7198	9.00935	8.51716	7.07885	2.00288	0	0	1.03688	7.31932	5.68154	8.44353	0	11.0761	4.50376	9.14605
PF3D7_0802200	9.95551	13.0838	10.5849	11.6834	12.68	13.1455	7.76148	13.871	9.92589	9.73617	10.4539	14.4723	10.9516	12.1192	13.6713	12.7119	11.575	8.68427	10.3146	15.0386	11.6163	13.3001	11.1233	14.2787	11.782	1.84321	13.2197	12.0331	12.165	14.9916	14.8861	10.8894	10.7765	6.05809	11.18	11.3426	1.8847	12.4747	13.787	10.4822	10.4007	9.36162	12.9815	12.9673	12.3915	10.6776
PF3D7_0802300	0	0	0	0	0	0	0	0	0	0	0.642354	0	0	0	0	10.8195	0	0	0	0	0	0	0	0	0	0	0	0	0	0	8.55186	0	0	0	0	0	0	0	0	0	0	0	0	0	0	0
PF3D7_0802400	2.02367	9.9962	8.86243	10.7955	6.25247	8.36848	4.66595	2.37729	2.4504	1.79459	0	0	4.30776	1.09971	10.7954	8.63945	8.35595	7.16101	10.6162	9.36966	9.34581	1.85679	1.42102	9.4393	1.15379	0	3.00504	5.43036	8.53624	11.3509	11.2515	0	0.830343	7.37976	5.43313	2.325	8.80155	0.930488	6.81364	0	5.92109	0	6.84656	4.59499	10.0921	0.890877
PF3D7_0802500	8.35556	3.91082	5.45916	0	6.0593	0	0	1.26216	0	10.0916	0	0	0	0	1.60264	0	2.75611	0	0	0	3.60044	0	2.94692	0	0	1.84321	7.56224	0	0.725084	10.8761	0	0	0.830343	0	0	0	0	0.930488	10.6967	0	0	0	6.45401	0	0	1.83305
PF3D7_0802600	8.0565	3.00368	8.05646	5.24198	3.93841	0	12.6949	10.4637	2.19299	12.0779	0	0	0	11.0824	10.6067	0	0	0	1.18674	8.77854	11.624	0	4.28209	0.715361	10.1721	2.62671	12.8207	8.5513	7.61171	1.05244	13.4409	11.074	0.830343	9.3604	10.6656	2.00288	9.6191	0	1.63393	0.980892	0	0	5.38134	12.9099	5.76664	10.7387
PF3D7_0802700	0	3.37304	5.57364	0	3.5544	0	0	0	2.19299	7.88756	3.47193	0	0	3.17021	0	7.29427	0	8.84591	2.27177	0	0	0	0	0	0	0	0	7.2375	5.64313	0	0	0	0	0	7.2006	0	0	0	0	0.980892	0	5.08857	0	7.68788	0	3.87468
PF3D7_0802800	8.46601	0	8.09211	6.15659	9.16854	0	0	0	0	11.108	9.65236	0	0	3.49672	0	5.49538	0	0.880416	0	1.41122	10.9588	0	0	0.715361	0	0	0	8.57023	5.39708	0	6.67147	0	0	0.985171	8.8382	1.00192	11.3824	0.930488	1.03688	5.0071	0	0.794032	0	11.1282	0.827428	0
PF3D7_0803000	2.83438	0	8.23813	1.08166	0	8.57181	1.45515	10.819	10.3399	6.93061	9.32408	11.7779	10.5653	4.57666	0	1.36478	0.781958	8.79493	10.5091	0	6.71889	9.20048	1.42102	8.10375	8.33067	0	0	7.75867	5.54565	9.79816	0	8.60765	8.03587	0.985171	8.76831	0	0	0	1.03688	9.74457	10.2566	8.28623	10.803	6.98603	9.2901	8.7129
PF3D7_0803100	6.56252	9.22054	4.43213	1.08166	7.84738	0.626409	0	1.26216	0	7.34634	0	0	0	5.97104	0	0	0	0	0	9.00046	8.76964	0	4.00897	0	0	0	7.98873	0	4.36386	0	0	0	0	0.985171	7.38002	0	0	0	0	0.980892	0	0	8.09014	0	0	3.49206
PF3D7_0803200	9.73188	0	6.22638	6.60016	3.39975	1.06173	8.41219	0	3.5506	7.61518	7.59529	0	6.5244	8.65598	2.83004	0	1.65919	0.880416	0	0	7.59233	0	4.00897	0	3.85547	5.05966	1.4631	1.16278	3.59705	0	5.90393	0	5.73154	10.1784	6.24166	0	0	0	0	0	1.86734	7.01608	5.55422	8.05404	0.827428	7.9486
PF3D7_0803300	2.83438	0	6.66556	3.73131	3.93841	0.626409	0	0	5.08941	1.16	0	0	2.31	2.47831	0	1.36478	0	0	4.28596	0	0	0	1.42102	0.715361	0	1.84321	0	1.16278	0	0	0	0	4.17938	0.985171	0	0	0	0	0	0	0	1.30324	0	0	0	2.14314
PF3D7_0803400	8.79959	0	0.683038	1.08166	2.19624	0	3.51741	0	0	0	0	1.29282	7.65758	0	0	0	0.781958	0.880416	6.39171	3.21694	1.25772	11.4424	0	0.715361	9.46222	1.19789	0	2.23777	5.71663	0	1.63355	9.80737	0	3.43236	2.08629	0	0	0	0	6.22882	0	0.794032	1.86914	0	0.827428	0.890877
PF3D7_0803500	0	1.73991	4.99464	0	0	8.7224	9.34972	1.26216	0	0	4.61804	3.81256	0	0	0	0	4.86092	1.81669	3.40229	0	8.65482	6.63409	1.42102	7.07848	0	4.88112	0	0	4.76128	0	0	0	6.06908	9.31231	3.10018	5.28914	9.41419	0	0	0.980892	0	0	0	0	0	3.49206
PF3D7_0803600	8.08935	0	7.9116	8.60146	0	0	6.5169	9.8298	8.15037	0	0	4.08328	0	7.70768	4.4175	0	0	7.3137	7.8056	1.41122	9.55771	0	1.42102	0	7.58569	4.15563	1.4631	3.27385	5.3284	1.65447	0	0	2.85297	0	4.43038	0	2.1986	0	1.03688	9.45544	1.2168	0	3.42334	1.40861	6.19042	4.98891
PF3D7_0803800	10.0102	0	9.90254	3.31205	9.62429	9.36272	8.69285	3.76414	10.0933	9.9708	8.46217	9.23201	0	9.23702	4.88351	3.67979	4.82475	6.63497	9.48849	6.8928	9.73303	12.7947	6.7599	10.0811	0	9.91447	4.07151	10.4496	9.10715	5.82909	11.0052	4.99378	5.26112	10.5277	1.0581	7.69032	3.03222	6.44398	11.3874	9.18076	7.29707	9.41223	0.914093	7.37922	9.37164	9.4349
PF3D7_0804000	9.15036	0	7.44442	0	5.95206	8.51505	0	10.7398	6.98791	1.16	10.6189	0	6.69947	6.54832	8.29781	7.67955	8.50052	10.0449	0	0	0	0	4.7993	6.97922	6.5561	5.44967	0	9.05994	7.01109	6.21013	0	6.247	7.86342	0	9.56087	8.64769	0	2.20904	1.03688	2.77444	2.65471	0.794032	10.3813	8.02683	8.90585	6.46171
PF3D7_0804400	8.53919	0	7.51775	9.40425	10.6288	0	0	1.26216	5.62144	3.98322	9.52306	0	9.02677	0	0	8.13656	0	0	6.1667	2.57987	7.21398	0	10.0765	0	10.1567	6.90751	1.4631	8.15959	10.8001	1.65447	0	4.99378	9.05439	10.8703	9.57527	10.5699	0	0	0	8.9616	8.86366	6.01905	8.60781	0	7.58144	2.14314
PF3D7_0804500	9.47334	11.2579	8.28649	8.21908	8.87025	8.2804	10.8661	0	9.5803	10.7592	7.76113	10.3717	10.7591	11.5455	1.60264	6.80817	5.88939	11.612	6.69695	10.3613	9.89568	12.9075	8.48527	1.19143	10.5803	9.24463	7.52143	10.2483	9.27926	4.26744	4.59277	10.8154	11.9026	10.5382	8.3472	9.81441	2.1986	11.9165	10.7776	8.03849	9.22143	8.10582	9.08515	7.92246	1.34995	6.20194
PF3D7_0804600	0	0	6.06612	0	0	0	1.45515	1.26216	0	0	0	0	0	0	0	0	0	0	0	0	0	8.77767	1.42102	0	4.52667	0	0	0	0.725084	8.17414	0	0	0	0	1.0581	0	0	0	9.42808	0	0	0	1.86914	0	8.58351	1.83305
PF3D7_0804700	9.08263	1.11774	6.59502	10.0687	9.48457	7.38696	12.1895	10.3631	0	0	0	7.98477	8.49291	0	0	9.70045	8.40883	1.81669	10.577	7.32485	8.61442	7.51751	10.2113	1.54877	9.81988	9.54124	11.8428	10.9804	6.90503	2.40495	11.9071	10.6312	5.94702	9.7695	9.2533	10.5097	10.6288	1.89443	1.63393	8.34102	11.5149	10.8882	5.52681	10.7936	9.4552	9.58045
PF3D7_0804800	0	0	0	0	0	0	0	0	0	0	6.10571	0	0	0	0	0	0	0	0	0	0	0	0	0	0	0	0	0	0	0	0	0	0	0	0	0	0.924165	9.51049	0	0	0	0	0	0	0	0
PF3D7_0804900	2.48524	10.2193	5.07459	1.08166	1.76067	8.4425	7.26943	1.26216	0.920775	11.1423	8.33011	11.5721	0	8.08703	0	6.30343	1.65919	0	0.712102	10.7331	0	0	8.85294	8.43068	1.78658	6.14727	0	8.74703	5.56568	0	0	8.9116	0.830343	0	1.0581	1.00192	5.33963	0	0	7.96168	0	0	3.16341	10.0455	5.47161	8.99723
PF3D7_0805000	0	0	0	0	0	3.97089	0	0	0	1.16	0.642354	0	0	0	0	0	0	1.42321	0	0	6.22366	0	1.42102	0	0	0	0	0	2.09254	0	0	2.43534	0	0	0	2.00288	0	0	0	0	0	0	0	0	0	0
PF3D7_0805100	8.52124	0	0	0	0	6.03787	0	1.26216	0	0	0	0	0	0	0	7.51534	0	0	0	0	6.02224	0	0	0	0	6.2242	0	0	2.29807	0	0	5.22394	0	9.19665	0	0	7.14894	0	0	6.93912	1.2168	0.794032	0	9.78088	10.5741	0
PF3D7_0805200	0	8.19731	2.00992	1.08166	0	0	0	1.92489	0	0	6.50366	0	0	5.35787	0	0	0	0	0	0	1.25772	0	0	0	0	0	0	0	0	0	0	0	0	0	0	0	0	0	0	0	0	0	0.914093	0	0	0
PF3D7_0805300	0	0	0	0	0	0	0	0	0	0	0	0	0	0	0	0	0	0	0	0	0	0	0	0	0	0	0	0	0	0	0	0	0	0.985171	1.0581	0	10.2007	0	0	0	0	0	0	0	0	0
PF3D7_0805400	7.8225	0	2.81868	0	0	0	0	9.9812	9.48282	0	3.7376	1.96353	0	0	0	0.838091	9.6522	9.62529	10.4266	0	1.25772	10.0068	0	7.28259	0	9.37967	0	0	0	9.8843	0	0	0.830343	0	0	9.10712	0	0	0	7.97291	7.43595	7.71538	0	0	0	0
PF3D7_0805500	7.63494	5.57903	6.40193	0	0	0	6.43213	6.02973	7.08601	5.42545	7.08332	6.97391	0	2.14709	0	10.5918	3.87478	2.59585	4.37739	0	5.04427	1.85679	6.0898	0	7.33514	0	8.38729	4.617	5.71663	4.42	0	3.44891	4.60545	7.62139	2.68053	0	0	0	5.62592	6.37138	6.97136	2.43389	2.65679	0	0	9.53963
PF3D7_0805700	9.95328	0	8.50422	9.78447	1.13375	0	11.863	0	2.66875	10.7364	1.08525	0	0.992559	9.53031	0	0	2.59365	3.23405	7.85813	0	6.71889	1.20852	11.028	0	5.74616	9.62873	0	10.0669	7.37117	1.05244	10.4806	5.89283	9.99701	10.0484	5.15501	2.58816	0	1.49152	0	9.93885	11.6011	0	0.914093	5.70872	8.53914	10.4638
PF3D7_0805900	0	4.6089	0	0	0	0	0	0	0	0	0	0	0	1.09971	0	0.838091	0	0	0	6.1772	0	0	0	0	0	0	0	0	0	0	0	0	0	0	0	0	0	0	0	0	0	0	0	0	0	0
PF3D7_0806000	0	0	0.683038	0	1.13375	0	1.45515	0	0	0	0	8.68429	0	0	2.34311	0.838091	0	0.880416	6.14083	0	0	0	0	0	0	0	1.4631	0	5.20613	0	0	4.13203	0	0.985171	0	1.00192	0	0	0	0	0	0	0.914093	0	1.34995	0
PF3D7_0806100	0	7.09517	0	0	6.72923	0	3.9006	0	0	1.16	0	0	0	0	1.60264	0	4.54247	9.38336	0	0	0	0	1.42102	5.07624	1.15379	8.247	0	1.16278	5.44111	7.28227	0	5.04284	0	0	0	0	0	0	0	5.35477	1.86734	5.51629	5.77998	0	4.45365	4.82465
PF3D7_0806200	9.788	10.9138	0	0	8.76725	0	0	1.26216	8.25108	10.3899	8.71222	0	9.90991	0	1.60264	0	0	0	0	0	9.79082	0	10.1845	0	0	2.62671	11.1855	8.25043	8.53878	0	2.86953	11.0215	0	9.64265	0	0	8.40298	0	0	2.55297	5.30029	2.22329	0	0	0	8.20816
PF3D7_0806300	10.8852	3.5274	9.75567	6.74234	11.9089	0	13.8331	3.23131	11.988	12.1281	11.3378	1.29282	12.088	11.3228	2.83004	1.36478	1.28625	0.880416	1.54328	1.41122	13.5026	0	12.6305	1.83494	10.9835	11.3223	5.37195	10.759	11.2561	1.05244	2.38004	13.6158	12.6804	3.55766	12.1307	12.6866	1.8847	0.930488	1.03688	9.85183	13.7581	12.9968	2.18191	13.0183	13.3952	12.0996
PF3D7_0806400	0	0	3.95721	1.08166	0	0	0	2.99868	7.40771	0	0	0	0	1.71643	0	4.31502	0	0	2.27177	1.41122	0	0	0	1.54877	0	0	4.46493	0	0	0	0	0	0	8.1352	0	0	0	0	0	0.980892	0	0	0	0	0.827428	0.890877
PF3D7_0806500	0	0	0	0	0	0	0	0	0	1.16	0	0	0	1.09971	0	0	9.38668	0	0	0	3.89838	4.89928	0	0.715361	0	0	1.4631	0	1.20539	0	2.38004	0	0	0	0	0	0	1.49152	0	0	1.2168	0	0	0	0	0.890877
PF3D7_0806600	0	0	7.06839	0	0	0	0	0	0	0	0	0	0	0	0	0	0	0	3.11408	0	0	0	0	0	0	1.19789	0	8.45272	6.64754	0	1.63355	5.59681	8.6695	0	9.23269	7.5352	0	1.49152	1.63393	0	0	5.58408	1.46924	0	0	0
PF3D7_0806700	0	0	1.77487	0	0	0	1.45515	0	0.920775	0	8.64711	4.2017	0	0	0	0	0	0	5.01218	0	0	7.65524	0	7.15844	0	0	0	0	6.78202	6.45939	0	5.99609	0	0	1.0581	0	0	0	7.43873	9.0223	0	0	9.8187	0	0.827428	0
PF3D7_0806800	11.7799	10.3271	8.77937	11.0866	1.13375	0.626409	2.16469	2.37729	5.01166	11.116	5.46556	10.927	10.0552	11.6134	10.8601	1.36478	1.28625	0	3.31247	2.57987	10.3798	3.52206	1.42102	6.78296	10.7622	11.144	3.00504	11.2433	1.85279	5.98401	2.38004	11.2901	8.68048	9.03364	9.47791	4.70413	10.0803	2.46718	4.97736	6.90436	3.69139	10.3246	2.84613	13.3075	11.7452	10.3831
PF3D7_0806900	0	7.11966	0	0	0	0	0	0	0	0	7.94311	0	0	0	0	0	0	0	0	0	0	0	0	0	0	0	0	9.36651	0	9.00973	0	0	0	0	0	0	0	0	0	0	0	0.794032	0	0	6.33585	0
PF3D7_0807000	2.02367	4.67647	5.2223	5.71033	0	3.01227	6.90021	5.90059	1.87947	0	4.10981	0	3.68667	5.35787	1.60264	5.02269	0.781958	1.42321	4.37739	0	0	0	0	3.01093	2.83287	6.12068	2.17441	3.74296	5.94787	2.40495	5.11454	3.1236	1.73739	1.56516	2.41379	1.58752	1.8847	2.46718	0	7.6412	0	6.23123	4.35448	3.83173	2.84723	0.890877
PF3D7_0807100	10.4878	11.8209	8.68277	8.21366	10.3929	7.23383	6.87901	9.81195	10.022	1.16	7.48218	5.16196	6.5088	0	0	5.76984	9.32166	10.3417	1.18674	7.58389	2.71473	7.10166	0	8.61439	7.12332	9.10243	0	10.5376	7.97585	9.75756	1.63355	10.6775	8.13504	9.08138	10.2354	3.46292	0	0.930488	1.03688	10.8117	1.2168	7.4507	5.70858	0	8.31188	8.57103
PF3D7_0807200	4.91306	0	0	0	0	0	0	0	0	0	0	0	0	0	0	0	0	0	0	0	0	0	0	0	0	9.1623	1.4631	0	0	0	0	1.07192	4.17938	0	0	0	0	0	0	0	0	0	0	0	6.62336	0
PF3D7_0807300	9.30522	1.73991	5.90051	2.12082	5.80573	2.55911	1.45515	0	6.58003	9.71513	6.93249	10.7144	7.6994	8.27977	0	0.838091	0.781958	0	8.47764	7.84567	9.64302	11.7732	9.11108	8.67229	1.15379	9.87724	0	10.1807	8.10806	2.07797	9.60162	1.07192	8.98075	0.985171	10.1124	1.58752	0.924165	2.20904	0	10.2354	4.47176	11.4075	4.47413	10.0856	9.88556	3.78812
PF3D7_0807400	5.05289	3.20015	1.49393	1.69285	3.82141	0.626409	0	0	0.920775	2.84256	1.42364	1.96353	1.57503	4.64417	3.93157	3.15005	1.95526	0.880416	2.45084	4.3865	1.25772	3.34725	0	2.76066	2.22495	3.50491	3.52882	1.79816	1.5651	3.415	4.46124	5.04284	0.830343	0	2.90556	3.00336	0.924165	2.87606	3.38765	1.55943	3.16121	2.22329	3.01348	2.92965	1.34995	1.83305
PF3D7_0807500	3.55233	7.93296	2.68922	4.05577	8.24957	7.19689	1.45515	4.36314	5.01166	7.20863	5.94426	1.96353	1.57503	6.69878	0	7.44535	3.80223	5.0424	4.82996	1.41122	5.36961	1.20852	1.42102	5.77924	0	6.45451	0	5.8577	2.47793	7.42436	0	1.07192	7.88732	2.56016	5.01718	10.7487	0	0	1.63393	6.2658	7.75179	3.0599	6.36393	0	4.5522	5.02721
PF3D7_0807600	10.6874	0	9.71986	1.08166	0	10.8432	0	11.256	9.86502	0	10.4336	1.96353	0	10.3839	11.6788	1.36478	9.06878	0	11.9376	0	10.4155	11.708	5.77315	10.2982	0	0	0	8.46794	6.46763	1.05244	0	0	10.2831	11.2938	1.0581	0	0.924165	4.25689	1.03688	10.2083	11.9301	0	0	0	3.36376	10.2149
PF3D7_0807700	8.86746	2.50597	4.34884	11.4541	4.1473	8.23165	7.87287	11.3671	7.77429	11.2085	8.12802	0	9.68554	10.4228	12.0929	5.74886	7.44618	2.94995	11.1946	2.57987	10.9779	0	2.59294	6.4643	0	10.2799	12.5745	11.4851	8.9598	2.40495	13.643	10.2475	2.85297	3.14346	2.68053	10.8192	2.45626	5.56077	8.43895	10.941	3.69139	9.07207	10.6605	12.3554	10.9984	9.95045
PF3D7_0807800	12.1857	10.492	11.4749	11.6587	12.0383	11.6252	3.51741	12.8831	12.0203	12.3305	11.1551	13.252	11.8578	12.7211	13.7829	12.3064	11.7825	10.9331	11.4621	12.3366	12.0493	9.79956	13.2053	11.404	12.3818	13.6578	14.7857	13.0168	11.9644	2.40495	11.3373	13.01	12.0369	10.7824	11.363	11.7724	1.48294	12.4323	11.2072	12.3352	14.0658	12.5346	12.3527	13.5303	11.9189	12.1343
PF3D7_0807900	4.75822	0	6.16683	7.44338	0	1.06173	0	0	0	0	0	0	5.50897	0	0	0	0	0	4.95396	0	0	9.67784	0	0	0	2.28751	1.4631	0	4.16815	11.4131	0	0	0	0	0	0	0	0	1.03688	0	0	0	1.86914	0	0	1.83305
PF3D7_0808000	0	0	0	0	0	0	0	0	0	0	0	1.29282	0	10.0049	9.87971	0	0	6.97102	0	0	6.46996	0	1.42102	0	0	0	0	8.02197	6.17346	0	8.055	0	0	0	0	5.55835	0	6.41364	0	0	0	8.9532	0	0	0	0
PF3D7_0808100	7.94424	0	9.01036	0	8.37423	5.28763	0	1.26216	4.3042	0	9.32029	9.5296	0	7.70768	0	0	7.04376	1.42321	8.51587	7.39765	3.22451	0	0	9.88157	2.22495	6.68971	0	0	7.06133	0	0	2.10658	0	0	0	2.325	0.924165	0	10.7896	6.40492	0	0.794032	0	0	0	7.4179
PF3D7_0808300	0	0	4.30532	0	0	7.15347	0	0	0	0	0	3.27805	9.1675	0	0	0	0	7.98454	8.7305	0	0	0	7.87164	0	3.58794	0	0	0	3.14339	0	0	0	2.503	0	4.63273	3.46292	10.9022	0	1.63393	1.55943	0	0.794032	2.4388	0	0	6.21859
PF3D7_0808400	5.60068	5.30788	5.88581	0	0	1.06173	0	2.37729	0.920775	7.23251	0	0	3.89297	8.12887	4.66924	3.15005	0	0	0	0	4.53971	9.6962	8.37294	0	3.97267	5.21851	0	4.68805	6.78202	0	0	0	6.11839	7.49391	7.55626	0	11.0856	0	0	2.96639	0	6.6867	0	2.92965	2.84723	5.58456
PF3D7_0808600	0	0	0	2.12082	0	0	0	0	0	0	0	0	0	0	0	0	0.781958	0	0	0	0	1.20852	0	0	0	0	0	0	0	0	0	0	0	0	2.08629	0	0	0	0	6.13199	0	0	0	0	0	0
PF3D7_0808700	1.3409	0	0	0	0	0	0	0	0	0	0	0	9.85854	0	0	0	0	0	0	0	7.93343	0	0	0	0	0	0	0	0	0	0	0	0	0	9.16358	0	0	0	0	0	0	0	0	0	0	0
PF3D7_0808800	0	0	0	0	0	0	0	0	0	0	0	0	6.9852	0	0	0	0	0	0	0	0	0	0	0	0	0	0	0	0	0	0	0	0	0	0	0	0	0	0	0	0	0	6.01515	0	0	0
PF3D7_0808900	0	0	0	0	0	0	0	0	0	0	0	0	0	0	0	0	0	0	0	0	0	0	0	0	0	0	0	0	7.83855	0	0	0	0	0	0	0	0	0	0	0	0	0	0	0	0	0
PF3D7_0809100	9.13864	1.11774	0.683038	0	11.9147	0.626409	0	1.26216	0	0	0	0	0	9.48039	0	0	0	0.880416	0	0	8.9509	0	1.42102	0	1.15379	1.19789	0	0	0	0	0	10.0901	0	0	0	0	3.44274	9.98042	0	0.980892	1.2168	0.794032	0	9.98077	0	6.36034
PF3D7_0809200	0	0	5.7625	0	0	0	0	0	0	0	0	0	0	0	0	0.838091	1.28625	0	6.91862	0	0	0	6.61926	0	0	2.90115	0	0	5.23143	0	0	4.45564	2.03999	0	8.25821	0	0	0	0	7.82588	0	0	3.29922	0	0	0
PF3D7_0809400	0	1.73991	0	0	0	8.16762	0	0	0	0	0	0	0	0	0	0	0	8.99126	3.6424	0	1.25772	0	0	0	0	8.80973	0	0	3.34226	2.67134	0	0	7.26948	2.29813	0	0	0	1.89443	0	0	0	0	0	0	0	0
PF3D7_0809600	0	8.72187	9.45323	10.1432	0	0	1.45515	1.92489	9.76045	0	7.88268	0	0	0	0	6.858	10.9877	9.90634	5.55304	2.11078	9.42093	5.70402	9.25272	6.94956	9.58466	1.19789	1.4631	0	6.98901	9.06285	0	6.88064	0.830343	0	7.90135	5.91067	3.18242	7.00826	0	8.31038	4.9754	0.794032	10.0732	0	9.91711	5.63504
PF3D7_0809700	7.03686	0	0.683038	5.06081	0	6.17447	0	0	0	0	0	1.29282	0	0	0	0	0.781958	0	5.27251	0	0	0	5.47967	0	0	0	0	0	1.20539	0	0	10.6511	0	10.1699	10.9896	11.1189	0.924165	0.930488	0	0.980892	1.2168	0	0	10.0745	0.827428	2.39822
PF3D7_0809800	0	1.11774	3.89984	8.96274	0	5.1173	0	1.26216	0	0	0	0	0	0	0	5.49538	6.9292	0	0	0	4.70272	0	5.6818	0	0	3.66065	6.25835	0	0.725084	1.05244	3.76729	0	2.68857	3.97207	0	0	0	0	0	6.24743	0	0	5.73278	4.59499	0.827428	0
PF3D7_0809900	1.3409	1.11774	6.90306	2.94464	2.53035	5.73327	0	0	9.00967	1.79459	3.90899	0	6.55509	0	0	0.838091	7.15719	6.03891	3.91075	0	0	6.1658	6.37868	0.715361	1.78658	0	0	1.79816	5.20613	0	0	1.68008	10.876	0	10.2775	4.4631	0	8.33361	1.03688	6.73007	0	0	8.78023	0	2.9947	0
PF3D7_0810000	0	4.53801	0	0	0	6.13036	0	0	3.93453	0	6.5389	0	0	0	0	4.06641	3.26807	4.61738	7.2743	0	0	10.5986	7.04291	0	1.78658	0	0	0	4.40891	0	0	0	4.04982	0	9.32321	0	0	0	8.81414	0	8.08298	0	0	0	6.7739	0.890877
PF3D7_0810100	0	0	0	0	1.13375	0.626409	0	6.72643	0	0	1.08525	1.29282	0	0	0	6.89667	5.48823	5.86249	0	0	0	0	0	3.31998	0	0	0	0	0.725084	0	0	0	2.503	0	0	3.46292	0	0	0	0	0	0	0	0	5.22506	2.96983
PF3D7_0810200	8.73876	4.11944	9.45073	9.7324	8.22675	9.18276	12.3166	7.19424	9.39176	8.93996	0	0	11.5145	9.83118	10.8119	10.9209	8.879	7.53915	6.14083	2.11078	6.93112	0	0	0	11.5064	7.70076	11.6425	7.40505	8.54131	3.90328	12.5853	7.60727	4.60545	1.56516	10.9253	10.3359	12.5704	10.6928	6.64195	2.96639	0	0	11.0034	9.42921	10.3973	8.69814
PF3D7_0810300	13.0279	12.3497	11.8245	12.5126	12.6224	10.637	13.903	13.0636	12.2776	13.0927	10.7412	1.96353	12.5943	12.3672	14.4857	11.9598	10.8415	2.37977	11.715	5.84366	13.9684	13.1499	13.096	11.8797	14.1043	14.0303	13.7139	13.849	11.3658	12.1188	14.8363	13.7973	12.2249	11.936	14.0348	11.2962	12.4298	9.88135	11.4753	11.8195	13.1445	11.6991	9.11996	14.2644	13.4283	12.2895
PF3D7_0810400	0	9.40366	3.04723	0	1.13375	0	0	0	5.1987	0	5.37096	0	0	0	0	0.838091	5.70271	10.3248	3.40229	0	0	9.02281	9.05303	4.83802	1.15379	10.6349	0	0	7.55773	4.55795	0	2.10658	2.03999	0	0	7.46325	8.10675	8.93188	1.03688	4.54811	0	5.20796	7.49609	5.61441	6.82407	3.59764
PF3D7_0810500	0	11.6274	2.81868	7.45261	9.31639	10.8113	0	1.26216	8.7944	0	7.87581	9.41476	9.31602	8.33188	0	7.97883	10.0636	9.3906	3.11408	0	1.25772	0	2.59294	12.1357	11.5959	3.13163	2.17441	1.79816	9.69863	3.55341	4.92783	10.0168	10.9958	8.50943	1.0581	11.3364	5.24035	1.89443	3.06393	6.95052	1.2168	0.794032	2.18191	6.74023	10.5675	7.00328
PF3D7_0810600	1.3409	0	2.38919	0	0	0	0	0	0	0	0	1.29282	0	0	0	0	0	0	0	0	0	0	0	0.715361	0	0	0	0	1.85279	0	1.63355	0	0	0	0	0	0	0	0	0	0	0	10.1771	0	0	0
PF3D7_0810700	1.3409	0	0	0	9.8408	0	0	0	0	0	0	10.4045	0	1.09971	0	0	0	0	0	0	0	0	0	0	0	0	0	0	0	0	0	0	0	0.985171	0	0	0	10.9602	0	1.55943	1.2168	0	6.01515	0	0	0
PF3D7_0810800	0	0	0	0	0	0	0	0	0	0	4.99313	0	0	0	0	0	0	0	0	0	0	0	0	0	0	0	0	0	0	0	0	0	0	0	0	0	0	0	0	0	0	0	0	0	0	0
PF3D7_0810900	7.29806	0	5.15034	0	0	0	1.45515	0	0	1.79459	0	0	0	8.46851	0	0	0	0	0	0	6.37642	0	7.69602	0	0	0	10.5673	0	0	0	6.44647	8.36397	0	0	0	0	0	0	0	0	0	0	0	10.7289	0	8.46341
PF3D7_0811000	0	9.70001	5.45916	0	0	0	0	0	0	0	7.79066	0	0	5.97104	0	0	0	0	9.96453	0	0	0	0	0	0	7.60811	0	0	6.48876	0	0	6.61465	7.66752	0	0	0	0	0	0	7.37961	3.69139	0	0	0	0.827428	0
PF3D7_0811100	2.02367	0	2.68922	0	2.19624	0	0	1.26216	0	0	2.59642	0	3.98602	0	0	0	0	0.880416	0	0	2.71473	0	2.12284	0	0	0	0	0	3.81352	0	0	0	0	6.64291	0	0	0	0	0	0	1.2168	3.58601	0	5.88065	0	1.43755
PF3D7_0811200	0	0	0.683038	0	2.19624	0	0	3.43159	3.7553	0	6.67182	10.5072	2.57254	7.42058	0	0.838091	8.13746	0	0.712102	1.41122	0	0	2.12284	7.79736	1.15379	1.84321	2.6487	2.84688	3.67287	0	0	0	2.03999	1.9777	2.08629	1.58752	0	1.89443	1.63393	0.980892	1.86734	0	3.42334	0	2.49751	0.890877
PF3D7_0811300	8.1055	10.2857	5.84079	9.63852	0	9.67632	0	3.90548	8.96911	10.2256	11.0013	0	8.37744	10.1801	0	0	10.3972	1.42321	1.54328	0	6.05279	0	9.52656	7.38587	2.22495	4.35125	1.4631	8.27948	5.37455	2.67134	10.3166	0	7.17941	7.42157	1.0581	0	2.1986	6.25156	1.03688	8.10632	1.2168	0.794032	8.742	1.40861	7.14147	2.39822
PF3D7_0811400	0	0	7.80626	9.49411	0	0	0	0	0	1.16	0	0	0.992559	0	0	0.838091	6.63759	0.880416	0	1.41122	0	0	1.42102	9.87863	0	0	0	0	3.74491	0	0	3.58764	7.89677	2.29813	0	0	11.1279	0	1.03688	2.29123	0	10.0815	6.05408	0	9.52056	0.890877
PF3D7_0811500	0	0	0	0	0	0	0	0	0	0	0	0	0	3.17021	0	0	1.28625	0	0	0	0	0	0	5.20735	0	0	1.4631	0	2.09254	0	0	0	0	0	0	0	0	1.49152	0	0	0	0	0	1.40861	0	0
PF3D7_0811600	9.62109	8.12054	10.2921	6.06333	12.6379	1.06173	12.19	7.04944	10.0957	10.7238	8.90685	9.95332	6.3603	11.5361	11.8253	0	5.48823	0	0.712102	0	10.0868	0	9.14995	4.19622	10.3667	10.1529	13.3437	10.8644	4.21963	0	13.6583	3.2954	10.5526	5.72563	6.95848	5.32567	0	0	5.62592	8.18566	8.81782	9.12043	4.08057	11.8323	4.73114	10.3409
PF3D7_0811700	1.3409	0	0	2.71861	0	5.45791	6.76811	0	0	0	0	0	0	0	0	0	0	0	0	0	0	0	0	0	0	0	7.26547	0	2.47793	1.65447	5.74332	0	0	0	0	0	0	0	0	0	0	0	0	1.40861	0	4.03364
PF3D7_0811800	0	0	0	4.14951	0	0	1.45515	0	0	1.16	0	0	3.15667	3.34268	0	0.838091	0	0	0	0	0	1.85679	0	0	0	0	0	0	1.20539	0	4.82455	0	3.74951	5.69868	0	1.58752	0	0	0	0.980892	0	6.2729	0.914093	2.10757	10.1104	0
PF3D7_0811900	2.48524	10.0175	6.26096	1.08166	0	0	11.7355	0	1.47833	1.16	6.74154	11.5338	6.5088	6.14425	0	0	0.781958	4.34631	0	3.21694	10.2407	4.89928	2.59294	0.715361	0	10.4444	0	4.54226	6.4134	7.27228	5.74332	6.06896	9.82945	4.97113	7.4796	10.1305	0	2.68606	1.03688	7.78825	0	9.57655	2.84613	0	6.9102	0
PF3D7_0812000	8.92319	1.11774	6.58596	2.45046	0	6.89466	0	1.92489	0.920775	5.82161	1.42364	0	6.19474	0	0	0	0	10.0823	0	0	3.42469	9.49334	9.03006	2.45766	0	0	1.4631	0	0	9.88266	0	0	1.35401	0	1.0581	0	0	8.55131	0	6.56184	0	0	9.43953	0	1.73273	0
PF3D7_0812100	4.58474	0	4.75688	9.58918	9.23581	0	4.5634	0	0	0	0.642354	0	0	0	0	0	0	11.0169	8.71743	5.02383	0	3.52206	4.40143	4.90136	1.15379	7.64589	0	3.87064	7.12345	10.0902	0	0	5.66673	7.23717	0	11.1065	0	3.86679	9.99163	9.43122	0	4.2741	3.42334	0	8.84882	9.86051
PF3D7_0812200	0	3.5274	1.14472	0	0	2.26484	0	0	0	0	5.70153	0	8.07789	0	0	0	0	4.88708	2.45084	4.69457	0	2.30247	0	6.49543	0	0	0	7.96588	8.40621	9.06285	0	0	0	0	0	0	0	11.2801	0	6.0282	0	0	0	0	0	0
PF3D7_0812220	0	0	1.14472	0	0	0	0	0	0	0	7.30419	0	0	0	0	0	0	0	0	0	0	0	0	2.45766	1.15379	0	0	0	0	4.74292	0	0	0	0	0	0	0	7.00826	2.64592	2.55297	0	0	0	0	0	0.890877
PF3D7_0812300	0	0	0	0	0	0.626409	0	0	0	0	0.642354	0	0	1.09971	0	9.54636	0	0	0	0	0	0	0	0	1.15379	0	0	0	0	0	0	0	0	0	0	0	0	0	0	0.980892	0	0	0	0	0	0
PF3D7_0812400	0	5.57903	9.14298	1.08166	3.2265	8.58617	2.6382	3.23131	10.4314	10.4887	1.08525	0	1.57503	4.18163	0	0	2.59365	0.880416	1.18674	10.4951	9.09733	1.20852	9.81959	3.12147	3.06176	12.7269	3.00504	4.19727	1.5651	13.2286	0	1.07192	4.97022	6.86526	0	11.2047	1.48294	0.930488	0	11.5399	1.2168	10.8639	12.5678	0	4.89031	2.39822
PF3D7_0812500	0	0	1.49393	0	0	8.77349	0	0	0.920775	0	0	0	0	0	0	1.36478	0.781958	0	8.40073	3.65734	0	7.2457	0	0.715361	0	3.8012	0	0	3.14339	9.17701	0	0	4.04982	0.985171	0	10.115	0	5.21866	10.0241	8.04382	0	0	3.42334	0	0	0
PF3D7_0812900	8.24326	10.2008	5.39832	0	0	3.43121	0	9.27089	0	0	0.642354	0	0	0	0	0	0	6.05725	0	0	0	0	6.37868	0	0	1.19789	0	0	6.64754	0	0	0	0	7.67077	2.90556	1.58752	0	0	0	9.09859	0	0.794032	0	1.40861	0	0
PF3D7_0813000	1.3409	8.78063	6.33857	7.80205	9.77152	9.21875	8.04449	9.54924	7.72032	5.6898	7.16452	0	9.26123	8.07485	10.6161	6.89667	7.05161	8.77845	7.98348	6.95201	7.6232	5.77482	8.8477	2.45766	7.96388	10.4696	8.68082	6.76531	8.29363	9.32447	0	10.1304	9.29498	8.29221	9.79856	8.87728	0	5.50431	7.23222	5.66272	7.6025	7.58359	4.95741	8.83313	8.43321	8.091
PF3D7_0813100	8.08935	0	0	1.08166	0	0	0	0	0	8.47299	0	0	0	2.14709	1.60264	3.92394	0	0	0	0	4.1452	0	0	0	0	1.19789	3.00504	0	0	0	3.23435	1.68008	4.40809	0	2.41379	0	0	6.60032	5.95428	0.980892	0	1.30324	0	8.08074	0	3.78812
PF3D7_0813200	0	7.98719	1.77487	4.47333	6.20654	5.64197	5.16337	7.73862	9.5937	8.45788	3.23467	0	8.06728	0	2.83004	0	6.57364	7.43083	0	7.00889	9.01825	1.20852	0	5.48055	0	7.85386	0	10.0669	6.66621	0	7.92372	0	8.34983	6.16043	0	9.06183	1.48294	0	6.68683	3.13578	6.07071	8.33295	0	0	5.19487	8.20816
PF3D7_0813300	0	0	0	4.39893	0	0	1.45515	1.92489	1.47833	0	0	0	0	0	0	0	0	5.98247	0	0	0	1.85679	0	0.715361	0	3.66065	0	0	0	1.05244	0	0	0	0	0	0	0	0	6.20111	0	0	0	0	0	0	0
PF3D7_0813400	10.7297	11.5194	10.598	12.2186	10.9284	10.3436	12.2495	9.45177	11.429	11.1328	9.34787	11.0952	0.992559	8.72386	0	0.838091	3.55973	12.1541	9.87323	13.2176	10.6446	2.64248	9.47987	8.64015	11.8823	12.0416	2.6487	9.99521	10.2256	11.1212	11.2969	11.077	11.2995	10.6382	0	7.93456	0	9.80451	1.63393	5.57703	9.74676	8.78577	11.9798	0	7.76729	11.3696
PF3D7_0813500	1.3409	1.11774	7.38294	9.86785	9.50842	8.70747	0	0	0.920775	0	6.78621	6.9231	0	0	0	0	0.781958	9.35585	9.40946	10.2885	0	9.82481	0	6.0959	10.2612	0	0	8.87055	8.82297	0	1.63355	7.12805	0	0	0	9.58126	0.924165	0	11.353	7.69642	7.18337	8.94033	11.6184	0	9.19035	8.96306
PF3D7_0813600	0	7.99382	0	0	0	0	1.45515	0	5.6979	0	1.42364	0	0	0	0	0	0	4.51498	7.04252	0	0	0	0	1.54877	0	1.19789	0	0	1.85279	4.55795	0	0	0	0	0	0	0	6.62701	0	0	1.2168	0	1.46924	0	0	0
PF3D7_0813700	0	10.3231	8.80694	10.3695	0	9.51415	0	10.3242	9.96509	0	8.07799	0	0	0	0	0	5.83588	8.69015	0	0	3.75709	0	0	1.83494	0	10.3344	8.46107	0	4.45259	10.3306	5.79887	6.46067	3.5721	3.55766	3.27164	0	0	2.68606	0	5.96214	0	0	10.2741	2.92965	4.23373	0
PF3D7_0813800	2.02367	8.02656	4.75688	0	4.49166	6.53743	0	0	6.74527	0	0	0	0	0	7.05965	0	0	0	0	0	1.25772	0	0	0	1.15379	0	0	0	0	0	0	0	0	2.78184	0	0	0	0	0	0.980892	0	0	0	0	0	0
PF3D7_0814000	2.48524	11.6059	9.86931	13.308	12.7323	11.6627	11.6387	13.2279	12.6109	1.16	10.0543	13.0314	11.1169	2.97429	2.34311	12.2043	10.7395	11.4755	10.5979	11.755	5.04427	9.55499	10.8427	13.6135	11.8795	10.0117	2.6487	11.3951	11.4372	8.3459	2.86953	6.98475	12.0839	9.7483	11.635	10.4132	2.1986	10.943	12.1911	10.4302	10.7493	4.81531	13.3467	2.10757	11.7279	10.448
PF3D7_0814200	1.3409	0	2.93747	9.61406	0	5.04786	0	8.47098	7.18673	1.79459	8.24465	0	5.2334	0	0	0	0	5.77658	1.18674	2.11078	0	1.20852	0	3.91855	1.15379	2.28751	0	5.20663	5.60492	11.9497	0	0	9.50576	0	1.0581	1.58752	0	2.46718	1.03688	3.13578	0	0	7.61801	0	0	0
PF3D7_0814300	0	0	0	0	0	0	0	0	0	0	0	0	0	0	1.60264	0	9.69541	0	0	0	0	0	0	7.17776	0	0	0	0	3.03262	0	0	0	0	0	0	0	0	0	0	0	1.2168	0	7.54474	0	0	0
PF3D7_0814400	1.3409	0	8.71846	10.2739	8.53151	4.15828	0	10.3004	0	0	0.642354	0	6.42819	0	0	0	0	10.6442	0.712102	0	11.1181	0	11.7371	1.19143	8.25748	9.96951	1.4631	0	9.18367	0	11.249	10.826	0	10.8696	2.08629	0	0.924165	0.930488	1.03688	8.99503	1.2168	8.34928	0.914093	11.4172	0	9.37305
PF3D7_0814500	0	0	0	0	0	0	0	0	0	0	5.62162	0	0	0	0	0	0	0	0	0	0	0	6.22537	0	0	0	0	0	0	0	0	0	0	0	0	0	0	0	0	0	0	0	0	0	0	0.890877
PF3D7_0814600	0	0	0.683038	0	0	8.86213	0	0	0	0	0	0	0	0	0	0	0	10.9182	0	1.41122	0	0	3.46813	0	0	0	0	0	0	0	0	0	10.4073	1.9777	1.0581	10.6665	0.924165	0	0	1.55943	0	0	5.31878	0	0	0
PF3D7_0814700	0	0	3.14921	0	0	3.43121	0	0	0	7.25601	7.94639	7.16095	8.28433	0	0	0.838091	0	0	0	0	0	1.85679	7.44135	0	0	0	0	0	0	0	0	0	0	0	0	0	0	0	0	3.77167	0	0.794032	3.16341	9.01947	0	7.85055
PF3D7_0814900	0	0	0	0	0	0	0	0	0	0	0	0	2.98695	7.98657	0	0	0	0	0	7.00889	0	0	0	6.54586	0	0	0	0	0	0	0	0	0	0	0	0	0	0	0	0	0	0	4.73591	0	0	0
PF3D7_0815000	0	0	0	0	0	6.90778	0	0	0	0	0	0	0	0	0	0	0	0	0	0	0	0	0	0	0	0	0	0	0	0	0	0	0	0	0	0	0	0	0	0	0	0	0	0	0	0
PF3D7_0815100	4.27776	0	0	5.01173	1.76067	1.6667	0	0	0	0	0	0	4.37811	6.61713	0	0	0	0	0	5.75777	3.75709	0	0	0	0	0	9.22915	0	1.20539	4.26744	0	0	0	0	0	0	8.63891	0	2.05497	7.92169	0	0	0	0	0	0
PF3D7_0815200	0	0	0	4.39893	8.56828	0	0	0	10.1144	0	0	0	0	0	0	0	0	0	7.73821	1.41122	0	0	7.8297	0	0	3.66065	0	0	0	0	0	0	2.503	0	0	9.7198	0	0.930488	0	0	0	0	0.914093	0	0	0
PF3D7_0815300	0	0	3.04723	0	0	5.02395	0	0	0	0	0	0	0	0	1.60264	0	0	0	0	1.41122	0	0	2.12284	0.715361	0	0	0	0	0	0	0	0	0	0	0	0	0	1.49152	0	0	0	7.07224	1.46924	1.40861	0	0
PF3D7_0815500	1.3409	1.73991	1.49393	0	4.70486	3.19468	0	1.92489	8.05669	0	6.71097	0	6.58515	0	1.60264	6.71389	2.59365	0	8.53834	0	2.37115	3.81865	8.06481	3.22414	4.6724	8.30127	0	8.66575	6.2121	4.18465	0	0	0	7.16022	2.90556	8.83988	0.924165	0	0	0	8.10397	0	5.31878	0	6.39014	4.58893
PF3D7_0815600	0	1.73991	4.01238	3.84776	5.106	5.18355	0	3.23131	9.19476	1.16	0.642354	0	1.57503	0	1.60264	0	9.09369	0.880416	2.06728	0	2.37115	0	4.7993	2.6171	9.64108	0	1.4631	0	3.87901	4.55795	0	6.49634	0	0.985171	6.71273	3.81092	0	0	9.1334	2.77444	0	7.17839	5.25339	0	0.827428	6.93441
PF3D7_0815700	0	1.11774	0	0	0	0	0	0	0	0	0	0	0	0	0	0	0	0.880416	0	0	0	0	0	1.19143	0	0	0	0	0.725084	0	0	0	0	0	0	0	0	0	0	6.81984	0	0	0	0	0	0
PF3D7_0815800	9.39008	0	5.87096	5.77058	6.80823	8.07757	0	5.79553	5.72251	9.65895	3.61087	0	0	7.25771	1.60264	10.3932	2.20079	0	2.06728	0	8.76964	6.67168	2.59294	8.49883	10.8269	1.19789	6.68519	6.6632	5.44111	0	9.78816	8.81957	9.2459	0.985171	2.41379	8.58503	0.924165	0	8.17587	0	1.2168	10.2794	5.52681	8.00841	0	5.47798
PF3D7_0815900	0	0	0	0	0	0.626409	0	0	0	0	0	0	0	0	0	0	0	0	0	0	0	0	0	0	0	0	0	0	4.61517	0	0	0	0	0	0	5.95798	0	0	3.65187	0.980892	0	0	0	0	0	0
PF3D7_0816000	0	0	2.00992	1.08166	0	8.70183	0	0	0	0	0	0	0	5.31708	0	0	0	0	0	0	0	0	6.25737	0	0	0	0	0	0	0	0	0	0	0.985171	0	0	0	2.20904	0	0	0	0.794032	0	0	0	0
PF3D7_0816100	6.67502	0	0.683038	0	0	0	1.45515	6.25778	0	0	1.69755	0	0	0	0	0	0	0	0	0	0	0	0	0	0	3.13163	1.4631	1.16278	0	0	0	7.65539	0.830343	0	0	0	0.924165	0	0	0.980892	1.2168	1.30324	0	0	2.68294	0
PF3D7_0816200	1.3409	0	0	0	0	0	0	8.12572	7.51022	0	5.39038	0	7.4446	0	0	0	0	0	0	0	6.68027	0	1.42102	0	8.9178	0	0	0	6.57033	0	0	0	0	7.07893	6.45244	0	0	0	3.65187	9.39413	9.40172	7.08789	5.84801	0	8.14822	0
PF3D7_0816300	0	0	3.71263	0	0	0	0	0	0	0	0	0	0	0	0	0	0	0	4.98336	0	0	0	0	0	0	0	0	0	0	8.51639	0	0	0	0	0	0	0	0	0	0	0	1.67886	0	0	0	0
PF3D7_0816400	6.60858	0	0	6.93894	0	0	0	0	0	0	0	0	4.30776	5.23188	0	0	0	0	0	0	0	0	0	0	0	1.84321	0	0	0	0	0	0	0	0	0	0	0	0	0	0	2.93007	6.86077	0	0	0	0
PF3D7_0816600	0	0	0	0	0	0	0	0	0	0	0	0	0	0	0	0	0	0	0	4.3865	0	0	0	7.42411	0	0	0	0	7.9456	11.4091	0	1.07192	0	0	0	3.17334	0	10.8916	0	0	0	0	5.14938	0	7.88068	0
PF3D7_0816700	0	0	6.32774	1.08166	0	4.57508	0	0	4.84233	0	0	0	0	0	4.54885	0	0	0	0	0	0	1.85679	0	0	0	0	0	0	7.98332	7.28227	0	0	0	0	0	8.49167	0	0	5.39299	0	0	2.78059	0	0	0	0
PF3D7_0816800	2.83438	2.1732	4.88065	1.08166	1.13375	3.3566	0	0	4.42908	0	0	0	0	1.09971	5.75386	0	0	0	2.06728	5.29173	0	3.67797	3.8502	2.07364	6.24267	0	5.24401	6.00413	4.45259	6.14594	1.63355	0	1.35401	0	1.0581	4.75859	0	0.930488	0	1.55943	0	3.82888	6.01515	0	4.59905	0
PF3D7_0817000	0	0	7.972	0	0	0	0	0	0	0	0	0	0	0	0	0	0	0	0	0	0	0	0	8.43336	0	0	0	0	0	0	0	0	0	0	0	0	0	0	0	0	0	0	0	0	0	0
PF3D7_0817100	2.02367	0	0	0	6.18302	0	1.45515	0	3.65658	1.16	4.4431	6.08115	0	0	0	0	0	0	0	6.85193	7.25397	0	0	0	0	0	6.50155	0	0	1.65447	0	0	0	2.29813	0	0	0	0	0	3.77167	0	0	0	0	0	0
PF3D7_0817200	4.02953	0	2.21198	6.53217	0	0	0	0	0	10.1955	0	0	0	0	0	0	0	0.880416	0	0	0	0	0	0	0	0	1.4631	2.57423	0	0	0	0	1.35401	0	0	0	0	2.68606	0	0	4.63444	0	4.68721	4.38252	0	0
PF3D7_0817300	9.54615	8.7921	10.1904	11.592	10.9788	0.626409	0	8.59095	11.3423	8.79912	1.69755	0	0	4.70866	8.44842	0	9.87415	0.880416	8.12212	11.4987	7.51763	1.85679	1.42102	0.715361	8.34704	10.6605	1.4631	11.9296	5.97807	1.65447	0	1.07192	2.68857	4.92536	11.2888	1.58752	8.12542	0.930488	0	1.55943	10.168	1.9766	0.914093	10.7801	7.35446	10.2283
PF3D7_0817400	5.18035	1.11774	1.14472	0	0	1.3957	0	0	1.47833	0	0	0	3.68667	0	0	0	2.59365	0	2.61011	0	0	0	3.23093	0	0	0	0	0	0	0	0	1.68008	0	0	0	4.17355	0	0	0	0.980892	0	2.92699	0	1.40861	0.827428	0.890877
PF3D7_0817500	0	6.77896	6.12988	0	8.37423	5.09452	0	7.7851	4.23746	7.94651	7.7195	0	8.78277	6.41938	0	0.838091	8.46572	0	4.23797	9.76043	1.25772	0	6.90834	3.01093	1.78658	8.90627	0	7.87744	6.28639	0	0	7.23748	8.2538	3.67294	9.8332	8.71119	0	8.77663	7.80043	1.97124	0	6.08292	0.914093	3.65349	6.2207	0
PF3D7_0817600	11.9376	0	9.59778	0	0	0	1.45515	0	0	0	1.08525	1.29282	0	9.32707	13.162	0	1.65919	12.3714	0	1.41122	8.89719	0	0	1.19143	0	1.19789	9.77187	0	0	0	8.07763	12.8873	0.830343	10.6435	2.08629	0	5.934	0	0	8.15149	1.2168	0	1.46924	11.8264	0	10.8564
PF3D7_0817700	10.7258	0	8.5906	6.42378	0	1.06173	2.9941	2.37729	6.46805	10.5242	3.61087	1.96353	0	11.8072	13.1157	0.838091	0.781958	0	0.712102	2.93329	10.5312	4.36912	2.12284	0	0	4.25675	12.8412	1.16278	2.47793	1.05244	10.068	9.25131	0	0	1.0581	0	2.1986	0	2.87001	7.6412	0	7.87273	0.914093	11.9613	1.34995	10.722
PF3D7_0817800	0	0	4.51088	0	0	0	8.66216	0	0	7.65107	0	0	0	8.20908	0	0	0	0	0	0	5.71352	0	0	0	0	8.0141	2.17441	0	0	0	5.62537	6.70887	0	4.61525	0	0	0	0	0	5.42185	0	5.9176	0	5.79725	5.99404	4.94956
PF3D7_0817900	6.58573	8.92654	0.683038	0	1.13375	4.94974	7.21972	2.72119	6.83829	5.7239	2.30045	0	6.5088	5.35787	5.07003	2.05337	0	1.81669	5.83695	0	2.99202	0	2.59294	1.19143	7.94966	4.25675	7.95848	5.7947	1.5651	0	1.63355	1.07192	7.23263	5.18046	3.10018	0	0	0	0	0	3.69139	4.73806	6.34836	4.13325	3.82444	3.25445
PF3D7_0818000	9.70032	10.9459	9.21971	12.8828	9.5934	10.6926	0	11.7041	8.52736	11.0901	8.25528	11.5617	10.3349	12.2791	11.4833	1.36478	10.1674	9.60206	0.712102	11.9474	11.7007	12.6293	11.068	1.54877	10.8934	11.2475	12.9895	9.56125	11.5791	11.5573	12.7338	11.1248	11.0332	10.0403	11.6197	7.66203	2.86455	13.0143	12.7696	9.30144	10.5003	11.0342	11.8312	11.6348	9.14765	10.1717
PF3D7_0818100	3.88731	0	7.18704	5.19877	5.20274	4.15828	0	7.86516	0	5.78977	0	3.95426	0	5.80399	0	5.59279	4.8962	5.9036	0	1.41122	0	0	2.12284	0	0	5.44967	7.56224	0	4.11478	0	7.14857	6.20451	0	4.05942	0	1.58752	5.20568	0	0	4.77027	6.20626	0	0	0	2.84723	0
PF3D7_0818200	7.87054	3.20015	3.33382	2.45046	6.08491	2.80341	2.6382	2.99868	3.17603	1.16	1.92766	3.27805	1.98882	6.25636	0	2.51755	1.65919	3.67499	7.52981	2.57987	1.91929	2.30247	2.59294	0	3.25925	2.28751	0	3.60288	6.07907	2.07797	2.38004	2.43534	2.28999	2.29813	1.66191	2.58816	0	2.68606	3.65187	3.13578	2.93007	7.29759	1.86914	3.45008	2.28469	1.83305
PF3D7_0818300	3.88731	10.1272	4.7242	1.08166	0	6.90123	0	0	0	0	6.41161	0	3.89297	9.30899	5.69834	0	0	0.880416	0	0	1.25772	0	0	0	0	0	0	0	0	0	0	0	0	0.985171	6.04288	0	2.45626	4.18686	0	6.22882	0	0	0	0	0	0
PF3D7_0818400	0	0	1.49393	0	0	3.50216	0	0	0	0	3.61087	3.04446	0	0	0	0.838091	2.20079	0	0.712102	4.78419	0	0	0	0	0	0	0	0	0	0	0	0	0	0	0	0	1.48294	0	0	0	0	0	0	2.10757	0	0
PF3D7_0818500	0	0	0	4.14951	0	6.69714	8.38237	0	0.920775	1.16	7.27836	0	4.2338	0	0	8.9394	0	0	0	0	0	0	0	0	0	3.13163	1.4631	0	0	0	9.72862	0	0	0	0	0	0.924165	0.930488	0	0	0	0	0	4.69054	0	0
PF3D7_0818600	3.72952	0	6.69115	0	3.5544	0	0	0	1.87947	8.70835	8.98717	0	1.57503	0	3.48348	0	0	2.37977	0.712102	11.5547	1.91929	0	3.23093	0	11.2891	2.28751	0	1.16278	0.725084	0	2.86953	8.5194	0	0.985171	1.66191	1.58752	10.4727	0.930488	1.63393	0.980892	3.16121	1.30324	0.914093	0	0	0
PF3D7_0818700	0	2.77618	8.51381	0	0	0	6.07018	6.95503	4.16748	1.16	0.642354	1.29282	10.9269	5.23188	0	8.88756	1.95526	1.42321	7.95778	0	8.39349	1.20852	10.3175	7.62512	9.16564	6.03786	0	0	6.79904	2.40495	1.63355	0	6.9981	1.56516	3.42487	5.09119	0.924165	9.60078	0	1.55943	2.65471	7.11869	4.73591	0	5.47161	7.35906
PF3D7_0818800	0	0	7.46434	0	2.19624	4.50771	0	0	0.920775	0	0	10.6624	0	1.09971	0	1.36478	9.07457	0	0	0	0	0	6.25737	9.38908	0	1.19789	0	0	5.62415	0	0	0	3.00054	0	0	1.00192	0	0	11.5225	0	0	0.794032	0	0	10.1776	0
PF3D7_0818900	2.48524	6.35289	7.88967	6.44242	9.51785	9.30188	0	1.92489	3.31199	0	7.59529	4.50786	1.98882	0	1.60264	12.1845	3.55973	1.42321	7.96885	11.5555	2.99202	8.36085	9.04389	12.4063	2.83287	4.94312	1.4631	7.57402	10.8743	9.23473	2.38004	2.43534	10.7867	1.56516	1.0581	12.1328	0.924165	12.2924	11.5017	4.3557	0	0.794032	10.0529	0	11.5648	2.14314
PF3D7_0819000	0	0	0	0	0	0	0	0	0	0	5.50173	9.49233	0	0	0	0.838091	0	0	0.712102	0	1.25772	0	0	6.0547	0	0	1.4631	9.59631	0	9.3389	0	0	0	0.985171	0	0	10.0574	0	7.22209	7.52398	0	8.6553	0	0	0	0
PF3D7_0819200	0	0	0	0	0	0	0	0	0	0	0	0	0	0	0	0	0	0	0	0	0	0	0	0	0	0	0	0	0	10.3872	0	0	0	0	0	0	0	0	0	0	0	0	0	0	0	0
PF3D7_0819300	0	0	0	0	0	0	0	0	0	0	0	0	0	0	0	0	0	0	0	0	0	0	0	9.71086	0	0	0	0	0	0	0	0	0	0	0	0	0	0	0	0	0	0	0	0	0	0
PF3D7_0819500	0	0	0	0	0	0	0	0	0	0	0	0	0	1.09971	0	0	0	0	0	0	0	0	0	0	0	0	0	0	0	6.29151	0	0	0	0	0	0	0	0	0	0	0	0	7.79504	0	0	0
PF3D7_0819600	9.51323	9.89523	7.7747	3.95551	10.0191	8.49779	1.45515	2.37729	0	11.0052	9.18365	0	0.992559	11.4211	13.123	0	0	1.42321	10.9647	1.41122	10.6571	9.62373	9.1711	0	1.15379	9.99168	12.9474	9.68801	7.89505	1.05244	12.255	11.7426	8.9055	7.97593	8.13033	10.055	11.2456	0.930488	6.82707	4.21151	5.95228	10.6864	9.32683	12.9578	0	9.98126
PF3D7_0819700	7.92616	9.73014	8.47996	0	1.13375	9.9217	2.9941	9.4256	8.47038	10.7602	7.34458	0	1.57503	8.4403	11.0619	5.70596	0.781958	10.0017	2.06728	1.41122	9.37027	10.4429	10.2436	7.88615	9.14393	10.051	10.3707	2.23777	8.83745	1.65447	10.2559	10.7196	9.31274	8.60326	11.442	10.9932	6.20368	9.2713	0	10.2608	6.07071	7.46275	5.60753	10.1074	8.40382	9.00445
PF3D7_0819800	0	9.36322	7.65411	0	0	7.49092	0	0	0	0	8.62883	0	0	8.01872	0	0	0	0	10.5273	10.2576	0	0	1.42102	0.715361	0	2.28751	9.07788	0	4.00171	0	0	8.10567	0	6.49408	0	1.00192	0	10.7217	8.00329	6.24743	0	6.03528	7.18145	1.40861	6.29374	8.27334
PF3D7_0819900	0	7.51989	3.64441	0	1.13375	3.3566	9.342	0	1.47833	0	4.68249	7.20415	0	0	6.50187	0	5.64165	5.34065	6.00407	0	0	6.91051	2.12284	7.50281	1.15379	0	0	0	7.15684	6.42373	0	2.43534	0	0	1.0581	6.95801	0	2.87606	9.64829	6.0282	8.8961	0	0.914093	0	0.827428	4.24339
PF3D7_0820000	0	0	2.54699	0	0	0	0	0	6.60671	1.16	3.7376	0	9.24249	0	0	0	6.88597	0	8.2933	6.20991	0	1.20852	0	0	0	0	0	3.0761	5.18038	5.68594	0	0	0.830343	0	0	0	0	5.41523	0	0.980892	0	0	0	0	0	3.95635
PF3D7_0820100	0	1.11774	5.64521	1.69285	4.2414	0	0	0	0	0	0	0	0	5.04471	0	3.67979	0	0	0	0	0	0	7.56154	0	1.78658	0	0	0	1.5651	0	0	0	0	5.0155	0	0	0	0	0	0	4.28837	0	0	0	0	0.890877
PF3D7_0820200	11.9743	11.7358	10.9878	12.3432	11.3428	9.73181	10.7396	11.8942	11.7886	10.7143	8.81101	11.7898	5.60009	11.4199	2.83004	12.03	11.6531	10.0529	9.99913	10.1874	12.9482	9.33835	10.1761	9.12289	11.8468	11.8074	7.87456	12.454	11.2402	2.67134	13.2442	11.6566	12.0499	11.0728	11.1082	11.4781	0	12.2398	11.4975	8.86248	13.1715	11.4437	10.8597	9.47689	8.58059	12.1801
PF3D7_0820300	0	0	0.683038	0	0	0	0	9.91795	0	0	0	0	0	0	0	0	0	0	0	0	3.42469	0	0	0	0	0	8.01836	0	0	0	0	7.67886	0	0	0	0	0	0	0	0	0	0	0	0	0	0
PF3D7_0820400	2.83438	0	5.97184	0	0	0	0	0	0.920775	3.07167	0	0	0	4.94115	1.60264	2.51755	0	0	0	0	0	0	0	0	0	1.19789	7.78546	0	3.94166	1.05244	0	2.10658	1.35401	1.9777	0	0	0	0	0	0	0	2.22329	0	8.20729	4.96376	2.14314
PF3D7_0820500	0	0	3.8401	0	9.67576	0	0	0	0	2.57006	0	0	2.31	1.09971	0	1.36478	0	0	0	0	0	0	0	0	0	0	2.17441	0	3.51702	2.89613	0	1.68008	0.830343	0	0	0	0.924165	6.60032	0	0	0	0	0	0	2.68294	0
PF3D7_0820600	0	0	5.57364	0	0	0	0	0	0	3.44316	7.03477	0	0	0	0	2.51755	0	0	0	0	0	0	0	0	0	0	0	0	3.67287	0	0	0	7.1481	0	0	0	0	0	0	9.32353	0	3.9707	0	0	1.73273	0.890877
PF3D7_0820700	1.3409	0	7.68839	1.69285	0	7.43762	0	1.26216	10.6151	0	0.642354	1.29282	9.70449	0	0	0	0.781958	0	0.712102	1.41122	0	1.20852	0	3.22414	0	4.81633	0	0	8.95601	0	0	1.68008	5.47813	0	6.1784	11.9635	0	0.930488	0	3.54974	5.92109	2.78059	4.9979	3.21321	5.86578	0
PF3D7_0820800	0	4.46345	6.49203	9.6243	0	0	0	0	0	0	0	0	0	1.09971	0	0	0	0	0	0	0	0	0	1.54877	0	0	0	0	0	0	0	0	0	0	1.0581	0	0	0	0	0.980892	0	0	1.86914	0	0.827428	0
PF3D7_0820900	10.5803	10.8264	9.74959	10.6018	10.6916	9.49905	10.4219	11.5525	11.364	11.6713	8.5576	10.843	9.19212	10.6128	10.4305	11.94	10.8678	10.5846	8.70425	1.41122	10.3229	1.20852	11.938	0.715361	10.9887	10.9176	2.17441	12.2475	8.60076	10.1569	8.74099	8.25368	10.7507	11.0214	11.5046	11.9947	0.924165	11.7186	2.38049	9.83347	10.9767	8.98071	3.83448	9.19266	9.32885	10.3495
PF3D7_0821000	9.82991	1.73991	10.2956	6.8299	12.9652	11.1826	2.9941	9.10126	10.5718	10.9387	8.05383	10.3446	11.2843	11.1383	10.0446	9.12994	0.781958	1.42321	10.4888	3.21694	12.1308	9.13471	10.5272	11.803	11.775	11.8656	12.8968	12.0903	10.2682	11.5282	11.9299	8.56209	12.4414	10.7083	11.6123	10.9449	0.924165	13.2098	12.0321	9.42101	11.9423	11.3266	9.72833	11.9636	8.67109	11.7285
PF3D7_0821100	0	1.11774	6.3706	0	0	0	0	0	8.94317	0	0.642354	1.29282	0	1.09971	0	0	4.40224	0.880416	0	0	0	0	0	4.70232	6.06929	0	0	0	0.725084	0	0	0	0.830343	0	0	1.00192	0	0	0	0	0	0.794032	3.83448	0	0	9.35434
PF3D7_0821200	0	0	2.21198	0	0	3.63437	0	0	0	0	0	0	0	0	0	0	0	7.71689	0	0	5.99102	0	0	0	0	0	0	0	3.74491	0	0	0	0	0	0	0	0.924165	0	0	1.55943	0	1.30324	0	0	0	0
PF3D7_0821300	0	0	0	0	0	3.50216	1.45515	0	0	0	0	0	0	7.89254	0	0	4.54247	0	0	0	0	0	2.94692	0	0	0	5.5448	0	0	0	0	0	0	3.55766	2.08629	0	7.94275	1.49152	0	6.62013	0	0	0	0	3.46842	0
PF3D7_0821400	0	1.11774	0	0	0	0	0	0	0	0	0	0	0	0	0	0	0	2.12553	0	0	0	0	0	0	1.15379	1.19789	1.4631	0	0	0	0	0	0	0.985171	1.0581	0	8.33242	0	0	0	0	0	0.914093	0	0	3.11914
PF3D7_0821500	0	8.4008	0	0	0	0	0	0	0	0	0	0	0	0	0	0	0	8.02236	0	0	0	5.59085	0	0.715361	0	0	0	0	0	0	0	0	0	0	0	4.86169	1.8847	0	0	0	0	0	0	0	0	0
PF3D7_0821600	0	6.65043	3.57281	0	1.13375	7.16445	0	0	0	0	6.8008	0	7.46898	0	1.60264	5.18768	7.39159	0.880416	8.22724	6.60375	0	4.7666	0	6.14907	0	1.19789	0	0	4.92528	8.84765	0	3.93819	0.830343	0.985171	11.2014	0	7.39959	11.2151	0	3.87102	1.2168	8.56313	11.489	0	0.827428	4.03364
PF3D7_0821700	0	0	0	0	0	0	0	0	0	0	0	0	0	0	0	0	0	0	8.56045	0	0	0	5.03902	1.19143	0	0	0	0	0	0	0	0	0	0	0	0	0	0.930488	10.002	0	0	0	0	0	0	0
PF3D7_0821800	0	4.67647	4.01238	0	0	1.06173	0	0	0	0	0	0	0.992559	0	0	0	0	0	0	0	0	0	0	0	0	0	0	1.16278	0	0	0	0	0	0	0	0	0	0	0	2.55297	0	1.67886	1.86914	0	0	0
PF3D7_0822000	0	7.71729	0	0	0	0	0	0	8.13212	0	0	0	0	0	0	0	0	0	0	0	0	0	0	0	0	0	0	0	1.85279	0	0	0	0.830343	0	0	0	0	10.6761	0	5.7951	0	0	0	0	0	0
PF3D7_0822100	1.3409	6.69998	0	1.08166	0	9.12913	0	3.23131	0	0	7.8689	9.42697	0	0	0	6.68104	0	0	8.71085	0	0	0	0	9.6453	0	0	0	0	8.19743	0	0	0	0	0	0	5.3613	0	6.93538	6.59563	7.66215	0	8.90542	0	0	0.827428	0
PF3D7_0822200	2.48524	1.11774	2.38919	6.01433	0	5.65759	2.6382	2.72119	0	0	0.642354	0	1.57503	1.09971	0	0	0	0	0.712102	0	0	1.20852	2.12284	4.19622	3.06176	3.92926	1.4631	0	1.85279	1.05244	4.15559	1.68008	0.830343	0	0	0	1.8847	0	3.23485	9.56335	0	9.7328	0	0	5.47161	0
PF3D7_0822400	1.3409	1.11774	0	0	0	0	0	0	0	7.01565	0	1.29282	0.992559	0	0	0	0	6.86052	5.68417	0	1.25772	0	3.23093	0	0	2.28751	0	0	0	1.05244	0	0	0	1.56516	0	0	1.48294	0	0	0	0	6.08292	0	7.95168	0	0.890877
PF3D7_0822500	0	0	0	0	0	0	0	0	0	0	4.9675	0	0	0	0	0	0	0	0	0	0	0	0	0	0	0	0	0	0	0	0	0	0	0	0	0	0	0	0	0	0	0	2.84613	5.01977	0.827428	3.59764
PF3D7_0822600	5.73132	1.11774	4.11678	0	3.02957	0	6.59696	0	2.66875	9.65675	8.18195	0	6.00768	0	4.27298	0	0	3.4713	0	0	9.75874	10.1317	9.92792	0	0	0	6.50155	10.9848	0	4.34573	4.31649	3.1236	0.830343	10.7646	2.41379	0	0	0	0	0	1.2168	4.09981	0	3.45008	0	3.69602
PF3D7_0822700	0	1.11774	7.06187	0	0	9.15413	0	0	5.16318	0	0	0	0	0	0	0	8.28118	9.64209	0	0	0	2.64248	9.81422	4.80527	6.47895	0	0	0	9.29584	0	0	1.07192	0	3.43236	0	3.91048	9.25375	0	1.03688	0.980892	0	1.30324	0	3.99035	0	0
PF3D7_0822900	0	7.05765	0	2.94464	0	0.626409	0	0	0	0	0	0	0	0	0	0	0	0	5.01218	0	1.91929	0	0	0	6.14616	0	2.6487	5.69472	4.45259	0	0	7.84022	0	0.985171	1.0581	0	12.8824	0	0	3.28735	1.2168	6.91442	0	5.01977	0	0
PF3D7_0823000	0	8.5067	0.683038	0	0	0	0	0	0	0	4.9414	0	0	0	2.83004	0	0	1.42321	0	0	0	0	0	8.07999	0	0	0	0	0	0	1.63355	5.38482	0	0	0	0	0	0	0	1.55943	0	0	7.91619	0	0	0
PF3D7_0823200	8.06478	5.43038	8.2089	1.69285	7.39402	5.49317	2.16469	9.80971	4.36799	7.81822	5.2486	0	4.57067	7.95369	0	1.74977	6.46033	0.880416	8.93808	4.49666	0	0	2.12284	2.89121	4.18188	4.35125	11.8742	3.44772	1.5651	0	0	1.68008	3.36979	0.985171	3.27164	3.81092	0	1.89443	1.03688	0.980892	1.2168	2.61763	2.18191	0	0	7.4179
PF3D7_0823300	9.83477	0	9.0188	7.64192	0	5.97691	7.79581	0	0	0	8.15382	1.29282	0.992559	6.09684	1.60264	7.69608	1.28625	2.37977	6.54747	7.36897	10.0437	11.9618	6.51725	10.8545	6.64708	0	1.4631	1.16278	8.27551	7.85748	4.71331	1.07192	10.7264	6.42996	9.63736	8.95512	0	10.6348	10.8109	1.97124	0	0	5.68397	0	10.0673	0.890877
PF3D7_0823400	0	0	0	0	0	0	0	0	0	0	0	0	0	0	0	0	0	0	0	0	0	0	0	0	0	0	0	0	7.899	0	0	1.07192	0	0	0	0	0	0	0	0	0	0	0	0	0	0
PF3D7_0823600	7.76265	0	0	0	0	8.10347	0	1.26216	0	0	0	0	0	0	0	0	0	0	0	0	0	0	0	0	0	0	0	0	0	0	0	0	0	0	0	1.00192	0	0	0	0	0	0	0	0	0.827428	0
PF3D7_0823800	4.15898	0	2.54699	0	0	0.626409	0	0	5.98912	0	6.83664	3.27805	0	3.49672	0	0	0	0	0	0	0	0	1.42102	0	0	0	0	0	0.725084	0	0	0	1.73739	0	0	1.58752	0	0	0	4.96275	0	0	0.914093	0	5.22506	0
PF3D7_0824000	1.3409	0	0	0	0	6.63536	1.45515	0	0	0	0	0	0	0	0	0	0	0	0	0	0	0	0	0	0	0	0	0	0.725084	0	0	0	0	0	0	0	0	0	0	0	0	0	0	0	0	0
PF3D7_0824100	0	0	0	0	0	0	0	0	0	0	0	0	0	0	0	0	0	0	0	0	0	0	0	0	0	0	0	0	0	3.09056	0	0	0	0	0	0	0	0	0	0	0	7.14885	0	0	0	6.43346
PF3D7_0824200	0	0	0	2.12082	3.93841	0	1.45515	3.76414	5.72251	0	1.92766	0	1.57503	0	0	0	0	1.42321	0.712102	0	0	5.42466	0	0	0	0	2.17441	2.84688	0	0	0	1.07192	0	0	0	0	3.31844	0	0	0	2.31409	10.6729	3.42334	1.40861	0	2.39822
PF3D7_0824300	0	9.38105	3.95721	5.32469	8.57281	0	6.982	6.14826	7.02795	3.26934	7.26264	0	5.6578	0	3.19344	9.75276	0.781958	1.81669	2.75354	0	0	6.81295	1.42102	8.21077	0	7.50911	11.5743	5.25424	3.81352	0	10.4375	0	0	0	0	0	6.38505	0	0	0	7.10227	9.0342	4.15407	3.21321	0	4.42648
PF3D7_0824400	0	0	0	0	9.49654	8.72426	0	2.37729	0	0	0	11.5002	0	0	0	6.15186	3.03468	0	0	0	0	9.14477	1.42102	7.05778	0	3.33031	0	1.16278	7.43789	0	0	1.07192	0	0	0	5.09119	0	0	10.0005	0.980892	0	0	0	0	0	0
PF3D7_0824500	0	0	0	0	0	0	0	0	0	0	7.70018	10.9973	0	1.09971	1.60264	0	0	0	0	0	0	10.0449	0	7.59191	0	1.19789	0	0	8.56389	0	0	0	0	0	0	9.60932	0	0.930488	0	0	9.16597	0	7.65012	0	0	6.46171
PF3D7_0824600	0	6.05581	4.78883	0	0	6.61149	0	4.54699	2.66875	0	6.02103	4.08328	0	0	0	5.21853	0	0	0	0	1.25772	0	1.42102	0	5.98809	0	0	4.94173	4.11478	0	0	0	3.90746	0	9.565	1.00192	0	6.61373	0	0.980892	4.70938	7.18568	0	0	3.12849	6.09782
PF3D7_0824700	0	11.2634	9.78666	0	8.26085	5.07138	0	9.55462	9.23167	1.16	8.62473	0	9.85237	0	0	0.838091	11.5845	9.24425	0.712102	0	10.0246	1.85679	7.11453	8.27497	8.33615	0	0	9.10283	3.87901	0	0	9.99981	2.68857	10.32	6.32191	0	0	0	6.86662	9.18076	7.77814	3.75238	10.9346	0	4.50376	8.42807
PF3D7_0824800	0	0	3.89984	8.39685	1.76067	0	2.16469	9.92834	9.45739	0	0	9.41169	0	1.09971	1.60264	4.06641	0	0	8.49816	4.3865	2.99202	0	0	10.1945	7.07171	4.15563	0	1.16278	8.13512	4.49062	0	0	7.74806	0.985171	8.83136	0	0.924165	6.26861	7.51538	6.56184	0	0	2.4388	0	1.73273	8.23704
PF3D7_0824900	0	3.00368	1.49393	2.45046	7.61226	1.6667	2.6382	1.92489	7.23029	2.23381	0.642354	3.65542	1.57503	2.14709	1.60264	2.05337	2.59365	2.78374	1.82894	2.57987	1.25772	8.1965	4.15198	2.27839	7.87634	2.62671	1.4631	1.79816	7.92637	5.95932	2.38004	2.70291	1.73739	2.29813	1.66191	3.32539	1.8847	1.89443	2.87001	1.97124	3.36038	1.67886	7.29142	2.10757	1.73273	3.49206
PF3D7_0825000	6.85775	0	9.23574	8.48041	7.98975	7.20222	7.42375	3.23131	10.3557	2.23381	5.46556	5.73342	9.54352	0	0	0	8.89217	8.44416	4.76372	6.392	6.96365	7.61721	9.75663	0.715361	8.80379	9.82262	1.4631	9.80451	8.92921	2.40495	1.63355	5.38482	4.77903	7.44609	1.66191	0	0	5.03154	3.06393	6.00651	6.94058	9.10897	6.83543	8.87441	8.12439	8.39549
PF3D7_0825100	0	0	0	0	0	1.06173	0	0	0	0	2.59642	0	0	0	0	0	0	0	0	0	0	0	0	0	0	0	0	0	0	0	0	0	0	0	0	0	0	0	0	0	0	0	0	0	0	5.84258
PF3D7_0825200	0	0	3.24447	0	1.13375	6.60345	0	0	0	7.52135	7.96918	0	6.62909	0	0	0	0	0	0	0	6.11203	0	4.88371	0	7.31309	0	0	7.77508	7.70947	0	1.63355	0	0	6.99279	0	3.32539	0	0	0	6.90436	4.38298	9.07991	0	0	0	0
PF3D7_0825400	0	0	5.2223	1.08166	0	3.50216	0	0	0	0	0	0	0	0	0	0	0	0	8.36207	0	4.91718	0	0	2.27839	0	8.36495	0	0	0	6.27159	0	6.36745	0	0	0	1.00192	0	0	0	0	0	8.83297	0	0	0	0
PF3D7_0825500	0	1.11774	0	0	1.13375	9.07198	0	0	0	0	5.18329	0	0	0	0	0	6.38781	0	0	0	0	1.20852	0	0	0	0	0	0	2.63784	0	10.7873	0	0	0	0	0	0	0	0	0	0	0.794032	8.05219	1.40861	0	6.63292
PF3D7_0825600	4.15898	4.46345	2.81868	4.14951	8.26646	2.55911	8.64343	7.4348	4.97115	5.42545	6.71097	0	4.79297	4.70866	8.67382	5.21853	7.81681	6.27654	7.72086	6.8928	0	4.17337	0	0	4.86664	5.82384	6.41509	6.11142	4.65311	0	6.99056	0	4.65084	5.36322	4.96814	4.25157	5.13374	2.20904	0	2.96639	6.75847	0	7.74833	5.66233	5.31201	4.368
PF3D7_0825700	3.11527	0	0	0	2.53035	0	1.45515	0	1.47833	0	4.71366	0	0	0	0	1.36478	0	0	2.27177	0	0	0	0	0	2.83287	2.62671	0	0	0	0	0	0	1.35401	0	1.0581	0	2.1986	0	0	0	0	0.794032	0.914093	0	0	0
PF3D7_0825800	6.91386	0	0.683038	7.82354	0	4.7309	0	0	0	0	7.3093	0	0	5.27511	0	8.00561	5.0915	0.880416	9.76099	8.27468	0	1.20852	0	0.715361	0	8.20333	1.4631	0	5.99294	0	8.04354	0	0	6.18005	0	0	5.72955	0	0	6.24743	0	0	5.3504	0	5.44621	0.890877
PF3D7_0826000	0	0	0	1.08166	1.13375	0.626409	0	1.26216	0	0	0	0	0	1.09971	2.83004	0	4.82475	0	0	0	0	1.20852	1.42102	0	0	1.19789	0	0	0.725084	0	1.63355	0	0	0	1.0581	0	0	0	1.03688	0.980892	0	0	0	3.21321	0.827428	0.890877
PF3D7_0826100	8.95919	10.4862	9.54496	2.45046	2.53035	7.85848	0	3.76414	10.965	11.5548	7.03477	11.0545	9.32049	10.34	1.60264	11.1877	9.58351	0.880416	9.88302	9.94664	7.74046	6.42987	6.80389	9.29492	7.57646	10.2934	0	10.3339	8.92921	8.02745	1.63355	8.8266	10.8106	11.5291	2.08629	5.95798	0	12.4866	9.28461	0	10.6869	6.93187	7.76603	10.2824	10.0443	9.09062
PF3D7_0826200	0	0	6.3706	0	1.13375	5.97691	1.45515	0	0	0	7.70794	0	0	0	0	0	0	2.12553	0	0	0	0	0	0	0	0	0	3.27385	4.53617	0	0	0	0	0	0	0	0	0	0	0	0	0	0	0	0	5.3629
PF3D7_0826300	7.3259	0	0	1.08166	0	0	0	9.01419	0.920775	0	0	0	7.67165	0	0	0	8.73052	0	0	0	0	6.42987	0	8.46253	0	0	0	0	0	0	0	0	0	0	0	2.81065	0	0	0	0	0	0	0	0	7.61032	0
PF3D7_0826400	1.3409	0	1.14472	0	0	0	0	1.26216	0	0	0.642354	0	0	0	0	1.36478	0	0	0.712102	0	4.02706	5.02078	0	0	0	0	0	0	2.63784	0	0	0	1.35401	0.985171	0	0	0	0	0	0	0	0	0	0	0	0
PF3D7_0826500	7.11871	0	0.683038	9.86613	0	7.23904	0	0	0	0	0	0	7.97382	0	0	0	7.65113	9.94377	7.76385	0	8.28185	0	0	0	0	0	0	5.8577	6.35705	1.05244	0	0	0	0	8.53569	0	0.924165	10.6133	1.03688	0	0	3.58601	5.31878	0	2.03495	0.890877
PF3D7_0826600	0	0	4.99464	4.79677	3.5544	2.41947	0	0	0	1.16	0	0	0	1.09971	0	3.2727	0	0	0	0	0	0	1.42102	0	0	0	0	0	0	0	0	0	0	0	0	1.00192	0	0	0	0	0	4.92394	0	0	0	0.890877
PF3D7_0826700	0	1.11774	7.60559	11.6188	4.41297	4.3241	2.6382	12.1916	9.33504	0	9.35407	10.0193	0	1.09971	0	0.838091	1.28625	2.59585	9.56098	13.622	2.37115	14.4271	2.94692	12.5998	10.5535	12.1523	2.17441	12.4034	11.2273	14.1744	2.86953	10.6668	2.503	0	12.1286	10.1837	0.924165	7.4432	7.70184	10.1377	1.86734	1.9766	3.01348	2.10757	10.8337	1.43755
PF3D7_0826900	0	11.0743	8.67424	9.69402	10.9178	8.385	1.45515	10.7244	10.0502	1.16	8.8466	1.29282	10.0075	1.09971	0	10.4049	9.14042	10.5623	1.18674	0	11.1027	6.19191	0	0	11.8842	8.29534	0	11.2689	9.75314	8.65353	2.38004	9.61597	10.0392	9.49183	11.2794	8.795	1.8847	11.1862	9.225	9.89673	5.64383	0	6.53879	1.40861	11.5868	10.8125
PF3D7_0827000	0	0	3.64441	0	1.76067	2.55911	0	0	0	0	0	0	0	0	0	5.72757	0	0	0	0	0	6.02767	0	8.14687	0	0	0	4.46343	6.02223	4.79966	0	3.93819	0	3.87909	2.08629	6.25172	0	6.26861	0	4.2854	0	0	7.80648	0	3.90124	5.50537
PF3D7_0827100	1.3409	6.37339	0.683038	0	0	0	7.21972	0	0	0	0	0	0	0	0	0	0	0	0	0	0	0	0	0	0	0	0	0	4.49498	5.00662	0	0	0	0	0	0	0	0	3.97499	0	0	0	0.914093	0	0	0
PF3D7_0827200	0	0	0	1.69285	3.69408	0	2.16469	0	0	1.16	0	0	0.992559	1.09971	1.60264	0.838091	0	0	1.54328	0	1.25772	0	1.42102	0.715361	1.78658	0	0	0	0	2.40495	0	0	0	0.985171	0	0	1.48294	2.20904	0	6.50111	0	0	0.914093	0	0.827428	0.890877
PF3D7_0827300	1.3409	1.11774	0	1.08166	0	0.626409	0	0	0	0	9.18781	0	0	0	0	0	0	0	6.54747	0	0	6.05637	0	7.54805	0	1.19789	0	7.12676	6.22475	0	0	0	0	0	1.0581	0	0	9.50869	0	0	0	5.23633	10.3927	0	0.827428	7.66867
PF3D7_0827400	3.35029	0	4.65654	0	0	0	0	7.19424	0	0	5.18329	0	0	0	0	0	0.781958	0	0	0	0	0	0	0	0	0	0	0	0	0	0	0	0	0	0	0	0	0	0	0	0	2.22329	5.84801	0	0	0
PF3D7_0827500	8.76442	0	8.67638	10.0368	9.24152	8.55731	10.7873	9.62274	8.28452	9.02789	9.88922	10.8014	8.11442	1.09971	0	10.1864	9.8961	0.880416	10.0018	2.93329	9.61258	11.5114	7.99062	0	1.15379	0	0	0	8.71052	10.7973	0	11.3339	1.73739	10.8149	1.66191	9.4238	0	8.61935	11.1179	11.1581	9.39322	9.01181	0	1.40861	9.65276	10.3352
PF3D7_0827600	8.8769	10.6746	7.92963	7.30763	6.38206	1.3957	7.49513	5.16846	2.19299	0	9.17667	1.29282	0.992559	2.74751	0	10.2844	11.0974	0.880416	2.27177	3.45388	6.19655	8.69793	1.42102	10.0803	3.06176	8.58023	0	3.87064	7.06836	3.09056	0	10.29	10.5623	6.31041	5.97003	9.63319	0	5.92578	10.5116	8.8745	8.61349	10.4212	8.73603	0	11.1398	4.42648
PF3D7_0827700	1.3409	0	0	0	0	0.626409	0	0	0	0	0	0	0	0	0	0	0.781958	0	7.70329	0	0	0	0	0	0	0	0	0	0	0	0	0	0	0	0	0	0	0	0	0	1.2168	0	0	0	0.827428	0
PF3D7_0827800	4.02953	8.77293	8.50662	6.34671	6.20654	9.20287	9.81624	1.92489	8.99964	6.93061	5.22715	0	0	10.4989	2.34311	0	11.6736	0	10.3693	0	11.309	0	8.23514	8.2417	6.01567	2.62671	3.29057	7.90752	8.65552	0	11.6596	8.22739	7.09981	10.5372	7.38936	9.67979	0.924165	4.61788	1.03688	5.9845	6.72273	3.75238	2.65679	4.38252	10.8046	11.2415
PF3D7_0827900	8.34199	2.1732	8.32514	6.13384	7.59454	8.97087	12.3947	9.46038	10.8889	0	8.45296	0	9.89048	8.37225	0	9.04429	8.41492	8.81661	10.6732	12.2853	9.37633	2.30247	7.19932	10.9267	11.3854	6.43307	0	6.78165	8.82712	6.56135	0	3.1236	8.28653	7.80952	7.76445	3.00336	0.924165	0	8.96143	3.4245	8.42067	2.61763	8.65288	0	8.66284	10.7198
PF3D7_0828100	2.48524	4.53801	3.33382	0	1.13375	2.55911	3.51741	4.92454	0.920775	6.47013	0	0	1.57503	3.63589	1.60264	0.838091	10.4026	1.42321	6.82428	0	2.71473	1.20852	2.12284	1.83494	3.7279	0	0	0	0	0	0	4.45564	0.830343	0.985171	0	0	0	0.930488	0	8.7298	1.2168	7.27726	0	7.30568	0.827428	1.43755
PF3D7_0828200	0	4.46345	3.77777	0	9.40547	0	0	3.90548	0.920775	9.14263	5.2486	0	0	3.63589	0	1.36478	9.04539	0	10.2236	10.2673	7.53937	10.8883	0	0.715361	0	6.32078	6.60933	0	9.00817	0	0	4.94299	6.25694	0	8.39436	5.25167	0	9.63077	0	0	0	9.21611	0	3.83173	0	0.890877
PF3D7_0828300	0	0	6.05302	5.77058	0	0	0	10.25	0	0	9.3943	0	0	2.47831	0	0.838091	6.74793	0	0	0	8.81044	1.20852	4.00897	0	0	3.13163	0	9.17882	7.9147	0	0	6.44251	0.830343	4.61525	0	0	0	0	0	5.05014	0	5.58408	4.53042	0	0.827428	0
PF3D7_0828400	0	0	4.43213	0	0	0	0	0	0	0	0	0	0	0	0	5.18768	8.48612	0	0	0	0	0	1.42102	0	0	0	0	0	0	0	0	0	0	0	0	0	0	0	1.03688	0	0	0	4.82863	0	0.827428	0
PF3D7_0828500	8.34199	0	6.73281	9.71908	6.80823	5.13972	0	0	7.93034	6.90111	8.32002	3.47904	0	0	0	6.44058	4.82475	0	4.69429	0	7.46179	11.4713	6.46341	6.4643	1.15379	2.28751	0	4.09639	8.39786	1.05244	0	9.46214	10.6048	6.73865	7.0319	7.824	0	0	1.03688	9.39621	8.26169	8.5936	0	0	8.5511	5.73098
PF3D7_0828600	9.00296	0	0	0	1.76067	0	2.16469	2.37729	0	5.46631	9.14843	0	0	9.23154	0	0	0	10.5324	0	0	0	0	4.70964	0	0	11.2109	0	0	0.725084	0	0	7.54051	0.830343	0	0	0	0	0	5.28037	2.77444	5.19991	0	0	10.3626	0	0
PF3D7_0828700	7.26967	0	4.51088	0	5.71023	0	0	0	8.45944	0	5.42846	0	0	0	1.60264	0.838091	0	8.46147	0	3.83562	8.30742	0	0	0	5.93131	0	0	0	0	0	0	0	0	0	0	6.75869	0	0	0	2.55297	0	0	0	7.78849	3.97415	4.48269
PF3D7_0828800	7.53115	0	0	0	0	0	0	0	0	0	0	0	0	0	0	0	0	0	0	0	0	0	0	1.19143	0	0	0	0	0	0	0	1.07192	0	0	1.0581	0	0	0	0	0	0	0	0	0	0	0
PF3D7_0828900	4.48949	2.1732	0	0	0	3.27791	2.16469	0	0.920775	0	3.47193	0	0	4.35282	1.60264	0	0	0	1.18674	2.11078	4.1452	0	4.00897	0	0	5.44967	0	0	0	1.05244	7.01422	0	1.73739	0	0	0	6.22114	0	0	5.57703	0	6.37848	0	0	0	5.8639
PF3D7_0829000	10.7859	1.11774	10.7231	10.5788	12.4662	7.04479	2.16469	12.3676	12.2802	11.4254	10.5856	12.3936	4.79297	10.8231	1.60264	11.2384	0.781958	10.5519	0.712102	11.5045	11.331	10.0359	12.616	3.79055	10.2812	9.14592	10.9875	1.79816	10.3707	5.42249	1.63355	9.3201	8.20898	11.1717	10.4016	7.64768	12.2357	11.2906	3.65187	11.8164	10.7724	10.6327	10.8956	10.9859	8.75366	11.3043
PF3D7_0829200	0	1.73991	2.21198	1.08166	1.13375	1.06173	3.27936	1.92489	0.920775	1.16	0.642354	1.29282	0.992559	1.71643	1.60264	0.838091	2.90211	0.880416	0.712102	0	1.91929	0	0	1.54877	1.78658	1.84321	2.17441	2.57423	0.725084	1.05244	2.86953	1.07192	0	0.985171	2.41379	1.00192	1.48294	0	1.03688	0.980892	1.86734	1.30324	0.914093	0	3.12849	0.890877
PF3D7_0829300	3.72952	0	7.6011	1.08166	7.91319	7.79984	10.2447	1.26216	8.96654	6.64048	7.92325	8.50012	5.91606	0	0	8.26771	5.46492	0.880416	9.28953	6.00148	6.96365	4.7666	8.79418	9.47357	2.22495	4.04688	0	6.90609	6.5199	0	8.032	0	7.85859	8.34966	0	9.63865	0.924165	0	6.15926	7.82588	10.0719	0	1.46924	1.40861	8.94265	8.12672
PF3D7_0829400	0	0	0.683038	0	4.63724	0	0	0	0	0	0.642354	0	8.11442	0	0	0	0	0	0	0	0	0	0	0	0	0	0	1.16278	0	0	5.27983	0	0	0	0	0	0	0	0	0	0	0	1.46924	0	1.34995	0
PF3D7_0829500	9.1149	1.11774	3.8401	1.08166	0	4.89807	0	1.26216	0	1.16	0	0	10.0088	1.09971	0	0.838091	0	9.27591	8.09206	0	7.9252	0	0	1.19143	0	1.19789	2.17441	2.57423	0.725084	1.05244	1.63355	7.10513	8.17054	0	1.66191	0	0	0	0	3.66496	7.94249	2.43389	0	1.40861	3.97415	0.890877
PF3D7_0829600	2.48524	0	0	0	0	0	0	0	0	0	0	0	0	0	0	0	0	0	0	0	0	0	0	0	0	8.52555	0	2.23777	0	0	0	0	0	0	0	0	0	0	0	0	0	0.794032	0	0	0	0
PF3D7_0830400	0	1.73991	0	0	3.02957	7.09729	1.45515	0	3.84769	1.16	0	1.96353	5.60009	0	0	7.1336	0.781958	0	6.00407	7.93643	0	0	7.94223	5.13012	0	1.19789	0	5.5873	1.5651	1.05244	1.63355	0	1.73739	0	7.94001	1.00192	0	3.95371	0	0.980892	0	0	0	0	0.827428	0
PF3D7_0830500	0	0	5.53648	0	0	0	0	0	0	0	0	0	0	0	0	0	0	0	0	0	0	0	0	0	0	0	0	6.59088	0	0	0	0	9.38504	0	0	0	0	10.5718	0	0	1.2168	0	0	0	9.7636	0
PF3D7_0830600	0	0	0	0	0	0	0	0	0	0	0	0	0	0	0	0	0	0	0	0	0	0	0	0	0	0	0	0	0	0	0	0	0	0	0	0	0	0	0	0	0	5.49297	0	0	0	0
PF3D7_0830800	1.3409	0	1.77487	0	0	9.11364	0	0	0	0	7.2414	0	0	0	0	0	0	0	0	0	1.25772	0	3.23093	0	0	6.5769	0	4.38005	0	0	0	0	0	10.1426	0	0	0	0.930488	0	0	0	0.794032	0	0	0	0.890877
PF3D7_0830900	0	2.77618	7.26862	0	1.13375	4.11366	0	0	0	3.44316	0	0	0	0	0	0	0	0	0	0	0	0	0	0	0	3.33031	0	4.46343	0	0	0	0	0	0	0	9.06992	0	7.29295	0	0	0	0	0	0	0	0
PF3D7_0831100	0	0	0	0	0	3.97089	0	1.26216	0	0	0	0	0	0	0	0	0	0	0	0	0	0	0	0	0	0	0	0	0	7.7246	1.63355	1.07192	0	0	0	0	0	0	0	0	0	6.78598	0	0	0	0
PF3D7_0831200	0	0	0	1.08166	0	0	0	0	2.85836	0	6.61517	0	0	0	0	6.31774	0	8.4089	0	1.41122	7.29289	0	10.2174	0	0	1.19789	0	0	0	1.05244	0	0	0	0	0	0	0	0	0	5.09192	0	0	0	0	8.07552	0.890877
PF3D7_0831300	0	0	0	0	0	5.51048	0	0	0	0	6.47666	0	0	0	0	0	0	0	6.77468	0	0	1.20852	0	0	0	0	0	0	0	0	0	0	0	0	0	0	0	0	8.11697	0	0	0.794032	0	0	7.68281	0
PF3D7_0831600	12.8595	11.7363	11.0318	11.184	10.5925	7.69397	14.4104	8.19621	5.72251	14.5342	8.23663	3.27805	1.57503	14.0823	15.9078	2.86819	10.1465	11.0057	8.65485	0	13.6073	1.20852	8.13537	2.27839	10.6335	12.2977	15.9558	12.7852	8.69924	3.26188	15.9878	13.0377	9.22729	12.1824	13.0059	11.1624	0	0.930488	0	9.15635	11.9079	11.1841	2.4388	15.3551	2.28469	13.5291
PF3D7_0831700	4.15898	12.7626	7.94389	1.08166	0	10.7715	3.51741	2.37729	9.94039	2.57006	0.642354	5.69356	12.3609	1.09971	1.60264	5.52036	10.5246	3.85345	8.2118	7.23234	1.25772	3.67797	10.3118	10.9941	0	3.92926	1.4631	1.16278	0	10.1419	0	1.07192	1.73739	12.1014	6.08948	8.8587	0.924165	10.2828	2.38049	0	0	0	11.2412	0	9.1318	10.1685
PF3D7_0831750	0	9.07477	0.683038	0	0	0	0	0	0	0	0	0	0	8.03767	8.63739	0	0	5.37029	0	0	0	0	0	0.715361	1.15379	1.19789	6.66034	0	0.725084	0	11.1173	5.59681	0	0	0	0	0	0	5.39299	0	0	0	0	7.16304	0	0
PF3D7_0831800	0	11.657	10.2984	1.69285	1.13375	1.06173	0	0	0	0	0	0	0.992559	8.01235	0	0	10.1474	7.47922	0	0	0	0	1.42102	0	0	0	0	0	9.31371	0	0	10.2553	0	9.97163	0	3.00336	0.924165	0	1.03688	0	1.2168	0	0	0	0	8.90768
PF3D7_0832100	0	0	0	0	0	0	0	0	0	0	0	0	0	0	5.31116	0	0	0	0	0	1.25772	0	0	0	0	0	0	0	1.20539	0	0	0	0	0	0	0	1.8847	0.930488	11.1846	0	0	0	0	0	0	8.94567
PF3D7_0900500	2.48524	0	0	0	0	0	0	0	0	0	0	0	0	0	0	2.30405	0	0	0	0	0	0	0	0	0	0	0	0	0	0	0	0	0	0	0	0	5.51977	0	0	0	0	0	0	0	0	0
PF3D7_0901500	0	0	0	0	0	0	0	0	9.99823	0	1.08525	0	0	0	0	0	0	0	0	0	0	0	0	0	0	0	0	0	0	0	0	0	0	0	0	0	0	0	0	0	0	0	0	0	0	0
PF3D7_0901600	0	0	0	0	0	0	0	0	0	0	0	0	0	0	0	0	0	0	0	0	1.25772	0	0	0	0	0	0	0	0	0	0	0	0	0	0	0	0	0	0	4.86972	0	0	0	0	0	0
PF3D7_0901700	0	0	5.69665	2.45046	0	2.41947	0	2.37729	0	0	4.40541	6.25557	3.89297	4.18163	0	5.33572	4.74957	0	0	5.35159	0	0	4.51164	0	0	6.68971	0	3.0761	0	0	0	0	4.65084	0.985171	2.41379	0	0	0	0	0.980892	4.18713	0	6.3006	0	4.99913	2.39822
PF3D7_0901800	3.11527	0	0	0	1.76067	0	0	0	0	0	0	0	0	0	0	0	5.23621	0	7.82197	0	0	0	0	0	0	0	0	0	2.63784	0	0	0	8.47183	0	0	0	0	0	0	0	0	0	0	0	0	0.890877
PF3D7_0902000	0	0	0	0	0	0	0	0	0	0	0	0	0	0	11.3691	0	0	0	9.52644	0	0	0	0	0.715361	0	0	0	0	0	0	0	0	0	0	0	0	0	0	0	0	0	0	0	0	0	0
PF3D7_0902100	0	0	0	0	0	0	0	0	0	0	0	0	0	0	8.50614	0	0	0	0	0	0	0	0	0	0	0	0	0	0	0	0	6.06896	0	0	0	0	0	0	0	0	0	0	0	0	0	0
PF3D7_0902200	0	8.7652	0	0	0	5.74794	0	8.02861	0	0	7.57846	0	0	0	0	0.838091	0	0	0	0	8.28185	4.45786	0	0	0	0	0	0	6.2121	8.05685	0	0	5.64446	0	5.0646	0	0	9.11273	0	8.25627	0	2.22329	0	0	0	5.50537
PF3D7_0902300	0	0	0	5.96361	0	4.3241	0	0	0	0	0	1.29282	0	0	0	0	7.82599	1.42321	0	0	0	0	0	0	0	1.84321	0	0	0	0	0	0	0	6.41348	0	0	0	0	0	0	0	0	0	0	3.97415	0
PF3D7_0902400	0	0	7.63666	0	5.00231	4.54179	0	0	0	0	0	0	8.59614	0	0	0	0	0	0	0	0	0	0	0	0	7.91702	0	0	0	0	0	0	0	0	0	0	0	0	0	0	0	5.96921	0	0	0	0
PF3D7_0902600	0	0	0	0	0	0.626409	0	0	0	0	7.58268	0	0	0	0	0	7.05941	0.880416	0	12.5129	0	0	1.42102	0	0	0	0	0	0	0	0	9.56229	0	10.8883	0	0	0	0	6.74457	5.28443	0	8.79534	0.914093	0	0	0
PF3D7_0902700	0	0	5.29085	0	0	0.626409	0	1.92489	0.920775	0	6.3335	0	6.53983	0	0	0	0	0	0	5.22927	0	0	1.42102	6.47475	9.11872	0	0	0	5.86947	0	0	0	0.830343	0	2.08629	0	0	0	0	0	0	0.794032	0	0	0	0
PF3D7_0902800	0	4.11944	7.12581	7.38676	10.677	5.28763	1.45515	1.26216	9.8774	1.16	7.22527	0	0	0	0	0	6.84141	0	6.27766	0	0	0	2.59294	0	0	1.19789	0	6.18697	7.12345	9.8528	0	1.07192	10.4767	3.87909	0	9.42169	0	0	1.63393	9.66721	0	0.794032	0	0	8.36368	0
PF3D7_0903000	0	0	0	0	0	0	1.45515	0	0	0	1.08525	0	0	0	0	0	0	0	0	0	0	0	0	0	0	0	0	0	4.82913	0	0	0	0	0	0	0	0	0	0	0	0	0	2.18191	0	2.68294	0
PF3D7_0903200	0	0	6.22638	1.08166	8.13779	7.96905	1.45515	1.26216	0	0	5.95734	0	7.40302	0	0	0.838091	5.46492	1.42321	0	0	6.02224	4.45786	7.06115	0	0	6.87607	0	5.5873	1.5651	4.18465	0	3.44891	5.81367	6.61435	4.27777	6.58876	0	0.930488	0	0	0	0	1.86914	0	0	6.78595
PF3D7_0903300	12.837	2.1732	9.78765	7.6257	9.57318	6.17447	8.8372	11.8325	12.1336	11.5369	9.41342	0	10.3892	9.8634	0	10.0611	8.66042	11.9467	10.5441	0	11.5375	4.27457	11.7755	9.93458	9.75181	8.99676	0	9.72015	9.88652	2.07797	2.86953	9.51308	11.3885	11.4424	11.18	9.11758	1.48294	6.65322	4.23881	9.58911	11.2292	8.47363	9.72833	0	9.54918	11.6981
PF3D7_0903400	0	0	0.683038	7.2453	0	8.79837	0	1.26216	7.47444	9.11398	0	0	7.16509	1.09971	0	9.39255	10.0895	0	8.82082	2.93329	0	11.0926	5.307	0	5.28445	0	0	0	7.90294	2.40495	0	0	0.830343	8.93315	0	0	0	0	0	8.15149	0	0	10.7551	0	4.40173	0
PF3D7_0903500	0	0	0	0	0	0	0	0	0	0	7.08927	0	0	0	0	0	0	0	0	0	0	0	0	0	0	0	0	0	2.09254	0	0	0	5.64446	0	0	0	0	0.930488	0	0	0	0	0	0	2.49751	0
PF3D7_0903600	9.07034	1.11774	5.94373	0	0	0.626409	0	0	0	0	8.4084	0	0	8.66006	0	0	0	0	0	1.41122	1.91929	1.20852	0	0	7.33514	0	0	10.1745	8.45267	0	1.63355	7.81925	1.73739	4.92536	3.27164	0	15.0969	0.930488	1.63393	6.00651	0	6.08292	0	10.2882	0	0
PF3D7_0903700	2.02367	1.11774	0	0	8.82538	0	0	0	0	0	0	0	0.992559	11.2235	0	0	0	0	0	0	0	0	0	0	0	0	0	1.79816	0	0	0	7.57427	0	0	9.04446	1.58752	0.924165	0	0	5.48594	1.2168	0	3.16341	1.40861	11.4707	1.43755
PF3D7_0903800	0	0	2.54699	0	0	0.626409	0	0	0	0	0	0	0	0	0	0	0	0	0	0	2.99202	0	0	4.77176	0	0	0	0	0	0	0	0	0	0	0	0	0	0	0	9.16617	0	0.794032	0.914093	0	0	0.890877
PF3D7_0903900	0	0	1.49393	8.22448	2.80145	7.77499	0	0	6.78086	0	7.0952	0	0	0	0	9.36696	5.48823	0	2.75354	0	0	0	0	7.66217	0	0	0	0	3.24625	0	0	1.07192	4.04982	0	0	0	0	4.99101	1.03688	4.3557	0	6.39115	6.83543	0	3.566	2.14314
PF3D7_0904000	1.3409	9.20633	8.17907	9.15301	8.70668	10.1145	4.453	9.25777	7.00807	8.11658	7.75365	11.604	10.2934	0	2.34311	10.6886	9.3378	11.028	6.27766	4.78419	9.43549	7.91238	10.6663	9.2099	9.73532	8.2774	2.17441	10.4368	7.5677	0	3.23435	5.83828	10.5224	8.66723	10.7872	2.00288	1.48294	3.7743	8.77311	8.72317	8.59384	4.2741	8.94979	2.92965	10.8525	9.26501
PF3D7_0904100	1.3409	10.3099	9.6842	0	0	0	0	0	0	0	0	0	9.15252	1.09971	0	0.838091	1.28625	1.42321	9.45871	1.41122	1.25772	5.23681	0	1.19143	11.0821	1.19789	0	7.62018	2.47793	0	0	9.3201	0	9.89652	0	6.41319	0	11.0712	0	7.75612	0	8.47363	4.87284	1.40861	8.38389	1.83305
PF3D7_0904300	2.48524	9.38105	0	0	0	7.46006	0	11.8258	0	0	0.642354	0	0	0	0	0	1.28625	0.880416	0.712102	0	0	0	0	0.715361	0	0	0	0	0	0	0	0	0	0	0	0	0	0	1.03688	4.05128	0	5.1495	0	0	0	0
PF3D7_0904400	6.63107	0	5.45916	1.08166	0	3.69619	0	0	7.32173	5.50605	6.90575	0	0	0	2.83004	0.838091	4.8962	0	0	0	1.91929	0	3.23093	3.97852	1.15379	8.05679	0	3.0761	0.725084	0	0	0	4.11605	0	0	0	0	6.41364	0	0	0	5.62756	0	3.45008	0	4.68789
PF3D7_0904500	0	4.74102	0	0	0	0.626409	0	0	0	0	2.95056	0	2.79457	0	0	0	1.65919	0	5.51328	0	0	0	1.42102	1.54877	0	1.19789	0	0	0.725084	0	0	0	0	0.985171	1.0581	0	0	2.20904	0	0	2.93007	0	0	0	0	0
PF3D7_0904600	3.72952	0	6.02646	0	0	1.3957	0	0	7.99742	4.19252	1.08525	0	8.65045	0	0	0	0.781958	0.880416	0.712102	4.49666	0	5.23681	4.28209	0.715361	4.7401	9.79557	0	10.5838	3.74491	1.05244	1.63355	0	5.2901	4.29362	0	1.00192	0.924165	0	10.7567	6.5469	2.31409	0.794032	9.23453	0	5.80712	10.1961
PF3D7_0904700	2.48524	10.4744	9.96681	10.4373	9.52722	4.43705	5.47723	12.0489	11.8807	9.05493	10.3836	0	10.9487	1.09971	2.34311	6.33192	10.2421	11.6034	10.8154	5.35159	10.4759	7.07385	11.3792	9.4917	12.1769	8.11182	2.17441	11.8043	9.72001	9.00672	0	12.01	11.2762	10.3156	11.7605	10.6868	0.924165	8.72506	9.95694	10.9488	10.286	9.41843	9.17397	0	10.7673	9.19103
PF3D7_0904800	9.98637	1.11774	7.97894	6.99052	10.7051	6.52044	1.45515	0	10.2727	2.84256	8.05687	11.5513	10.3025	6.29887	0	0	6.47207	3.35755	6.03248	1.41122	0	11.1116	5.47967	0	0	7.01246	0	1.16278	1.20539	0	6.61068	0	7.42781	11.0794	9.38055	0	0	8.8521	0	1.55943	5.52438	1.9766	8.18087	5.61441	2.28469	7.85055
PF3D7_0904900	11.7397	11.9705	11.0774	10.1303	11.0234	11.9333	12.7111	13.0847	12.1192	11.3214	9.98256	12.2464	11.814	9.29067	3.19344	11.2874	11.8903	12.6819	11.9144	10.6786	11.9201	12.3771	13.1727	8.95577	12.7516	14.1993	3.29057	12.772	11.1806	2.07797	2.38004	12.0862	12.2806	12.6402	11.8057	12.6061	1.48294	10.6141	13.1885	10.8767	13.2208	10.197	10.8044	1.40861	12.2985	12.2615
PF3D7_0905000	0	0	0	0	0	0	0	0	0	0	0	0	0	0	0	0	7.52155	0	0	0	0	0	0	0	0	0	0	0	0	0	0	0	0	0	0	0	0	0	0	0	0	0	0	0	0	0
PF3D7_0905100	3.11527	13.4084	11.7777	7.27681	12.9628	6.9143	10.9911	10.7172	11.9975	7.50183	11.7836	12.8792	12.862	1.09971	2.83004	3.67979	12.4725	12.8312	6.50755	6.60375	11.3255	3.52206	10.199	8.59776	10.0339	12.9577	9.76606	12.5025	11.4824	2.07797	13.1619	7.79797	13.1824	12.8593	11.9361	11.2248	2.45626	4.86213	4.59331	10.7801	8.00332	13.0795	11.8576	0	12.3532	12.5217
PF3D7_0905300	10.0378	1.73991	9.77275	8.53353	0	0.626409	0	0	0	8.76677	0	0	0.992559	12.0305	0	0	10.3148	10.3305	9.33158	0	8.26237	0	9.19607	0	0	9.41565	1.4631	9.68367	0	0	0	0	0	7.15031	8.08505	6.41319	1.8847	0	1.03688	1.97124	4.07823	8.13248	0	10.348	0	8.85009
PF3D7_0905400	13.376	1.11774	10.2111	0	10.8762	0.626409	13.0239	1.92489	9.3627	14.0246	8.14527	1.96353	12.6133	14.6038	15.9178	2.51755	0.781958	0.880416	7.88175	2.11078	13.565	2.64248	11.8607	2.07364	2.22495	12.2552	14.8136	11.6499	9.4013	2.67134	14.8192	12.6194	9.07327	13.1868	13.6759	1.00192	6.186	0.930488	1.63393	10.7372	11.3373	12.8471	1.86914	14.8983	2.49751	13.3748
PF3D7_0905500	4.58474	0	3.04723	1.08166	2.19624	0	2.9941	0	0	1.16	0	1.96353	0	5.43613	0	0	1.28625	2.12553	0.712102	0	3.89838	0	0	0	0	7.09671	2.6487	7.18933	1.5651	0	1.63355	2.92853	0	0.985171	1.0581	1.58752	7.54535	0.930488	0	1.55943	0	1.67886	0	2.92965	0	1.43755
PF3D7_0905600	2.48524	0	6.33857	0	0	0	0	0	0.920775	0	0	0	6.53983	7.06179	0	0	0	9.65268	0	4.69457	4.84918	0	2.12284	0	1.78658	0	0	1.16278	0	0	0	0	0	9.00091	0	0	0	0	0	0	5.75414	0	1.86914	10.0227	2.28469	0
PF3D7_0905700	0	0	5.66256	0	10.5936	4.15828	0	0	4.42908	1.16	4.71366	7.28686	0	0	0	0	1.65919	3.85345	0	1.41122	2.71473	0	0	0	5.5337	1.19789	0	2.84688	4.49498	6.2514	0	0	4.60545	0.985171	7.23209	1.00192	0	0	1.03688	0.980892	0	5.69042	4.47413	1.40861	1.73273	7.46051
PF3D7_0905800	2.83438	0	0.683038	7.42476	1.13375	1.06173	0	0	5.86197	0	1.92766	0	7.74004	0	0	4.25676	5.06073	6.42512	0	0	1.25772	0	0	0	0	4.81633	0	3.44772	2.91264	0	0	1.07192	6.15035	1.9777	1.0581	2.58816	0	0	4.39121	3.54974	1.2168	3.0599	0	0	6.02868	8.02156
PF3D7_0905900	11.695	11.5026	9.86837	8.55082	10.3775	0	12.7043	11.8147	12.2434	1.79459	10.2458	12.2115	10.8446	9.8563	2.83004	1.74977	0	1.42321	0	6.55365	10.9927	7.10166	2.12284	0.715361	2.5607	0	1.4631	12.5294	3.59705	9.48228	1.63355	9.23293	10.4537	11.3239	0	6.23261	7.01519	0	1.63393	12.9815	13.4657	11.7228	1.86914	6.47095	0	12.4049
PF3D7_0906000	0	0	0	7.96563	0	0	0	0	0	0	0	0	0.992559	9.77205	0	10.8438	0	0	0.712102	0	0	1.20852	0	0	0	0	0	0	0	1.05244	0	0	0	0	0	0	0	0	0	0	0	7.54443	0.914093	0	0	7.54213
PF3D7_0906100	5.11802	0	7.49856	10.2907	8.64345	4.87151	2.16469	10.4765	0	8.95439	5.58837	0	0	0	0	0.838091	0	0	8.58224	0	3.60044	0	0	1.54877	3.06176	8.43135	0	3.44772	4.69007	3.55341	0	3.93819	7.76879	0.985171	9.58749	10.0913	0	0.930488	10.3466	9.65506	11.3592	7.19293	4.91574	2.57639	0	7.9285
PF3D7_0906200	0	1.73991	0	0	0	5.5612	0	1.26216	0	0	0	0	0	4.82958	0	0	0	0	5.4303	0	5.63492	8.91722	0	0	0	0	0	7.82322	0	0	0	0	0	5.7521	0	0	0	0	4.65484	0	0	0	0	0	0	0
PF3D7_0906400	5.88892	0	6.7653	8.70544	6.94036	4.40037	11.7925	9.58908	6.04873	0	0.642354	0	9.19456	8.12887	10.3629	9.78789	0	11.454	8.38979	1.41122	0	0	1.42102	0	11.0358	0	1.4631	0	5.54565	0	8.02036	6.94658	0	8.3626	0	4.0036	8.48116	0	0	3.4245	9.41297	0.794032	10.777	0	0	4.78049
PF3D7_0906600	0	0	4.88065	2.12082	1.13375	8.71122	0	1.92489	1.47833	0	0	0	0.992559	0	0	2.30405	0	0	0	2.11078	0	2.64248	0	0	2.22495	4.88112	0	0	1.20539	1.65447	0	1.07192	4.55858	2.78184	0	0	0	1.89443	1.03688	0	0	0	3.01348	0	2.28469	2.6149
PF3D7_0906700	0	0	0	0	3.5544	0	2.16469	0	0	0	6.11742	0	0	0	0	0	3.26807	0	8.15802	1.41122	0	0	0	2.27839	0	0	8.11296	0	0.725084	0	0	0	0	0	0	1.00192	0	8.4201	9.51153	2.29123	0	0	9.18935	0	0.827428	0
[truncated: 2,693 more rows]
