# Supplementary material for: Latent transcriptional variations of individual Plasmodium falciparum uncovered by single-cell RNA-seq and fluorescence imaging
Source: PLoS Genet. 2019 Dec 19;15(12):e1008506. doi: 10.1371/journal.pgen.1008506 (PMC6952112; doi:10.1371/journal.pgen.1008506)
Supplement: S3 Table — (XLSX) [file pgen.1008506.s011.xlsx]

## Sheet: columns.description
Column name	Description
mean	mean normalized log-expression
total	variance of the normalized log-expression
bio	biological component of the variance
tech	technical component of the variance
p.value	raw p-value for the test against the null hypothesis that bio=0
FDR	adjusted p-value for the test against the null hypothesis that bio=0

## Sheet: gene.specific.variance
Column1	mean	total	bio	tech	p.value	FDR
PF3D7_0100100	0.237371	1.89276	0.180404	1.71235	0.282477	1
PF3D7_0100300	0.163483	1.17751	-0.0237081	1.20122	0.512964	1
PF3D7_0100400	0.387978	1.96216	-0.728712	2.69087	0.9239	1
PF3D7_0100500	0.72975	2.44513	-1.93715	4.38227	0.995196	1
PF3D7_0100600	0.603659	3.18867	-0.483192	3.67186	0.732956	1
PF3D7_0101900	0.18628	1.76972	0.406885	1.36283	0.0762247	1
PF3D7_0102200	0.977412	6.47431	-0.0349183	6.50923	0.484091	1
PF3D7_0102400	0.681817	2.56771	-1.50174	4.06945	0.980749	1
PF3D7_0102500	2.91291	14.5207	-0.471119	14.9919	0.53661	1
PF3D7_0102600	0.896673	5.56005	-0.224539	5.78459	0.551601	1
PF3D7_0102800	0.234833	0.742203	-0.953037	1.69524	0.999815	1
PF3D7_0102900	0.483069	1.95744	-1.24594	3.20338	0.986344	1
PF3D7_0103000	0.811766	4.19602	-0.828038	5.02405	0.790045	1
PF3D7_0103100	6.29664	19.4365	-0.604685	20.0412	0.534071	1
PF3D7_0103200	7.79705	16.8001	1.28505	15.515	0.319356	1
PF3D7_0103300	1.13269	4.78484	-2.8388	7.62364	0.981795	1
PF3D7_0103400	8.22479	13.3597	-0.642075	14.0018	0.565881	1
PF3D7_0103500	1.39386	4.05015	-4.86342	8.91357	0.999683	1
PF3D7_0103600	2.34953	10.2858	-2.69108	12.9768	0.853313	1
PF3D7_0103700	1.96887	6.48662	-4.84885	11.3355	0.99351	1
PF3D7_0103800	0.79633	3.87657	-1.01777	4.89434	0.854081	1
PF3D7_0103900	1.76956	6.46419	-3.92344	10.3876	0.983373	1
PF3D7_0104000	0.878724	3.31548	-2.3042	5.61968	0.990764	1
PF3D7_0104100	2.68264	13.7942	-0.365895	14.1601	0.525298	1
PF3D7_0104200	8.95783	11.2437	-0.105895	11.3496	0.492028	1
PF3D7_0104300	6.70063	15.0817	-4.09668	19.1783	0.861539	1
PF3D7_0104400	2.42205	14.0704	0.805611	13.2647	0.357881	1
PF3D7_0104500	1.18648	5.66558	-2.26839	7.93397	0.936474	1
PF3D7_0104600	0.518916	2.91316	-0.431432	3.34459	0.728248	1
PF3D7_0104700	0.323741	2.04832	-0.236749	2.28507	0.68074	1
PF3D7_0104800	0.82897	4.26863	-0.903962	5.1726	0.805894	1
PF3D7_0105100	0.320992	0.944644	-1.32249	2.26714	0.999912	1
PF3D7_0105200	1.13635	4.78176	-2.86427	7.64603	0.982472	1
PF3D7_0105300	0.922166	3.98059	-2.03824	6.01882	0.968931	1
PF3D7_0105400	1.39156	5.01681	-3.88649	8.9033	0.994594	1
PF3D7_0105500	1.80602	7.48137	-3.09148	10.5728	0.941402	1
PF3D7_0105600	6.35032	20.4837	0.523166	19.9605	0.422106	1
PF3D7_0105700	9.45425	11.7311	2.08375	9.64737	0.140887	1
PF3D7_0105800	2.96912	14.2188	-0.971213	15.19	0.602444	1
PF3D7_0105900	2.09453	11.3947	-0.49929	11.894	0.558015	1
PF3D7_0106000	10.9032	8.67482	4.68547	3.98935	3.07644e-06	0.000352215
PF3D7_0106100	5.11168	15.6682	-4.47494	20.1431	0.872363	1
PF3D7_0106200	4.25846	15.0121	-3.95366	18.9658	0.854768	1
PF3D7_0106300	2.96551	8.45036	-6.72697	15.1773	0.995318	1
PF3D7_0106400	2.81263	12.0454	-2.58704	14.6324	0.809071	1
PF3D7_0106500	2.48119	11.743	-1.69405	13.437	0.72292	1
PF3D7_0106600	0.47917	1.94394	-1.24097	3.18491	0.986513	1
PF3D7_0106700	1.44175	8.15359	-0.967681	9.12127	0.685498	1
PF3D7_0106800	1.92466	8.15109	-2.98586	11.137	0.921481	1
PF3D7_0106900	3.3585	13.1374	-3.29421	16.4316	0.843896	1
PF3D7_0107000	2.3533	5.97882	-7.01324	12.9921	0.99962	1
PF3D7_0107100	1.39359	9.37609	0.46372	8.91237	0.373642	1
PF3D7_0107200	0.313852	1.25824	-0.962146	2.22038	0.994217	1
PF3D7_0107300	2.03527	12.5304	0.898531	11.6318	0.328872	1
PF3D7_0107400	1.05098	5.34266	-1.73477	7.07744	0.898814	1
PF3D7_0107500	4.9876	16.5586	-3.45395	20.0126	0.802488	1
PF3D7_0107600	1.1677	6.1367	-1.6933	7.83001	0.864949	1
PF3D7_0107700	1.71866	7.57586	-2.59729	10.1731	0.909334	1
PF3D7_0107800	2.01496	9.13796	-2.40351	11.5415	0.854484	1
PF3D7_0107900	1.88408	8.84912	-2.10503	10.9541	0.832101	1
PF3D7_0108000	0.984682	4.62704	-1.94321	6.57025	0.943845	1
PF3D7_0108100	4.1172	15.0821	-3.55153	18.6336	0.829822	1
PF3D7_0108300	3.48139	11.4364	-5.35555	16.792	0.958747	1
PF3D7_0108400	1.36707	4.93324	-3.8599	8.79314	0.994868	1
PF3D7_0108500	0.784385	3.577	-1.21955	4.79655	0.908282	1
PF3D7_0108600	3.76301	12.5235	-5.11572	17.6392	0.939629	1
PF3D7_0108700	3.76741	14.345	-3.30731	17.6524	0.825062	1
PF3D7_0108800	1.46135	7.97365	-1.22893	9.20258	0.736465	1
PF3D7_0109000	0.183137	0.717616	-0.623391	1.34101	0.997127	1
PF3D7_0109100	1.49657	8.98521	-0.357051	9.34226	0.550388	1
PF3D7_0109200	0.303084	1.604	-0.54554	2.14954	0.907818	1
PF3D7_0109300	0.987078	5.47982	-1.11029	6.59011	0.795954	1
PF3D7_0109400	4.26457	17.0317	-1.94727	18.9789	0.678808	1
PF3D7_0109500	0.675358	3.8218	-0.209395	4.03119	0.578217	1
PF3D7_0109700	0.380767	0.833773	-1.81258	2.64636	0.999999	1
PF3D7_0109800	1.38931	8.17549	-0.71777	8.89326	0.635989	1
PF3D7_0109900	5.36495	8.58716	-11.762	20.3492	0.999893	1
PF3D7_0110000	3.01448	13.0066	-2.34088	15.3475	0.769636	1
PF3D7_0110100	2.87031	15.273	0.433058	14.8399	0.416411	1
PF3D7_0110200	0.360998	1.39828	-1.12483	2.52311	0.995574	1
PF3D7_0110400	3.70708	14.5888	-2.88245	17.4713	0.790318	1
PF3D7_0110500	5.05709	20.6464	0.558636	20.0877	0.419037	1
PF3D7_0110600	4.71513	14.8065	-4.87238	19.6789	0.901444	1
PF3D7_0110700	0.659018	3.5935	-0.345197	3.9387	0.64969	1
PF3D7_0110800	0.670645	4.03861	0.0347221	4.00389	0.456237	1
PF3D7_0110900	1.76465	7.98804	-2.37628	10.3643	0.880975	1
PF3D7_0111000	2.65021	13.7883	-0.253587	14.0419	0.50958	1
PF3D7_0111200	1.59771	4.81803	-4.90792	9.72595	0.998947	1
PF3D7_0111300	2.16357	10.7081	-1.48736	12.1955	0.715352	1
PF3D7_0111400	2.32852	9.59583	-3.29556	12.8914	0.909664	1
PF3D7_0111500	3.34372	12.6515	-3.73769	16.3892	0.879529	1
PF3D7_0111600	0.233968	0.896312	-0.793084	1.6894	0.997422	1
PF3D7_0111800	0.832307	3.12377	-2.07808	5.20185	0.988729	1
PF3D7_0111900	1.87107	4.49463	-6.4008	10.8954	0.999924	1
PF3D7_0112000	2.13635	5.44495	-6.63218	12.0771	0.999717	1
PF3D7_0112100	0.28717	1.14823	-0.896235	2.04447	0.994802	1
PF3D7_0112200	1.9189	11.9182	0.807137	11.111	0.336837	1
PF3D7_0112800	0.121873	0.417114	-0.478374	0.895488	0.999549	1
PF3D7_0113000	1.57348	9.19683	-0.438439	9.63527	0.565165	1
PF3D7_0113100	1.27003	7.33192	-1.01306	8.34498	0.714312	1
PF3D7_0113200	4.86827	21.8573	1.98434	19.873	0.291249	1
PF3D7_0113300	0.261134	1.26131	-0.610311	1.87162	0.962693	1
PF3D7_0113400	0.157818	0.995735	-0.163867	1.1596	0.750272	1
PF3D7_0113600	0.490264	2.43186	-0.803364	3.23522	0.902202	1
PF3D7_0113700	1.18928	8.0164	0.0673643	7.94903	0.456626	1
PF3D7_0113800	2.73879	14.809	0.444362	14.3646	0.413066	1
PF3D7_0113900	4.3826	21.9075	2.69781	19.2097	0.230328	1
PF3D7_0114000	2.12255	12.1507	0.133824	12.0169	0.451392	1
PF3D7_0114100	0.138	0.971243	-0.0427402	1.01398	0.558365	1
PF3D7_0114400	0.324045	1.10086	-1.18619	2.28705	0.999287	1
PF3D7_0114900	0.27292	2.02266	0.0725167	1.95014	0.401217	1
PF3D7_0115000	0.338001	1.57015	-0.807153	2.37731	0.969337	1
PF3D7_0115100	0.587934	1.42779	-2.18163	3.60941	0.999961	1
PF3D7_0115500	0.204697	0.788042	-0.702001	1.49004	0.997524	1
PF3D7_0115700	0.284805	1.83917	-0.189683	2.02885	0.661156	1
PF3D7_0201400	0.606166	3.52006	-0.162312	3.68237	0.562274	1
PF3D7_0201500	2.31848	12.1616	-0.688708	12.8503	0.58156	1
PF3D7_0201600	0.282472	1.39708	-0.616358	2.01344	0.95092	1
PF3D7_0201700	0.530337	3.38982	0.00284917	3.38697	0.471727	1
PF3D7_0201800	1.95656	7.85855	-3.42173	11.2803	0.949086	1
PF3D7_0201900	3.56615	16.1906	-0.855322	17.0459	0.57464	1
PF3D7_0202000	9.25666	24.3579	14.056	10.302	1.88167e-07	2.32436e-05
PF3D7_0202100	0.215601	1.66789	0.103169	1.56472	0.348614	1
PF3D7_0202300	0.10605	0.573571	-0.205649	0.779221	0.917634	1
PF3D7_0202400	4.24164	15.9279	-3.00115	18.929	0.779748	1
PF3D7_0202500	2.2498	10.1178	-2.44647	12.5643	0.835768	1
PF3D7_0202600	1.57238	8.73688	-0.894268	9.63115	0.659904	1
PF3D7_0202700	0.411744	0.827723	-2.00727	2.83499	1	1
PF3D7_0202800	0.670184	4.07244	0.0711994	4.00124	0.438379	1
PF3D7_0202900	2.4425	9.2141	-4.12058	13.3347	0.952774	1
PF3D7_0203000	4.39076	15.3792	-3.8447	19.2239	0.843222	1
PF3D7_0203100	2.06192	12.3722	0.622128	11.7501	0.371969	1
PF3D7_0203200	0.52562	1.87189	-1.49731	3.3692	0.995437	1
PF3D7_0203300	2.24974	10.6224	-1.94165	12.5641	0.773041	1
PF3D7_0203400	2.69281	7.70142	-6.49576	14.1972	0.996596	1
PF3D7_0203600	3.06627	10.6891	-4.83507	15.5242	0.954298	1
PF3D7_0203700	0.983832	6.44834	-0.11483	6.56317	0.508445	1
PF3D7_0203800	1.20697	6.53803	-1.5041	8.04212	0.824572	1
PF3D7_0203900	1.3763	7.16996	-1.66495	8.83491	0.826676	1
PF3D7_0204000	2.14801	8.11947	-4.00844	12.1279	0.964991	1
PF3D7_0204100	5.06627	17.8666	-2.23072	20.0973	0.694831	1
PF3D7_0204200	8.03059	13.3979	-1.283	14.6809	0.649198	1
PF3D7_0204300	0.834832	3.94184	-1.28223	5.22407	0.899169	1
PF3D7_0204500	3.58837	17.261	0.148133	17.1129	0.456269	1
PF3D7_0204600	0.87943	4.02834	-1.5978	5.62614	0.934967	1
PF3D7_0204700	4.43982	20.9661	1.66217	19.3039	0.313831	1
PF3D7_0204800	4.14362	17.5703	-1.12917	18.6995	0.595283	1
PF3D7_0204900	2.38626	10.327	-2.79711	13.1241	0.860913	1
PF3D7_0205000	1.80254	6.56419	-3.99043	10.5546	0.983479	1
PF3D7_0205100	1.18788	6.28425	-1.65727	7.94152	0.855064	1
PF3D7_0205300	0.738687	3.17923	-1.26681	4.44605	0.935706	1
PF3D7_0205400	0.504517	4.20216	0.910344	3.29182	0.0904678	1
PF3D7_0205600	1.3933	8.41708	-0.493986	8.91106	0.585283	1
PF3D7_0205700	1.83973	5.78798	-4.95963	10.7476	0.99689	1
PF3D7_0205800	4.92824	9.60505	-10.3396	19.9446	0.999283	1
PF3D7_0205900	9.46897	11.465	1.87807	9.58696	0.161655	1
PF3D7_0206000	1.13897	4.29086	-3.37102	7.66188	0.994977	1
PF3D7_0206200	8.95826	13.5293	2.18128	11.3481	0.165693	1
PF3D7_0206300	3.86842	15.3335	-2.61736	17.9509	0.758114	1
PF3D7_0206500	1.83241	9.23802	-1.4724	10.7104	0.743488	1
PF3D7_0206600	2.51676	8.16048	-5.39644	13.5569	0.988426	1
PF3D7_0206700	4.48729	25.7545	6.38207	19.3725	0.059408	1
PF3D7_0206800	1.63092	7.34003	-2.50944	9.84947	0.908806	1
PF3D7_0206900	4.44254	17.329	-1.97907	19.3081	0.678612	1
PF3D7_0207000	3.47663	7.16399	-9.61384	16.7778	0.999873	1
PF3D7_0207100	4.43108	14.6308	-4.65959	19.2904	0.89496	1
PF3D7_0207200	0.662196	2.64095	-1.31526	3.95621	0.965964	1
PF3D7_0207300	0.322237	2.14	-0.135262	2.27526	0.593394	1
PF3D7_0207400	6.93957	25.8949	7.37594	18.519	0.0328731	1
PF3D7_0207500	4.23152	20.5618	1.65531	18.9065	0.311409	1
PF3D7_0207600	10.4379	26.6181	20.8889	5.72919	2.6506e-25	1.55524e-22
PF3D7_0207700	10.1974	25.9231	19.1855	6.73758	1.41521e-18	4.745e-16
PF3D7_0207800	4.04253	19.3609	0.921504	18.4394	0.377412	1
PF3D7_0207900	1.85718	10.7435	-0.0888821	10.8324	0.489774	1
PF3D7_0208000	3.2328	14.7087	-1.35403	16.0628	0.643092	1
PF3D7_0208100	5.27066	13.9567	-6.32656	20.2832	0.95458	1
PF3D7_0208200	0.979089	4.64638	-1.87702	6.5234	0.93789	1
PF3D7_0208300	1.94785	6.48122	-4.75995	11.2412	0.992913	1
PF3D7_0208400	5.7603	10.974	-9.47911	20.4531	0.997031	1
PF3D7_0208500	0.30313	1.11218	-1.03766	2.14984	0.998134	1
PF3D7_0208600	2.99811	8.98996	-6.30096	15.2909	0.991123	1
PF3D7_0208700	4.50739	13.8432	-5.55665	19.3999	0.936877	1
PF3D7_0208800	1.10203	5.35719	-2.07217	7.42935	0.930846	1
PF3D7_0208900	0.496146	2.88657	-0.372869	3.25944	0.701247	1
PF3D7_0209000	2.4771	16.9556	3.52977	13.4259	0.100327	1
PF3D7_0209100	0.918669	4.35895	-1.62786	5.9868	0.924868	1
PF3D7_0209200	1.09261	6.55709	-0.809991	7.36708	0.692843	1
PF3D7_0209300	0.573182	2.31842	-1.23678	3.5552	0.97299	1
PF3D7_0209400	0.335989	1.94435	-0.42004	2.36439	0.810387	1
PF3D7_0209500	1.43422	5.70417	-3.38521	9.08939	0.981816	1
PF3D7_0209600	4.41081	19.679	0.421355	19.2577	0.430453	1
PF3D7_0209700	0.754354	3.6758	-0.885929	4.56173	0.835042	1
PF3D7_0209800	3.66626	13.0142	-4.33386	17.3481	0.903762	1
PF3D7_0210000	6.08066	8.6012	-11.6903	20.2915	0.999886	1
PF3D7_0210100	2.14018	9.71026	-2.38359	12.0939	0.839145	1
PF3D7_0210200	4.48594	14.8421	-4.52852	19.3706	0.886238	1
PF3D7_0210400	0.944747	3.19486	-3.02875	6.22361	0.998312	1
PF3D7_0210500	0.822101	4.91314	-0.199684	5.11282	0.552085	1
PF3D7_0210600	5.86676	21.1583	0.732259	20.426	0.403739	1
PF3D7_0210700	6.19458	15.1114	-5.06279	20.1742	0.904933	1
PF3D7_0210900	1.91532	7.7379	-3.35704	11.0949	0.948575	1
PF3D7_0211100	0.677591	3.28053	-0.763785	4.04431	0.827269	1
PF3D7_0211200	0.912633	4.12105	-1.81037	5.93141	0.95033	1
PF3D7_0211300	2.77441	15.5551	1.06102	14.4941	0.335862	1
PF3D7_0211400	1.35061	8.56675	-0.151368	8.71812	0.508175	1
PF3D7_0211500	4.95995	15.6469	-4.33444	19.9813	0.865799	1
PF3D7_0211600	0.741556	2.91782	-1.54904	4.46686	0.972532	1
PF3D7_0211700	2.321	10.2824	-2.57821	12.8606	0.843885	1
PF3D7_0211800	8.55358	15.2169	2.37731	12.8395	0.173641	1
PF3D7_0211900	7.23982	17.8899	0.3564	17.5335	0.43346	1
PF3D7_0212000	2.48328	9.56148	-3.88141	13.4429	0.938653	1
PF3D7_0212100	10.355	17.284	11.2117	6.0723	8.5316e-11	1.48323e-08
PF3D7_0212200	0.308096	1.11871	-1.06384	2.18255	0.998345	1
PF3D7_0212300	2.81856	11.2192	-3.43466	14.6538	0.886932	1
PF3D7_0212400	8.70272	11.047	-1.24285	12.2898	0.675972	1
PF3D7_0212500	4.56722	11.8623	-7.61894	19.4813	0.986859	1
PF3D7_0212600	1.67593	9.1772	-0.838004	10.0152	0.64186	1
PF3D7_0212700	1.65802	5.73891	-4.21094	9.94985	0.992881	1
PF3D7_0212800	1.4035	9.00923	0.0530099	8.95622	0.461668	1
PF3D7_0212900	1.26913	5.72827	-2.61252	8.34079	0.95538	1
PF3D7_0213000	0.60526	3.70905	0.0304868	3.67856	0.456994	1
PF3D7_0213100	4.0702	20.1072	1.59459	18.5127	0.313781	1
PF3D7_0213200	2.09955	7.03632	-4.87972	11.916	0.990672	1
PF3D7_0213300	1.03085	3.4817	-3.4474	6.9291	0.998727	1
PF3D7_0213400	1.20926	4.37397	-3.67988	8.05385	0.996547	1
PF3D7_0213500	1.16659	7.3985	-0.425196	7.8237	0.583082	1
PF3D7_0213600	2.67136	13.7027	-0.416362	14.119	0.532688	1
PF3D7_0213700	0.196766	0.87154	-0.56386	1.4354	0.987264	1
PF3D7_0213800	1.12383	8.65406	1.08524	7.56883	0.226259	1
PF3D7_0213900	0.659718	4.10321	0.16067	3.94254	0.394516	1
PF3D7_0214000	1.449	9.56672	0.415087	9.15164	0.385937	1
PF3D7_0214100	3.93662	13.9257	-4.22143	18.1471	0.884898	1
PF3D7_0214300	1.60067	8.15128	-1.58569	9.73697	0.786847	1
PF3D7_0214400	0.933911	3.24762	-2.87822	6.12584	0.997447	1
PF3D7_0214500	0.72297	4.98486	0.649853	4.33501	0.217404	1
PF3D7_0214600	2.30373	13.2717	0.482147	12.7895	0.400251	1
PF3D7_0214700	2.54866	10.9294	-2.7431	13.6725	0.844103	1
PF3D7_0214800	1.79506	12.2785	1.76284	10.5157	0.194533	1
PF3D7_0214900	4.17335	20.3688	1.59708	18.7717	0.315554	1
PF3D7_0215000	1.66819	7.34945	-2.63759	9.98704	0.917806	1
PF3D7_0215100	0.49913	1.44006	-1.83116	3.27122	0.9998	1
PF3D7_0215200	0.947165	4.38714	-1.85813	6.24526	0.9451	1
PF3D7_0215300	0.844437	6.26902	0.959804	5.30922	0.178702	1
PF3D7_0215400	3.50605	12.4447	-4.42077	16.8655	0.915944	1
PF3D7_0215500	1.70896	10.1143	-0.0221658	10.1365	0.477751	1
PF3D7_0215600	3.08247	9.74858	-5.83013	15.5787	0.982361	1
PF3D7_0215700	2.45019	14.6435	1.28716	13.3563	0.296877	1
PF3D7_0215800	3.52785	19.1736	2.2428	16.9308	0.241591	1
PF3D7_0215900	1.21719	2.5785	-5.51558	8.09408	0.999999	1
PF3D7_0216000	2.35476	12.6033	-0.394636	12.998	0.534454	1
PF3D7_0216100	2.90462	12.4734	-2.48903	14.9624	0.792535	1
PF3D7_0216300	0.876071	4.62431	-0.971077	5.59539	0.803999	1
PF3D7_0216400	5.05788	21.8459	1.75738	20.0886	0.311528	1
PF3D7_0216500	2.8152	12.2615	-2.38018	14.6417	0.78637	1
PF3D7_0216600	6.33874	14.7148	-5.2637	19.9785	0.917215	1
PF3D7_0216700	3.88568	13.3389	-4.6621	18.001	0.91295	1
PF3D7_0216800	6.18381	19.9786	-0.208048	20.1867	0.493985	1
PF3D7_0216900	0.550909	2.57278	-0.898576	3.47136	0.912817	1
PF3D7_0217000	2.85976	11.6679	-3.13425	14.8021	0.859106	1
PF3D7_0217100	10.543	12.9633	7.65763	5.30567	5.64114e-08	7.56558e-06
PF3D7_0217200	2.20494	8.43386	-3.93976	12.3736	0.95844	1
PF3D7_0217300	0.493112	2.07175	-1.17537	3.24713	0.978385	1
PF3D7_0217500	10.4717	18.9218	13.3301	5.59171	7.34089e-15	1.91434e-12
PF3D7_0217600	4.18551	16.604	-2.1966	18.8006	0.705822	1
PF3D7_0217700	0.255041	0.762127	-1.06881	1.83094	0.999913	1
PF3D7_0217800	4.94933	11.2547	-8.71439	19.9691	0.994579	1
PF3D7_0217900	2.30168	9.95018	-2.8309	12.7811	0.871539	1
PF3D7_0218000	2.97067	15.0233	-0.172131	15.1954	0.496035	1
PF3D7_0218100	1.89316	8.5903	-2.40478	10.9951	0.868067	1
PF3D7_0218200	2.24917	7.02825	-5.5334	12.5617	0.995034	1
PF3D7_0218300	3.24746	13.3128	-2.79474	16.1076	0.803929	1
PF3D7_0218400	1.51838	7.20132	-2.22507	9.42639	0.888826	1
PF3D7_0218500	2.73909	12.3607	-2.00502	14.3657	0.747201	1
PF3D7_0218600	3.2783	12.7139	-3.48615	16.2001	0.863584	1
PF3D7_0218700	0.732623	3.08453	-1.31806	4.40259	0.946398	1
PF3D7_0219100	2.13081	5.78362	-6.26935	12.053	0.999317	1
PF3D7_0219200	1.21745	3.6834	-4.41196	8.09537	0.999677	1
PF3D7_0219400	0.877873	2.48434	-3.12754	5.61188	0.999783	1
PF3D7_0219500	3.64317	17.8865	0.60814	17.2783	0.404972	1
PF3D7_0219600	3.39121	13.7859	-2.74047	16.5264	0.791682	1
PF3D7_0219700	1.65304	9.79843	-0.133099	9.93153	0.500202	1
PF3D7_0219800	3.1565	12.295	-3.52741	15.8224	0.873326	1
PF3D7_0219900	0.316191	1.83295	-0.40278	2.23573	0.814231	1
PF3D7_0220000	4.32703	19.3481	0.241361	19.1068	0.448458	1
PF3D7_0220100	3.62755	19.339	2.10784	17.2312	0.256422	1
PF3D7_0220200	1.05773	6.88189	-0.244105	7.126	0.542349	1
PF3D7_0220300	0.729161	4.62861	0.250473	4.37813	0.364225	1
PF3D7_0220400	0.509543	2.00207	-1.30839	3.31047	0.987809	1
PF3D7_0220500	0.874571	5.71382	0.132149	5.58167	0.426985	1
PF3D7_0220600	1.41502	7.37046	-1.63624	9.00671	0.816536	1
PF3D7_0220700	0.463419	2.14676	-0.955848	3.10261	0.952181	1
PF3D7_0220800	2.91678	19.7128	4.70722	15.0056	0.067544	1
PF3D7_0223500	0.404707	2.09749	-0.695831	2.79332	0.903023	1
PF3D7_0301100	0.272582	1.3344	-0.613485	1.94789	0.956418	1
PF3D7_0301200	0.37555	1.39243	-1.22157	2.61401	0.997288	1
PF3D7_0301400	0.587491	2.05749	-1.55025	3.60774	0.993764	1
PF3D7_0301500	0.180131	0.82835	-0.491751	1.3201	0.981839	1
PF3D7_0301700	3.59199	15.9623	-1.16142	17.1238	0.61026	1
PF3D7_0302000	0.399482	3.069	0.307556	2.76144	0.27306	1
PF3D7_0302100	1.06703	5.2317	-1.96012	7.19183	0.925429	1
PF3D7_0302200	0.926475	6.38066	0.322466	6.05819	0.371456	1
PF3D7_0302300	0.448195	3.51922	0.493673	3.02555	0.200137	1
PF3D7_0302500	5.31023	26.1823	5.86973	20.3126	0.082185	1
PF3D7_0302600	4.13347	15.9248	-2.74962	18.6744	0.760593	1
PF3D7_0302700	1.59561	8.28506	-1.43303	9.71809	0.760972	1
PF3D7_0302900	1.91593	9.85415	-1.24353	11.0977	0.69683	1
PF3D7_0303000	2.31586	15.0644	2.22486	12.8395	0.187619	1
PF3D7_0303100	1.58615	7.91846	-1.76428	9.68274	0.817354	1
PF3D7_0303200	11.2023	6.45701	3.36702	3.08999	1.01652e-05	0.00106034
PF3D7_0303300	0.952046	4.83457	-1.4542	6.28877	0.883284	1
PF3D7_0303400	3.53681	14.8639	-2.09371	16.9576	0.718133	1
PF3D7_0303500	2.7256	10.3424	-3.97426	14.3166	0.929747	1
PF3D7_0303600	0.18486	0.949616	-0.403361	1.35298	0.945524	1
PF3D7_0303700	3.67882	9.86501	-7.52102	17.386	0.994127	1
PF3D7_0303800	1.89036	10.0563	-0.926209	10.9825	0.643168	1
PF3D7_0303900	0.600329	4.01912	0.360983	3.65814	0.293137	1
PF3D7_0304000	1.07487	8.71259	1.46613	7.24647	0.154782	1
PF3D7_0304100	1.15894	7.50546	-0.274474	7.77994	0.544426	1
PF3D7_0304200	10.9802	10.6723	6.93207	3.7402	7.58451e-11	1.3693e-08
PF3D7_0304300	1.21001	5.31925	-2.73843	8.05768	0.969488	1
PF3D7_0304400	3.66127	9.62006	-7.71296	17.333	0.995494	1
PF3D7_0304500	0.67538	4.09136	0.0600418	4.03132	0.444034	1
PF3D7_0304600	0.498011	3.08613	-0.180701	3.26684	0.585038	1
PF3D7_0304700	1.59948	8.14265	-1.5899	9.73256	0.787675	1
PF3D7_0304800	3.32353	14.991	-1.34047	16.3315	0.638704	1
PF3D7_0304900	1.56371	6.60507	-2.99349	9.59857	0.954554	1
PF3D7_0305000	6.56267	20.8434	1.32902	19.5144	0.344782	1
PF3D7_0305100	2.7333	10.6362	-3.70847	14.3446	0.912499	1
PF3D7_0305200	3.57667	16.8492	-0.228313	17.0776	0.500136	1
PF3D7_0305300	6.24508	13.6985	-6.4132	20.1117	0.958716	1
PF3D7_0305400	0.721791	3.96288	-0.364012	4.32689	0.642759	1
PF3D7_0305500	5.77064	12.9379	-7.51371	20.4516	0.980219	1
PF3D7_0305600	6.03586	10.8135	-9.5153	20.3288	0.997336	1
PF3D7_0305700	2.27203	9.0926	-3.56513	12.6577	0.933091	1
PF3D7_0305800	1.31107	6.59315	-1.94252	8.53566	0.878953	1
PF3D7_0305900	1.0439	2.08606	-4.93981	7.02587	1	1
PF3D7_0306000	0.938963	3.18374	-2.98782	6.17156	0.998201	1
PF3D7_0306100	1.49433	7.2002	-2.13339	9.33359	0.88014	1
PF3D7_0306200	0.349147	1.19275	-1.25557	2.44833	0.99916	1
PF3D7_0306400	1.17562	5.16415	-2.71027	7.87442	0.971419	1
PF3D7_0306500	0.209963	1.11188	-0.414298	1.52617	0.924476	1
PF3D7_0306600	0.437122	1.07226	-1.89801	2.97027	0.999991	1
PF3D7_0306700	1.12435	2.36827	-5.20378	7.57205	0.999999	1
PF3D7_0306800	4.87004	25.4561	5.58094	19.8751	0.0875591	1
PF3D7_0306900	3.70997	11.1594	-6.32051	17.4799	0.978249	1
PF3D7_0307200	5.49551	13.5546	-6.86175	20.4163	0.967732	1
PF3D7_0307300	0.906226	5.09618	-0.776334	5.87251	0.734047	1
PF3D7_0307400	7.25225	9.56345	-7.92668	17.4901	0.996245	1
PF3D7_0307500	2.20688	12.7578	0.375871	12.3819	0.414168	1
PF3D7_0307600	2.2259	8.99944	-3.46363	12.4631	0.930009	1
PF3D7_0307700	3.91545	15.5709	-2.51589	18.0867	0.746373	1
PF3D7_0307800	1.07987	3.92565	-3.35526	7.28091	0.996844	1
PF3D7_0307900	3.0619	15.5423	0.0328766	15.5094	0.469189	1
PF3D7_0308000	3.40431	21.3443	4.7797	16.5646	0.0824548	1
PF3D7_0308100	3.67161	16.4154	-0.948887	17.3643	0.583687	1
PF3D7_0308200	1.57232	10.3915	0.760598	9.63093	0.32591	1
PF3D7_0308300	2.67954	17.9545	3.80563	14.1488	0.0958426	1
PF3D7_0308500	3.05516	12.5085	-2.97813	15.4866	0.832299	1
PF3D7_0308600	0.332207	1.85728	-0.482729	2.34001	0.851858	1
PF3D7_0308700	4.00406	24.7899	6.45463	18.3353	0.0491867	1
PF3D7_0308800	0.538956	1.97295	-1.44827	3.42122	0.992895	1
PF3D7_0308900	2.43552	16.5445	3.23134	13.3132	0.116475	1
PF3D7_0309000	0.814222	2.82027	-2.22475	5.04502	0.995085	1
PF3D7_0309100	2.65337	8.99365	-5.05979	14.0534	0.977699	1
PF3D7_0309200	8.10051	15.2643	0.828683	14.4356	0.363871	1
PF3D7_0309300	0.250861	0.351066	-1.45191	1.80297	1	1
PF3D7_0309500	0.941009	4.76998	-1.42003	6.19001	0.881131	1
PF3D7_0309600	6.5325	8.72143	-10.866	19.5875	0.999764	1
PF3D7_0309700	2.69387	11.9137	-2.28734	14.2011	0.783917	1
PF3D7_0309800	0.632481	3.97028	0.168549	3.80173	0.387834	1
PF3D7_0309900	6.62279	8.24857	-11.118	19.3666	0.999877	1
PF3D7_0310000	3.77233	15.2215	-2.44555	17.667	0.745175	1
PF3D7_0310100	0.784653	4.57285	-0.22587	4.79872	0.568339	1
PF3D7_0310200	5.41934	8.88113	-11.4996	20.3807	0.999828	1
PF3D7_0310300	1.70241	8.39002	-1.72209	10.1121	0.798863	1
PF3D7_0310400	11.0582	18.5032	15.0029	3.50031	6.39127e-31	4.2858e-28
PF3D7_0310500	1.83998	8.801	-1.94784	10.7488	0.815844	1
PF3D7_0310700	1.05821	3.53265	-3.59674	7.12939	0.998943	1
PF3D7_0310900	0.833075	3.77407	-1.43453	5.2086	0.927903	1
PF3D7_0311100	2.35937	10.2161	-2.8005	13.0166	0.863527	1
PF3D7_0311200	3.25722	14.0175	-2.1196	16.1371	0.732517	1
PF3D7_0311300	4.70989	14.0707	-5.60135	19.672	0.935554	1
PF3D7_0311400	1.64758	9.55	-0.36133	9.91133	0.546812	1
PF3D7_0311500	0.209208	0.915732	-0.605273	1.521	0.988402	1
PF3D7_0311600	0.920909	4.58258	-1.42474	6.00732	0.890092	1
PF3D7_0311700	2.06905	6.12975	-5.65184	11.7816	0.997992	1
PF3D7_0311800	2.6046	10.4491	-3.42668	13.8758	0.90077	1
PF3D7_0311900	1.70734	9.69535	-0.435073	10.1304	0.55998	1
PF3D7_0312000	1.47863	9.48957	0.217401	9.27217	0.427426	1
PF3D7_0312100	2.73049	13.6181	-0.716298	14.3344	0.57422	1
PF3D7_0312200	5.05918	17.2187	-2.87124	20.0899	0.753088	1
PF3D7_0312300	4.41452	12.884	-6.37978	19.2638	0.965327	1
PF3D7_0312400	6.02248	12.1367	-8.20231	20.339	0.989499	1
PF3D7_0312500	0.539238	3.42677	0.00437794	3.42239	0.470857	1
PF3D7_0312800	3.96264	8.44735	-9.77312	18.2205	0.999578	1
PF3D7_0312900	1.81434	9.27497	-1.34151	10.6165	0.723448	1
PF3D7_0313000	3.73025	12.1752	-5.36581	17.541	0.950777	1
PF3D7_0313100	2.99719	12.1169	-3.17086	15.2877	0.853363	1
PF3D7_0313200	0.427419	1.99473	-0.925912	2.92064	0.957642	1
PF3D7_0313400	1.6724	3.7497	-6.25265	10.0024	0.999983	1
PF3D7_0313500	0.274324	1.48768	-0.471799	1.95948	0.894113	1
PF3D7_0313600	1.6576	8.41593	-1.53237	9.94829	0.772187	1
PF3D7_0313700	3.82988	14.8729	-2.96494	17.8379	0.792316	1
PF3D7_0313800	3.71733	16.0922	-1.40991	17.5021	0.635686	1
PF3D7_0313900	3.72097	12.2828	-5.23028	17.513	0.945888	1
PF3D7_0314000	5.93577	13.0732	-7.32132	20.3946	0.977317	1
PF3D7_0314100	0.492326	1.41659	-1.82728	3.24388	0.999822	1
PF3D7_0314200	5.22548	15.6473	-4.59956	20.2469	0.878471	1
PF3D7_0314300	0.550708	1.15841	-2.31214	3.47055	0.999998	1
PF3D7_0314500	0.25746	1.20578	-0.641322	1.8471	0.972708	1
PF3D7_0314600	1.27514	3.09882	-5.26988	8.36871	0.999986	1
PF3D7_0314700	0.410495	2.38826	-0.439502	2.82777	0.774529	1
PF3D7_0314800	3.9006	15.8425	-2.20164	18.0441	0.715453	1
PF3D7_0314900	1.37412	6.68504	-2.14003	8.82507	0.89599	1
PF3D7_0315000	1.87327	7.22972	-3.67567	10.9054	0.968187	1
PF3D7_0315100	0.912333	5.12549	-0.803172	5.92866	0.739924	1
PF3D7_0315200	1.02514	6.2498	-0.63623	6.88603	0.65901	1
PF3D7_0315300	1.66869	6.65095	-3.33789	9.98884	0.966803	1
PF3D7_0315400	2.27088	8.05191	-4.60097	12.6529	0.978959	1
PF3D7_0315600	1.07642	6.67339	-0.583791	7.25718	0.635461	1
PF3D7_0315700	2.20572	9.7138	-2.66316	12.377	0.863555	1
PF3D7_0315800	0.508534	3.00851	-0.298239	3.30675	0.654696	1
PF3D7_0315900	0.717318	2.43858	-1.85776	4.29634	0.994105	1
PF3D7_0316000	1.42056	7.10408	-1.92667	9.03075	0.861195	1
PF3D7_0316100	1.80545	5.9213	-4.64856	10.5699	0.994958	1
PF3D7_0316200	6.42949	8.1875	-11.6309	19.8185	0.999923	1
PF3D7_0316300	8.78106	9.3835	-2.61594	11.9994	0.867171	1
PF3D7_0316400	2.12895	10.1604	-1.88448	12.0448	0.776258	1
PF3D7_0316500	0.861403	4.89757	-0.564208	5.46178	0.680153	1
PF3D7_0316600	2.42312	8.27031	-4.99858	13.2689	0.983089	1
PF3D7_0316700	1.15703	4.51965	-3.24921	7.76886	0.992134	1
PF3D7_0316800	2.53673	11.5018	-2.12741	13.6292	0.775649	1
PF3D7_0316900	1.47419	6.93439	-2.32009	9.25448	0.904671	1
PF3D7_0317000	0.668892	3.55645	-0.437406	3.99386	0.692031	1
PF3D7_0317100	2.63869	16.6706	2.6707	14	0.167305	1
PF3D7_0317200	8.32368	13.2577	-0.399463	13.6572	0.532201	1
PF3D7_0317300	6.22289	13.8134	-6.32651	20.1399	0.955927	1
PF3D7_0317400	5.16987	20.2939	0.0956073	20.1983	0.464011	1
PF3D7_0317500	4.85564	16.8825	-2.97501	19.8575	0.765022	1
PF3D7_0317600	1.81058	6.96893	-3.62782	10.5967	0.970613	1
PF3D7_0317700	4.3981	15.2439	-3.99255	19.2364	0.85355	1
PF3D7_0317800	2.51136	9.9882	-3.5492	13.5374	0.916	1
PF3D7_0317900	0.806211	4.85041	-0.126552	4.97697	0.524464	1
PF3D7_0318000	1.05923	6.61519	-0.5215	7.13669	0.620777	1
PF3D7_0318100	1.74799	11.5867	1.29695	10.2898	0.250925	1
PF3D7_0318200	3.46252	16.9686	0.232657	16.736	0.445973	1
PF3D7_0318300	3.88007	11.2801	-6.7046	17.9847	0.981926	1
PF3D7_0318400	0.389293	1.56128	-1.13769	2.69897	0.992634	1
PF3D7_0318500	2.9285	15.2204	0.173329	15.0471	0.450641	1
PF3D7_0318600	1.47556	9.18909	-0.0708608	9.25995	0.488667	1
PF3D7_0318700	0.849425	3.40134	-1.95247	5.35381	0.97932	1
PF3D7_0318800	1.24369	4.35265	-3.87002	8.22267	0.997495	1
PF3D7_0318900	1.53082	6.2554	-3.21856	9.47396	0.96943	1
PF3D7_0319000	5.51932	18.3318	-2.09344	20.4253	0.678598	1
PF3D7_0319200	1.21544	7.13838	-0.946874	8.08526	0.706336	1
PF3D7_0319400	4.1509	14.0246	-4.69278	18.7174	0.90469	1
PF3D7_0319500	1.39161	8.31857	-0.584986	8.90356	0.605995	1
PF3D7_0319700	1.98488	8.49114	-2.916	11.4071	0.909653	1
PF3D7_0319800	3.31511	12.6482	-3.65924	16.3074	0.875106	1
PF3D7_0319900	1.58051	9.68053	0.0188991	9.66164	0.469513	1
PF3D7_0320000	5.42339	11.4869	-8.89596	20.3829	0.994585	1
PF3D7_0320100	2.13097	5.66596	-6.3877	12.0537	0.999487	1
PF3D7_0320200	0.646482	3.56163	-0.31031	3.87194	0.634866	1
PF3D7_0320400	0.683051	4.31022	0.233359	4.07686	0.364171	1
PF3D7_0320500	1.17385	5.08233	-2.78225	7.86458	0.975358	1
PF3D7_0320600	1.35994	2.89318	-5.86756	8.76074	0.999998	1
PF3D7_0320700	8.40678	10.138	-3.22877	13.3668	0.894961	1
PF3D7_0320800	4.98629	16.4246	-3.58648	20.0111	0.812806	1
PF3D7_0320900	8.57024	6.64794	-6.13065	12.7786	0.997994	1
PF3D7_0321000	2.80248	10.2974	-4.29837	14.5957	0.942935	1
PF3D7_0321100	6.67511	10.8059	-8.4341	19.24	0.994801	1
PF3D7_0321200	1.70494	5.51485	-4.60665	10.1215	0.996404	1
PF3D7_0321300	2.46149	11.7938	-1.59194	13.3857	0.709727	1
PF3D7_0321400	4.86152	31.6945	11.8297	19.8647	0.00470372	0.322994
PF3D7_0321500	5.84133	18.2307	-2.20412	20.4348	0.688877	1
PF3D7_0321600	2.11984	9.58839	-2.41664	12.005	0.845036	1
PF3D7_0321700	4.01705	12.5177	-5.85302	18.3707	0.958559	1
PF3D7_0321800	3.34073	12.4441	-3.93647	16.3806	0.8936	1
PF3D7_0321900	4.63449	16.4436	-3.12839	19.572	0.781891	1
PF3D7_0322000	4.08846	16.545	-2.01519	18.5602	0.690238	1
PF3D7_0322100	0.801827	4.50692	-0.433202	4.94012	0.649784	1
PF3D7_0322200	1.6283	7.06602	-2.77374	9.83976	0.93328	1
PF3D7_0322300	3.45679	5.79784	-10.9211	16.719	0.999995	1
PF3D7_0322400	3.39084	15.8999	-0.625383	16.5253	0.549627	1
PF3D7_0322500	0.623794	3.29793	-0.46258	3.76051	0.717291	1
PF3D7_0322600	1.42832	8.56898	-0.495188	9.06417	0.583657	1
PF3D7_0322700	4.67146	18.6234	-0.997855	19.6213	0.576014	1
PF3D7_0322800	0.924159	2.34464	-3.6924	6.03704	0.99997	1
PF3D7_0322900	6.83919	15.5603	-3.25228	18.8126	0.802942	1
PF3D7_0323000	2.51547	6.07248	-7.47978	13.5523	0.999741	1
PF3D7_0323100	5.36029	13.9632	-6.38305	20.3462	0.955682	1
PF3D7_0323200	7.5421	12.165	-4.28245	16.4474	0.914281	1
PF3D7_0323300	2.18066	14.5875	2.31817	12.2693	0.169347	1
PF3D7_0323400	0.796901	3.99935	-0.899727	4.89908	0.819532	1
PF3D7_0323500	2.48434	12.7414	-0.704568	13.4459	0.579141	1
PF3D7_0323600	0.681828	3.01411	-1.0554	4.06951	0.913291	1
PF3D7_0323700	1.85574	8.18135	-2.64424	10.8256	0.897898	1
PF3D7_0323800	1.65696	8.18733	-1.75861	9.94594	0.809095	1
PF3D7_0323900	0.395968	3.37846	0.638526	2.73994	0.1249	1
PF3D7_0324400	0.143489	0.915422	-0.138895	1.05432	0.73322	1
PF3D7_0324600	0.187806	1.79882	0.42541	1.37341	0.0697261	1
PF3D7_0324900	0.618266	3.5287	-0.206501	3.7352	0.58498	1
PF3D7_0400100	1.81238	9.90257	-0.703613	10.6062	0.607277	1
PF3D7_0400200	1.87103	9.52994	-1.36533	10.8953	0.721529	1
PF3D7_0400500	0.169235	1.2984	0.0549062	1.24349	0.388169	1
PF3D7_0400600	0.198676	0.986851	-0.461733	1.44858	0.95864	1
PF3D7_0400900	0.213463	1.96435	0.414224	1.55012	0.0971211	1
PF3D7_0401600	3.23972	17.1931	1.10917	16.084	0.343276	1
PF3D7_0401700	0.230331	1.60026	-0.0645532	1.66481	0.551516	1
PF3D7_0401800	1.97354	13.2208	1.86443	11.3564	0.198865	1
PF3D7_0401900	0.0282463	0.0406906	-0.166855	0.207546	1	1
PF3D7_0402000	0.945236	5.85966	-0.368337	6.22799	0.592774	1
PF3D7_0402100	0.843872	5.16066	-0.143521	5.30418	0.527764	1
PF3D7_0402200	2.36842	11.6159	-1.437	13.0529	0.693115	1
PF3D7_0402300	0.780079	5.92838	1.16651	4.76188	0.11458	1
PF3D7_0402500	0.35352	2.35808	-0.11793	2.47601	0.569475	1
PF3D7_0403100	2.18165	12.3541	0.0804922	12.2736	0.460405	1
PF3D7_0403200	1.96003	6.52753	-4.7683	11.2958	0.992723	1
PF3D7_0403300	1.40895	5.49956	-3.48062	8.98018	0.98601	1
PF3D7_0403400	4.56173	6.80158	-12.6722	19.4738	0.999995	1
PF3D7_0403500	0.655457	3.40818	-0.511186	3.91936	0.730846	1
PF3D7_0403600	2.84026	9.56941	-5.16266	14.7321	0.974039	1
PF3D7_0403700	5.82509	21.3817	0.94199	20.4397	0.384584	1
PF3D7_0403800	2.57758	10.9223	-2.85515	13.7775	0.853123	1
PF3D7_0403900	4.08256	16.0058	-2.53914	18.5449	0.742501	1
PF3D7_0404000	3.65822	12.9895	-4.33429	17.3238	0.90415	1
PF3D7_0404100	2.28368	7.29675	-5.4096	12.7064	0.993236	1
PF3D7_0404300	4.34625	10.4922	-8.6514	19.1436	0.996135	1
PF3D7_0404400	0.846912	4.71364	-0.61767	5.33131	0.703989	1
PF3D7_0404500	1.45755	6.50056	-2.68647	9.18703	0.941418	1
PF3D7_0404600	6.21482	16.9031	-3.24679	20.1499	0.784023	1
PF3D7_0404700	6.84752	28.524	9.7349	18.7891	0.0105133	0.594569
PF3D7_0404800	4.3065	13.974	-5.09207	19.0661	0.920546	1
PF3D7_0404900	6.686	20.9345	1.72058	19.2139	0.308086	1
PF3D7_0405000	5.22002	16.727	-3.5153	20.2423	0.804173	1
PF3D7_0405100	0.403784	1.08447	-1.70323	2.7877	0.99997	1
PF3D7_0405200	4.38208	16.3862	-2.82252	19.2088	0.760073	1
PF3D7_0405300	5.53175	10.7588	-9.6707	20.4295	0.997654	1
PF3D7_0405400	7.16033	18.355	0.548038	17.8069	0.413366	1
PF3D7_0405500	1.40538	7.56042	-1.40408	8.9645	0.776544	1
PF3D7_0405600	0.974189	3.91326	-2.56858	6.48183	0.98804	1
PF3D7_0405700	1.11786	6.40933	-1.12196	7.53129	0.763575	1
PF3D7_0405800	0.846892	4.92756	-0.403574	5.33114	0.626025	1
PF3D7_0405900	2.51087	15.4219	1.88624	13.5356	0.231842	1
PF3D7_0406000	3.80845	19.0874	1.31293	17.7745	0.334712	1
PF3D7_0406100	8.33097	18.5862	4.95446	13.6318	0.0446207	1
PF3D7_0406200	3.79196	13.4593	-4.26622	17.7256	0.894006	1
PF3D7_0406400	0.726994	3.70582	-0.657117	4.36294	0.766382	1
PF3D7_0406500	6.88015	10.4681	-8.22737	18.6954	0.994988	1
PF3D7_0406600	0.660046	2.60951	-1.33483	3.94434	0.968826	1
PF3D7_0406700	5.91352	19.575	-0.8309	20.4059	0.555459	1
PF3D7_0406800	1.85998	9.25255	-1.59277	10.8453	0.759941	1
PF3D7_0406900	0.82298	3.86072	-1.25971	5.12044	0.899777	1
PF3D7_0407000	0.173799	0.676933	-0.599033	1.27597	0.997424	1
PF3D7_0407100	0.564476	1.70111	-1.8223	3.5234	0.999257	1
PF3D7_0407200	3.18861	15.0812	-0.843778	15.925	0.580324	1
PF3D7_0407300	0.464151	1.74254	-1.36389	3.10643	0.994877	1
PF3D7_0407400	0.360341	1.01647	-1.50252	2.51898	0.999946	1
PF3D7_0407600	1.92519	10.3088	-0.830475	11.1393	0.623735	1
PF3D7_0407700	5.83988	12.2585	-8.17682	20.4353	0.988863	1
PF3D7_0407800	5.42159	16.5655	-3.81643	20.3819	0.824896	1
PF3D7_0407900	1.62899	6.11221	-3.73011	9.84231	0.983736	1
PF3D7_0408000	0.384534	1.19476	-1.47488	2.66964	0.999745	1
PF3D7_0408100	1.57288	7.19455	-2.43847	9.63302	0.907156	1
PF3D7_0408200	0.95265	3.68112	-2.61301	6.29413	0.99164	1
PF3D7_0408300	0.668095	2.89807	-1.09125	3.98932	0.926294	1
PF3D7_0408400	1.26016	7.56807	-0.731078	8.29915	0.650572	1
PF3D7_0408500	2.96779	11.944	-3.24131	15.1853	0.861332	1
PF3D7_0408600	0.686298	3.71711	-0.379419	4.09653	0.65945	1
PF3D7_0408700	1.90732	5.24336	-5.81553	11.0589	0.999422	1
PF3D7_0408900	2.73369	12.0285	-2.31758	14.3461	0.784707	1
PF3D7_0409000	1.82528	6.63381	-4.03981	10.6736	0.983595	1
PF3D7_0409100	2.24248	12.9521	0.418694	12.5334	0.408365	1
PF3D7_0409200	4.67102	20.2202	0.599496	19.6207	0.413791	1
PF3D7_0409300	0.916646	4.00607	-1.96219	5.96825	0.964099	1
PF3D7_0409400	0.618735	3.45358	-0.283744	3.73732	0.626465	1
PF3D7_0409500	3.97489	11.7892	-6.46548	18.2547	0.975517	1
PF3D7_0409600	1.33333	8.82613	0.187442	8.63869	0.430805	1
PF3D7_0409700	2.59718	5.64315	-8.20561	13.8488	0.999937	1
PF3D7_0409800	1.17629	6.69413	-1.18399	7.87813	0.765827	1
PF3D7_0409900	0.536144	2.72856	-0.681175	3.40974	0.842911	1
PF3D7_0410000	2.62107	17.5396	3.60386	13.9358	0.103609	1
PF3D7_0410300	1.35861	7.63454	-1.12014	8.75468	0.726343	1
PF3D7_0410400	0.570211	3.70559	0.161182	3.54441	0.385717	1
PF3D7_0410500	0.399544	2.05502	-0.706798	2.76182	0.909938	1
PF3D7_0410600	2.2509	14.3735	1.80458	12.5689	0.225994	1
PF3D7_0410700	6.889	13.3168	-5.35282	18.6696	0.937099	1
PF3D7_0410800	6.77965	19.5578	0.581984	18.9758	0.41357	1
PF3D7_0410900	4.51756	16.335	-3.07872	19.4138	0.779809	1
PF3D7_0411000	3.43279	10.2011	-6.44706	16.6481	0.985926	1
PF3D7_0411200	1.02925	6.60709	-0.309982	6.91707	0.563767	1
PF3D7_0411300	1.38022	9.42465	0.572088	8.85256	0.350938	1
PF3D7_0411400	0.929071	5.10642	-0.975426	6.08185	0.782788	1
PF3D7_0411700	0.196061	0.855847	-0.574688	1.43054	0.989189	1
PF3D7_0411800	1.57576	6.66664	-2.97718	9.64382	0.952585	1
PF3D7_0411900	5.90175	11.668	-8.74342	20.4115	0.993589	1
PF3D7_0412000	1.69038	8.4621	-1.60576	10.0679	0.781317	1
PF3D7_0412100	0.118166	0.712125	-0.156125	0.86825	0.813712	1
PF3D7_0412200	0.206088	1.08328	-0.416327	1.4996	0.92977	1
PF3D7_0412300	0.453974	1.7963	-1.25813	3.05443	0.991094	1
PF3D7_0412700	0.139507	0.545312	-0.479746	1.02506	0.997333	1
PF3D7_0413200	0.0986585	0.496409	-0.228505	0.724914	0.956578	1
PF3D7_0413400	0.204141	1.08	-0.406226	1.48622	0.926107	1
PF3D7_0413500	2.33088	6.90324	-5.99777	12.901	0.99713	1
PF3D7_0413600	5.40978	9.43368	-10.9419	20.3755	0.999586	1
PF3D7_0413700	6.97056	12.0054	-6.41867	18.4241	0.9732	1
PF3D7_0413800	0.385887	1.06792	-1.61007	2.67799	0.999955	1
PF3D7_0413900	5.74307	19.8315	-0.623681	20.4552	0.534715	1
PF3D7_0414000	6.0546	11.1465	-9.16736	20.3138	0.996079	1
PF3D7_0414100	0.522535	3.55179	0.193979	3.35781	0.363214	1
PF3D7_0414300	1.53976	7.5451	-1.96289	9.50799	0.852064	1
PF3D7_0414400	0.603744	3.85478	0.182556	3.67222	0.377893	1
PF3D7_0414500	0.505041	3.23978	-0.0540033	3.29378	0.506227	1
PF3D7_0414600	0.800064	1.6877	-3.23769	4.92539	0.999996	1
PF3D7_0414700	1.31373	8.27427	-0.273751	8.54802	0.537826	1
PF3D7_0414900	0.61244	2.08688	-1.62245	3.70933	0.994693	1
PF3D7_0415000	1.49672	8.37702	-0.965833	9.34285	0.680298	1
PF3D7_0415100	4.44183	15.5623	-3.74475	19.307	0.834682	1
PF3D7_0415200	3.84784	12.0542	-5.83645	17.8907	0.962769	1
PF3D7_0415300	2.621	12.7728	-1.1627	13.9355	0.641388	1
PF3D7_0415400	1.60824	7.87791	-1.88728	9.76518	0.833687	1
PF3D7_0415500	0.606578	1.66401	-2.0201	3.68411	0.999709	1
PF3D7_0415700	3.40059	8.99168	-7.56204	16.5537	0.996539	1
PF3D7_0415800	1.38169	7.23001	-1.62914	8.85915	0.819895	1
PF3D7_0415900	4.52727	15.721	-3.70598	19.427	0.830064	1
PF3D7_0416000	8.56813	7.22556	-5.56078	12.7863	0.994405	1
PF3D7_0416100	7.56464	8.99078	-7.37409	16.3649	0.996019	1
PF3D7_0416200	4.49758	12.9847	-6.40185	19.3865	0.964843	1
PF3D7_0416300	3.82127	10.612	-7.20047	17.8125	0.989687	1
PF3D7_0416400	7.05829	10.4975	-7.64839	18.1459	0.99263	1
PF3D7_0416500	7.10713	12.5243	-5.46116	17.9855	0.94929	1
PF3D7_0416600	2.33995	7.7319	-5.20609	12.938	0.989322	1
PF3D7_0416700	0.402701	1.72416	-1.05693	2.78109	0.98403	1
PF3D7_0416800	2.20315	9.91438	-2.45156	12.3659	0.84078	1
PF3D7_0416900	2.87679	12.3749	-2.48828	14.8632	0.794245	1
PF3D7_0417000	0.679124	3.97363	-0.0797502	4.05338	0.512839	1
PF3D7_0417200	1.07826	2.49113	-4.77876	7.26989	0.999996	1
PF3D7_0417300	6.14029	13.016	-7.21818	20.2342	0.976486	1
PF3D7_0417400	8.28481	9.0749	-4.7178	13.7927	0.970479	1
PF3D7_0417500	3.07923	14.1272	-1.44065	15.5678	0.659295	1
PF3D7_0417600	1.052	4.71061	-2.37418	7.08479	0.967262	1
PF3D7_0417700	1.99328	9.32669	-2.11802	11.4447	0.821652	1
PF3D7_0417800	2.44656	13.8867	0.540353	13.3463	0.395014	1
PF3D7_0417900	1.10758	5.507	-1.95845	7.46545	0.916149	1
PF3D7_0418000	3.36583	14.3486	-2.1042	16.4528	0.726245	1
PF3D7_0418100	1.34517	6.58444	-2.10872	8.69316	0.896075	1
PF3D7_0418200	1.99504	11.0341	-0.418471	11.4526	0.546981	1
PF3D7_0418300	8.79429	9.44752	-2.50291	11.9504	0.856069	1
PF3D7_0418500	2.60777	13.8449	-0.042459	13.8873	0.479486	1
PF3D7_0418600	1.24044	7.18971	-1.01764	8.20735	0.7191	1
PF3D7_0418700	1.75569	9.69827	-0.625038	10.3233	0.595608	1
PF3D7_0418800	1.43212	7.64999	-1.43045	9.08045	0.778056	1
PF3D7_0418900	0.434003	2.12786	-0.826642	2.95451	0.931567	1
PF3D7_0419000	0.946396	4.01249	-2.2259	6.23838	0.976514	1
PF3D7_0419100	0.757088	4.60319	0.0207765	4.58241	0.464406	1
PF3D7_0419300	5.12616	12.9966	-7.16061	20.1572	0.975922	1
PF3D7_0419400	7.29577	17.0348	-0.302316	17.3371	0.508326	1
PF3D7_0419500	1.60093	8.16162	-1.57634	9.73796	0.785246	1
PF3D7_0419600	9.57408	9.63563	0.472695	9.16293	0.374453	1
PF3D7_0419700	3.07051	16.7636	1.22508	15.5385	0.326138	1
PF3D7_0419800	1.24865	6.34048	-1.90534	8.24582	0.883085	1
PF3D7_0419900	9.38494	7.33774	-2.54528	9.88301	0.911537	1
PF3D7_0420000	4.21355	16.9619	-1.90392	18.8658	0.675567	1
PF3D7_0420100	0.571729	3.07076	-0.479167	3.54992	0.739042	1
PF3D7_0420300	4.93375	15.6967	-4.25434	19.9511	0.861057	1
PF3D7_0420400	1.14438	5.44493	-2.24946	7.69439	0.941367	1
PF3D7_0420500	1.07991	4.40018	-2.88102	7.2812	0.987909	1
PF3D7_0420600	8.29707	9.30473	-4.44524	13.75	0.961186	1
PF3D7_0420700	0.364328	2.23791	-0.306094	2.544	0.712313	1
PF3D7_0420900	0.192055	0.70716	-0.69568	1.40284	0.998671	1
PF3D7_0421300	0.367561	1.62886	-0.935366	2.56423	0.979349	1
PF3D7_0421500	0.286371	1.78026	-0.258934	2.03919	0.724576	1
PF3D7_0421700	0.989699	5.70552	-0.906158	6.61168	0.742743	1
PF3D7_0421900	0.791876	5.37269	0.515091	4.8576	0.281398	1
PF3D7_0422000	0.450414	2.27342	-0.763188	3.03661	0.905317	1
PF3D7_0422100	0.794637	4.00404	-0.876292	4.88034	0.813313	1
PF3D7_0422200	4.00802	10.1369	-8.20917	18.3461	0.995732	1
PF3D7_0422300	0.553436	3.2227	-0.258724	3.48142	0.62326	1
PF3D7_0422400	5.75801	13.7975	-6.65593	20.4535	0.962337	1
PF3D7_0422500	4.53177	11.7277	-7.70538	19.4331	0.988091	1
PF3D7_0422600	0.730526	4.63652	0.248772	4.38775	0.365153	1
PF3D7_0422700	0.663232	4.28777	0.325808	3.96196	0.320358	1
PF3D7_0422800	0.965676	3.5517	-2.85685	6.40854	0.995572	1
PF3D7_0422900	1.02659	4.64868	-2.24834	6.89702	0.96264	1
PF3D7_0423000	4.67136	16.2569	-3.3643	19.6212	0.800708	1
PF3D7_0423100	2.27538	8.98096	-3.69077	12.6717	0.940558	1
PF3D7_0423200	2.84191	10.918	-3.81999	14.738	0.913146	1
PF3D7_0423300	3.06093	16.054	0.547876	15.5061	0.404715	1
PF3D7_0423400	0.790892	3.6844	-1.16512	4.84952	0.893536	1
PF3D7_0423500	5.93005	21.9256	1.52796	20.3976	0.332905	1
PF3D7_0423600	2.90466	9.44952	-5.51303	14.9626	0.980565	1
PF3D7_0423700	5.55906	11.0291	-9.40874	20.4379	0.996809	1
PF3D7_0423800	4.0557	19.6561	1.18164	18.4744	0.352117	1
PF3D7_0423900	0.860495	1.67195	-3.78161	5.45356	0.999999	1
PF3D7_0424000	1.20297	6.71138	-1.31003	8.02141	0.787605	1
PF3D7_0424100	0.951162	5.76874	-0.512172	6.28091	0.637645	1
PF3D7_0424200	0.707812	5.81122	1.57835	4.23287	0.0411292	1
PF3D7_0424400	0.507409	2.73329	-0.569306	3.3026	0.80216	1
PF3D7_0424500	1.54254	8.33262	-1.18591	9.51853	0.720198	1
PF3D7_0424600	0.823189	7.89285	2.7706	5.12225	0.00834097	0.483364
PF3D7_0424700	0.284025	2.97286	0.949167	2.02369	0.0170436	0.912433
PF3D7_0425100	0.111072	0.629185	-0.186939	0.816124	0.880716	1
PF3D7_0425900	0.238058	0.821153	-0.895831	1.71698	0.999348	1
PF3D7_0426000	0.494283	2.34248	-0.909442	3.25192	0.931463	1
PF3D7_0500100	0.205307	1.31241	-0.18183	1.49424	0.714847	1
PF3D7_0500600	0.232175	1.20755	-0.46974	1.67729	0.931789	1
PF3D7_0500800	7.38964	26.2638	9.26193	17.0019	0.00801621	0.470351
PF3D7_0500900	2.92663	21.3942	6.35369	15.0405	0.0264116	1
PF3D7_0501000	5.82284	19.9686	-0.471666	20.4403	0.519707	1
PF3D7_0501100	0.590129	3.502	-0.115771	3.61777	0.537777	1
PF3D7_0501200	2.93011	11.7172	-3.33561	15.0528	0.871667	1
PF3D7_0501300	0.274824	0.886789	-1.07601	1.9628	0.999708	1
PF3D7_0501400	4.89642	22.9794	3.07242	19.907	0.211525	1
PF3D7_0501500	2.57069	18.5378	4.78537	13.7524	0.0509078	1
PF3D7_0501600	5.22046	27.9657	7.723	20.2427	0.0381397	1
PF3D7_0501700	1.52339	8.76241	-0.683154	9.44556	0.619281	1
PF3D7_0501800	2.64365	12.4515	-1.56651	14.018	0.696256	1
PF3D7_0501900	0.531179	1.906	-1.4842	3.39021	0.994737	1
PF3D7_0502000	3.24945	10.2281	-5.88546	16.1136	0.979509	1
PF3D7_0502100	2.22778	5.70192	-6.76916	12.4711	0.999654	1
PF3D7_0502200	3.1837	12.9174	-2.99201	15.9094	0.826107	1
PF3D7_0502300	0.50585	3.34643	0.0496204	3.29681	0.443727	1
PF3D7_0502400	0.290234	1.15995	-0.904763	2.06471	0.994784	1
PF3D7_0502500	0.270024	1.38644	-0.544419	1.93086	0.933333	1
PF3D7_0502600	2.21161	10.6542	-1.748	12.4022	0.749621	1
PF3D7_0502700	1.69911	10.7992	0.699296	10.0999	0.342789	1
PF3D7_0502800	1.24879	2.45702	-5.78945	8.24647	1	1
PF3D7_0502900	2.40952	3.64225	-9.57354	13.2158	1	1
PF3D7_0503000	7.40524	15.291	-1.65455	16.9456	0.669223	1
PF3D7_0503100	0.855393	4.21735	-1.19011	5.40746	0.869791	1
PF3D7_0503200	1.39472	6.4574	-2.45997	8.91737	0.928283	1
PF3D7_0503300	1.51848	5.02279	-4.40399	9.42678	0.997279	1
PF3D7_0503400	11.5462	2.12117	-0.157491	2.27866	0.612851	1
PF3D7_0503500	0.377003	1.92107	-0.701956	2.62303	0.921036	1
PF3D7_0503600	0.414961	2.97775	0.124445	2.8533	0.389174	1
PF3D7_0503800	2.84138	8.27056	-6.46553	14.7361	0.994844	1
PF3D7_0503900	0.384182	2.20087	-0.466599	2.66747	0.806148	1
PF3D7_0504000	4.43657	16.2112	-3.08778	19.2989	0.78215	1
PF3D7_0504100	0.519843	1.72071	-1.62725	3.34797	0.998286	1
PF3D7_0504200	0.424615	2.29594	-0.60997	2.90591	0.856686	1
PF3D7_0504300	0.326689	1.48904	-0.815212	2.30425	0.975364	1
PF3D7_0504400	6.85327	17.9925	-0.780303	18.7728	0.557178	1
PF3D7_0504500	0.787423	4.30782	-0.513372	4.82119	0.686247	1
PF3D7_0504600	1.82437	6.75822	-3.91068	10.6689	0.979943	1
PF3D7_0504700	3.35071	11.5241	-4.88507	16.4092	0.945225	1
PF3D7_0504800	10.1091	11.3143	4.20147	7.11286	0.00495289	0.326773
PF3D7_0504900	10.0202	9.77644	2.28905	7.48739	0.07201	1
PF3D7_0505000	2.23139	11.7712	-0.715222	12.4864	0.589013	1
PF3D7_0505100	3.9341	16.0554	-2.0845	18.1399	0.702216	1
PF3D7_0505400	5.00848	18.9822	-1.05348	20.0357	0.579506	1
PF3D7_0505500	8.62182	15.455	2.86601	12.589	0.129789	1
PF3D7_0505600	1.30018	4.94579	-3.53933	8.48512	0.991959	1
PF3D7_0505700	2.66745	10.9672	-3.13756	14.1048	0.872721	1
PF3D7_0505800	0.32578	0.997021	-1.30132	2.29834	0.999839	1
PF3D7_0505900	0.300674	1.33237	-0.801273	2.13364	0.982748	1
PF3D7_0506000	1.76207	7.16508	-3.18723	10.3523	0.952051	1
PF3D7_0506100	0.288862	0.774077	-1.28157	2.05565	0.999982	1
PF3D7_0506200	0.407704	1.80818	-1.00318	2.81136	0.976523	1
PF3D7_0506300	1.95875	10.0004	-1.28973	11.2901	0.700944	1
PF3D7_0506400	0.600372	2.64705	-1.01127	3.65832	0.928764	1
PF3D7_0506500	5.67583	16.7021	-3.75482	20.457	0.819374	1
PF3D7_0506600	0.891497	3.11071	-2.62625	5.73696	0.996614	1
PF3D7_0506700	1.1912	6.57439	-1.38494	7.95933	0.804709	1
PF3D7_0506800	6.82872	9.65358	-9.18837	18.842	0.998355	1
PF3D7_0506900	8.06703	10.4349	-4.11795	14.5529	0.934144	1
PF3D7_0507000	1.42712	4.29832	-4.76071	9.05903	0.999416	1
PF3D7_0507100	6.51855	11.5152	-8.10551	19.6207	0.9913	1
PF3D7_0507200	8.03242	17.4375	2.76301	14.6745	0.170083	1
PF3D7_0507300	0.533013	3.78153	0.384211	3.39732	0.27041	1
PF3D7_0507400	1.0424	5.21218	-1.80265	7.01483	0.910984	1
PF3D7_0507500	0.819892	4.67814	-0.41559	5.09373	0.637732	1
PF3D7_0507600	5.6628	17.8556	-2.60059	20.4562	0.724852	1
PF3D7_0507700	1.3314	6.74895	-1.88084	8.62979	0.867098	1
PF3D7_0507800	2.79656	14.6262	0.0518622	14.5743	0.466337	1
PF3D7_0507900	0.340392	1.8344	-0.558221	2.39262	0.885692	1
PF3D7_0508000	0.344819	0.998394	-1.42245	2.42084	0.999925	1
PF3D7_0508100	10.7118	15.0094	10.3497	4.65974	1.34271e-13	3.00127e-11
PF3D7_0508200	0.543703	1.71881	-1.72261	3.44142	0.998825	1
PF3D7_0508300	0.274858	1.78883	-0.174194	1.96303	0.651843	1
PF3D7_0508500	3.03013	16.1134	0.712138	15.4013	0.384302	1
PF3D7_0508600	3.83644	13.3145	-4.54273	17.8572	0.908419	1
PF3D7_0508700	4.30226	13.3724	-5.68513	19.0576	0.945653	1
PF3D7_0508900	8.25786	13.7195	-0.167068	13.8866	0.497447	1
PF3D7_0509000	1.15592	4.12513	-3.63726	7.76239	0.997368	1
PF3D7_0509100	4.15993	13.8838	-4.85561	18.7394	0.913067	1
PF3D7_0509200	0.765124	3.99136	-0.652669	4.64403	0.748911	1
PF3D7_0509400	1.55294	7.36586	-2.19208	9.55794	0.881059	1
PF3D7_0509500	2.73333	11.4457	-2.89909	14.3447	0.84614	1
PF3D7_0509600	2.00083	9.86292	-1.61554	11.4785	0.749273	1
PF3D7_0509700	0.389501	1.62851	-1.07174	2.70024	0.988178	1
PF3D7_0509800	5.37586	19.9233	-0.432577	20.3559	0.51602	1
PF3D7_0509900	2.85687	13.5755	-1.21623	14.7918	0.638991	1
PF3D7_0510000	2.04445	6.45638	-5.21623	11.6726	0.995677	1
PF3D7_0510100	10.1804	12.1612	5.35102	6.81022	0.000534349	0.0464488
PF3D7_0510200	0.788528	3.61554	-1.21465	4.8302	0.905462	1
PF3D7_0510300	0.15117	0.929847	-0.180908	1.11075	0.786874	1
PF3D7_0510500	7.34409	9.73668	-7.42866	17.1653	0.99415	1
PF3D7_0510700	0.566039	3.56756	0.0383952	3.52917	0.451897	1
PF3D7_0510800	1.27382	5.88227	-2.48032	8.36259	0.944443	1
PF3D7_0511000	5.9537	13.5739	-6.81066	20.3846	0.966777	1
PF3D7_0511100	0.821613	3.23957	-1.86903	5.1086	0.979714	1
PF3D7_0511200	5.65171	14.3753	-6.08	20.4553	0.944894	1
PF3D7_0511300	1.93401	9.43847	-1.74052	11.179	0.774985	1
PF3D7_0511500	10.1963	7.09192	0.349472	6.74245	0.374007	1
PF3D7_0511600	0.511359	2.28765	-1.02946	3.31711	0.953613	1
PF3D7_0511700	1.47547	7.06744	-2.19215	9.2596	0.889615	1
PF3D7_0511800	11.1483	3.71624	0.477589	3.23865	0.220691	1
PF3D7_0511900	0.468204	2.49788	-0.62996	3.12784	0.845177	1
PF3D7_0512000	3.00264	13.4309	-1.87569	15.3066	0.716426	1
PF3D7_0512100	1.36602	4.22093	-4.56743	8.78836	0.999309	1
PF3D7_0512300	0.270362	1.46099	-0.472121	1.93312	0.897865	1
PF3D7_0512400	0.67145	3.57145	-0.437066	4.00852	0.691109	1
PF3D7_0512500	2.14875	10.55	-1.58113	12.1311	0.730684	1
PF3D7_0512600	6.20101	12.9378	-7.22878	20.1666	0.977123	1
PF3D7_0512800	0.90124	5.15751	-0.669109	5.82662	0.702074	1
PF3D7_0512900	1.05289	5.62454	-1.46667	7.0912	0.852579	1
PF3D7_0513000	0.638949	2.47388	-1.35971	3.83359	0.97571	1
PF3D7_0513100	5.76234	11.8573	-8.59559	20.4529	0.992445	1
PF3D7_0513200	4.39311	12.0487	-7.17919	19.2279	0.982101	1
PF3D7_0513300	0.673281	2.59824	-1.42086	4.0191	0.975263	1
PF3D7_0513400	0.665344	3.69088	-0.282897	3.97378	0.617011	1
PF3D7_0513600	6.92622	13.567	-4.99223	18.5592	0.922278	1
PF3D7_0513700	2.67322	15.3986	1.27285	14.1258	0.307158	1
PF3D7_0513800	8.09314	15.164	0.702552	14.4614	0.379976	1
PF3D7_0513900	0.117508	0.704209	-0.159202	0.863411	0.820636	1
PF3D7_0514000	1.20338	3.8212	-4.20235	8.02354	0.999385	1
PF3D7_0514100	6.63457	18.8849	-0.452883	19.3378	0.520403	1
PF3D7_0514200	3.32009	16.1711	-0.150535	16.3217	0.491813	1
PF3D7_0514300	2.81431	11.2357	-3.40285	14.6385	0.884707	1
PF3D7_0514500	1.00432	4.91945	-1.80939	6.72884	0.922199	1
PF3D7_0514700	1.23119	2.85191	-5.31117	8.16308	0.999995	1
PF3D7_0514800	0.600248	2.36269	-1.29512	3.65781	0.975474	1
PF3D7_0514900	0.907906	4.40902	-1.47894	5.88796	0.905166	1
PF3D7_0515000	0.562923	2.9042	-0.613453	3.51765	0.80532	1
PF3D7_0515100	1.54888	5.54465	-3.9979	9.54256	0.992246	1
PF3D7_0515200	1.45948	6.21393	-2.98102	9.19495	0.961682	1
PF3D7_0515300	3.52499	12.6477	-4.27455	16.9222	0.906613	1
PF3D7_0515400	4.72355	21.5863	1.89646	19.6899	0.296966	1
PF3D7_0515500	2.52178	11.7304	-1.84467	13.5751	0.740662	1
PF3D7_0515600	2.57	14.0244	0.274439	13.75	0.434173	1
PF3D7_0515700	7.86367	18.7861	3.51188	15.2742	0.127716	1
PF3D7_0515800	0.313594	0.93587	-1.28282	2.21869	0.999894	1
PF3D7_0515900	1.56423	7.34516	-2.25537	9.60053	0.887544	1
PF3D7_0516000	1.01688	4.85621	-1.9668	6.82301	0.938292	1
PF3D7_0516100	1.7489	8.85183	-1.44182	10.2936	0.748082	1
PF3D7_0516200	0.431985	2.22322	-0.721001	2.94422	0.898572	1
PF3D7_0516300	0.898691	4.68876	-1.11441	5.80317	0.831908	1
PF3D7_0516400	0.830683	3.24915	-1.93845	5.1876	0.982191	1
PF3D7_0516500	1.12612	3.79783	-3.78527	7.5831	0.998781	1
PF3D7_0516600	3.74824	15.4398	-2.15519	17.595	0.71633	1
PF3D7_0516700	2.25777	11.0042	-1.59368	12.5979	0.723709	1
PF3D7_0516800	8.64903	14.5726	2.08406	12.4886	0.19548	1
PF3D7_0516900	11.119	13.535	10.2131	3.32196	1.89288e-20	6.83475e-18
PF3D7_0517000	0.573861	2.25037	-1.30729	3.55766	0.980242	1
PF3D7_0517100	4.18579	10.6306	-8.17073	18.8013	0.994368	1
PF3D7_0517200	1.44985	3.58658	-5.5686	9.15518	0.999966	1
PF3D7_0517300	1.75221	6.48735	-3.82058	10.3079	0.981261	1
PF3D7_0517400	11.3545	11.4737	8.77114	2.70252	6.96164e-22	2.97072e-19
PF3D7_0517500	4.27366	16.6023	-2.39599	18.9983	0.722999	1
PF3D7_0517600	0.704872	1.66587	-2.54776	4.21363	0.999961	1
PF3D7_0517700	1.6473	7.68195	-2.22831	9.91026	0.875662	1
PF3D7_0517800	0.57376	2.99295	-0.564347	3.55729	0.77991	1
PF3D7_0517900	7.29517	23.6069	6.26764	17.3392	0.0453849	1
PF3D7_0518000	2.61851	10.1811	-3.74529	13.9264	0.922229	1
PF3D7_0518100	1.2189	5.65339	-2.44922	8.10261	0.948374	1
PF3D7_0518200	1.25707	4.38586	-3.89895	8.28481	0.997493	1
PF3D7_0518300	1.76317	4.76697	-5.59042	10.3574	0.999619	1
PF3D7_0518500	5.85565	18.3791	-2.0509	20.43	0.674539	1
PF3D7_0518600	3.47429	15.5741	-1.19674	16.7709	0.617346	1
PF3D7_0518700	0.779021	4.97863	0.225224	4.75341	0.382189	1
PF3D7_0518800	0.643824	5.13434	1.27608	3.85826	0.0587745	1
PF3D7_0518900	0.11835	0.512933	-0.356666	0.869599	0.990787	1
PF3D7_0519200	11.8652	1.56254	-0.153578	1.71612	0.653324	1
PF3D7_0519300	0.708788	2.05502	-2.18427	4.23929	0.999215	1
PF3D7_0519400	1.23707	3.88297	-4.3084	8.19137	0.999423	1
PF3D7_0519500	3.62818	13.2365	-3.99653	17.2331	0.88407	1
PF3D7_0519600	0.369231	1.46284	-1.11181	2.57466	0.994034	1
PF3D7_0519700	2.75518	5.40326	-9.02096	14.4242	0.999983	1
PF3D7_0519800	2.33986	11.109	-1.82863	12.9376	0.750323	1
PF3D7_0519900	0.690556	2.8715	-1.2512	4.1227	0.949189	1
PF3D7_0520000	3.9037	8.50508	-9.54795	18.053	0.999471	1
PF3D7_0520100	1.49886	7.69521	-1.65594	9.35116	0.809509	1
PF3D7_0520300	1.22742	4.80089	-3.34383	8.14472	0.990858	1
PF3D7_0520500	1.16401	7.67141	-0.137616	7.80902	0.5087	1
PF3D7_0520600	1.24692	6.79093	-1.44685	8.23777	0.80726	1
PF3D7_0520700	0.923207	4.39961	-1.62872	6.02834	0.923341	1
PF3D7_0520800	6.26922	23.2809	3.20141	20.0795	0.204897	1
PF3D7_0520900	4.7391	12.1612	-7.54893	19.7101	0.98483	1
PF3D7_0521000	0.898496	4.01454	-1.78683	5.80137	0.952131	1
PF3D7_0521100	0.455971	2.7646	-0.299884	3.06449	0.669648	1
PF3D7_0521200	0.91268	2.89874	-3.03311	5.93185	0.999124	1
PF3D7_0521300	3.6347	6.26269	-10.9901	17.2527	0.99999	1
PF3D7_0521400	0.847454	3.9715	-1.36467	5.33616	0.909762	1
PF3D7_0521500	1.16838	6.22938	-1.60444	7.83382	0.849848	1
PF3D7_0521700	1.73805	10.996	0.74698	10.249	0.336419	1
PF3D7_0521800	0.393618	1.88713	-0.838403	2.72553	0.951881	1
PF3D7_0521900	0.843071	3.62254	-1.67451	5.29705	0.957114	1
PF3D7_0522000	2.49385	6.46989	-7.00525	13.4751	0.999312	1
PF3D7_0522100	3.65518	16.6719	-0.642762	17.3146	0.548164	1
PF3D7_0522200	3.47939	9.28785	-7.4982	16.786	0.995659	1
PF3D7_0522300	0.656652	3.88465	-0.041168	3.92582	0.494347	1
PF3D7_0522400	9.16015	14.4295	3.79884	10.6306	0.0470134	1
PF3D7_0522500	1.03369	4.02391	-2.92644	6.95035	0.992563	1
PF3D7_0522600	6.80398	27.1196	8.20939	18.9102	0.0237093	1
PF3D7_0522700	1.01041	5.76869	-1.00711	6.7758	0.762992	1
PF3D7_0522800	0.24179	0.817829	-0.924273	1.7421	0.999497	1
PF3D7_0522900	0.991722	4.9919	-1.63632	6.62822	0.900683	1
PF3D7_0523000	1.7716	8.17238	-2.22512	10.3975	0.862051	1
PF3D7_0523100	0.676379	3.1381	-0.89908	4.03718	0.873033	1
PF3D7_0523200	2.58134	7.81769	-5.97347	13.7912	0.994194	1
PF3D7_0523300	1.96472	10.457	-0.859821	11.3169	0.626575	1
PF3D7_0523400	8.17852	14.4021	0.239002	14.1631	0.440169	1
PF3D7_0523500	1.03516	3.72713	-3.23421	6.96133	0.997109	1
PF3D7_0523600	0.27342	1.08308	-0.87039	1.95347	0.99555	1
PF3D7_0523700	0.679926	3.46426	-0.593887	4.05814	0.759045	1
PF3D7_0523800	1.02932	5.00641	-1.91116	6.91757	0.928634	1
PF3D7_0523900	4.49623	11.2143	-8.17034	19.3847	0.992628	1
PF3D7_0524000	3.81482	15.3547	-2.43873	17.7934	0.74275	1
PF3D7_0524100	3.03292	8.37225	-7.03855	15.4108	0.996532	1
PF3D7_0524200	0.881509	3.37981	-2.2654	5.64521	0.989101	1
PF3D7_0524300	0.432404	2.2751	-0.67126	2.94636	0.879252	1
PF3D7_0524400	0.158719	0.574604	-0.59162	1.16622	0.999021	1
PF3D7_0524500	0.276011	1.24781	-0.722881	1.97069	0.980031	1
PF3D7_0524600	0.803822	3.06165	-1.8952	4.95685	0.984655	1
PF3D7_0524800	0.859875	5.09951	-0.348436	5.44795	0.602483	1
PF3D7_0524900	1.56192	10.531	0.939237	9.5918	0.294363	1
PF3D7_0525000	1.61275	9.15957	-0.622391	9.78196	0.601817	1
PF3D7_0525100	1.98374	6.3143	-5.08774	11.402	0.995613	1
PF3D7_0525200	5.44675	11.3915	-9.00325	20.3947	0.995134	1
PF3D7_0525300	1.11553	7.36944	-0.147026	7.51646	0.512608	1
PF3D7_0525400	6.53719	16.4221	-3.15412	19.5762	0.784003	1
PF3D7_0525500	1.254	5.7206	-2.54998	8.27057	0.952334	1
PF3D7_0525600	0.851357	4.95305	-0.418097	5.37114	0.630289	1
PF3D7_0525700	1.75381	10.7071	0.392145	10.3149	0.399651	1
PF3D7_0525800	1.17975	5.94311	-1.9541	7.89721	0.901283	1
PF3D7_0525900	1.13613	6.11198	-1.53266	7.64465	0.843907	1
PF3D7_0526000	0.92104	4.33756	-1.67096	6.00852	0.930166	1
PF3D7_0526100	1.22355	6.25705	-1.86865	8.12571	0.881793	1
PF3D7_0526200	7.79971	13.9031	-1.60225	15.5054	0.680219	1
PF3D7_0526300	2.08881	10.9316	-0.937202	11.8688	0.632522	1
PF3D7_0526500	2.06926	10.5707	-1.2118	11.7825	0.679281	1
PF3D7_0526600	4.53596	18.4465	-0.992301	19.4388	0.576402	1
PF3D7_0526700	0.66459	2.02445	-1.9451	3.96955	0.998451	1
PF3D7_0526800	0.541177	1.84604	-1.5845	3.43054	0.99692	1
PF3D7_0526900	2.20655	9.96343	-2.41709	12.3805	0.836506	1
PF3D7_0527000	4.33564	10.0033	-9.12012	19.1234	0.997848	1
PF3D7_0527100	0.725373	3.30868	-1.04296	4.35165	0.89289	1
PF3D7_0527200	2.35515	10.6529	-2.34665	12.9995	0.814784	1
PF3D7_0527300	1.46934	6.27868	-2.95634	9.23502	0.959423	1
PF3D7_0527400	7.99325	14.4561	-0.356398	14.8125	0.521699	1
PF3D7_0527500	1.39248	7.01578	-1.89162	8.9074	0.859919	1
PF3D7_0527600	2.41626	10.9209	-2.3213	13.2422	0.80673	1
PF3D7_0527900	0.663416	1.86697	-2.09602	3.96299	0.999471	1
PF3D7_0528000	0.819947	2.74229	-2.35191	5.0942	0.996906	1
PF3D7_0528100	2.10441	9.96319	-1.9742	11.9374	0.790962	1
PF3D7_0528200	1.02139	4.70371	-2.15381	6.85752	0.955898	1
PF3D7_0528300	0.621508	2.92459	-0.825364	3.74995	0.869806	1
PF3D7_0528400	4.68223	16.6325	-3.00311	19.6356	0.770343	1
PF3D7_0528500	2.96124	7.31201	-7.85036	15.1624	0.999269	1
PF3D7_0528600	4.0405	7.471	-10.963	18.434	0.999942	1
PF3D7_0528700	0.195229	0.838392	-0.586395	1.42479	0.991035	1
PF3D7_0528800	0.275886	1.77854	-0.191315	1.96986	0.668218	1
PF3D7_0528900	0.970034	3.61516	-2.83106	6.44622	0.994891	1
PF3D7_0529000	1.7168	8.51998	-1.64606	10.166	0.785314	1
PF3D7_0529100	0.189359	0.868046	-0.51613	1.38418	0.981951	1
PF3D7_0529200	1.5915	5.28114	-4.42161	9.70275	0.996451	1
PF3D7_0529300	0.557816	3.55921	0.0607974	3.49841	0.439188	1
PF3D7_0529400	10.0623	8.99744	1.68654	7.3109	0.127021	1
PF3D7_0529500	0.637183	1.397	-2.4278	3.8248	0.999989	1
PF3D7_0529700	0.624446	3.47486	-0.288673	3.76354	0.628022	1
PF3D7_0529800	4.82012	19.6507	-0.162757	19.8135	0.489792	1
PF3D7_0529900	11.3989	7.14188	4.54383	2.59804	4.2979e-10	7.20512e-08
PF3D7_0530000	1.57529	7.22109	-2.42099	9.64207	0.905068	1
PF3D7_0530200	4.80873	14.011	-5.78822	19.7992	0.941364	1
PF3D7_0530300	7.14867	13.7814	-4.06499	17.8464	0.879193	1
PF3D7_0530400	4.42967	12.1114	-7.17673	19.2881	0.981707	1
PF3D7_0530500	1.06134	5.77827	-1.37345	7.15171	0.831923	1
PF3D7_0530600	0.171414	0.75785	-0.501451	1.2593	0.988456	1
PF3D7_0530700	2.94762	11.2009	-3.91369	15.1146	0.912895	1
PF3D7_0530800	1.45656	8.25344	-0.929501	9.18294	0.676148	1
PF3D7_0530900	4.64558	21.7657	2.17888	19.5868	0.273267	1
PF3D7_0531000	3.49062	11.1239	-5.69562	16.8195	0.968926	1
PF3D7_0531100	2.45651	12.3696	-1.00333	13.373	0.62468	1
PF3D7_0531200	0.286327	1.34647	-0.692437	2.0389	0.969378	1
PF3D7_0531300	0.31596	1.49217	-0.742042	2.23421	0.965801	1
PF3D7_0531400	0.847305	3.3743	-1.96053	5.33483	0.980254	1
PF3D7_0532100	2.95964	12.7801	-2.3767	15.1568	0.776848	1
PF3D7_0532200	3.72345	18.5427	1.02221	17.5205	0.362178	1
PF3D7_0532300	0.485728	2.35855	-0.856917	3.21547	0.920021	1
PF3D7_0532400	1.59989	9.69033	-0.0437371	9.73407	0.482351	1
PF3D7_0532500	0.961669	5.53404	-0.839581	6.37362	0.733199	1
PF3D7_0532700	1.75681	9.53876	-0.78956	10.3283	0.62751	1
PF3D7_0532800	0.245844	1.55108	-0.218263	1.76934	0.717933	1
PF3D7_0533100	1.00936	7.48989	0.72195	6.76794	0.280401	1
PF3D7_0600600	0.120138	0.736091	-0.146648	0.882739	0.792175	1
PF3D7_0601700	1.9488	9.88322	-1.36224	11.2455	0.713829	1
PF3D7_0601900	0.691925	2.93533	-1.19587	4.1312	0.939215	1
PF3D7_0602000	1.84651	11.3662	0.58494	10.7813	0.369584	1
PF3D7_0602100	0.978339	5.88249	-0.634579	6.51707	0.668705	1
PF3D7_0602400	4.05726	18.1816	-0.296928	18.4786	0.505569	1
PF3D7_0602600	1.13372	5.76984	-1.86013	7.62997	0.897396	1
PF3D7_0602700	0.481296	1.80097	-1.39413	3.1951	0.994572	1
PF3D7_0602800	1.18263	2.91476	-4.99826	7.91302	0.999987	1
PF3D7_0602900	5.66659	15.849	-4.60746	20.4565	0.876129	1
PF3D7_0603000	1.83661	6.05004	-4.68181	10.7319	0.994563	1
PF3D7_0603100	6.08694	24.6167	4.33074	20.2859	0.143362	1
PF3D7_0603200	0.472605	2.13848	-1.01307	3.15155	0.960169	1
PF3D7_0603400	2.82806	12.801	-1.88718	14.6881	0.727319	1
PF3D7_0603500	0.561369	3.40829	-0.103566	3.51185	0.532689	1
PF3D7_0603600	1.63969	10.1483	0.266272	9.88204	0.420695	1
PF3D7_0603700	1.97469	8.77452	-2.58701	11.3615	0.8791	1
PF3D7_0603800	5.9232	21.0724	0.671276	20.4011	0.409319	1
PF3D7_0603900	0.194781	0.759054	-0.662639	1.42169	0.997209	1
PF3D7_0604000	1.92188	10.4574	-0.666997	11.1244	0.594421	1
PF3D7_0604100	10.0863	30.546	23.3366	7.20938	8.21922e-22	3.21509e-19
PF3D7_0604300	3.68721	13.6674	-3.74393	17.4114	0.863371	1
PF3D7_0604400	3.01146	8.45876	-6.87832	15.3371	0.995826	1
PF3D7_0604500	7.49624	12.6942	-3.92083	16.6151	0.88875	1
PF3D7_0604600	1.82323	9.10706	-1.55594	10.663	0.758309	1
PF3D7_0604700	1.49164	8.34681	-0.976306	9.32312	0.682873	1
PF3D7_0604800	0.618771	3.34959	-0.387899	3.73749	0.681084	1
PF3D7_0604900	0.857817	3.76804	-1.6613	5.42933	0.950832	1
PF3D7_0605000	0.676615	3.71115	-0.327417	4.03856	0.63671	1
PF3D7_0605100	2.67597	12.241	-1.89485	14.1358	0.73737	1
PF3D7_0605200	1.07876	3.71858	-3.55474	7.27331	0.9984	1
PF3D7_0605300	1.2679	4.88127	-3.4538	8.33507	0.991511	1
PF3D7_0605400	0.520458	1.82104	-1.52917	3.35021	0.996509	1
PF3D7_0605500	5.67742	22.1059	1.64883	20.457	0.323136	1
PF3D7_0605600	2.75424	17.2613	2.84048	14.4208	0.160492	1
PF3D7_0605700	0.292718	1.94446	-0.136656	2.08112	0.605919	1
PF3D7_0605800	4.14638	14.2659	-4.44041	18.7063	0.890327	1
PF3D7_0605900	1.29549	4.95927	-3.50407	8.46334	0.991455	1
PF3D7_0606000	3.03318	14.3866	-1.02513	15.4117	0.607631	1
PF3D7_0606100	2.40397	10.6834	-2.51067	13.194	0.82937	1
PF3D7_0606200	4.53618	11.1458	-8.2933	19.4391	0.993358	1
PF3D7_0606400	0.605918	2.16433	-1.51699	3.68133	0.991124	1
PF3D7_0606600	3.19201	14.9958	-0.939948	15.9357	0.592454	1
PF3D7_0606700	11.6908	8.86437	6.86153	2.00284	2.05632e-23	1.07249e-20
PF3D7_0606800	4.67316	11.2612	-8.36236	19.6235	0.993291	1
PF3D7_0607000	3.40849	11.8532	-4.72358	16.5768	0.935722	1
PF3D7_0607100	0.998499	4.88217	-1.80072	6.68289	0.922693	1
PF3D7_0607200	1.70016	8.77786	-1.32592	10.1038	0.732301	1
PF3D7_0607300	0.890673	5.2631	-0.466287	5.72938	0.637329	1
PF3D7_0607400	7.38324	15.5518	-1.4731	17.0249	0.647492	1
PF3D7_0607500	0.78317	4.6893	-0.0974285	4.78673	0.514209	1
PF3D7_0607600	2.80838	10.1966	-4.42051	14.6171	0.948472	1
PF3D7_0607700	7.19834	15.5953	-2.08176	17.6771	0.70756	1
PF3D7_0607800	2.17533	8.60601	-3.64031	12.2463	0.944911	1
PF3D7_0607900	3.8333	13.9397	-3.90821	17.8479	0.868392	1
PF3D7_0608000	2.56418	10.0632	-3.66563	13.7288	0.920481	1
PF3D7_0608100	3.41239	10.5478	-6.04039	16.5882	0.979133	1
PF3D7_0608200	0.282915	0.892372	-1.124	2.01637	0.999784	1
PF3D7_0608300	1.6326	6.94738	-2.90836	9.85574	0.943367	1
PF3D7_0608310	0.34752	0.983811	-1.45419	2.43801	0.999946	1
PF3D7_0608400	2.57309	8.26238	-5.4988	13.7612	0.988749	1
PF3D7_0608500	1.63386	6.98782	-2.87258	9.8604	0.940606	1
PF3D7_0608600	1.79782	7.16142	-3.36856	10.53	0.959298	1
PF3D7_0608700	0.796291	4.53999	-0.354028	4.89402	0.619308	1
PF3D7_0608800	12.5771	9.53313	8.58177	0.951352	1.06041e-75	1.24439e-72
PF3D7_0608900	6.23003	19.7033	-0.42774	20.131	0.516014	1
PF3D7_0609000	10.3958	5.95943	0.0569966	5.90244	0.4543	1
PF3D7_0609100	3.3256	11.2051	-5.13224	16.3374	0.955935	1
PF3D7_0609200	0.360987	2.33365	-0.189395	2.52304	0.624758	1
PF3D7_0609300	6.47263	15.1356	-4.59083	19.7264	0.885015	1
PF3D7_0609400	3.56123	17.243	0.21189	17.0311	0.448832	1
PF3D7_0609500	1.22229	5.87857	-2.2409	8.11947	0.928392	1
PF3D7_0609600	0.60548	3.72795	0.0484694	3.67948	0.447399	1
PF3D7_0609700	5.08181	13.476	-6.63723	20.1132	0.964726	1
PF3D7_0609800	0.786729	3.59362	-1.22193	4.81555	0.90777	1
PF3D7_0609900	2.23138	11.5576	-0.928776	12.4863	0.623395	1
PF3D7_0610000	0.317466	1.34098	-0.903092	2.24408	0.989331	1
PF3D7_0610100	2.51791	8.89252	-4.66857	13.5611	0.971452	1
PF3D7_0610200	6.60033	13.1097	-6.31215	19.4218	0.962114	1
PF3D7_0610400	5.41094	11.1493	-9.22686	20.3762	0.996212	1
PF3D7_0610500	0.0986585	0.496409	-0.228505	0.724914	0.956578	1
PF3D7_0610600	2.22813	11.5208	-0.951721	12.4725	0.62723	1
PF3D7_0610700	0.409805	1.09159	-1.73215	2.82374	0.999973	1
PF3D7_0610800	0.862103	3.48659	-1.98154	5.46813	0.978527	1
PF3D7_0610900	3.54418	12.6536	-4.32617	16.9798	0.908811	1
PF3D7_0611000	0.643685	3.30043	-0.557114	3.85754	0.755709	1
PF3D7_0611100	0.415505	1.42007	-1.43629	2.85636	0.998895	1
PF3D7_0611200	0.171806	0.592857	-0.669182	1.26204	0.999492	1
PF3D7_0611300	2.98677	15.9058	0.65425	15.2515	0.39051	1
PF3D7_0611400	0.232016	0.785199	-0.89101	1.67621	0.999512	1
PF3D7_0611500	0.106756	0.581243	-0.203172	0.784414	0.912968	1
PF3D7_0611600	5.30716	13.5956	-6.7148	20.3104	0.965039	1
PF3D7_0611700	1.87465	7.78029	-3.13132	10.9116	0.9373	1
PF3D7_0611800	5.56222	13.8719	-6.56681	20.4388	0.960081	1
PF3D7_0611900	1.09232	3.30423	-4.06089	7.36512	0.999736	1
PF3D7_0612000	2.47864	11.286	-2.14406	13.43	0.781571	1
PF3D7_0612100	5.72523	17.782	-2.67455	20.4566	0.731419	1
PF3D7_0612200	10.7197	9.84443	5.2135	4.63093	6.13521e-06	0.000669737
PF3D7_0612300	0.218728	1.13313	-0.452914	1.58605	0.936202	1
PF3D7_0612400	0.425218	2.82538	-0.0837142	2.9091	0.531244	1
PF3D7_0612500	2.41954	7.4059	-5.84907	13.255	0.995116	1
PF3D7_0612600	1.04223	4.34788	-2.6657	7.01358	0.98404	1
PF3D7_0612700	5.936	20.6474	0.252958	20.3944	0.448907	1
PF3D7_0612800	2.32142	11.3751	-1.48724	12.8623	0.703559	1
PF3D7_0612900	0.920173	4.05433	-1.94625	6.00058	0.961759	1
PF3D7_0613100	0.190395	0.900394	-0.490958	1.39135	0.975004	1
PF3D7_0613200	2.92356	10.4262	-4.60338	15.0296	0.951028	1
PF3D7_0613300	2.46376	13.3243	-0.0671594	13.3915	0.483393	1
PF3D7_0613400	8.39253	6.02887	-7.38794	13.4168	0.99973	1
PF3D7_0613500	0.519344	2.70178	-0.644365	3.34615	0.832683	1
PF3D7_0613600	1.01121	5.63532	-1.14622	6.78154	0.796823	1
PF3D7_0613700	10.9257	6.36555	2.45022	3.91533	0.00338791	0.244659
PF3D7_0613800	10.4406	7.12236	1.40424	5.71812	0.11407	1
PF3D7_0613900	5.26163	17.6566	-2.61962	20.2762	0.728617	1
PF3D7_0614000	1.45132	8.98175	-0.179521	9.16127	0.512679	1
PF3D7_0614100	2.54283	11.3107	-2.34069	13.6513	0.800707	1
PF3D7_0614200	7.08216	10.1844	-7.88349	18.0679	0.994571	1
PF3D7_0614300	4.5716	19.7838	0.296538	19.4872	0.443402	1
PF3D7_0614400	5.5473	11.3313	-9.10312	20.4345	0.995542	1
PF3D7_0614500	3.64505	10.522	-6.76206	17.284	0.986892	1
PF3D7_0614600	0.914386	5.61212	-0.335392	5.94751	0.587218	1
PF3D7_0614700	0.820324	4.58522	-0.512241	5.09746	0.674739	1
PF3D7_0614800	0.537358	2.64033	-0.774321	3.41465	0.877979	1
PF3D7_0614900	7.51663	12.7085	-3.8321	16.5406	0.8838	1
PF3D7_0615000	0.451272	2.18875	-0.85214	3.04089	0.931926	1
PF3D7_0615100	0.505574	2.77144	-0.52434	3.29578	0.780656	1
PF3D7_0615200	3.18875	7.18703	-8.73843	15.9255	0.999713	1
PF3D7_0615300	6.34991	17.5613	-2.39978	19.9611	0.712133	1
PF3D7_0615400	7.38782	10.8521	-6.15632	17.0084	0.978379	1
PF3D7_0615500	4.89711	14.9279	-4.97985	19.9078	0.904101	1
PF3D7_0615600	5.45547	13.1353	-7.26356	20.3989	0.97624	1
PF3D7_0615800	4.44669	17.378	-1.93637	19.3144	0.674286	1
PF3D7_0615900	4.09492	12.9136	-5.6632	18.5768	0.950091	1
PF3D7_0616000	0.638061	3.82433	-0.00482745	3.82916	0.475906	1
PF3D7_0616100	0.410226	2.63127	-0.194937	2.8262	0.612568	1
PF3D7_0616200	9.62262	12.2174	3.20926	9.00813	0.0474508	1
PF3D7_0616300	0.550377	1.79146	-1.67775	3.46921	0.998178	1
PF3D7_0616400	1.31284	6.15323	-2.39066	8.5439	0.931583	1
PF3D7_0616500	1.79698	13.2511	2.72545	10.5256	0.103355	1
PF3D7_0616600	4.52747	13.2655	-6.16172	19.4272	0.957727	1
PF3D7_0616700	3.048	15.6583	0.196033	15.4623	0.448368	1
PF3D7_0616800	1.09554	5.74459	-1.64194	7.38653	0.872525	1
PF3D7_0616900	3.52846	13.4846	-3.44798	16.9326	0.848238	1
PF3D7_0617000	0.49232	2.66258	-0.581276	3.24385	0.812758	1
PF3D7_0617100	2.35846	10.6466	-2.36627	13.0129	0.816796	1
PF3D7_0617200	4.45476	12.6389	-6.68756	19.3265	0.972212	1
PF3D7_0617300	0.690585	1.56624	-2.55665	4.12288	0.999979	1
PF3D7_0617400	0.55143	3.23435	-0.239103	3.47345	0.612292	1
PF3D7_0617500	0.19052	0.956221	-0.435998	1.39222	0.955347	1
PF3D7_0617700	1.23876	8.69268	0.493266	8.19942	0.358912	1
PF3D7_0617800	12.494	2.56606	1.55228	1.01378	1.43396e-08	2.10344e-06
PF3D7_0617900	11.9045	1.31197	-0.345863	1.65783	0.854983	1
PF3D7_0618000	2.21039	13.5745	1.17754	12.3969	0.299133	1
PF3D7_0618100	1.05216	4.08284	-3.0031	7.08593	0.992966	1
PF3D7_0618200	1.97927	9.82278	-1.55929	11.3821	0.742638	1
PF3D7_0618300	1.917	6.97542	-4.12706	11.1025	0.981597	1
PF3D7_0618400	0.625785	4.1504	0.3806	3.7698	0.289469	1
PF3D7_0618500	2.47069	9.37239	-4.03672	13.4091	0.947538	1
PF3D7_0618600	1.67643	7.75264	-2.26437	10.017	0.877121	1
PF3D7_0618700	3.17948	7.29199	-8.60406	15.896	0.999637	1
PF3D7_0618800	1.78688	7.22421	-3.24937	10.4736	0.953548	1
PF3D7_0618900	5.77965	14.9526	-5.49752	20.4501	0.922132	1
PF3D7_0619000	7.3935	20.9092	3.92127	16.988	0.126896	1
PF3D7_0619100	1.18013	6.67387	-1.22545	7.89932	0.774041	1
PF3D7_0619200	1.00759	6.07664	-0.67769	6.75433	0.674439	1
PF3D7_0619300	4.20256	16.248	-2.5925	18.8405	0.743717	1
PF3D7_0619400	5.7248	13.0798	-7.37676	20.4566	0.977901	1
PF3D7_0619500	1.05345	7.01225	-0.0830319	7.09529	0.496787	1
PF3D7_0619600	2.52041	6.31342	-7.2567	13.5701	0.999556	1
PF3D7_0619700	2.8819	10.4358	-4.4456	14.8814	0.945947	1
PF3D7_0619800	2.69345	10.8749	-3.32467	14.1995	0.886647	1
PF3D7_0620200	0.463334	2.38461	-0.717559	3.10217	0.883368	1
PF3D7_0620300	0.423208	2.45609	-0.44235	2.89844	0.76979	1
PF3D7_0620400	2.482	10.2454	-3.19388	13.4393	0.890638	1
PF3D7_0620500	1.94913	13.9709	2.72396	11.2469	0.116917	1
PF3D7_0620600	2.5944	9.04766	-4.79098	13.8386	0.972285	1
PF3D7_0620700	1.49828	5.60529	-3.74362	9.34891	0.988925	1
PF3D7_0621000	1.78378	8.10705	-2.35082	10.4579	0.875591	1
PF3D7_0621100	2.38887	11.5438	-1.59064	13.1344	0.713768	1
PF3D7_0621200	0.676601	3.99753	-0.0409548	4.03848	0.493654	1
PF3D7_0621300	2.38804	11.87	-1.26111	13.1311	0.666117	1
PF3D7_0621400	1.12078	8.11637	0.566675	7.5497	0.332645	1
PF3D7_0621500	0.97031	4.676	-1.77259	6.44859	0.927445	1
PF3D7_0621700	1.55411	7.59079	-1.97155	9.56234	0.851703	1
PF3D7_0621900	1.68774	6.71567	-3.34252	10.0582	0.965896	1
PF3D7_0622000	0.174449	0.868965	-0.411535	1.2805	0.960133	1
PF3D7_0622100	0.901803	3.26178	-2.57003	5.83181	0.995054	1
PF3D7_0622200	2.75435	14.5235	0.102288	14.4212	0.45935	1
PF3D7_0622300	0.414192	2.12789	-0.721079	2.84897	0.907121	1
PF3D7_0622500	0.841526	4.0628	-1.22051	5.28331	0.883021	1
PF3D7_0622600	0.324441	0.993224	-1.2964	2.28963	0.999839	1
PF3D7_0622700	0.552223	1.62433	-1.85229	3.47661	0.999529	1
PF3D7_0622800	8.30834	16.7808	3.07009	13.7107	0.133271	1
PF3D7_0622900	7.66576	15.925	-0.0691843	15.9942	0.482016	1
PF3D7_0623000	5.27609	19.1927	-1.09471	20.2874	0.582299	1
PF3D7_0623100	4.06016	8.6613	-9.82493	18.4862	0.99951	1
PF3D7_0623200	0.373006	1.32764	-1.27055	2.59819	0.998411	1
PF3D7_0623300	0.969314	4.32722	-2.1128	6.44002	0.963738	1
PF3D7_0623400	2.24405	13.0565	0.516437	12.54	0.393711	1
PF3D7_0623500	0.783447	3.07709	-1.71187	4.78896	0.976758	1
PF3D7_0623600	1.17951	4.82688	-3.06905	7.89593	0.986281	1
PF3D7_0623700	5.5271	20.8545	0.426482	20.428	0.432393	1
PF3D7_0623800	2.40859	12.9854	-0.226759	13.2122	0.507773	1
PF3D7_0623900	7.87198	10.2632	-4.98111	15.2443	0.963046	1
PF3D7_0624000	0.859351	2.68304	-2.76016	5.4432	0.999015	1
PF3D7_0624100	1.54668	5.20007	-4.33416	9.53423	0.99636	1
PF3D7_0624200	6.45834	14.6712	-5.08666	19.7579	0.911449	1
PF3D7_0624300	3.75159	8.35573	-9.24926	17.605	0.999413	1
PF3D7_0624400	10.5818	3.91066	-1.24259	5.15325	0.894497	1
PF3D7_0624500	0.718546	2.84576	-1.45893	4.30469	0.969057	1
PF3D7_0624600	8.35297	13.0711	-0.483895	13.555	0.545275	1
PF3D7_0624700	2.03985	3.42559	-8.22664	11.6522	1	1
PF3D7_0624800	1.75769	9.8894	-0.44289	10.3323	0.559813	1
PF3D7_0624900	1.25354	3.87527	-4.3932	8.26847	0.999508	1
PF3D7_0625100	1.30786	7.72946	-0.791308	8.52077	0.659936	1
PF3D7_0625200	1.15402	3.50576	-4.2456	7.75136	0.999704	1
PF3D7_0625300	2.74103	10.3319	-4.0409	14.3728	0.93268	1
PF3D7_0625400	0.166826	0.794926	-0.430863	1.22579	0.974464	1
PF3D7_0625500	0.956247	2.91428	-3.4117	6.32597	0.999614	1
PF3D7_0625600	0.589783	1.8913	-1.72514	3.61644	0.997854	1
PF3D7_0625900	0.27449	0.83409	-1.12649	1.96058	0.999879	1
PF3D7_0626000	1.45688	6.32588	-2.8584	9.18428	0.954158	1
PF3D7_0626100	2.29264	11.5476	-1.19598	12.7436	0.661852	1
PF3D7_0626200	0.101725	0.527751	-0.219697	0.747449	0.942525	1
PF3D7_0626400	3.01086	11.243	-4.09203	15.335	0.920335	1
PF3D7_0626500	2.40433	12.2796	-0.915816	13.1954	0.613429	1
PF3D7_0626800	8.6001	14.4437	1.77466	12.669	0.23083	1
PF3D7_0626900	2.27582	10.6032	-2.07034	12.6735	0.787675	1
PF3D7_0627000	1.5538	5.56248	-3.99871	9.56119	0.992132	1
PF3D7_0627100	5.12127	19.3932	-0.759353	20.1525	0.549295	1
PF3D7_0627200	0.602287	1.89732	-1.76886	3.66618	0.998125	1
PF3D7_0627300	10.8698	3.28493	-0.81624	4.10117	0.841867	1
PF3D7_0627400	0.361232	2.0044	-0.520178	2.52458	0.851523	1
PF3D7_0627500	0.287478	1.0344	-1.0121	2.04651	0.998623	1
PF3D7_0627600	0.53626	0.837798	-2.57241	3.41021	1	1
PF3D7_0627700	5.2457	11.6927	-8.57084	20.2635	0.992845	1
PF3D7_0627800	7.71895	23.204	7.40445	15.7995	0.0171057	0.912433
PF3D7_0628100	7.6776	25.9032	9.95237	15.9508	0.00345766	0.245913
PF3D7_0628200	9.36281	5.91972	-4.03398	9.95371	0.989887	1
PF3D7_0628300	6.66127	18.6673	-0.605772	19.2731	0.536622	1
PF3D7_0628400	0.797206	2.98701	-1.91459	4.90161	0.986744	1
PF3D7_0628600	4.50784	10.9413	-8.45922	19.4005	0.994537	1
PF3D7_0628700	1.24621	3.67552	-4.55895	8.23446	0.999755	1
PF3D7_0628800	0.340924	1.48187	-0.914151	2.39602	0.984437	1
PF3D7_0628900	1.48028	7.94885	-1.32985	9.2787	0.753793	1
PF3D7_0629000	1.29904	6.63258	-1.84726	8.47984	0.866963	1
PF3D7_0629100	1.80194	9.95021	-0.601262	10.5515	0.588414	1
PF3D7_0629200	0.890942	3.9058	-1.82606	5.73186	0.958544	1
PF3D7_0629300	0.326955	2.07351	-0.232473	2.30598	0.675362	1
PF3D7_0629400	1.56585	9.87797	0.271372	9.6066	0.418197	1
PF3D7_0629500	1.15388	4.57724	-3.1733	7.75053	0.990658	1
PF3D7_0629600	0.098372	0.493529	-0.229279	0.722808	0.957749	1
PF3D7_0629700	8.85796	7.7702	-3.94505	11.7152	0.968043	1
PF3D7_0629800	1.1782	6.50616	-1.38254	7.8887	0.806668	1
PF3D7_0629900	0.613778	2.40075	-1.31445	3.7152	0.97537	1
PF3D7_0630000	0.230256	0.636559	-1.02775	1.66431	0.999977	1
PF3D7_0630100	1.4142	9.61266	0.609535	9.00312	0.34549	1
PF3D7_0630200	1.27676	7.99497	-0.381292	8.37626	0.5652	1
PF3D7_0630300	2.58155	12.7966	-0.99528	13.7919	0.618958	1
PF3D7_0630400	0.559894	2.18614	-1.32016	3.5063	0.983031	1
PF3D7_0630500	3.28759	16.1782	-0.0492487	16.2275	0.479441	1
PF3D7_0630600	6.21936	21.4582	1.3139	20.1443	0.349873	1
PF3D7_0630700	0.823238	1.53373	-3.58894	5.12267	1	1
PF3D7_0630800	1.51276	5.439	-3.9658	9.4048	0.992657	1
PF3D7_0630900	0.997763	4.27246	-2.40455	6.67701	0.977729	1
PF3D7_0632500	0.352242	1.57443	-0.893493	2.46793	0.978409	1
PF3D7_0632600	0.510624	4.52432	1.2099	3.31443	0.0440148	1
PF3D7_0632700	0.222111	2.51599	0.906923	1.60907	0.00659116	0.396652
PF3D7_0700800	0.132025	0.888966	-0.0811178	0.970084	0.641753	1
PF3D7_0701100	0.14012	1.00131	-0.0282477	1.02956	0.52853	1
PF3D7_0701600	0.159196	1.29252	0.12279	1.16973	0.28308	1
PF3D7_0701900	0.158948	1.28848	0.120581	1.1679	0.28582	1
PF3D7_0702100	1.89411	11.066	0.0665903	10.9994	0.461401	1
PF3D7_0702200	0.498528	4.60749	1.33863	3.26886	0.0297168	1
PF3D7_0702300	0.179679	1.64651	0.329552	1.31695	0.110236	1
PF3D7_0702400	1.80284	8.63151	-1.92467	10.5562	0.817532	1
PF3D7_0702500	0.356507	1.59707	-0.897783	2.49486	0.977632	1
PF3D7_0702600	1.19785	6.63929	-1.35538	7.99466	0.797645	1
PF3D7_0702900	1.49547	6.06514	-3.27286	9.338	0.974059	1
PF3D7_0703000	3.90651	21.3502	3.28911	18.0611	0.177153	1
PF3D7_0703200	4.20777	15.1806	-3.67195	18.8526	0.835848	1
PF3D7_0703400	1.54173	6.7357	-2.77975	9.51546	0.941204	1
PF3D7_0703500	5.52404	16.9799	-3.44708	20.4269	0.796393	1
PF3D7_0703600	2.49468	9.12505	-4.35284	13.4779	0.961005	1
PF3D7_0703700	3.04194	15.8727	0.43111	15.4416	0.418828	1
PF3D7_0703800	0.325756	1.66017	-0.63802	2.29819	0.929765	1
PF3D7_0703900	3.36129	10.7791	-5.66053	16.4397	0.971478	1
PF3D7_0704000	6.11886	17.3932	-2.86257	20.2558	0.750286	1
PF3D7_0704100	7.15099	16.6334	-1.20515	17.8385	0.609725	1
PF3D7_0704200	3.78329	18.3688	0.669091	17.6997	0.400055	1
PF3D7_0704300	6.1879	16.1296	-4.05237	20.182	0.844328	1
PF3D7_0704400	0.290939	1.41453	-0.654836	2.06936	0.957303	1
PF3D7_0704500	5.1172	15.5965	-4.55204	20.1485	0.876967	1
PF3D7_0704600	8.32347	8.98469	-4.67323	13.6579	0.970529	1
PF3D7_0704700	2.34261	8.45654	-4.49224	12.9488	0.97259	1
PF3D7_0704800	7.50254	21.0464	4.45439	16.5921	0.0962108	1
PF3D7_0705000	3.45357	12.2012	-4.5082	16.7094	0.923004	1
PF3D7_0705100	7.00986	20.023	1.72186	18.3011	0.300607	1
PF3D7_0705200	0.75897	3.36603	-1.2307	4.59673	0.921146	1
PF3D7_0705300	7.34586	18.9701	1.81113	17.159	0.282169	1
PF3D7_0705400	2.96322	8.74188	-6.42743	15.1693	0.992952	1
PF3D7_0705500	9.40115	6.3302	-3.50147	9.83167	0.976265	1
PF3D7_0705600	0.642391	3.10896	-0.74199	3.85095	0.832838	1
PF3D7_0705700	4.69204	10.5392	-9.10935	19.6485	0.997042	1
PF3D7_0705800	0.983931	4.28804	-2.27595	6.56399	0.972509	1
PF3D7_0705900	1.26757	3.53098	-4.80255	8.33353	0.999887	1
PF3D7_0706000	9.99087	8.64501	1.03516	7.60986	0.236518	1
PF3D7_0706100	5.70255	17.5279	-2.92952	20.4574	0.753579	1
PF3D7_0706300	0.738442	2.24857	-2.1957	4.44427	0.998605	1
PF3D7_0706400	2.2816	6.19217	-6.50553	12.6977	0.999148	1
PF3D7_0706500	6.01102	13.1907	-7.15667	20.3474	0.974554	1
PF3D7_0706600	0.344314	1.87911	-0.538517	2.41763	0.87309	1
PF3D7_0706700	2.90523	17.7599	2.79535	14.9646	0.171768	1
PF3D7_0707200	3.65821	13.4409	-3.88291	17.3238	0.874796	1
PF3D7_0707300	4.9584	26.9751	6.9956	19.9795	0.0499822	1
PF3D7_0707400	2.54412	11.7324	-1.9236	13.656	0.749477	1
PF3D7_0707500	0.350631	1.08422	-1.37351	2.45773	0.999794	1
PF3D7_0707700	6.10122	10.6894	-9.5834	20.2728	0.997617	1
PF3D7_0707800	2.82455	10.0243	-4.65117	14.6754	0.957591	1
PF3D7_0707900	0.22495	0.786002	-0.842347	1.62835	0.999259	1
PF3D7_0708000	0.805264	4.0709	-0.898079	4.96898	0.815118	1
PF3D7_0708200	1.24341	7.6099	-0.611448	8.22135	0.623375	1
PF3D7_0708400	2.92544	13.0035	-2.0328	15.0363	0.739424	1
PF3D7_0708500	1.22536	6.42988	-1.70478	8.13466	0.85624	1
PF3D7_0708600	1.67557	9.05091	-0.962971	10.0139	0.666358	1
PF3D7_0708700	0.655008	2.50726	-1.40968	3.91695	0.977646	1
PF3D7_0708800	4.53113	17.8691	-1.56315	19.4322	0.635456	1
PF3D7_0708900	2.23245	12.6282	0.137332	12.4909	0.451671	1
PF3D7_0709000	1.59956	10.2621	0.529212	9.73285	0.369369	1
PF3D7_0709100	5.20456	12.3722	-7.85685	20.2291	0.986209	1
PF3D7_0709200	0.473348	2.50908	-0.6464	3.15548	0.849903	1
PF3D7_0709300	4.81569	22.7948	2.98683	19.8079	0.216226	1
PF3D7_0709400	7.84022	13.4305	-1.92817	15.3587	0.721948	1
PF3D7_0709500	0.419697	1.88373	-0.995786	2.87951	0.972121	1
PF3D7_0709700	3.00379	9.55004	-5.76054	15.3106	0.982953	1
PF3D7_0709800	1.10943	4.24938	-3.22803	7.47741	0.994018	1
PF3D7_0709900	3.10638	11.6237	-4.03469	15.6584	0.911663	1
PF3D7_0710000	6.55166	11.1676	-8.37363	19.5412	0.993609	1
PF3D7_0710100	0.772611	1.5237	-3.17882	4.70252	0.999999	1
PF3D7_0710200	6.8973	8.63947	-10.0058	18.6453	0.999581	1
PF3D7_0710400	2.01426	10.2307	-1.30764	11.5384	0.699239	1
PF3D7_0710500	1.09603	4.52918	-2.86063	7.38981	0.985889	1
PF3D7_0710600	6.43995	15.4639	-4.33303	19.7969	0.868267	1
PF3D7_0710700	2.08145	6.22451	-5.61182	11.8363	0.997696	1
PF3D7_0710800	6.16795	12.1792	-8.02535	20.2045	0.988243	1
PF3D7_0710900	0.238515	1.19821	-0.521854	1.72006	0.949123	1
PF3D7_0711000	2.64029	12.9656	-1.04018	14.0058	0.623165	1
PF3D7_0711100	1.02993	3.77885	-3.14333	6.92218	0.996319	1
PF3D7_0711200	1.07677	5.38709	-1.87254	7.25963	0.911927	1
PF3D7_0711300	0.587887	1.87603	-1.73321	3.60924	0.998016	1
PF3D7_0711400	0.824935	3.8868	-1.25061	5.13741	0.897007	1
PF3D7_0711500	3.85718	21.2276	3.30955	17.918	0.174158	1
PF3D7_0711700	0.330043	1.72517	-0.600838	2.32601	0.912291	1
PF3D7_0712000	0.280349	1.73981	-0.259617	1.99942	0.729795	1
PF3D7_0712300	0.352452	2.6828	0.213538	2.46926	0.313205	1
PF3D7_0712600	0.986937	6.95595	0.367004	6.58894	0.366959	1
PF3D7_0713100	0.248042	1.55875	-0.225336	1.78408	0.723341	1
PF3D7_0713300	0.277495	1.77947	-0.201056	1.98053	0.676719	1
PF3D7_0713400	0.620052	3.89356	0.150265	3.7433	0.39566	1
PF3D7_0713500	0.703545	4.19601	-0.00899952	4.20501	0.477658	1
PF3D7_0713600	0.714798	3.20864	-1.07069	4.27933	0.904158	1
PF3D7_0713700	4.9981	14.4659	-5.55837	20.0242	0.929734	1
PF3D7_0713800	0.718909	3.52537	-0.781792	4.30716	0.816294	1
PF3D7_0713900	7.2297	12.2823	-5.28645	17.5687	0.947442	1
PF3D7_0714000	1.75322	2.23232	-8.08003	10.3124	1	1
PF3D7_0714200	2.75746	11.084	-3.34856	14.4325	0.884191	1
PF3D7_0714300	4.59039	21.9837	2.47109	19.5126	0.250046	1
PF3D7_0714400	0.237211	1.56488	-0.146397	1.71127	0.645564	1
PF3D7_0714500	4.87802	13.6958	-6.18897	19.8848	0.954167	1
PF3D7_0714600	0.900782	2.71313	-3.10927	5.82241	0.999546	1
PF3D7_0715000	0.312289	1.48336	-0.726762	2.21013	0.964131	1
PF3D7_0715100	0.523753	2.02912	-1.33317	3.36229	0.988091	1
PF3D7_0715200	4.34902	11.5031	-7.64566	19.1488	0.988684	1
PF3D7_0715300	1.42236	4.28601	-4.75253	9.03853	0.999421	1
PF3D7_0715400	0.656774	3.54778	-0.378704	3.92648	0.666912	1
PF3D7_0715600	6.06379	23.391	3.08485	20.3062	0.214725	1
PF3D7_0715800	5.11399	5.36674	-14.7787	20.1454	1	1
PF3D7_0715900	3.4948	13.6086	-3.22338	16.8319	0.83114	1
PF3D7_0716000	2.66014	11.2106	-2.86748	14.0781	0.848313	1
PF3D7_0716100	1.26153	5.22557	-3.07994	8.30551	0.98132	1
PF3D7_0716200	2.11155	12.168	0.199328	11.9687	0.440599	1
PF3D7_0716300	1.89764	4.55192	-6.46338	11.0153	0.999922	1
PF3D7_0716400	1.60075	5.64168	-4.09561	9.73729	0.992498	1
PF3D7_0716500	2.93012	13.5684	-1.48447	15.0528	0.671119	1
PF3D7_0716600	1.42961	7.14806	-1.92165	9.06971	0.859279	1
PF3D7_0716700	6.64928	17.3166	-1.98543	19.302	0.679307	1
PF3D7_0716800	2.45384	15.4369	2.07087	13.366	0.210743	1
PF3D7_0716900	3.15165	11.731	-4.07577	15.8067	0.91184	1
PF3D7_0717000	3.67848	9.36019	-8.02481	17.385	0.996899	1
PF3D7_0717100	2.62814	7.32353	-6.63799	13.9615	0.99777	1
PF3D7_0717200	2.04352	9.05548	-2.613	11.6685	0.87455	1
PF3D7_0717300	7.98705	8.35654	-6.47784	14.8344	0.994612	1
PF3D7_0717400	3.90149	17.8619	-0.18474	18.0467	0.493846	1
PF3D7_0717500	8.42181	16.401	3.08718	13.3138	0.125947	1
PF3D7_0717600	9.99006	13.3845	5.77135	7.6132	0.000745096	0.062455
PF3D7_0717700	4.69733	10.2268	-9.42869	19.6555	0.997991	1
PF3D7_0717800	1.14465	7.49196	-0.204064	7.69603	0.526665	1
PF3D7_0717900	0.5316	1.93341	-1.45842	3.39183	0.9938	1
PF3D7_0718000	1.51426	4.72702	-4.68356	9.41058	0.998732	1
PF3D7_0718100	1.82942	10.2727	-0.422328	10.6951	0.552963	1
PF3D7_0718300	1.48587	10.869	1.56838	9.30065	0.193306	1
PF3D7_0718400	0.803191	2.75597	-2.19559	4.95155	0.995337	1
PF3D7_0718500	0.609399	1.8707	-1.82544	3.69615	0.998599	1
PF3D7_0718600	0.902504	5.16057	-0.677682	5.83826	0.704399	1
PF3D7_0718800	0.142063	0.894651	-0.149183	1.04383	0.753086	1
PF3D7_0719100	3.22701	15.8985	-0.146486	16.045	0.491626	1
PF3D7_0719200	0.525218	2.44796	-0.919749	3.3677	0.925917	1
PF3D7_0719300	2.45918	11.3044	-2.07541	13.3798	0.77401	1
PF3D7_0719400	6.38478	11.9069	-7.99667	19.9035	0.989198	1
PF3D7_0719500	4.66677	13.5204	-6.09465	19.6151	0.953839	1
PF3D7_0719600	0.676534	2.54918	-1.48891	4.03809	0.98065	1
PF3D7_0719800	0.760505	5.09542	0.486954	4.60847	0.281987	1
PF3D7_0719900	5.32444	15.7847	-4.53787	20.3225	0.873762	1
PF3D7_0720200	2.22219	9.64226	-2.805	12.4473	0.876273	1
PF3D7_0720300	0.402731	1.99756	-0.783716	2.78128	0.933193	1
PF3D7_0720400	0.725142	4.78383	0.433781	4.35004	0.291463	1
PF3D7_0720500	1.10593	2.40412	-5.05065	7.45477	0.999999	1
PF3D7_0720600	1.65739	7.46705	-2.48051	9.94756	0.903286	1
PF3D7_0720700	10.3968	7.90581	2.00723	5.89858	0.0542944	1
PF3D7_0720800	1.99019	9.74325	-1.68764	11.4309	0.76128	1
PF3D7_0720900	6.09685	16.1557	-4.12112	20.2768	0.847709	1
PF3D7_0721000	8.63882	7.67258	-4.85373	12.5263	0.985983	1
PF3D7_0721100	5.13175	16.1219	-4.04074	20.1626	0.843795	1
PF3D7_0721200	3.78176	19.7106	2.01544	17.6952	0.269171	1
PF3D7_0721300	1.90864	10.6723	-0.392517	11.0648	0.54482	1
PF3D7_0721400	1.03055	5.28103	-1.64578	6.92681	0.890574	1
PF3D7_0721500	2.69176	11.0516	-3.14176	14.1934	0.871368	1
PF3D7_0721600	3.26505	11.9858	-4.17484	16.1606	0.912312	1
PF3D7_0721700	0.532618	3.72756	0.331779	3.39578	0.294715	1
PF3D7_0721800	1.20586	5.64978	-2.38662	8.0364	0.944712	1
PF3D7_0721900	1.00438	2.55158	-4.17776	6.72934	0.99998	1
PF3D7_0722000	1.98531	7.79145	-3.61761	11.4091	0.957677	1
PF3D7_0722200	3.92694	24.0159	5.89635	18.1196	0.0614061	1
PF3D7_0722300	3.98672	16.1813	-2.10625	18.2875	0.702708	1
PF3D7_0722400	2.07924	10.6494	-1.17721	11.8266	0.672902	1
PF3D7_0722500	1.67865	9.29959	-0.725484	10.0251	0.619364	1
PF3D7_0722600	2.22859	9.10683	-3.36767	12.4745	0.92315	1
PF3D7_0722700	0.569927	1.53404	-2.00934	3.54338	0.999844	1
PF3D7_0722800	2.78271	13.4305	-1.09366	14.5241	0.625224	1
PF3D7_0722900	1.58203	8.31226	-1.35508	9.66735	0.748262	1
PF3D7_0723100	1.49766	7.14061	-2.2059	9.34651	0.888787	1
PF3D7_0723300	4.90234	16.0244	-3.88968	19.914	0.836635	1
PF3D7_0723400	2.04043	10.8342	-0.820609	11.6548	0.615445	1
PF3D7_0723700	0.547218	3.02896	-0.427307	3.45627	0.718438	1
PF3D7_0723800	7.65664	10.7986	-5.22905	16.0276	0.962781	1
PF3D7_0723900	2.95505	10.5699	-4.57072	15.1407	0.94811	1
PF3D7_0724000	5.44334	12.8901	-7.50292	20.393	0.98039	1
PF3D7_0724100	6.67594	14.0545	-5.18358	19.2381	0.922686	1
PF3D7_0724200	1.38999	6.88515	-2.01114	8.89629	0.877136	1
PF3D7_0724300	0.420584	2.65078	-0.233554	2.88433	0.636513	1
PF3D7_0724400	3.04009	8.93539	-6.49993	15.4353	0.992572	1
PF3D7_0724500	1.89894	6.97697	-4.04419	11.0212	0.980074	1
PF3D7_0724600	1.15851	4.5829	-3.19454	7.77745	0.990892	1
PF3D7_0724700	6.78504	15.6372	-3.3242	18.9614	0.806759	1
PF3D7_0724800	4.58534	16.9561	-2.54969	19.5058	0.731368	1
PF3D7_0724900	3.18092	17.2856	1.38497	15.9006	0.312163	1
PF3D7_0725000	4.74947	18.391	-1.33255	19.7236	0.609731	1
PF3D7_0725100	1.46391	7.33773	-1.87529	9.21302	0.848126	1
PF3D7_0725200	0.874558	4.17103	-1.41052	5.58155	0.906725	1
PF3D7_0725300	0.45063	2.94774	-0.0899515	3.03769	0.532936	1
PF3D7_0725400	3.15681	9.10304	-6.72035	15.8234	0.993093	1
PF3D7_0726100	2.97534	17.0739	1.86224	15.2117	0.256282	1
PF3D7_0726200	1.29586	6.53523	-1.92982	8.46505	0.879429	1
PF3D7_0726300	4.78337	19.435	-0.332096	19.7671	0.507043	1
PF3D7_0726400	6.2775	14.1839	-5.88427	20.0681	0.942002	1
PF3D7_0726500	5.49127	12.5288	-7.88579	20.4146	0.985682	1
PF3D7_0726600	0.326455	1.07156	-1.23117	2.30273	0.999555	1
PF3D7_0726700	3.76079	11.8706	-5.76192	17.6325	0.963059	1
PF3D7_0726900	0.668794	2.62313	-1.37017	3.9933	0.970951	1
PF3D7_0727000	1.25866	6.70943	-1.58275	8.29217	0.830221	1
PF3D7_0727100	3.92635	15.975	-2.14284	18.1179	0.708504	1
PF3D7_0727200	1.05112	6.25234	-0.826138	7.07848	0.705588	1
PF3D7_0727300	0.392539	2.73827	0.0193592	2.71891	0.459296	1
PF3D7_0727400	0.327006	1.34641	-0.959902	2.30631	0.991812	1
PF3D7_0727500	2.30385	11.5203	-1.26973	12.79	0.672391	1
PF3D7_0727700	0.69199	2.54939	-1.58221	4.1316	0.984819	1
PF3D7_0727800	2.86435	15.2078	0.389254	14.8186	0.421995	1
PF3D7_0727900	1.05528	5.38435	-1.72405	7.10841	0.896037	1
PF3D7_0728000	1.38415	5.66907	-3.20111	8.87018	0.978001	1
PF3D7_0728100	3.55806	12.5416	-4.47996	17.0215	0.916958	1
PF3D7_0728200	1.05139	6.04788	-1.03256	7.08044	0.758159	1
PF3D7_0728300	0.533968	2.43511	-0.965961	3.40107	0.934983	1
PF3D7_0728400	4.7911	10.7251	-9.05183	19.7769	0.996608	1
PF3D7_0728500	2.98095	8.08741	-7.14388	15.2313	0.997396	1
PF3D7_0728600	5.24103	14.7422	-5.51756	20.2597	0.925248	1
PF3D7_0728700	0.588759	2.96829	-0.644255	3.61254	0.811444	1
PF3D7_0728800	1.51344	2.56837	-6.83903	9.4074	1	1
PF3D7_0728900	1.46429	5.90247	-3.31212	9.21459	0.977484	1
PF3D7_0729000	1.5928	7.04861	-2.659	9.70761	0.92661	1
PF3D7_0729100	5.39931	18.5102	-1.85953	20.3697	0.656848	1
PF3D7_0729200	0.388886	1.57102	-1.12544	2.69646	0.991999	1
PF3D7_0729300	0.288649	1.61492	-0.439315	2.05424	0.861861	1
PF3D7_0729400	1.42645	9.77958	0.723425	9.05616	0.324359	1
PF3D7_0729500	2.29255	12.388	-0.355213	12.7432	0.529417	1
PF3D7_0729600	2.10283	7.39762	-4.53281	11.9304	0.984001	1
PF3D7_0729700	2.93266	12.1311	-2.93066	15.0618	0.835568	1
PF3D7_0729800	0.297421	0.923249	-1.18893	2.11217	0.99982	1
PF3D7_0729900	1.84415	11.6357	0.866074	10.7697	0.323445	1
PF3D7_0730100	0.176325	0.702089	-0.591497	1.29359	0.996574	1
PF3D7_0730200	0.454105	1.57668	-1.4784	3.05509	0.998191	1
PF3D7_0730300	1.39238	7.00463	-1.90233	8.90696	0.861498	1
PF3D7_0730400	0.437663	1.60122	-1.37177	2.97299	0.996886	1
PF3D7_0730500	6.18636	14.8479	-5.33585	20.1837	0.918051	1
PF3D7_0730800	0.809806	6.23112	1.22374	5.00739	0.115067	1
PF3D7_0730900	1.45313	10.9677	1.79889	9.16878	0.161331	1
PF3D7_0731100	1.69829	9.3069	-0.789993	10.0969	0.631085	1
PF3D7_0731200	0.216205	0.636205	-0.932642	1.56885	0.999942	1
PF3D7_0731300	0.564538	3.5411	0.0174679	3.52363	0.463568	1
PF3D7_0731500	0.31875	2.11772	-0.134765	2.25248	0.594162	1
PF3D7_0731600	8.92782	24.4231	12.9641	11.4589	5.67416e-06	0.000634155
PF3D7_0731700	1.12516	3.41215	-4.16499	7.57714	0.999721	1
PF3D7_0731800	3.65489	20.934	3.62024	17.3138	0.147775	1
PF3D7_0731900	0.37885	2.14998	-0.484508	2.63448	0.81992	1
PF3D7_0732900	0.146558	1.09545	0.0185797	1.07687	0.439432	1
PF3D7_0800100	1.21327	6.51224	-1.56203	8.07427	0.833963	1
PF3D7_0800200	0.553055	2.52037	-0.959548	3.47991	0.928178	1
PF3D7_0800600	0.914909	2.84446	-3.10785	5.95232	0.999355	1
PF3D7_0800700	3.2198	15.3902	-0.63251	16.0227	0.552938	1
PF3D7_0801000	0.877897	5.4907	-0.121405	5.6121	0.516792	1
PF3D7_0801300	0.735932	4.98961	0.563397	4.42621	0.2491	1
PF3D7_0801500	2.45212	13.3418	-0.0197023	13.3615	0.476332	1
PF3D7_0801600	0.95268	4.15596	-2.13844	6.2944	0.969435	1
PF3D7_0801700	2.50282	11.6001	-1.90644	13.5065	0.749984	1
PF3D7_0801800	4.52064	15.0176	-4.40032	19.4179	0.877795	1
PF3D7_0801900	5.82293	16.712	-3.72823	20.4403	0.817637	1
PF3D7_0802000	5.92432	18.1087	-2.29186	20.4006	0.697377	1
PF3D7_0802100	6.60199	16.2397	-3.1781	19.4177	0.788181	1
PF3D7_0802200	11.0762	9.34276	5.89612	3.44665	8.04807e-10	1.30268e-07
PF3D7_0802300	0.475461	3.99001	0.823578	3.16643	0.102462	1
PF3D7_0802400	5.34231	14.0045	-6.33009	20.3346	0.954201	1
PF3D7_0802500	1.98815	9.86408	-1.55769	11.4218	0.741541	1
PF3D7_0802600	5.37134	22.5194	2.16621	20.3531	0.280779	1
PF3D7_0802700	2.19852	8.74777	-3.59834	12.3461	0.940704	1
PF3D7_0802800	3.34322	16.627	0.239244	16.3877	0.44461	1
PF3D7_0803000	5.84247	17.0166	-3.41782	20.4345	0.793995	1
PF3D7_0803100	2.40989	11.4962	-1.72103	13.2173	0.730456	1
PF3D7_0803200	3.79985	11.1247	-6.62438	17.749	0.982056	1
PF3D7_0803300	1.07896	2.63976	-4.6349	7.27467	0.99999	1
PF3D7_0803400	2.71926	12.0582	-2.23537	14.2936	0.776149	1
PF3D7_0803500	2.35563	10.1597	-2.84181	13.0015	0.867893	1
PF3D7_0803600	3.45905	12.1872	-4.53845	16.7257	0.924375	1
PF3D7_0803700	0.205757	0.536813	-0.960515	1.49733	0.999992	1
PF3D7_0803800	7.25918	10.6207	-6.84522	17.4659	0.987054	1
PF3D7_0804000	4.8481	15.1031	-4.74519	19.8482	0.892226	1
PF3D7_0804300	0.488202	2.03393	-1.19244	3.22637	0.980929	1
PF3D7_0804400	4.99947	17.4411	-2.58468	20.0257	0.728383	1
PF3D7_0804500	8.44331	9.24055	-3.99703	13.2376	0.948152	1
PF3D7_0804600	1.1671	6.5548	-1.27179	7.82659	0.786264	1
PF3D7_0804700	7.88181	15.731	0.522086	15.209	0.406618	1
PF3D7_0804800	0.553665	3.7088	0.226479	3.48232	0.350205	1
PF3D7_0804900	4.37021	16.412	-2.77566	19.1877	0.756121	1
PF3D7_0805000	0.446729	1.44712	-1.57113	3.01825	0.999325	1
PF3D7_0805100	2.73908	15.7432	1.37752	14.3657	0.29766	1
PF3D7_0805200	0.882733	4.17022	-1.48621	5.65644	0.916538	1
PF3D7_0805300	1.05549	7.88462	0.774709	7.10991	0.276812	1
PF3D7_0805400	3.51013	17.8403	0.962574	16.8777	0.364546	1
PF3D7_0805500	3.7741	9.83606	-7.83628	17.6723	0.995337	1
PF3D7_0805700	4.87667	18.9403	-0.942875	19.8832	0.569053	1
PF3D7_0805800	0.360784	1.07419	-1.44758	2.52177	0.999877	1
PF3D7_0805900	0.474414	2.25477	-0.906268	3.16104	0.937089	1
PF3D7_0806000	0.912888	3.42883	-2.50492	5.93375	0.992726	1
PF3D7_0806100	2.09175	8.40194	-3.47979	11.8817	0.941749	1
PF3D7_0806200	3.87918	19.1603	1.1782	17.9821	0.349347	1
PF3D7_0806300	7.64396	26.1537	10.0796	16.0741	0.00334111	0.244659
PF3D7_0806400	0.875093	3.48863	-2.09781	5.58644	0.982741	1
PF3D7_0806500	0.634075	2.65083	-1.15866	3.80949	0.949628	1
PF3D7_0806600	1.8522	9.24049	-1.56835	10.8088	0.756885	1
PF3D7_0806700	2.34537	11.3344	-1.62555	12.96	0.721738	1
PF3D7_0806800	6.69948	16.5818	-2.59938	19.1812	0.740003	1
PF3D7_0806900	1.15954	7.3445	-0.4389	7.7834	0.587212	1
PF3D7_0807000	3.11159	4.77012	-10.9055	15.6757	1	1
PF3D7_0807100	6.53428	14.0479	-5.53534	19.5832	0.933898	1
PF3D7_0807200	0.566149	3.33609	-0.193483	3.52957	0.584035	1
PF3D7_0807300	5.71173	15.3568	-5.10045	20.4572	0.903249	1
PF3D7_0807400	2.5703	1.92807	-11.823	13.751	1	1
PF3D7_0807500	3.99873	8.30318	-10.0175	18.3206	0.999695	1
PF3D7_0807600	5.04181	23.9521	3.88047	20.0716	0.164463	1
PF3D7_0807700	7.182	16.5779	-1.1552	17.7331	0.60487	1
PF3D7_0807800	11.5937	6.37825	4.19419	2.18405	2.45379e-11	4.60724e-09
PF3D7_0807900	1.681	8.79141	-1.24224	10.0336	0.71876	1
PF3D7_0808000	1.73118	10.3295	0.107904	10.2216	0.452531	1
PF3D7_0808100	3.37441	14.546	-1.93157	16.4776	0.706547	1
PF3D7_0808300	2.31421	10.4629	-2.36984	12.8327	0.821062	1
PF3D7_0808400	3.34778	10.5034	-5.89737	16.4008	0.977533	1
PF3D7_0808600	0.512296	2.52586	-0.794668	3.32053	0.8925	1
PF3D7_0808700	0.799489	5.90853	0.987942	4.92059	0.156416	1
PF3D7_0808800	0.271089	1.71745	-0.220503	1.93795	0.700089	1
PF3D7_0808900	0.264432	1.82233	-0.0712754	1.8936	0.549214	1
PF3D7_0809100	2.37587	14.2337	1.15097	13.0827	0.310702	1
PF3D7_0809200	1.69007	8.19906	-1.86766	10.0667	0.822343	1
PF3D7_0809400	1.38151	7.19113	-1.66721	8.85834	0.826318	1
PF3D7_0809600	4.97418	16.4768	-3.52071	19.9975	0.807917	1
PF3D7_0809700	2.6586	15.1065	1.03394	14.0725	0.335395	1
PF3D7_0809800	2.24655	7.59473	-4.95587	12.5506	0.987729	1
PF3D7_0809900	3.2257	11.4071	-4.63389	16.0409	0.938764	1
PF3D7_0810000	2.2834	10.1823	-2.52282	12.7052	0.841223	1
PF3D7_0810100	1.11086	4.16424	-3.32236	7.4866	0.995373	1
PF3D7_0810200	7.0654	16.7414	-1.3813	18.1227	0.627058	1
PF3D7_0810300	11.5604	9.70005	7.45024	2.24981	1.92958e-22	9.05745e-20
PF3D7_0810400	3.64453	13.1095	-4.17299	17.2824	0.894859	1
PF3D7_0810500	5.79036	16.6115	-3.83656	20.4481	0.825457	1
PF3D7_0810600	1.01811	6.39049	-0.441952	6.83245	0.603946	1
PF3D7_0810700	1.37583	9.66828	0.835499	8.83278	0.29978	1
PF3D7_0810800	0.190587	0.914886	-0.477792	1.39268	0.970932	1
PF3D7_0810900	2.19204	12.8714	0.553082	12.3183	0.386786	1
PF3D7_0811000	1.76191	9.93206	-0.419511	10.3516	0.555069	1
PF3D7_0811100	1.10327	3.29979	-4.13766	7.43745	0.999776	1
PF3D7_0811200	1.94213	5.92907	-5.28641	11.2155	0.997537	1
PF3D7_0811300	5.06304	14.9821	-5.11182	20.0939	0.908423	1
PF3D7_0811400	2.46457	12.7981	-0.595423	13.3935	0.563041	1
PF3D7_0811500	0.429485	1.23879	-1.69258	2.93137	0.999891	1
PF3D7_0811600	6.78777	19.0347	0.0806428	18.9541	0.464959	1
PF3D7_0811700	0.826294	3.56557	-1.58367	5.14924	0.951845	1
PF3D7_0811800	1.28434	5.13184	-3.27965	8.41148	0.986575	1
PF3D7_0811900	4.26481	14.907	-4.07243	18.9794	0.862782	1
PF3D7_0812000	2.5551	12.0837	-1.61217	13.6958	0.707459	1
PF3D7_0812100	3.86412	15.3476	-2.59072	17.9383	0.755712	1
PF3D7_0812200	2.03802	10.6012	-1.04286	11.6441	0.653461	1
PF3D7_0812220	0.735914	3.42325	-1.00283	4.42608	0.877748	1
PF3D7_0812300	0.286801	1.90742	-0.134614	2.04203	0.606435	1
PF3D7_0812400	4.42141	18.3964	-0.878561	19.275	0.565321	1
PF3D7_0812500	1.96781	10.0124	-1.31832	11.3307	0.704911	1
PF3D7_0812800	0.336591	1.00732	-1.36094	2.36826	0.99988	1
PF3D7_0812900	1.86245	9.96435	-0.892214	10.8566	0.638909	1
PF3D7_0813000	7.28559	6.74479	-10.6283	17.3731	0.999971	1
PF3D7_0813100	1.65803	6.20752	-3.74237	9.94989	0.982917	1
PF3D7_0813200	4.52502	12.6377	-6.78618	19.4239	0.973606	1
PF3D7_0813300	0.840744	3.26669	-2.00967	5.27636	0.984261	1
PF3D7_0813400	8.64442	16.951	4.44538	12.5056	0.0477716	1
PF3D7_0813500	5.12449	20.5027	0.347089	20.1556	0.439496	1
PF3D7_0813600	1.14708	4.62454	-3.08595	7.71049	0.988882	1
PF3D7_0813700	3.8962	15.7182	-2.31325	18.0314	0.726967	1
PF3D7_0813800	1.74353	9.41138	-0.859869	10.2713	0.641945	1
PF3D7_0814000	9.50489	12.8915	3.45861	9.43285	0.0434059	1
PF3D7_0814100	0.175464	0.57996	-0.707626	1.28759	0.999721	1
PF3D7_0814200	2.44538	10.5692	-2.77379	13.343	0.853995	1
PF3D7_0814300	0.682328	4.15947	0.0869623	4.07251	0.431471	1
PF3D7_0814400	4.43623	21.5018	2.20343	19.2984	0.268744	1
PF3D7_0814500	0.495263	2.32876	-0.927134	3.25589	0.935568	1
PF3D7_0814600	1.38661	9.5594	0.678194	8.8812	0.330395	1
PF3D7_0814700	1.66298	8.21065	-1.75736	9.96801	0.808292	1
PF3D7_0814900	0.67987	3.69914	-0.358673	4.05781	0.651162	1
PF3D7_0815000	0.180736	1.06989	-0.254416	1.32431	0.832022	1
PF3D7_0815100	1.5229	6.59774	-2.84595	9.44369	0.947754	1
PF3D7_0815200	1.19148	7.59378	-0.367069	7.96084	0.566394	1
PF3D7_0815300	0.67165	2.29871	-1.71095	4.00966	0.993368	1
PF3D7_0815500	3.18866	10.4333	-5.49192	15.9252	0.97171	1
PF3D7_0815600	2.79742	8.65412	-5.92328	14.5774	0.990088	1
PF3D7_0815700	0.286584	1.21372	-0.826877	2.0406	0.989876	1
PF3D7_0815800	4.94685	13.7881	-6.17821	19.9663	0.953038	1
PF3D7_0815900	0.698733	3.8313	-0.342789	4.17408	0.638792	1
PF3D7_0816000	0.556792	2.94819	-0.546297	3.49448	0.77605	1
PF3D7_0816100	0.809714	3.08719	-1.91941	5.0066	0.98493	1
PF3D7_0816200	2.62222	12.3476	-1.59236	13.9399	0.700934	1
PF3D7_0816300	0.55597	2.90143	-0.589884	3.49131	0.796723	1
PF3D7_0816400	1.03031	5.07967	-1.84534	6.92501	0.919999	1
PF3D7_0816500	0.71702	4.68645	0.392123	4.29432	0.305167	1
PF3D7_0816600	1.59451	9.78509	0.0710796	9.71401	0.458907	1
PF3D7_0816700	1.4659	6.6247	-2.59642	9.22112	0.933024	1
PF3D7_0816800	2.95464	10.5874	-4.55185	15.1392	0.947281	1
PF3D7_0816900	0.286063	0.740315	-1.29685	2.03716	0.99999	1
PF3D7_0817000	0.329892	2.7214	0.39637	2.32503	0.191031	1
PF3D7_0817100	1.38956	5.69073	-3.20368	8.89441	0.977753	1
PF3D7_0817200	1.05935	4.66194	-2.47563	7.13756	0.972557	1
PF3D7_0817300	5.42083	19.1841	-1.19738	20.3815	0.591979	1
PF3D7_0817400	0.869697	2.48573	-3.05145	5.53718	0.999734	1
PF3D7_0817500	4.39899	12.784	-6.45398	19.2379	0.967441	1
PF3D7_0817600	3.82313	22.4559	4.63792	17.818	0.102311	1
PF3D7_0817700	4.2326	18.7661	-0.142816	18.9089	0.488467	1
PF3D7_0817800	2.06261	8.73966	-3.01342	11.7531	0.91041	1
PF3D7_0817900	3.70747	7.86869	-9.60374	17.4724	0.999721	1
PF3D7_0818000	9.88188	10.0929	2.03826	8.05463	0.10797	1
PF3D7_0818100	2.62781	8.07401	-5.88628	13.9603	0.992652	1
PF3D7_0818200	2.79408	3.69038	-10.8749	14.5653	1	1
PF3D7_0818300	1.78909	7.63669	-2.8482	10.4849	0.92464	1
PF3D7_0818400	0.669218	1.95718	-2.03854	3.99572	0.999096	1
PF3D7_0818500	1.53399	7.71622	-1.76981	9.48603	0.823895	1
PF3D7_0818600	2.50092	10.8196	-2.68014	13.4997	0.841176	1
PF3D7_0818700	4.05634	12.4987	-5.97739	18.4761	0.961311	1
PF3D7_0818800	2.43106	13.4351	0.136808	13.2982	0.453059	1
PF3D7_0818900	5.91258	17.9418	-2.46459	20.4064	0.713158	1
PF3D7_0819000	1.94103	11.6348	0.424237	11.2105	0.399979	1
PF3D7_0819200	0.350156	3.15912	0.704393	2.45472	0.0834854	1
PF3D7_0819300	0.368805	2.62268	0.0506811	2.572	0.434666	1
PF3D7_0819400	0.445992	2.09786	-0.916725	3.01458	0.949592	1
PF3D7_0819500	0.424027	2.24653	-0.656265	2.90279	0.877155	1
PF3D7_0819600	7.29816	19.514	2.18529	17.3287	0.250827	1
PF3D7_0819700	7.19768	13.047	-4.63233	17.6794	0.91585	1
PF3D7_0819800	3.75922	16.6703	-0.95755	17.6278	0.583028	1
PF3D7_0819900	3.15751	10.0523	-5.77337	15.8257	0.979362	1
PF3D7_0820000	1.75512	8.02602	-2.29473	10.3207	0.872591	1
PF3D7_0820100	0.904755	3.46212	-2.39685	5.85898	0.990597	1
PF3D7_0820200	9.88917	11.6144	3.58895	8.02544	0.0209802	1
PF3D7_0820300	0.813527	5.04855	0.00946667	5.03908	0.469667	1
PF3D7_0820400	1.51778	5.37444	-4.04962	9.42407	0.993765	1
PF3D7_0820500	1.12168	4.35243	-3.2029	7.55533	0.992982	1
PF3D7_0820600	1.12965	5.48711	-2.11786	7.60497	0.930487	1
PF3D7_0820700	3.10821	13.2389	-2.4256	15.6645	0.773559	1
PF3D7_0820800	0.569562	3.12473	-0.417313	3.54204	0.707655	1
PF3D7_0820900	8.95076	11.3609	-0.0143791	11.3753	0.475913	1
PF3D7_0821000	9.63057	10.6066	1.62459	8.98196	0.178594	1
PF3D7_0821100	1.14001	5.40256	-2.26558	7.66814	0.943626	1
PF3D7_0821200	0.635444	2.60827	-1.20793	3.8162	0.957352	1
PF3D7_0821300	1.23144	5.15363	-3.01069	8.16431	0.980664	1
PF3D7_0821400	0.443297	1.7745	-1.22667	3.00117	0.990532	1
PF3D7_0821500	0.763426	4.4631	-0.167808	4.63091	0.546366	1
PF3D7_0821600	3.69964	13.9897	-3.45911	17.4488	0.840769	1
PF3D7_0821700	0.629968	4.22328	0.433659	3.78962	0.26835	1
PF3D7_0821800	0.395453	1.06273	-1.67406	2.73679	0.999971	1
PF3D7_0821900	0.107968	0.305729	-0.487589	0.793318	0.999974	1
PF3D7_0822000	0.963326	5.98722	-0.400874	6.38809	0.600058	1
PF3D7_0822100	2.83691	14.4251	-0.294865	14.72	0.513559	1
PF3D7_0822200	2.1613	6.83789	-5.3477	12.1856	0.994855	1
PF3D7_0822400	1.64955	7.06609	-2.85251	9.9186	0.937779	1
PF3D7_0822500	0.468455	1.67464	-1.45455	3.12918	0.997125	1
PF3D7_0822600	2.86086	12.9085	-1.89756	14.8061	0.726732	1
PF3D7_0822700	2.29514	11.2148	-1.53921	12.754	0.712991	1
PF3D7_0822800	0.282487	0.622453	-1.39109	2.01354	0.999999	1
PF3D7_0822900	1.65286	8.30613	-1.62475	9.93087	0.788077	1
PF3D7_0823000	1.14166	6.08258	-1.59554	7.67813	0.853887	1
PF3D7_0823200	3.43639	9.81519	-6.84351	16.6587	0.990903	1
PF3D7_0823300	4.81234	17.4232	-2.38057	19.8037	0.712106	1
PF3D7_0823400	0.333072	2.41726	0.0716617	2.3456	0.413796	1
PF3D7_0823500	0.401133	1.11591	-1.65561	2.77152	0.999948	1
PF3D7_0823600	0.428526	2.59156	-0.334845	2.9264	0.701295	1
PF3D7_0823800	0.999055	3.47165	-3.21567	6.68732	0.998048	1
PF3D7_0824000	0.393274	1.79059	-0.932836	2.72343	0.970689	1
PF3D7_0824100	0.589175	3.54223	-0.071897	3.61413	0.51328	1
PF3D7_0824200	1.28968	4.31245	-4.12387	8.43632	0.998403	1
PF3D7_0824300	3.94604	13.2853	-4.88845	18.1738	0.922274	1
PF3D7_0824400	1.90333	11.0039	-0.0370542	11.0409	0.480082	1
PF3D7_0824500	2.02848	12.1466	0.54491	11.6017	0.382952	1
PF3D7_0824600	2.57027	8.44732	-5.30361	13.7509	0.985531	1
PF3D7_0824700	4.59984	19.4216	-0.103794	19.5254	0.483994	1
PF3D7_0824800	3.56224	12.9163	-4.11784	17.0341	0.895168	1
PF3D7_0824900	3.09704	4.05179	-11.5756	15.6274	1	1
PF3D7_0825000	6.18753	11.8631	-8.31931	20.1824	0.991146	1
PF3D7_0825100	0.348397	1.27139	-1.17218	2.44357	0.997991	1
PF3D7_0825200	2.36072	9.8904	-3.13158	13.022	0.893789	1
PF3D7_0825300	0.698888	2.5766	-1.59847	4.17507	0.984794	1
PF3D7_0825400	1.63533	7.9006	-1.96525	9.86585	0.842107	1
PF3D7_0825500	1.6816	9.099	-0.936839	10.0358	0.660876	1
PF3D7_0825600	4.58313	6.75094	-12.7519	19.5028	0.999995	1
PF3D7_0825700	1.49165	7.81979	-1.50339	9.32317	0.784221	1
PF3D7_0825800	3.47718	16.3126	-0.466863	16.7795	0.529313	1
PF3D7_0825900	0.705277	3.69999	-0.516289	4.21627	0.71626	1
PF3D7_0826000	0.723403	1.45798	-2.88001	4.338	0.999997	1
PF3D7_0826100	7.71252	13.3101	-2.51291	15.8231	0.780189	1
PF3D7_0826200	1.15991	5.13027	-2.65527	7.78554	0.970031	1
PF3D7_0826300	1.37402	8.95305	0.128463	8.82459	0.444691	1
PF3D7_0826400	0.599642	1.68242	-1.97293	3.65534	0.999619	1
PF3D7_0826500	2.83402	14.0072	-0.702389	14.7096	0.569721	1
PF3D7_0826600	0.807212	2.50302	-2.48239	4.98541	0.99874	1
PF3D7_0826700	5.83293	24.5164	4.079	20.4374	0.157684	1
PF3D7_0826900	6.72191	19.1131	-0.0123926	19.1255	0.474687	1
PF3D7_0827000	2.15523	7.3894	-4.76991	12.1593	0.987139	1
PF3D7_0827100	0.971712	4.78042	-1.68022	6.46064	0.913991	1
PF3D7_0827200	1.41609	5.45522	-3.55612	9.01134	0.987675	1
PF3D7_0827300	2.10058	11.2071	-0.713465	11.9205	0.594207	1
PF3D7_0827400	0.9482	4.94145	-1.31306	6.25451	0.856728	1
PF3D7_0827500	6.69052	19.5084	0.305373	19.203	0.442065	1
PF3D7_0827600	5.70734	14.7031	-5.75418	20.4573	0.932783	1
PF3D7_0827700	0.25697	1.2957	-0.548131	1.84383	0.944926	1
PF3D7_0827800	6.44903	14.9649	-4.81297	19.7778	0.89692	1
PF3D7_0827900	6.34401	16.0718	-3.89852	19.9704	0.836482	1
PF3D7_0828100	2.49492	7.50851	-5.97017	13.4787	0.995288	1
PF3D7_0828200	3.60884	15.3022	-1.87238	17.1746	0.691082	1
PF3D7_0828300	2.54962	11.333	-2.343	13.676	0.800486	1
PF3D7_0828400	0.652543	3.20781	-0.695948	3.90376	0.811349	1
PF3D7_0828500	4.91454	14.1854	-5.74309	19.9285	0.938234	1
PF3D7_0828600	2.48565	14.3381	0.888343	13.4497	0.348411	1
PF3D7_0828700	2.29005	9.71341	-3.01946	12.7329	0.890061	1
PF3D7_0828800	0.637285	3.34883	-0.476471	3.8253	0.72014	1
PF3D7_0828900	1.59878	5.15429	-4.57563	9.72992	0.997472	1
PF3D7_0829000	8.87439	13.257	1.60221	11.6547	0.234479	1
PF3D7_0829200	1.74249	3.27306	-6.99395	10.267	0.999999	1
PF3D7_0829300	5.13124	13.3124	-6.84976	20.1621	0.969433	1
PF3D7_0829400	0.559683	2.60423	-0.901279	3.50551	0.911109	1
PF3D7_0829500	2.65372	10.1084	-3.94635	14.0547	0.932382	1
PF3D7_0829600	0.672399	3.41297	-0.601021	4.01399	0.764875	1
PF3D7_0830400	2.13357	7.34048	-4.72456	12.065	0.986977	1
PF3D7_0830500	1.0499	7.53227	0.462653	7.06962	0.349485	1
PF3D7_0830600	0.22263	1.2387	-0.373891	1.61259	0.884008	1
PF3D7_0830800	1.45788	8.80172	-0.386668	9.18839	0.558226	1
PF3D7_0830900	1.2031	6.04939	-1.9727	8.02209	0.899662	1
PF3D7_0831100	0.598807	2.84299	-0.808967	3.65196	0.87157	1
PF3D7_0831200	1.45863	8.08466	-1.10681	9.19148	0.712494	1
PF3D7_0831300	1.41248	8.17966	-0.815942	8.99561	0.655703	1
PF3D7_0831400	0.216817	0.907591	-0.665432	1.57302	0.992853	1
PF3D7_0831600	8.55456	26.7213	13.8853	12.836	1.13423e-05	0.0011574
PF3D7_0831700	5.12008	18.9137	-1.23762	20.1513	0.597363	1
PF3D7_0831750	1.58002	9.59718	-0.0626192	9.6598	0.486326	1
PF3D7_0831800	2.27436	15.4793	2.81188	12.6675	0.135108	1
PF3D7_0832100	0.62164	4.61916	0.868598	3.75056	0.126204	1
PF3D7_0833100	0.137215	0.960231	-0.0479872	1.00822	0.569408	1
PF3D7_0900500	0.24554	0.902579	-0.864722	1.7673	0.998422	1
PF3D7_0901500	0.22195	2.0086	0.400623	1.60798	0.111124	1
PF3D7_0901700	1.79754	5.51075	-5.01778	10.5285	0.997831	1
PF3D7_0901800	0.606638	3.44544	-0.238931	3.68437	0.60428	1
PF3D7_0902000	0.462738	4.37549	1.27642	3.09908	0.0290871	1
PF3D7_0902100	0.363503	2.4044	-0.134432	2.53883	0.580255	1
PF3D7_0902200	2.29428	11.6987	-1.05175	12.7504	0.639513	1
PF3D7_0902300	1.03945	5.28958	-1.70355	6.99313	0.897192	1
PF3D7_0902400	0.799695	5.18312	0.260816	4.92231	0.371897	1
PF3D7_0902600	1.60331	11.6623	1.91549	9.74683	0.160975	1
PF3D7_0902700	1.18555	5.64907	-2.27983	7.9289	0.937734	1
PF3D7_0902800	2.90151	14.0582	-0.893138	14.9513	0.593974	1
PF3D7_0903000	0.539875	1.7127	-1.71235	3.42505	0.998806	1
PF3D7_0903200	2.46421	8.81445	-4.57817	13.3926	0.970386	1
PF3D7_0903300	7.98626	15.1836	0.346461	14.8372	0.427611	1
PF3D7_0903400	3.13479	15.6261	-0.125823	15.7519	0.489338	1
PF3D7_0903500	0.68487	3.13826	-0.949588	4.08785	0.884517	1
PF3D7_0903600	3.05824	15.907	0.409991	15.497	0.421634	1
PF3D7_0903700	2.15103	13.7213	1.58021	12.1411	0.244927	1
PF3D7_0903800	1.08313	6.86459	-0.438574	7.30316	0.594612	1
PF3D7_0903900	2.42876	8.95871	-4.33142	13.2901	0.962601	1
PF3D7_0904000	7.59987	10.5295	-5.7063	16.2358	0.974451	1
PF3D7_0904100	3.41886	16.624	0.0168017	16.6072	0.471388	1
PF3D7_0904200	0.545079	2.82167	-0.625625	3.44729	0.816253	1
PF3D7_0904300	1.48614	8.62445	-0.677262	9.30171	0.620252	1
PF3D7_0904400	2.09677	7.10203	-4.80176	11.9038	0.989519	1
PF3D7_0904500	0.654456	1.6607	-2.25329	3.91398	0.999884	1
PF3D7_0904600	3.32664	12.4417	-3.8986	16.3403	0.891685	1
PF3D7_0904700	8.07174	15.77	1.23363	14.5364	0.315914	1
PF3D7_0904800	4.87164	16.2642	-3.61288	19.8771	0.816675	1
PF3D7_0904900	10.452	11.3436	5.67193	5.67164	3.45253e-05	0.00330944
PF3D7_0905000	0.149631	1.14186	0.0424162	1.09944	0.398593	1
PF3D7_0905100	9.1839	15.7678	5.21909	10.5487	0.0132659	0.741313
PF3D7_0905200	0.0223429	0.0254595	-0.13871	0.164169	1	1
PF3D7_0905300	3.99135	19.6806	1.38032	18.3003	0.332011	1
PF3D7_0905400	7.51429	30.8884	14.3393	16.5491	0.000196758	0.0181095
PF3D7_0905500	1.58396	4.06251	-5.61206	9.67457	0.999901	1
PF3D7_0905600	1.76909	8.61572	-1.76968	10.3854	0.799023	1
PF3D7_0905700	2.31364	7.31414	-5.51623	12.8304	0.993794	1
PF3D7_0905800	2.16608	6.25674	-5.94957	12.2063	0.998345	1
PF3D7_0905900	7.02276	22.8319	4.57177	18.2601	0.11013	1
PF3D7_0906000	1.17353	7.82235	-0.0404409	7.86279	0.483649	1
PF3D7_0906100	4.37884	15.3931	-3.80998	19.203	0.840996	1
PF3D7_0906200	1.17169	5.78248	-2.07002	7.8525	0.91735	1
PF3D7_0906400	4.82141	17.5654	-2.24966	19.8151	0.699621	1
PF3D7_0906600	1.39769	3.80424	-5.1263	8.93054	0.999877	1
PF3D7_0906700	1.70933	8.55993	-1.57793	10.1379	0.774904	1
PF3D7_0906800	0.237843	0.977043	-0.738496	1.71554	0.993863	1
PF3D7_0906890	0.271673	1.36385	-0.577996	1.94184	0.94519	1
PF3D7_0906910	0.142839	0.667595	-0.381947	1.04954	0.979058	1
PF3D7_0907100	5.67584	4.16608	-16.2909	20.457	1	1
PF3D7_0907200	3.50585	8.37592	-8.48899	16.8649	0.99891	1
PF3D7_0907300	1.06564	6.31656	-0.865513	7.18207	0.712666	1
PF3D7_0907400	9.97433	4.92496	-2.75342	7.67838	0.977175	1
PF3D7_0907500	0.797717	3.11591	-1.78994	4.90585	0.979378	1
PF3D7_0907600	1.58462	10.5769	0.899866	9.67703	0.302403	1
PF3D7_0907800	3.03006	5.86849	-9.53251	15.401	0.999978	1
PF3D7_0907900	6.58004	16.3389	-3.13283	19.4718	0.783626	1
PF3D7_0908000	1.96029	11.5092	0.212191	11.297	0.436456	1
PF3D7_0908100	2.83324	12.8251	-1.88168	14.7068	0.726342	1
PF3D7_0908200	4.03405	17.4937	-0.922915	18.4167	0.574509	1
PF3D7_0908300	2.3647	9.2098	-3.82818	13.038	0.942297	1
PF3D7_0908400	2.00906	7.99721	-3.51796	11.5152	0.950519	1
PF3D7_0908500	3.77988	19.2617	1.57211	17.6896	0.30921	1
PF3D7_0908600	0.267521	2.83957	0.925387	1.91418	0.0148233	0.818593
PF3D7_0908700	0.247289	0.819895	-0.95914	1.77904	0.999612	1
PF3D7_0908800	1.28911	5.14243	-3.29121	8.43364	0.986659	1
PF3D7_0908900	3.2856	14.8253	-1.39637	16.2216	0.646614	1
PF3D7_0909000	2.50902	9.49076	-4.03821	13.529	0.945774	1
PF3D7_0909100	0.396754	1.91554	-0.829208	2.74475	0.94826	1
PF3D7_0909200	0.369192	1.50856	-1.06585	2.57441	0.991453	1
PF3D7_0909400	2.27836	10.0692	-2.61496	12.6842	0.851677	1
PF3D7_0909500	1.23465	9.59685	1.41706	8.17979	0.187671	1
PF3D7_0909600	8.87411	15.6881	4.03227	11.6558	0.0517809	1
PF3D7_0909700	0.684831	2.72814	-1.35947	4.08761	0.966028	1
PF3D7_0909800	0.352129	1.59171	-0.875502	2.46721	0.975776	1
PF3D7_0909900	1.17273	6.59596	-1.26236	7.85832	0.783211	1
PF3D7_0910000	0.379105	2.29324	-0.342826	2.63606	0.730169	1
PF3D7_0910100	2.55812	12.7004	-1.00644	13.7068	0.621484	1
PF3D7_0910200	7.74173	13.4821	-2.23431	15.7164	0.751766	1
PF3D7_0910300	1.86941	9.84254	-1.04543	10.888	0.666073	1
PF3D7_0910400	1.06151	5.55516	-1.59775	7.15291	0.873858	1
PF3D7_0910500	7.0962	19.3524	1.33069	18.0217	0.33476	1
PF3D7_0910600	1.16431	5.62986	-2.18088	7.81074	0.931094	1
PF3D7_0910700	0.465133	1.93251	-1.17906	3.11157	0.98372	1
PF3D7_0910800	0.442192	2.40106	-0.594598	2.99566	0.841111	1
PF3D7_0910900	1.75781	7.03056	-3.30227	10.3328	0.959121	1
PF3D7_0911000	1.63622	4.3652	-5.50398	9.86918	0.999785	1
PF3D7_0911100	2.90444	8.58297	-6.3788	14.9618	0.993318	1
PF3D7_0911200	3.44505	9.63907	-7.04519	16.6843	0.992743	1
PF3D7_0911300	1.24458	3.46788	-4.75898	8.22686	0.999895	1
PF3D7_0911400	3.7176	15.6599	-1.843	17.5029	0.683979	1
PF3D7_0911500	1.37949	5.49815	-3.35111	8.84925	0.983652	1
PF3D7_0911600	7.68691	18.0958	2.17909	15.9167	0.235279	1
PF3D7_0911700	2.18902	14.484	2.17872	12.3053	0.183093	1
PF3D7_0911800	2.15336	8.77306	-3.37809	12.1511	0.930088	1
PF3D7_0911900	2.56371	9.6459	-4.0812	13.7271	0.944948	1
PF3D7_0912000	3.02713	12.6882	-2.70272	15.391	0.807212	1
PF3D7_0912100	3.1676	17.211	1.35291	15.8581	0.31516	1
PF3D7_0912200	2.95271	17.2386	2.10616	15.1325	0.232083	1
PF3D7_0912400	0.715743	2.34706	-1.93863	4.28569	0.996171	1
PF3D7_0912500	7.23344	11.2881	-6.26765	17.5557	0.976592	1
PF3D7_0912600	1.29155	6.81582	-1.62919	8.445	0.833185	1
PF3D7_0912700	0.754534	1.44713	-3.11595	4.56308	0.999999	1
PF3D7_0912800	0.652298	3.05145	-0.851006	3.90246	0.867252	1
PF3D7_0912900	1.86534	5.64198	-5.22759	10.8696	0.998052	1
PF3D7_0913000	2.91508	7.4076	-7.59196	14.9996	0.99899	1
PF3D7_0913100	1.04301	6.6496	-0.369722	7.01932	0.579692	1
PF3D7_0913200	8.47348	12.1076	-1.02215	13.1297	0.630306	1
PF3D7_0913400	0.790417	4.74485	-0.100791	4.84564	0.515111	1
PF3D7_0913500	2.79995	12.036	-2.5506	14.5866	0.80605	1
PF3D7_0913600	2.93309	14.5212	-0.542124	15.0633	0.545866	1
PF3D7_0913700	8.17784	16.1696	2.00412	14.1655	0.228886	1
PF3D7_0913800	0.567067	3.62848	0.0955457	3.53293	0.420505	1
PF3D7_0913900	3.19424	17.5187	1.57593	15.9428	0.292864	1
PF3D7_0914000	0.609779	3.19303	-0.504753	3.69778	0.741759	1
PF3D7_0914100	6.03364	15.4416	-4.88896	20.3306	0.893777	1
PF3D7_0914200	0.446225	2.14576	-0.869987	3.01574	0.938461	1
PF3D7_0914300	0.831092	4.55087	-0.640312	5.19118	0.71791	1
PF3D7_0914400	5.34874	17.3267	-3.01217	20.3388	0.762074	1
PF3D7_0914500	6.63042	18.7071	-0.640867	19.3479	0.540053	1
PF3D7_0914600	2.85996	9.11313	-5.68973	14.8029	0.98519	1
PF3D7_0914700	1.92105	6.9862	-4.13451	11.1207	0.981616	1
PF3D7_0914800	4.54792	14.6176	-4.83742	19.4551	0.902544	1
PF3D7_0914900	1.25223	7.9037	-0.358682	8.26238	0.560922	1
PF3D7_0915000	1.10726	6.43758	-1.02583	7.46341	0.743442	1
PF3D7_0915100	4.70975	16.4878	-3.18407	19.6718	0.785218	1
PF3D7_0915200	1.59591	7.69332	-2.02591	9.71923	0.854742	1
PF3D7_0915300	2.49764	11.7774	-1.71053	13.4879	0.724285	1
PF3D7_0915400	2.42236	13.4777	0.211776	13.2659	0.441945	1
PF3D7_0915700	2.72844	13.7201	-0.606852	14.327	0.558784	1
PF3D7_0915800	1.82089	8.58747	-2.0633	10.6508	0.834344	1
PF3D7_0916000	8.40061	12.4245	-0.963953	13.3885	0.618628	1
PF3D7_0916100	0.738094	3.64364	-0.798117	4.44176	0.813511	1
PF3D7_0916200	5.6717	15.153	-5.30378	20.4568	0.913218	1
PF3D7_0916300	1.20868	6.0082	-2.0427	8.0509	0.907747	1
PF3D7_0916400	6.95711	15.6277	-2.83774	18.4655	0.771588	1
PF3D7_0916500	1.05895	6.15715	-0.977499	7.13465	0.742659	1
PF3D7_0916700	3.02747	14.8951	-0.497016	15.3921	0.538364	1
PF3D7_0916900	0.978665	4.75905	-1.76077	6.51983	0.923239	1
PF3D7_0917000	2.83054	7.15722	-7.53983	14.6971	0.999164	1
PF3D7_0917100	1.49568	8.37153	-0.967297	9.33883	0.680684	1
PF3D7_0917300	1.32965	10.2208	1.59908	8.6217	0.173279	1
PF3D7_0917400	2.18821	13.5722	1.27035	12.3018	0.28579	1
PF3D7_0917500	0.598789	2.92357	-0.72831	3.65188	0.842438	1
PF3D7_0917600	0.373329	2.01416	-0.586043	2.6002	0.876313	1
PF3D7_0917700	0.659466	4.97413	1.03298	3.94115	0.100937	1
PF3D7_0917900	10.9951	11.7998	8.10632	3.69345	2.1359e-13	4.55724e-11
PF3D7_0918000	5.89954	15.13	-5.28249	20.4125	0.912752	1
PF3D7_0918100	6.223	7.46156	-12.6783	20.1398	0.999986	1
PF3D7_0918200	6.57836	14.7522	-4.72365	19.4759	0.896038	1
PF3D7_0918400	0.759625	4.37861	-0.223122	4.60174	0.571213	1
PF3D7_0918600	0.615786	4.09634	0.372251	3.72409	0.291079	1
PF3D7_0918700	1.55766	7.18336	-2.39239	9.57575	0.903784	1
PF3D7_0918800	0.564449	3.14452	-0.378789	3.5233	0.688206	1
PF3D7_0918900	0.438227	2.86367	-0.112154	2.97582	0.549312	1
PF3D7_0919000	3.19349	6.75777	-9.18265	15.9404	0.999886	1
PF3D7_0919100	4.35374	14.9933	-4.16425	19.1576	0.866364	1
PF3D7_0919200	2.19564	12.48	0.146247	12.3338	0.449977	1
PF3D7_0919300	0.733429	4.49427	0.085949	4.40833	0.43507	1
PF3D7_0919400	2.14224	8.89555	-3.20726	12.1028	0.918642	1
PF3D7_0919600	3.47961	12.242	-4.54474	16.7867	0.923834	1
PF3D7_0919700	0.332405	1.23579	-1.1055	2.34129	0.997585	1
PF3D7_0919800	6.90283	17.3066	-1.32238	18.629	0.616598	1
PF3D7_0919900	10.039	8.92426	1.51549	7.40878	0.152448	1
PF3D7_0920000	5.3529	20.3475	0.00594435	20.3415	0.472818	1
PF3D7_0920200	3.42844	11.0621	-5.57323	16.6353	0.967221	1
PF3D7_0920300	0.999863	5.58778	-1.10597	6.69375	0.790709	1
PF3D7_0920400	1.20194	6.66123	-1.35486	8.01608	0.796818	1
PF3D7_0920500	0.979513	3.89733	-2.62965	6.52698	0.989422	1
PF3D7_0920600	2.09112	9.32741	-2.55155	11.879	0.863072	1
PF3D7_0920700	0.593429	2.64642	-0.984135	3.63056	0.924131	1
PF3D7_0920800	0.589614	3.91855	0.302751	3.6158	0.317827	1
PF3D7_0920900	0.598079	1.68592	-1.9631	3.64902	0.999598	1
PF3D7_0921000	0.837157	4.01741	-1.22718	5.24459	0.886475	1
PF3D7_0921100	0.474894	1.44165	-1.72187	3.16352	0.99967	1
PF3D7_0921200	2.00997	12.4805	0.96128	11.5192	0.3183	1
PF3D7_0921600	1.13778	4.92088	-2.73379	7.65467	0.976639	1
PF3D7_0921700	3.79213	10.9027	-6.82336	17.7261	0.985337	1
PF3D7_0921800	0.384726	1.80799	-0.862834	2.67082	0.961059	1
PF3D7_0921900	0.809038	3.63516	-1.36571	5.00087	0.925905	1
PF3D7_0922000	0.413505	2.61651	-0.228565	2.84507	0.63525	1
PF3D7_0922100	6.52403	17.4888	-2.11894	19.6077	0.689268	1
PF3D7_0922200	3.88565	5.63744	-12.3635	18.0009	0.999999	1
PF3D7_0922300	1.04449	5.09644	-1.93375	7.03019	0.927602	1
PF3D7_0922400	0.776332	3.59293	-1.13905	4.73197	0.894041	1
PF3D7_0922500	2.56304	13.7284	0.00375003	13.7247	0.472855	1
PF3D7_0922600	4.5678	21.2782	1.79613	19.4821	0.303712	1
PF3D7_0922700	1.64964	5.12271	-4.79625	9.91896	0.998174	1
PF3D7_0922800	5.84884	10.9747	-9.45766	20.4324	0.99699	1
PF3D7_0922900	1.61686	6.14715	-3.65011	9.79726	0.981856	1
PF3D7_0923000	2.32869	11.4573	-1.43482	12.8921	0.695395	1
PF3D7_0923200	0.133043	0.902721	-0.0748391	0.97756	0.627731	1
PF3D7_0923300	0.1498	0.939257	-0.161429	1.10069	0.759594	1
PF3D7_0923400	1.07685	5.28868	-1.97151	7.26019	0.924554	1
PF3D7_0923600	4.67036	14.7254	-4.89443	19.6198	0.903395	1
PF3D7_0923700	0.911689	2.96764	-2.95511	5.92274	0.998774	1
PF3D7_0923800	3.14901	12.2315	-3.56666	15.7982	0.876773	1
PF3D7_0923900	3.38598	14.0163	-2.49488	16.5112	0.767217	1
PF3D7_0924000	10.9954	9.60984	5.91717	3.69267	4.63183e-09	7.24726e-07
PF3D7_0924100	2.11399	8.57724	-3.40218	11.9794	0.934972	1
PF3D7_0924200	1.24045	7.2379	-0.969534	8.20743	0.708237	1
PF3D7_0924300	4.73382	17.4934	-2.20982	19.7033	0.697023	1
PF3D7_0924400	4.54741	16.7814	-2.67301	19.4544	0.743356	1
PF3D7_0924500	8.49498	13.3277	0.275331	13.0523	0.431973	1
PF3D7_0924600	3.76829	18.284	0.629029	17.655	0.404155	1
PF3D7_0924700	0.994981	6.13181	-0.522852	6.65466	0.631738	1
PF3D7_0924800	0.578251	3.00674	-0.566863	3.5736	0.779877	1
PF3D7_0924900	0.989479	4.85678	-1.75309	6.60987	0.918848	1
PF3D7_0925000	0.972266	3.41495	-3.05044	6.46539	0.997564	1
[truncated: 2,741 more rows]
