# Supplementary material for: Latent transcriptional variations of individual Plasmodium falciparum uncovered by single-cell RNA-seq and fluorescence imaging
Source: PLoS Genet. 2019 Dec 19;15(12):e1008506. doi: 10.1371/journal.pgen.1008506 (PMC6952112; doi:10.1371/journal.pgen.1008506)
Supplement: S4 Table — (XLSX) [file pgen.1008506.s012.xlsx]

## Sheet: Sheet1
Supplementary Table 1: Primers used for bulk-cell qPCR validation of novel gametocyte genes.
Gene ID	Gene Description	Forward Primer	Reverse Primer
PF3D7_0717700	serine--tRNA ligase, putative	TGGAACAATGGTAGCTGCAC	ATGTATGGGCGCAATTTTTC
PF3D7_0406200	Pfs16, sexual stage-specific protein precursor	AAACGAAGAACGCAGATGATGATA	CTCCTTCGTCTCCTTCATCTGTA
PF3D7_1121800	peptidase, M16 family	GCAGATTGGTCCATAATGTTACAC	TCAATATATCGACCCTTTTGGTTT
PF3D7_0205100	conserved Plasmodium protein, unknown function	TGAATATGAATGCTACGTCAGATG	TTGGTTCTCTTCTACTTTCCTCGT
PF3D7_1474200	conserved Plasmodium membrane protein, unknown function	GCAACTCGAAAGGAATAAAGAAGA	TGAGTTTGATAATCTTGTTGGATCA
PF3D7_1139500	AAA family ATPase, putative, unspecified product	GGGCTCCCTAATGAAGAATGTAT	GGCTCGTTCATAATTTGGTATTTT
PF3D7_0421700	conserved Plasmodium protein, unknown function	TGCCGTGTAATTTTTCTTTACTCTC	TTAAACTTGTCCCTTCTTTGCTTC
PF3D7_0417900	conserved Plasmodium protein, unknown function	AAAAAGGGAAATCGTCAAATTGTA	TTCCCTCCTCATCATCTATTTTGT
PF3D7_1245600	kinesin, putative	AAAGCTTCTTCAAGATCCCATTTA	TCCTGCTAAATCGACAAGACATAG
PF3D7_1453600	RAP protein, putative	TGGTCCATCACATCACTTCTTAGT	GAGTAGCCAATGTTTGAAAATGGT
