# Supplementary material for: Latent transcriptional variations of individual Plasmodium falciparum uncovered by single-cell RNA-seq and fluorescence imaging
Source: PLoS Genet. 2019 Dec 19;15(12):e1008506. doi: 10.1371/journal.pgen.1008506 (PMC6952112; doi:10.1371/journal.pgen.1008506)
Supplement: S5 Table — Annotations for significantly differentially expressed male and female genes were obtained from Lasonder et al. [28]. (XLSX) [file pgen.1008506.s013.xlsx]

## Sheet: Sheet1
Gene_ID	Gene_Description	AUROC	Differentially Expressed Transcript Male/Female Lasonder et al. (2016)	Differentially Expressed Protein Male/Female Lasonder et al. (2016)
PF3D7_0517800	apicortin, putative	1	Female	No
PF3D7_0816500	small heat shock protein HSP20, putative (HSP20)	1	Female	No
PF3D7_1020300	cytoplasmic dynein intermediate chain, putative	1	Female	No
PF3D7_0421900	conserved Plasmodium protein, unknown function	1	Female	No
PF3D7_0213800	conserved Plasmodium protein, unknown function	1	Female	No
PF3D7_1012500	phosphoglucomutase, putative	1	Female	Female
PF3D7_1412500	actin II (ACT2)	1	Female	Male
PF3D7_1466000	conserved Plasmodium protein, unknown function	1	Female	No
PF3D7_1247800	dipeptidyl aminopeptidase 2 (DPAP2)	1	Female	Female
PF3D7_0630200	secreted ookinete protein, putative (PSOP6)	1	Female	No
PF3D7_1221100	conserved Plasmodium protein, unknown function	1	Female	No
PF3D7_1141100	conserved Plasmodium protein, unknown function	1	Female	No
PF3D7_0528900	conserved Plasmodium protein, unknown function	1	Female	No
PF3D7_0825700	conserved Plasmodium protein, unknown function	1	Female	No
PF3D7_0722800	conserved Plasmodium protein, unknown function	1	Female	No
PF3D7_1141900	inner membrane complex protein 1b, putative (IMC1b)	1	Female	No
PF3D7_1429300	CPW-WPC family protein	1	Female	No
PF3D7_1031000	25 kDa ookinete surface antigen precursor (Pfs25)	1	Female	No
PF3D7_1103500	CPW-WPC family protein	1	Female	No
PF3D7_1230100	thioredoxin-like associated protein 1, putative (TLAP1)	1	Female	No
PF3D7_1438800	conserved Plasmodium protein, unknown function	1	Male	Male
PF3D7_1220000	conserved Plasmodium protein, unknown function	0.995652	Female	Female
PF3D7_0904200	conserved Plasmodium protein, unknown function	0.995652	Female	No
PF3D7_1121800	petidase, M16 family	0.995652	Female	Male
PF3D7_1239400	conserved Plasmodium protein, unknown function	0.995652	Female	No
PF3D7_0715400	secreted ookinete protein, putative (PSOP20)	0.995652	Female	No
PF3D7_0525300	conserved Plasmodium protein, unknown function	0.995652	Female	No
PF3D7_0825300	conserved protein, unknown function	0.995652	Female	No
PF3D7_1006000	conserved Plasmodium protein, unknown function	0.995652	Female	No
PF3D7_0205100	conserved Plasmodium protein, unknown function	0.995652	Male	Male
PF3D7_0524800	ubiquitin fusion degradation protein UFD1, putative	0.991304	No	No
PF3D7_1218800	secreted ookinete protein, putative (PSOP17)	0.991304	Female	Female
PF3D7_0825800	conserved Plasmodium protein, unknown function	0.991304	Female	No
PF3D7_1465600	conserved Plasmodium protein, unknown function	0.991304	Male	No
PF3D7_1461700	conserved Plasmodium protein, unknown function	0.991304	Female	No
PF3D7_1474200	conserved Plasmodium membrane protein, unknown function	0.991304	Male	No
PF3D7_1210200	zinc finger protein, putative	0.986957	Female	No
PF3D7_1466600	conserved Plasmodium protein, unknown function	0.986957	Male	Male
PF3D7_0522900	zinc finger protein, putative	0.986957	No	Female
PF3D7_1139500	AAA family ATPase, putative	0.986957	Female	Female
PF3D7_0418800	conserved Plasmodium protein, unknown function	0.986957	Female	No
PF3D7_1327300	conserved Plasmodium protein, unknown function	0.986957	No	No
PF3D7_0915800	glycolipid transfer protein, putative	0.986957	Female	No
PF3D7_1109100	conserved Plasmodium protein, unknown function	0.986957	Female	No
PF3D7_1248400	conserved Plasmodium protein, unknown function	0.986957	Female	No
PF3D7_0320200	CPW-WPC family protein	0.986957	Female	No
PF3D7_0214400	conserved Plasmodium protein, unknown function	0.986957	Female	No
PF3D7_1020200	conserved Plasmodium protein, unknown function	0.986957	Female	No
PF3D7_1410000	tetratricopeptide repeat family protein, putative	0.982609	Female	No
PF3D7_0813800	GDP-mannose 4,6-dehydratase (GMD)	0.982609	Female	No
PF3D7_0209000	6-cysteine protein (P230)	0.982609	Male	Female
PF3D7_0936400	ring-exported protein 4 (REX4)	0.982609	No	No
PF3D7_0421700	conserved Plasmodium protein, unknown function	0.982609	Male	Male
PF3D7_1316000	protein kinase, putative	0.982609	Female	No
PF3D7_1361300	conserved Plasmodium protein, unknown function	0.982609	Female	No
PF3D7_0203800	conserved Plasmodium protein, unknown function	0.982609	Female	No
PF3D7_0913800	conserved Plasmodium protein, unknown function	0.978261	Female	No
PF3D7_0805300	conserved Plasmodium protein, unknown function	0.978261	Female	No
PF3D7_1328600	conserved Plasmodium protein, unknown function	0.978261	Female	No
PF3D7_1409800	RNA binding protein Bruno, putative (HoBo)	0.978261	No	Female
PF3D7_0406900	conserved Plasmodium protein, unknown function	0.978261	Female	No
PF3D7_0417900	conserved Plasmodium protein, unknown function	0.978261	Male	Male
PF3D7_0419000	conserved Plasmodium protein, unknown function	0.978261	Male	Male
PF3D7_1131700	conserved Plasmodium protein, unknown function	0.978261	Female	No
PF3D7_1311100	conserved Plasmodium protein, unknown function	0.978261	Male	Male
PF3D7_1322900	conserved Plasmodium protein, unknown function	0.978261	Female	No
PF3D7_1143100	transcription factor with AP2 domain(s) (AP2-O)	0.978261	Female	No
PF3D7_0920300	conserved Plasmodium protein, unknown function	0.978261	Female	No
PF3D7_0417000	conserved Plasmodium protein, unknown function	0.973913	Female	Female
PF3D7_1445400	protein serine/threonine kinase-1 (CLK1)	0.973913	No	No
PF3D7_0304100	inner membrane complex protein 1e, putative (IMC1e)	0.973913	Female	No
PF3D7_0828800	GPI-anchored micronemal antigen (GAMA)	0.973913	Female	Female
PF3D7_1131500	conserved Plasmodium protein, unknown function	0.973913	Female	No
PF3D7_1250400	conserved Plasmodium protein, unknown function	0.973913	Female	No
PF3D7_1471600	conserved Plasmodium protein, unknown function	0.973913	Female	No
PF3D7_1006300	conserved Plasmodium protein, unknown function	0.973913	Female	No
PF3D7_1126800	RNA-binding protein, putative	0.973913	Male	No
PF3D7_0114000	exported protein family 1 (EPF1)	0.973913	Male	Female
PF3D7_0925100	conserved Plasmodium protein, unknown function	0.973913	Female	No
PF3D7_1245600	kinesin, putative	0.969565	Male	Male
PF3D7_0315200	circumsporozoite- and TRAP-related protein (CTRP)	0.965217	No	No
PF3D7_1413200	conserved Plasmodium protein, unknown function	0.965217	Male	Male
PF3D7_1453600	RAP protein, putative	0.965217	No	No
PF3D7_0318000	conserved Plasmodium protein, unknown function	0.96087	Female	No
PF3D7_0924900	alpha-tubulin N-acetyltransferase, putative	0.96087	Female	No
PF3D7_1466100	protein phosphatase containing kelch-like domains (PPKL)	0.96087	Female	No
PF3D7_1471800	conserved Plasmodium protein, unknown function	0.96087	Female	No
PF3D7_1203300	conserved Plasmodium protein, unknown function	0.96087	Male	No
PF3D7_1207700	blood stage antigen 41-3 precursor	0.96087	Female	No
PF3D7_1038400	gametocyte-specific protein (Pf11-1)	0.96087	Male	Female
PF3D7_1440500	allantoicase, putative	0.956522	Male	No
PF3D7_0630900	ATP-dependent RNA helicase HAS1 (HAS1)	0.956522	No	No
PF3D7_0628900	RAP protein, putative	0.956522	No	No
PF3D7_1214800	conserved Plasmodium protein, unknown function	0.956522	Female	No
PF3D7_0108400	mitochondrial carrier protein, putative	0.956522	Female	No
PF3D7_0323800	conserved Plasmodium protein, unknown function	0.956522	No	Female
PF3D7_0805100	conserved Plasmodium protein, unknown function	0.956522	Female	No
PF3D7_1309900	conserved Plasmodium protein, unknown function	0.952174	Female	No
PF3D7_0810600	RNA helicase, putative	0.952174	No	Female
PF3D7_1023300	conserved Plasmodium protein, unknown function	0.952174	Female	No
PF3D7_0922300	conserved Plasmodium protein, unknown function	0.952174	Female	No
PF3D7_1017400	haloacid dehalogenase-like hydrolase, putative,phosphomannomutase, putative (PMM)	0.952174	Female	No
PF3D7_1215400	conserved Plasmodium protein, unknown function	0.952174	Male	No
PF3D7_0616500	TRAP-like protein (TLP)	0.952174	Female	No
PF3D7_1026100	conserved Plasmodium protein, unknown function	0.952174	Female	No
PF3D7_1206600	DNA-directed RNA polymerase III subunit, putative	0.952174	No	No
PF3D7_0504500	conserved Plasmodium protein, unknown function	0.952174	Female	No
PF3D7_0911500	conserved Plasmodium protein, unknown function	0.952174	Female	No
PF3D7_1114200	GTPase-activating protein, putative	0.947826	Male	Female
PF3D7_1222800	conserved Plasmodium protein, unknown function	0.947826	Female	No
PF3D7_0710500	conserved Plasmodium protein, unknown function	0.947826	Female	No
PF3D7_1369300	conserved Plasmodium protein, unknown function	0.947826	Female	No
PF3D7_0831300	Plasmodium exported protein, unknown function (GEXP13)	0.947826	No	Female
PF3D7_1118800	conserved Plasmodium protein, unknown function	0.947826	No	Male
PF3D7_1448600	SNARE protein, putative (VTI1)	0.947826	Female	Female
PF3D7_0603600	conserved Plasmodium protein, unknown function	0.943478	Male	No
PF3D7_0514500	conserved Plasmodium membrane protein, unknown function	0.943478	Female	No
PF3D7_1410100	alpha/beta hydrolase, putative	0.943478	No	No
PF3D7_0311400	protein kinase, putative	0.943478	No	No
PF3D7_0531400	conserved Plasmodium protein, unknown function	0.943478	Male	No
PF3D7_1453100	dynactin subunit 4, putative	0.943478	Female	No
PF3D7_0928800	serine/threonine protein kinase, putative	0.93913	No	No
PF3D7_1461200	U3 small nucleolar ribonucleoprotein protein IMP3, putative (IMP3)	0.93913	Female	No
PF3D7_1322700	conserved Plasmodium protein, unknown function	0.93913	Female	No
PF3D7_1034300	thioredoxin-like associated protein 2, putative (TLAP2)	0.93913	Female	No
PF3D7_0925000	conserved Plasmodium protein, unknown function	0.93913	Male	Male
PF3D7_1469900	conserved Plasmodium protein, unknown function	0.93913	Male	No
PF3D7_0724200	type 2A phosphatase-associated protein 42, putative (TAP42)	0.93913	No	No
PF3D7_1126500	conserved Plasmodium protein, unknown function	0.93913	Female	No
PF3D7_0928100	conserved Plasmodium protein, unknown function	0.934783	Male	Male
PF3D7_1333400	conserved protein, unknown function	0.934783	Female	No
PF3D7_0211400	beta-ketoacyl-ACP synthase III (KASIII)	0.934783	Female	No
PF3D7_0409300	conserved Plasmodium protein, unknown function	0.934783	No	No
PF3D7_1340500	conserved Plasmodium protein, unknown function	0.934783	Female	No
PF3D7_0729900	dynein heavy chain, putative	0.934783	No	Female
PF3D7_1008800	nucleolar protein 5, putative (NOP5)	0.934783	Female	Female
PF3D7_0523700	conserved Plasmodium membrane protein, unknown function	0.934783	No	No
PF3D7_1016000	conserved Plasmodium protein, unknown function	0.934783	Female	No
PF3D7_1345100	thioredoxin 2 (TRX2)	0.934783	Male	No
PF3D7_0106700	small ribosomal subunit assembling AARP2 protein (AARP2)	0.930435	Female	No
PF3D7_1429200	transcription factor with AP2 domain(s), putative (ApiAP2)	0.930435	Male	No
PF3D7_1147200	tubulin--tyrosine ligase, putative	0.930435	Female	No
PF3D7_0107600	serine/threonine protein kinase, putative	0.930435	No	No
PF3D7_0406600	conserved Plasmodium protein, unknown function	0.926087	Male	No
PF3D7_1005200	conserved Plasmodium protein, unknown function	0.926087	Female	No
PF3D7_1109400	U3/U14 snoRNA-associated small subunit rRNA processing protein, putative	0.926087	No	No
PF3D7_1111600	endonuclease/exonuclease/phosphatase family protein, putative	0.926087	Female	No
PF3D7_0801600	conserved Plasmodium protein, unknown function	0.921739	Female	No
PF3D7_1005100	conserved protein, unknown function	0.921739	Female	No
PF3D7_1350800	conserved Plasmodium protein, unknown function	0.921739	Female	No
PF3D7_0108800	conserved Plasmodium protein, unknown function	0.921739	No	Male
PF3D7_1110800	conserved Plasmodium protein, unknown function	0.921739	Male	Male
PF3D7_0516000	RAP protein, putative	0.917391	No	No
PF3D7_1238400	conserved Plasmodium protein, unknown function	0.917391	Male	Female
PF3D7_1038300	conserved Plasmodium protein, unknown function	0.913043	Male	Male
PF3D7_1202100	conserved protein, unknown function	0.913043	Female	Female
PF3D7_1449000	gamete egress and sporozoite traversal protein, putative (GEST)	0.913043	No	No
PF3D7_0313600	conserved Plasmodium protein, unknown function	0.913043	Male	Male
PF3D7_0623500	superoxide dismutase [Fe] (SOD2)	0.908696	Female	No
PF3D7_0606400	conserved Plasmodium protein, unknown function	0.908696	Female	No
PF3D7_0929900	conserved Plasmodium protein, unknown function	0.908696	Female	No
PF3D7_0827100	translation initiation factor IF-2, putative	0.908696	No	Male
PF3D7_0521200	conserved Plasmodium protein, unknown function	0.904348	No	No
PF3D7_0421300	erythrocyte membrane protein 1, PfEMP1 (VAR)	0.9	Female	No
PF3D7_0502300	conserved Plasmodium protein, unknown function	0.9	Female	No
PF3D7_0518800	secreted ookinete protein, putative (PSOP13)	0.9	Female	No
PF3D7_0721700	secreted ookinete protein, putative (PSOP1)	0.9	Female	Female
PF3D7_1010500	ankyrin-repeat protein, putative	0.9	Male	Male
PF3D7_1346700	6-cysteine protein (P48/45)	0.9	Male	No
PF3D7_1372100	Plasmodium exported protein (PHISTb), unknown function (GEXP04)	0.9	Male	No
PF3D7_1416700	conserved Plasmodium protein, unknown function	0.9	Female	No
PF3D7_1471000	RNA 3'-terminal phosphate cyclase-like protein, putative	0.9	No	No
PF3D7_1474900	trailer hitch homolog, putative (CITH)	0.9	Female	Female
PF3D7_0303900	phosphatidylethanolamine-binding protein, putative	0.897826	Female	No
PF3D7_0509700	conserved Plasmodium protein, unknown function	0.897826	Female	No
PF3D7_0510700	conserved Plasmodium protein, unknown function	0.897826	Female	No
PF3D7_0615100	enoyl-acyl carrier reductase (ENR)	0.897826	Female	No
PF3D7_1020400	S-adenosyl-L-methionine-dependent methyltransferase, putative	0.897826	Female	No
PF3D7_1032200	conserved Plasmodium protein, unknown function	0.897826	Female	No
PF3D7_1363800	nuclear fusion protein, putative (GEX1)	0.897826	No	Female
PF3D7_0726600	conserved Plasmodium protein, unknown function	0.895652	No	No
PF3D7_0924800	telomeric repeat binding factor 1, putative (TRF1)	0.895652	Female	No
PF3D7_1214500	conserved Plasmodium protein, unknown function	0.895652	Female	No
PF3D7_1301900	Plasmodium exported protein, unknown function	0.895652	Male	No
PF3D7_1341700	conserved Plasmodium protein, unknown function	0.895652	No	No
PF3D7_1310700	RNA-binding protein, putative	0.895652	Female	No
PF3D7_0630000	CPW-WPC family protein	0.893478	Female	No
PF3D7_0909100	conserved Plasmodium membrane protein, unknown function	0.893478	Female	No
PF3D7_1369100	conserved Plasmodium protein, unknown function	0.893478	Female	No
PF3D7_1456400	conserved Plasmodium protein, unknown function	0.893478	Male	Male
PF3D7_0805800	conserved Plasmodium protein, unknown function	0.893478	Female	No
PF3D7_1206500	Tat binding protein 1(TBP-1)-interacting protein, putative	0.893478	Female	No
PF3D7_1316300	conserved Plasmodium protein, unknown function	0.893478	Female	No
PF3D7_0825900	conserved Plasmodium protein, unknown function	0.891304	Female	Female
PF3D7_1466500	conserved Plasmodium protein, unknown function	0.88913	Female	No
PF3D7_1144100	mitochondrial large subunit ribosomal protein, putative	0.88913	Male	No
PF3D7_0410400	exosome complex component RRP4, putative (RRP4)	0.886957	Male	No
PF3D7_0422700	eukaryotic initiation factor, putative	0.886957	Male	No
PF3D7_1332800	translation initiation factor 6, putative	0.886957	No	Female
PF3D7_1348800	E1-E2 ATPase, putative	0.886957	Male	Male
PF3D7_1422900	14-3-3 protein, putative	0.886957	Female	No
PF3D7_1302400	conserved Plasmodium membrane protein, unknown function	0.886957	Female	No
PF3D7_0518700	mRNA-binding protein PUF1 (PUF1)	0.886957	Male	No
PF3D7_1475500	LCCL domain-containing protein (CCp1)	0.886957	Female	Female
PF3D7_0921800	nucleolar preribosomal assembly protein, putative	0.884783	Female	No
PF3D7_1462500	conserved Plasmodium protein, unknown function	0.884783	Male	Male
PF3D7_0604800	RAP protein, putative	0.884783	No	No
PF3D7_1143600	conserved Plasmodium protein, unknown function	0.884783	Male	Male
PF3D7_1102300	Plasmodium exported protein, unknown function	0.882609	Male	No
PF3D7_0612400	conserved Plasmodium protein, unknown function	0.880435	No	No
PF3D7_0931700	conserved Plasmodium protein, unknown function	0.880435	Male	No
PF3D7_1037200	conserved Plasmodium protein, unknown function	0.880435	Female	No
PF3D7_1146300	conserved Plasmodium protein, unknown function	0.880435	Female	No
PF3D7_0621400	Pf77 protein (ALV7)	0.880435	Female	No
PF3D7_0728300	conserved Plasmodium protein, unknown function	0.878261	Female	No
PF3D7_1146100	conserved Plasmodium protein, unknown function	0.878261	Female	No
PF3D7_1367300	conserved Plasmodium protein, unknown function	0.878261	No	No
PF3D7_0422300	alpha tubulin 2	0.878261	Male	No
PF3D7_1015300	methionine aminopeptidase 1b, putative (METAP1b)	0.878261	No	No
PF3D7_1224200	conserved Plasmodium protein, unknown function	0.878261	Female	No
PF3D7_1207300	conserved Plasmodium protein, unknown function	0.876087	Female	No
PF3D7_1207400	conserved Plasmodium protein, unknown function	0.876087	Female	No
PF3D7_1207900	conserved Plasmodium protein, unknown function	0.876087	Female	No
PF3D7_1241400	RNA-binding protein, putative	0.876087	Female	No
PF3D7_0531300	conserved Plasmodium protein, unknown function	0.873913	No	No
PF3D7_1128600	CCR4-NOT transcription complex subunit 2, putative (NOT2)	0.873913	Female	No
PF3D7_1454300	serine/threonine protein kinase, putative (KIN)	0.873913	No	No
PF3D7_0408600	sporozoite invasion-associated protein 1 (SIAP1)	0.873913	Male	No
PF3D7_0829600	early transcribed membrane protein 8 (ETRAMP8)	0.873913	Female	No
PF3D7_0913400	conserved Plasmodium protein, unknown function	0.873913	Female	No
PF3D7_1146200	conserved Plasmodium protein, unknown function	0.873913	Male	No
PF3D7_1213500	integral membrane protein GPR180, putative	0.873913	Female	No
PF3D7_1241300	conserved Plasmodium protein, unknown function	0.873913	No	No
PF3D7_1325600	mitochondrial fission 1 protein, putative (FIS1)	0.873913	No	No
PF3D7_1403200	conserved Plasmodium protein, unknown function	0.873913	Female	No
PF3D7_1455000	protein phosphatase, putative	0.873913	No	No
PF3D7_1434600	methionine aminopeptidase 2 (METAP2)	0.873913	No	No
PF3D7_1222900	conserved Plasmodium protein, unknown function	0.871739	Female	No
PF3D7_1327100	conserved Plasmodium protein, unknown function	0.871739	Female	No
PF3D7_1204700	conserved Plasmodium protein, unknown function	0.869565	Female	No
PF3D7_0921000	ubiquitin-conjugating enzyme, putative	0.869565	Female	No
PF3D7_0318400	conserved Plasmodium protein, unknown function	0.867391	Male	Male
PF3D7_0623200	ferredoxin--NADP reductase (FNR)	0.867391	Female	No
PF3D7_1003900	conserved Plasmodium protein, unknown function	0.867391	Male	No
PF3D7_1235100	conserved Plasmodium protein, unknown function	0.867391	Female	No
PF3D7_0310100	calcium-dependent protein kinase 3 (CDPK3)	0.867391	Female	No
PF3D7_1119100	tRNA m(1)G methyltransferase, putative	0.867391	Female	No
PF3D7_0529700	conserved Plasmodium protein, unknown function	0.865217	No	No
PF3D7_0730200	AP-4 complex subunit beta, putative	0.865217	No	No
PF3D7_1319900	conserved Plasmodium protein, unknown function	0.865217	No	Female
PF3D7_0506200	TATA-box-binding protein (TBP)	0.863043	Female	No
PF3D7_1305700	conserved Plasmodium protein, unknown function	0.863043	Female	No
PF3D7_0903000	conserved protein, unknown function	0.863043	No	No
PF3D7_0609600	probable protein, unknown function	0.86087	Female	No
PF3D7_0715100	conserved Plasmodium protein, unknown function	0.86087	Male	No
PF3D7_1023700	conserved Plasmodium protein, unknown function	0.86087	Male	Male
PF3D7_0418900	conserved Plasmodium protein, unknown function	0.858696	Male	No
PF3D7_1006700	conserved Plasmodium protein, unknown function	0.858696	Female	Male
PF3D7_0215200	conserved Plasmodium protein, unknown function	0.858696	Female	No
PF3D7_0815900	lipoamide dehydrogenase (aLipDH)	0.858696	Female	No
PF3D7_1030900	28 kDa ookinete surface protein (Pfs28)	0.858696	Female	No
PF3D7_1437100	conserved Plasmodium protein, unknown function	0.856522	Female	No
PF3D7_1026600	conserved Plasmodium protein, unknown function	0.856522	Female	No
PF3D7_1038500	Plasmodium exported protein, unknown function	0.854348	No	No
PF3D7_1236500	conserved Plasmodium protein, unknown function	0.854348	Female	No
PF3D7_1476200	Plasmodium exported protein (PHISTb), unknown function	0.854348	No	No
PF3D7_1016700	Plasmodium exported protein (PHISTc), unknown function	0.852174	No	No
PF3D7_0608200	conserved Plasmodium protein, unknown function	0.85	No	No
PF3D7_0728700	alpha/beta hydrolase, putative	0.847826	Female	No
PF3D7_1366100	conserved Plasmodium protein, unknown function	0.843478	No	No
PF3D7_0903500	conserved Plasmodium protein, unknown function	0.841304	Male	No
PF3D7_1003700	conserved Plasmodium protein, unknown function	0.841304	No	Female
PF3D7_0203700	nucleolar preribosomal assembly protein, putative	0.83913	Female	No
PF3D7_1225900	conserved Plasmodium protein, unknown function	0.83913	No	No
PF3D7_1470300	conserved Plasmodium protein, unknown function	0.83913	Male	No
PF3D7_0112800	Plasmodium exported protein (hyp11), unknown function	0.8	No	No
PF3D7_0115500	erythrocyte membrane protein 1 (PfEMP1), pseudogene	0.8	No	No
PF3D7_0411700	conserved Plasmodium protein, unknown function	0.8	Female	No
PF3D7_0814100	conserved Plasmodium protein, unknown function	0.8	Male	No
PF3D7_0611200	transcription factor with AP2 domain(s), putative (ApiAP2)	0.795652	Female	No
PF3D7_0711700	erythrocyte membrane protein 1, PfEMP1 (VAR)	0.795652	Female	No
PF3D7_0936600	Plasmodium exported protein (PHISTc), unknown function (GEXP05)	0.795652	Female	Female
PF3D7_1238200	conserved Plasmodium protein, unknown function	0.795652	Female	No
PF3D7_0313500	GTP-binding protein EngA, putative	0.791304	No	No
PF3D7_1026500	conserved Plasmodium protein, unknown function	0.791304	No	No
PF3D7_1137700	conserved Plasmodium protein, unknown function	0.791304	Male	Male
PF3D7_1147100	conserved Plasmodium protein, unknown function	0.791304	Male	No
PF3D7_0314700	zinc finger protein, putative	0.791304	Male	Female
PF3D7_1134700	DNA-directed RNA polymerase I subunit RPA2, putative (RPA2)	0.791304	No	No
PF3D7_1473500	conserved Plasmodium protein, unknown function	0.791304	Male	Female
PF3D7_0723700	metallo-hydrolase/oxidoreductase, putative	0.786957	Female	No
PF3D7_1471700	conserved Plasmodium protein, unknown function	0.786957	Female	No
PF3D7_0104700	transporter, putative	0.786957	Female	No
PF3D7_0109000	photosensitized INA-labeled protein 1, PhIL1, putative	0.786957	No	No
PF3D7_1103700	casein kinase II beta chain (CK2beta1)	0.786957	Female	Female
PF3D7_1327900	conserved Plasmodium protein, unknown function	0.786957	Male	Male
PF3D7_1430500	conserved Plasmodium protein, unknown function	0.786957	No	Male
PF3D7_1477500	Plasmodium exported protein (PHISTb), unknown function	0.786957	Male	No
PF3D7_0622300	vacuolar transporter chaperone, putative	0.782609	Male	No
PF3D7_0906800	probable protein, unknown function	0.782609	No	No
PF3D7_0104600	conserved Plasmodium protein, unknown function	0.782609	No	No
PF3D7_1231300	conserved Plasmodium protein, unknown function	0.782609	Male	No
PF3D7_0410500	conserved Plasmodium protein, unknown function	0.778261	Female	No
PF3D7_0620300	conserved Plasmodium protein, unknown function	0.778261	No	No
PF3D7_0724300	3-demethylubiquinone-9 3-methyltransferase, putative	0.778261	No	No
PF3D7_1005300	conserved Plasmodium protein, unknown function	0.778261	No	No
PF3D7_1215300	10 kDa chaperonin (CPN10)	0.778261	Female	No
PF3D7_1243200	conserved Plasmodium protein, unknown function	0.778261	No	No
PF3D7_1331500	conserved Plasmodium protein, unknown function	0.778261	Female	No
PF3D7_0501300	skeleton-binding protein 1 (SBP1)	0.773913	No	No
PF3D7_1014200	male gamete fusion factor HAP2, putative (HAP2)	0.773913	Male	No
PF3D7_1214600	adrenodoxin-type ferredoxin, putative	0.773913	No	No
PF3D7_1402100	conserved Plasmodium protein, unknown function	0.773913	No	No
PF3D7_1425500	conserved Plasmodium protein, unknown function	0.773913	Male	Male
PF3D7_0302000	golgi organization and biogenesis factor, putative	0.769565	Male	No
PF3D7_0909200	GDP-fucose protein O-fucosyltransferase 2, putative (POFUT2)	0.769565	Female	No
PF3D7_0107200	carbon catabolite repressor protein 4, putative	0.765217	No	No
PF3D7_0217700	E2F-associated phosphoprotein, putative	0.765217	Female	No
PF3D7_0906890	conserved Plasmodium protein, unknown function	0.765217	No	No
PF3D7_1470600	RAP protein, putative	0.765217	No	No
PF3D7_0100300	erythrocyte membrane protein 1, PfEMP1 (VAR)	0.7	No	No
PF3D7_0301500	Plasmodium exported protein, unknown function	0.7	No	No
PF3D7_0306500	conserved Plasmodium protein, unknown function	0.7	Male	Female
PF3D7_0324400	rifin,PIR protein (RIF)	0.7	No	No
PF3D7_0400500	rifin,PIR protein (RIF)	0.7	No	No
PF3D7_0400600	erythrocyte membrane protein 1 (PfEMP1), exon 1, pseudogene	0.7	No	No
PF3D7_0412700	erythrocyte membrane protein 1, PfEMP1 (VAR)	0.7	Female	No
PF3D7_0530600	XAP-5 DNA binding protein, putative	0.7	Male	No
PF3D7_0718800	conserved Plasmodium protein, unknown function	0.7	Female	No
PF3D7_1009100	conserved Plasmodium membrane protein, unknown function	0.7	Female	No
PF3D7_1137800	conserved Plasmodium protein, unknown function	0.7	Female	No
PF3D7_1146500	leucine-rich repeat protein (LRR10)	0.7	Male	Male
PF3D7_1319800	probable protein, unknown function	0.7	Male	No
PF3D7_1329700	apicoplast calcium binding protein 1 (ACBP1)	0.7	Male	No
PF3D7_1414800	small nuclear ribonucleoprotein-associated protein B, putative (SNRPB)	0.7	No	No
PF3D7_1440800	major facilitator superfamily, putative	0.7	Female	No
PF3D7_1447600	conserved Plasmodium protein, unknown function	0.7	Female	No
PF3D7_1470200	conserved Plasmodium protein, unknown function	0.7	No	No
PF3D7_1476000	conserved Plasmodium protein, unknown function	0.7	No	No
PF3D7_1477400	probable protein, unknown function	0.7	Male	No
