# Supplementary material for: Latent transcriptional variations of individual Plasmodium falciparum uncovered by single-cell RNA-seq and fluorescence imaging
Source: PLoS Genet. 2019 Dec 19;15(12):e1008506. doi: 10.1371/journal.pgen.1008506 (PMC6952112; doi:10.1371/journal.pgen.1008506)
Supplement: S6 Table — (XLSX) [file pgen.1008506.s014.xlsx]

## Sheet: Chi_Walzer_20190916_Reid_marker
Shared markers	Walzer_c1	Walzer_c2	Walzer_c3
Reid_c1	13	24	0
Reid_c2	9	0	2
Reid_c3	0	0	85
For markers with p-value < 1

## Sheet: Chi_Walzer_20190916_Reid_marked
Column1	GeneName	GeneDescription	auroc	pvalue	reid_clusters	walzer_clusters
PF3D7_0106000	null	conserved Plasmodium protein, unknown function	0.846577	5.95349e-12	Reid_c3	Walzer_c3
PF3D7_0206700	ASL	adenylosuccinate lyase (ASL)	0.650149	0.00342106	Reid_c3	Walzer_c3
PF3D7_0207400	SERA7	serine repeat antigen 7 (SERA7)	0.640082	1	Reid_c2	Walzer_c1
PF3D7_0207600	SERA5	serine repeat antigen 5 (SERA5)	0.948194	0.000318678	Reid_c2	Walzer_c1
PF3D7_0207700	SERA4	serine repeat antigen 4 (SERA4)	0.888207	0.00401939	Reid_c2	Walzer_c1
PF3D7_0214900	RON6	rhoptry neck protein 6 (RON6)	0.979762	5.86341e-26	Reid_c3	Walzer_c3
PF3D7_0217500	CDPK1	calcium-dependent protein kinase 1 (CDPK1)	0.958482	3.32792e-21	Reid_c3	Walzer_c3
PF3D7_0302500	CLAG3.1	cytoadherence linked asexual protein 3.1 (CLAG3.1)	0.937054	3.40447e-19	Reid_c3	Walzer_c3
PF3D7_0304100	IMC1e	inner membrane complex protein 1e, putative (IMC1e)	0.620089	0.00151124	Reid_c3	Walzer_c3
PF3D7_0309600	PfP2	60S acidic ribosomal protein P2 (PfP2)	0.877867	3.79296e-15	Reid_c1	Walzer_c2
PF3D7_0310400	PIESP1	parasite-infected erythrocyte surface protein (PIESP1)	0.905305	1.63003e-17	Reid_c1	Walzer_c1
PF3D7_0318100	null	stomatin-like protein	0.605248	0.0368426	Reid_c1	Walzer_c2
PF3D7_0322900	null	40S ribosomal protein S3A, putative	0.822429	3.82355e-11	Reid_c1	Walzer_c2
PF3D7_0402000	null	Plasmodium exported protein (PHISTa), unknown function	0.703391	5.4133e-07	Reid_c1	Walzer_c2
PF3D7_0404700	DPAP3	dipeptidyl aminopeptidase 3 (DPAP3)	0.982589	3.02486e-25	Reid_c3	Walzer_c3
PF3D7_0405900	ASP	apical sushi protein (ASP)	0.974851	8.86849e-29	Reid_c3	Walzer_c3
PF3D7_0406000	null	conserved Plasmodium protein, unknown function	0.838542	2.52866e-12	Reid_c3	Walzer_c3
PF3D7_0413500	PGM2	phosphoglucomutase-2 (PGM2)	0.578391	1	Reid_c2	Walzer_c1
PF3D7_0416600	null	prohibitin-like protein, putative	0.595092	1	Reid_c2	Walzer_c1
PF3D7_0419700	Pf34	apical merozoite protein (Pf34)	0.977604	4.8242e-28	Reid_c3	Walzer_c3
PF3D7_0419800	null	60S ribosomal protein L7ae/L30e, putative	0.679762	0.000671407	Reid_c3	Walzer_c3
PF3D7_0423300	null	conserved Plasmodium protein, unknown function	0.911607	9.73664e-23	Reid_c3	Walzer_c3
PF3D7_0500800	MESA	mature parasite-infected erythrocyte surface antigen,erythrocyte membrane protein 2 (MESA)	0.723723	1.06573e-05	Reid_c1	Walzer_c2
PF3D7_0500900	FIKK5	serine/threonine protein kinase, FIKK family (FIKK5)	0.700595	7.01317e-09	Reid_c3	Walzer_c3
PF3D7_0501200	PIESP2	parasite-infected erythrocyte surface protein (PIESP2)	0.566343	0.437355	Reid_c1	Walzer_c2
PF3D7_0501500	RAP3	rhoptry-associated protein 3 (RAP3)	0.985863	1.89749e-29	Reid_c3	Walzer_c3
PF3D7_0501600	RAP2	rhoptry-associated protein 2 (RAP2)	0.976786	1.44477e-28	Reid_c3	Walzer_c3
PF3D7_0501800	CAF1	chromosome assembly factor 1 (CAF1)	0.69917	0.000408462	Reid_c1	Walzer_c1
PF3D7_0513300	PNP	purine nucleoside phosphorylase (PNP)	0.519417	1	Reid_c1	Walzer_c2
PF3D7_0515400	null	conserved Plasmodium protein, unknown function	0.813839	1.57624e-13	Reid_c3	Walzer_c3
PF3D7_0515700	GAP40	glideosome-associated protein 40, putative (GAP40)	0.912202	4.36917e-17	Reid_c3	Walzer_c3
PF3D7_0522400	null	conserved Plasmodium protein, unknown function	0.937574	3.81755e-19	Reid_c3	Walzer_c3
PF3D7_0523000	MDR1	multidrug resistance protein (MDR1)	0.610595	0.0555052	Reid_c1	Walzer_c2
PF3D7_0528400	DHHC7	palmitoyltransferase (DHHC7)	0.870536	9.47926e-15	Reid_c3	Walzer_c3
PF3D7_0607400	null	G-protein associated signal transduction protein, putative	0.785276	0.0608914	Reid_c2	Walzer_c1
PF3D7_0612200	LRR6	leucine-rich repeat protein (LRR6)	0.719155	0.627699	Reid_c2	Walzer_c1
PF3D7_0613300	ROP14	rhoptry protein (ROP14)	0.911161	2.78058e-22	Reid_c3	Walzer_c3
PF3D7_0617900	H3.3	histone H3 variant, putative (H3.3)	0.805506	2.94893e-09	Reid_c3	Walzer_c3
PF3D7_0628100	null	HECT-domain (ubiquitin-transferase), putative	0.993899	7.08878e-25	Reid_c3	Walzer_c3
PF3D7_0707300	RAMA	rhoptry-associated membrane antigen (RAMA)	0.997173	3.12257e-25	Reid_c3	Walzer_c3
PF3D7_0709100	null	Cg1 protein	0.633947	1	Reid_c2	Walzer_c1
PF3D7_0722200	RALP1	rhoptry-associated leucine zipper-like protein 1 (RALP1)	0.996726	3.37498e-29	Reid_c3	Walzer_c3
PF3D7_0730300	AP2-L	transcription factor with AP2 domain(s) (AP2-L)	0.574645	0.193465	Reid_c1	Walzer_c2
PF3D7_0802600	ACbeta	adenylyl cyclase beta (ACbeta)	0.962202	3.7832e-22	Reid_c3	Walzer_c3
PF3D7_0804400	METAP1c	methionine aminopeptidase 1c, putative (METAP1c)	0.780498	1.01595e-08	Reid_c1	Walzer_c1
PF3D7_0810900	NA	NA	0.759524	9.22169e-10	Reid_c3	Walzer_c3
PF3D7_0812500	null	RNA-binding protein, putative	0.809343	5.90787e-11	Reid_c1	Walzer_c2
PF3D7_0817700	RON5	rhoptry neck protein 5 (RON5)	0.97872	5.09316e-25	Reid_c3	Walzer_c3
PF3D7_0819600	null	conserved Plasmodium protein, unknown function	0.869494	1.23792e-13	Reid_c3	Walzer_c3
PF3D7_0826900	null	conserved Plasmodium protein, unknown function	0.804277	2.46186e-10	Reid_c1	Walzer_c1
PF3D7_0831600	CLAG8	cytoadherence linked asexual protein 8 (CLAG8)	0.96875	5.03394e-22	Reid_c3	Walzer_c3
PF3D7_0904700	HU	bacterial histone-like protein (HU)	0.827353	2.75336e-11	Reid_c1	Walzer_c1
PF3D7_0905100	NUP100	nucleoporin NUP100/NSP100, putative (NUP100)	0.591684	1	Reid_c2	Walzer_c1
PF3D7_0905400	RhopH3	high molecular weight rhoptry protein 3 (RhopH3)	0.955506	8.76216e-21	Reid_c3	Walzer_c3
PF3D7_0905800	null	conserved Plasmodium protein, unknown function	0.741945	2.1986e-08	Reid_c1	Walzer_c1
PF3D7_0908500	null	conserved Plasmodium protein, unknown function	0.70186	7.98758e-07	Reid_c3	Walzer_c3
PF3D7_0917400	null	conserved Plasmodium protein, unknown function	0.915997	1.91628e-24	Reid_c3	Walzer_c3
PF3D7_0926200	null	conserved Plasmodium protein, unknown function	0.684114	0.00011966	Reid_c1	Walzer_c1
PF3D7_0929400	RhopH2	high molecular weight rhoptry protein 2 (RhopH2)	0.93244	1.08179e-18	Reid_c3	Walzer_c3
PF3D7_0932200	PFN	profilin, putative (PFN)	0.766871	0.19372	Reid_c2	Walzer_c3
PF3D7_0934800	PKAc	cAMP-dependent protein kinase catalytic subunit (PKAc)	0.968304	4.25555e-22	Reid_c3	Walzer_c3
PF3D7_0935400	GDV1	gametocyte development protein 1 (GDV1)	0.822429	2.64094e-12	Reid_c1	Walzer_c1
PF3D7_1004000	null	60S ribosomal protein L13, putative	0.841846	2.04086e-12	Reid_c1	Walzer_c2
PF3D7_1007300	null	RING zinc finger protein, putative	0.655134	1.13942e-07	Reid_c3	Walzer_c3
PF3D7_1009700	null	tubulin--tyrosine ligase, putative	0.900446	3.60655e-22	Reid_c3	Walzer_c3
PF3D7_1009800	null	conserved Plasmodium membrane protein, unknown function	0.710119	6.71562e-06	Reid_c3	Walzer_c3
PF3D7_1012200	null	conserved Plasmodium protein, unknown function	0.970461	1.75918e-29	Reid_c3	Walzer_c3
PF3D7_1012400	HGPRT	hypoxanthine-guanine phosphoribosyltransferase (HGPRT)	0.8327	8.37624e-12	Reid_c1	Walzer_c2
PF3D7_1013800	null	conserved Plasmodium protein, unknown function	0.976488	5.60567e-29	Reid_c3	Walzer_c3
PF3D7_1014800	null	conserved Plasmodium protein, unknown function	0.652381	0.000195511	Reid_c3	Walzer_c3
PF3D7_1014900	null	conserved Plasmodium protein, unknown function	0.95506	1.95305e-22	Reid_c3	Walzer_c3
PF3D7_1017100	RON12	rhoptry neck protein 12 (RON12)	0.917857	6.19321e-25	Reid_c3	Walzer_c3
PF3D7_1028600	null	conserved Plasmodium protein, unknown function	0.810187	1.99585e-10	Reid_c1	Walzer_c1
PF3D7_1031100	null	conserved Plasmodium protein, unknown function	0.581696	0.161454	Reid_c3	Walzer_c3
PF3D7_1033900	null	ubiquitin-conjugating enzyme, putative	0.686435	1	Reid_c2	Walzer_c1
PF3D7_1034200	null	apicoplast ribosomal protein L27 precursor, putative	0.635711	0.0314612	Reid_c1	Walzer_c1
PF3D7_1035200	null	S-antigen	0.976339	1.03654e-22	Reid_c3	Walzer_c3
PF3D7_1035300	GLURP	glutamate-rich protein (GLURP)	0.753274	1.17319e-10	Reid_c3	Walzer_c3
PF3D7_1035900	M566	probable protein, unknown function (M566)	0.951042	2.30102e-22	Reid_c3	Walzer_c3
PF3D7_1103100	RPP1	60S acidic ribosomal protein P1, putative (RPP1)	0.848319	5.05727e-13	Reid_c1	Walzer_c2
PF3D7_1106100	null	apicoplast ribosomal protein S15 precursor, putative	0.671779	1	Reid_c2	Walzer_c1
PF3D7_1107800	ApiAP2	transcription factor with AP2 domain(s) (ApiAP2)	0.822173	2.80756e-11	Reid_c3	Walzer_c3
PF3D7_1112800	null	conserved Plasmodium protein, unknown function	0.571057	0.00646252	Reid_c3	Walzer_c3
PF3D7_1116000	RON4	rhoptry neck protein 4 (RON4)	0.97567	2.28043e-23	Reid_c3	Walzer_c3
PF3D7_1118800	null	conserved Plasmodium protein, unknown function	0.541815	1	Reid_c3	Walzer_c3
PF3D7_1121300	TKL2	tyrosine kinase-like protein (TKL2)	0.71302	0.66415	Reid_c2	Walzer_c1
PF3D7_1122700	null	conserved Plasmodium protein, unknown function	0.634628	1	Reid_c2	Walzer_c1
PF3D7_1129300	null	conserved Plasmodium protein, unknown function	0.97381	1.46934e-25	Reid_c3	Walzer_c3
PF3D7_1129900	null	transporter, putative	0.56184	1	Reid_c1	Walzer_c2
PF3D7_1134000	HSP70-3	heat shock protein 70 (HSP70-3)	0.619319	0.00589344	Reid_c1	Walzer_c2
PF3D7_1136000	null	conserved Plasmodium protein, unknown function	0.755965	0.256826	Reid_c2	Walzer_c1
PF3D7_1136200	null	conserved Plasmodium protein, unknown function	0.975298	1.3976e-27	Reid_c3	Walzer_c3
PF3D7_1140400	null	conserved Plasmodium protein, unknown function	0.836905	7.06508e-18	Reid_c3	Walzer_c3
PF3D7_1146600	NFYB	CCAAT-box DNA binding protein subunit B (NFYB)	0.873661	6.88426e-14	Reid_c3	Walzer_c3
PF3D7_1147200	null	tubulin--tyrosine ligase, putative	0.64189	0.000193778	Reid_c3	Walzer_c3
PF3D7_1149100	NA	NA	0.680526	8.21475e-05	Reid_c1	Walzer_c2
PF3D7_1201000	null	Plasmodium exported protein (PHISTb), unknown function	0.548192	0.638281	Reid_c1	Walzer_c2
PF3D7_1205200	HADO	HAD domain ookinete protein, putative (HADO)	0.659896	0.000463309	Reid_c3	Walzer_c3
PF3D7_1206200	null	eukaryotic translation initiation factor 3 subunit 8, putative	0.848459	1.82276e-13	Reid_c1	Walzer_c2
PF3D7_1216900	null	DNA-binding chaperone, putative	0.817926	1.06721e-10	Reid_c1	Walzer_c2
PF3D7_1223100	PKAr	cAMP-dependent protein kinase regulatory subunit (PKAr)	0.92872	2.28201e-18	Reid_c3	Walzer_c3
PF3D7_1228600	MSP9	merozoite surface protein 9 (MSP9)	0.769598	0.190793	Reid_c2	Walzer_c3
PF3D7_1229300	null	conserved Plasmodium protein, unknown function	0.862649	4.4845e-13	Reid_c3	Walzer_c3
PF3D7_1229700	null	conserved Plasmodium protein, unknown function	0.538061	1	Reid_c1	Walzer_c3
PF3D7_1236900	null	conserved Plasmodium protein, unknown function	0.902827	7.94419e-19	Reid_c3	Walzer_c3
PF3D7_1249300	null	protein phosphatase, putative	0.803574	1.78552e-10	Reid_c1	Walzer_c1
PF3D7_1252100	RON3	rhoptry neck protein 3 (RON3)	0.975595	7.68754e-23	Reid_c3	Walzer_c3
PF3D7_1305300	null	conserved Plasmodium protein, unknown function	0.791051	3.20222e-10	Reid_c1	Walzer_c2
PF3D7_1310200	null	conserved Plasmodium protein, unknown function	0.757589	2.91996e-12	Reid_c3	Walzer_c3
PF3D7_1311400	null	AP-1 complex subunit mu, putative	0.631902	1	Reid_c2	Walzer_c1
PF3D7_1313400	null	DEAD box helicase, putative	0.653274	0.00671029	Reid_c3	Walzer_c3
PF3D7_1313500	null	conserved Plasmodium membrane protein, unknown function	0.86622	3.64074e-21	Reid_c3	Walzer_c3
PF3D7_1313600	null	conserved Plasmodium protein, unknown function	0.943676	6.61876e-25	Reid_c3	Walzer_c3
PF3D7_1319400	null	conserved Plasmodium protein, unknown function	0.629857	1	Reid_c2	Walzer_c1
PF3D7_1320100	null	ATP-dependent Clp protease adaptor protein ClpS, putative	0.66329	0.00401939	Reid_c1	Walzer_c1
PF3D7_1321100	null	conserved Plasmodium protein, unknown function	0.989732	9.61294e-26	Reid_c3	Walzer_c3
PF3D7_1323100	null	60S ribosomal protein L6, putative	0.86661	1.39889e-14	Reid_c1	Walzer_c2
PF3D7_1323700	GAPM1	glideosome associated protein with multiple membrane spans 1 (GAPM1)	0.920387	3.17103e-18	Reid_c3	Walzer_c3
PF3D7_1331600	PTPLA	protein tyrosine phosphatase-like protein, putative (PTPLA)	0.659561	0.00957539	Reid_c1	Walzer_c1
PF3D7_1334600	MSRP3	MSP7-like protein (MSRP3)	0.816633	0.0458056	Reid_c2	Walzer_c1
PF3D7_1335100	MSP7	merozoite surface protein 7 (MSP7)	0.895833	1.26057e-15	Reid_c3	Walzer_c3
PF3D7_1337100	PK6	protein kinase 6 (PK6)	0.51991	1	Reid_c1	Walzer_c2
PF3D7_1337700	null	conserved Plasmodium protein, unknown function	0.898735	5.43732e-22	Reid_c3	Walzer_c3
PF3D7_1343800	null	conserved Plasmodium protein, unknown function	0.976935	1.13104e-23	Reid_c3	Walzer_c3
PF3D7_1344300	null	conserved protein, unknown function	0.811458	5.37257e-10	Reid_c3	Walzer_c3
PF3D7_1351600	GK	glycerol kinase (GK)	0.558333	0.892404	Reid_c3	Walzer_c3
PF3D7_1361800	null	conserved Plasmodium protein, unknown function	0.88378	1.09212e-14	Reid_c3	Walzer_c3
PF3D7_1364100	P92	6-cysteine protein (P92)	0.670757	1	Reid_c2	Walzer_c1
PF3D7_1366100	null	conserved Plasmodium protein, unknown function	0.516518	1	Reid_c3	Walzer_c3
PF3D7_1401800	CK	choline kinase (CK)	0.767708	4.51577e-07	Reid_c3	Walzer_c3
PF3D7_1402800	null	conserved Plasmodium protein, unknown function	0.593729	1	Reid_c2	Walzer_c1
PF3D7_1408700	null	conserved Plasmodium protein, unknown function	0.710975	0.671873	Reid_c2	Walzer_c1
PF3D7_1409500	null	conserved Plasmodium protein, unknown function	0.577976	0.256826	Reid_c3	Walzer_c3
PF3D7_1410400	RAP1	rhoptry-associated protein 1 (RAP1)	0.995685	1.41342e-25	Reid_c3	Walzer_c3
PF3D7_1422200	null	conserved Plasmodium protein, unknown function	0.81622	6.00059e-12	Reid_c3	Walzer_c3
PF3D7_1423100	null	ankyrin, putative	0.785119	1.109e-15	Reid_c3	Walzer_c3
PF3D7_1423300	PP7	serine/threonine protein phosphatase 7 (PP7)	0.756994	4.80043e-09	Reid_c3	Walzer_c3
PF3D7_1423400	null	conserved Plasmodium membrane protein, unknown function	0.632143	0.0118253	Reid_c3	Walzer_c3
PF3D7_1426100	null	basic transcription factor 3b, putative	0.558252	0.106763	Reid_c1	Walzer_c2
PF3D7_1426200	PRMT1	arginine methyltransferase 1 (PRMT1)	0.645701	0.00442849	Reid_c1	Walzer_c2
PF3D7_1431400	null	conserved Plasmodium protein, unknown function	0.983185	5.30617e-27	Reid_c3	Walzer_c3
PF3D7_1436200	null	conserved Plasmodium protein, unknown function	0.944048	9.29264e-21	Reid_c3	Walzer_c3
PF3D7_1437300	null	conserved Plasmodium protein, unknown function	0.891667	1.97131e-21	Reid_c3	Walzer_c3
PF3D7_1437900	null	HSP40, subfamily A, putative	0.70719	2.35437e-05	Reid_c1	Walzer_c2
PF3D7_1449200	null	conserved Plasmodium protein, unknown function	0.98378	1.9281e-23	Reid_c3	Walzer_c3
PF3D7_1452000	RON2	rhoptry neck protein 2 (RON2)	0.984821	2.60635e-25	Reid_c3	Walzer_c3
PF3D7_1453200	null	conserved Plasmodium protein, unknown function	0.792774	0.0957205	Reid_c2	Walzer_c1
PF3D7_1455100	PTP1	protein tyrosine phosphatase, putative (PTP1)	0.729914	1.06573e-05	Reid_c1	Walzer_c2
PF3D7_1461400	null	conserved Plasmodium protein, unknown function	0.763765	1.0556e-07	Reid_c3	Walzer_c3
PF3D7_1463900	null	conserved Plasmodium membrane protein, unknown function	0.983705	1.1225e-27	Reid_c3	Walzer_c3
PF3D7_1471100	EXP2	exported protein 2 (EXP2)	0.787674	5.4765e-10	Reid_c1	Walzer_c2
